# Supplementary material for: Multi-omics of human plasma reveals molecular features of dysregulated inflammation and accelerated aging in schizophrenia
Source: Mol Psychiatry. 2021 Nov 5;27(2):1217–25. doi: 10.1038/s41380-021-01339-z (PMC9054664; doi:10.1038/s41380-021-01339-z)
Supplement: Supplementary file 3 — Dataset 1: Supplemental Table 2 Proteomics [file 41380_2021_1339_MOESM3_ESM.xlsx]

## Sheet: Sheet1
Protein	Description	NC_F_28.05202	NC_F_30.705	NC_F_33.94387	NC_F_36.32033	NC_F_40.93087	NC_F_42.71321	NC_F_47.48528	NC_F_49.62081	NC_F_51.7974	NC_F_52.27379	NC_F_52.71184	NC_F_55.10198	NC_F_59.18686	NC_F_59.52088	NC_F_59.65503	NC_F_60.65161	NC_F_61.79329	NC_F_62.29706	NC_F_63.22793	NC_F_63.6742	NC_F_64.24367	NC_F_65.13347	NC_F_67.42779	NC_F_68.21355	NC_F_69.23477	NC_M_31.11567	NC_M_34.53525	NC_M_37.53593	NC_M_40.42984	NC_M_41.10883	NC_M_41.11978	NC_M_44.27652	NC_M_45.50582	NC_M_46.7707	NC_M_46.91855	NC_M_47.09103	NC_M_47.28542	NC_M_47.5154	NC_M_48.09309	NC_M_49.577	NC_M_50.423	NC_M_51.24709	NC_M_51.3128	NC_M_53.76865	NC_M_57.96851	NC_M_59.57016	NC_M_64.87337	NC_M_66.74606
A0A075B6K6	Immunoglobulin lambda variable 4-3 OS=Homo sapiens OX=9606 GN=IGLV4-3 PE=3 SV=1	NA	NA	62.8684	NA	NA	NA	NA	NA	NA	NA	NA	NA	NA	NA	NA	NA	NA	NA	NA	NA	NA	NA	NA	NA	NA	NA	NA	NA	49.8031	NA	NA	NA	NA	NA	NA	NA	NA	NA	43.8449	NA	NA	NA	NA	NA	NA	NA	NA	NA
A0A0A0MS09	Immunoglobulin heavy constant delta (Fragment) OS=Homo sapiens OX=9606 GN=IGHD PE=1 SV=1	49.1274	58.121	81.5864	18.3725	NA	61.3231	11.3619	37.3846	29.9814	18.8611	11.8671	57.5812	NA	NA	18.5598	NA	NA	NA	52.7444	60.1011	59.2412	224.929	39.5266	4.89791	2.47663	52.5803	7.00317	105.033	59.2491	NA	194.244	85.3002	60.1796	40.663	83.5859	46.6651	144.469	24.0536	7.05544	48.317	69.9987	9.16938	37.5393	109.67	65.4737	13.4528	NA	9.53154
P61626	Lysozyme C OS=Homo sapiens OX=9606 GN=LYZ PE=1 SV=1	NA	39.7245	90.5918	50.7852	NA	75.0078	NA	30.1927	NA	64.185	NA	67.3496	NA	NA	22.6452	NA	NA	NA	59.3314	80.9058	75.7228	41.9837	22.8322	NA	NA	37.0577	NA	NA	69.4387	NA	51.9061	32.2432	85.166	42.881	NA	NA	101.17	40.7051	39.2401	57.6826	47.0072	NA	70.2345	67.1318	43.6972	NA	NA	NA
P01599	Immunoglobulin kappa variable 1-17 OS=Homo sapiens OX=9606 GN=IGKV1-17 PE=1 SV=2	NA	34.6048	63.4471	NA	NA	NA	NA	NA	NA	82.5652	20.2341	NA	NA	NA	23.8861	NA	NA	NA	NA	NA	NA	93.3784	NA	NA	NA	56.8525	28.3247	NA	54.5865	NA	NA	NA	NA	41.2951	NA	NA	220.642	NA	22.006	NA	NA	24.1117	NA	NA	43.2159	NA	NA	62.0781
P24592	Insulin-like growth factor-binding protein 6 OS=Homo sapiens OX=9606 GN=IGFBP6 PE=1 SV=1	NA	NA	52.0258	65.7566	NA	52.9943	NA	NA	NA	75.5124	NA	52.1157	40.1174	NA	9.76633	66.522	NA	55.0624	NA	36.3315	54.5368	NA	NA	NA	NA	110.276	NA	NA	59.3964	42.3179	59.4853	49.3691	42.3922	76.2521	NA	NA	NA	NA	25.1769	NA	11.7518	NA	NA	69.7167	105.77	NA	NA	NA
A0A096LPE2	SAA2-SAA4 readthrough OS=Homo sapiens OX=9606 GN=SAA2-SAA4 PE=4 SV=1	47.6485	32.7034	44.2222	54.7446	74.1819	76.6313	46.6415	23.8943	62.1075	65.6549	113.536	70.7632	36.9006	20.482	51.3475	35.5385	73.289	49.9262	83.7296	56.8428	54.4036	59.979	46.1399	44.6225	64.2593	36.2024	34.9457	56.2067	43.9013	35.5765	30.4621	29.8605	32.3538	29.6393	93.7218	40.8842	122.766	24.9688	36.7306	104.833	13.107	41.0112	53.6197	70.8244	76.7792	180.015	23.6322	72.2821
A0A075B6I0	Immunoglobulin lambda variable 8-61 OS=Homo sapiens OX=9606 GN=IGLV8-61 PE=3 SV=7	88.6091	127.09	118.527	77.0847	NA	77.6196	168.67	62.5887	44.2904	6.41374	64.7533	5.78207	17.4865	NA	107.289	67.5886	NA	60.7417	63.2061	32.6368	47.3019	24.9769	11.6431	77.2993	12.4064	65.0854	33.1179	50.4896	22.6853	3.19871	61.1567	37.0754	6.81044	95.5651	21.1417	74.5144	62.641	35.9135	51.1418	93.0878	32.487	53.6067	38.6743	42.9465	7.18694	189.719	NA	95.7524
P01721	Immunoglobulin lambda variable 6-57 OS=Homo sapiens OX=9606 GN=IGLV6-57 PE=1 SV=2	NA	136.842	30.5779	65.5307	18.7366	281.279	NA	50.2827	NA	71.0353	31.8704	44.5535	35.9036	41.1753	9.61131	29.419	63.335	39.8503	33.332	54.2819	38.3889	69.6036	69.7721	NA	NA	35.1343	43.764	NA	68.6816	18.1063	50.3446	20.879	76.409	35.9894	NA	NA	93.2112	71.5301	31.6143	40.9477	14.6898	68.9781	86.2464	42.9651	72.2512	NA	35.1915	93.3153
P00738	Haptoglobin OS=Homo sapiens OX=9606 GN=HP PE=1 SV=1	67.5575	39.3858	69.8761	46.2284	9.02193	51.6671	53.2535	72.2022	87.8033	42.4704	95.8685	52.0629	54.2342	29.5474	81.921	110.223	96.7801	48.0071	75.178	49.0916	101.345	50.8692	56.7414	50.2678	78.2721	62.3819	57.2668	42.5069	85.3432	31.0457	41.6119	13.2809	75.1216	42.0266	20.3572	31.1295	49.3021	21.9507	31.9528	86.7041	62.8591	79.8969	68.8339	78.4333	99.9907	92.1149	50.3722	64.3778
H0Y300	Haptoglobin OS=Homo sapiens OX=9606 GN=HP PE=1 SV=4	65.8974	39.1328	68.7866	46.7647	9.07939	52.481	52.5408	71.9275	88.067	43.2354	94.4641	52.1785	55.1701	29.1268	79.0403	111.447	96.755	47.7054	74.1958	50.0243	102.113	50.8573	56.2146	51.1981	80.5911	61.4721	56.0643	41.7416	89.402	30.9496	41.6202	13.2709	74.8151	41.4856	20.8414	29.8947	50.8005	21.704	31.2721	86.4381	61.0571	79.2393	69.8056	77.1523	100.467	97.3937	49.9863	63.7845
P00739	Haptoglobin-related protein OS=Homo sapiens OX=9606 GN=HPR PE=2 SV=2	60.664	40.7839	68.5736	45.0851	15.467	55.0616	55.1784	67.7747	87.1786	45.4037	90.3775	55.7442	55.7884	29.9249	74.214	111.251	92.2074	47.4548	72.8069	51.8331	105.335	52.6285	52.7988	52.7129	80.0755	62.1784	52.7697	42.676	86.0969	31.4518	42.6539	18.0297	76.9943	41.8244	23.1781	27.51	54.6264	24.48	30.1425	83.256	60.9122	77.7181	73.7067	79.2882	97.0123	98.2371	49.213	66.536
P08493	Matrix Gla protein OS=Homo sapiens OX=9606 GN=MGP PE=1 SV=2	NA	37.0461	NA	NA	NA	92.2376	NA	NA	NA	49.4305	NA	83.9909	NA	NA	47.6129	NA	NA	NA	NA	73.015	NA	66.5506	NA	NA	NA	110.988	NA	NA	NA	NA	NA	NA	50.8118	74.2171	NA	NA	46.5663	NA	NA	NA	31.1359	NA	NA	NA	90.9969	NA	NA	NA
P01833	Polymeric immunoglobulin receptor OS=Homo sapiens OX=9606 GN=PIGR PE=1 SV=4	49.1708	65.989	37.6342	34.103	NA	97.7663	72.6384	48.8886	85.3096	51.8564	50.4468	144.549	NA	NA	63.7331	NA	NA	NA	33.8314	42.284	83.9711	48.8821	51.8598	42.2379	97.38	38.6925	38.16	40.9198	43.8817	NA	87.9141	78.087	98.2771	65.5249	48.0117	63.6853	40.0112	34.5145	32.1872	47.6355	70.264	42.3357	42.2565	51.2802	85.3191	35.4626	NA	118.055
P02750	Leucine-rich alpha-2-glycoprotein OS=Homo sapiens OX=9606 GN=LRG1 PE=1 SV=2	124.462	23.8273	64.6132	60.7228	42.4538	26.8811	95.6577	62.2248	59.9504	23.0077	57.06	32.3926	92.1878	179.839	114.188	111.602	60.2455	96.9285	73.7757	47.8139	82.5931	44.7339	40.5669	58.2234	101.39	60.7107	87.1604	37.1249	84.6574	25.9608	36.694	54.3257	56.7476	45.2033	68.7493	47.1033	33.1758	59.5503	71.0917	58.7838	69.3317	45.9901	38.5498	52.2815	64.8419	78.7606	66.7966	56.2118
P02763	Alpha-1-acid glycoprotein 1 OS=Homo sapiens OX=9606 GN=ORM1 PE=1 SV=1	67.4631	59.7064	37.9407	29.1211	40.1062	50.0719	61.1618	41.4095	88.4075	27.9284	56.9023	60.1139	45.9927	54.8927	109.234	76.4431	57.3342	52.5529	58.0312	50.3372	71.4325	46.5647	53.6979	63.1248	90.355	55.1829	76.9718	52.7355	86.5015	54.62	52.8601	30.157	47.8169	40.4515	42.0425	44.0876	70.8457	49.4733	78.5845	77.0232	46.7372	59.518	47.1053	57.99	75.0805	120.924	44.3599	54.3785
P62820	Ras-related protein Rab-1A OS=Homo sapiens OX=9606 GN=RAB1A PE=1 SV=3	NA	46.7602	24.0422	NA	NA	NA	NA	NA	NA	272.666	51.5974	NA	NA	NA	14.417	NA	NA	NA	NA	NA	NA	21.043	NA	NA	NA	14.8345	54.3668	NA	18.1438	NA	NA	NA	NA	50.1554	NA	NA	74.5689	NA	25.507	NA	NA	20.0563	NA	NA	20.8181	NA	NA	17.649
Q86UD1	Out at first protein homolog OS=Homo sapiens OX=9606 GN=OAF PE=2 SV=1	NA	NA	60.7335	40.4956	NA	NA	NA	NA	NA	41.2649	NA	NA	NA	NA	54.8314	NA	NA	NA	NA	NA	53.2491	NA	NA	NA	NA	65.6909	NA	NA	45.1976	NA	34.8676	47.7234	NA	57.5122	NA	NA	NA	NA	111.522	NA	NA	NA	NA	81.2492	68.354	NA	NA	NA
P01011	Alpha-1-antichymotrypsin OS=Homo sapiens OX=9606 GN=SERPINA3 PE=1 SV=2	53.6479	34.4697	44.2828	59.6711	40.036	79.4198	52.4281	84.0707	50.9455	54.4422	43.2956	61.6502	62.7957	33.2686	52.152	60.0729	82.0063	44.8074	58.8523	53.9912	78.3713	70.2252	44.719	58.2876	58.8597	55.2535	31.9511	59.4445	64.8666	69.3595	70.7181	30.325	44.3259	51.415	51.6839	54.4202	97.3736	58.9327	33.5785	71.471	41.7898	67.0394	82.5936	89.3213	111.827	168.952	29.033	89.149
P02743	Serum amyloid P-component OS=Homo sapiens OX=9606 GN=APCS PE=1 SV=2	70.9403	43.3639	45.7093	43.0768	45.3109	84.2305	42.9843	56.5219	34.6986	39.1889	70.5718	49.7348	48.2511	33.8125	78.1431	48.5327	76.2697	52.9794	73.8395	74.7392	71.7262	28.6211	50.0156	39.3051	69.5526	87.2438	65.387	70.637	67.3945	62.4289	47.7889	55.0149	77.848	65.8353	72.5923	46.3469	60.9417	66.3685	69.1724	99.0574	64.4932	54.1702	93.3639	81.5034	88.974	91.252	53.1441	77.7922
P01714	Immunoglobulin lambda variable 3-19 OS=Homo sapiens OX=9606 GN=IGLV3-19 PE=1 SV=2	41.653	66.536	38.8177	79.7	NA	113.496	20.1456	82.4241	102.819	54.8848	46.2653	29.8935	55.9767	NA	47.4128	39.2253	NA	68.6096	61.8376	53.671	49.9566	118.506	69.1953	83.7229	107.134	47.3319	109.824	33.4146	29.2428	70.45	43.5273	38.4774	56.6085	63.032	50.7754	22.1353	43.1755	33.9989	54.8496	141.745	56.092	47.5651	47.8259	57.6192	51.6756	138.803	NA	39.4561
P25774	Cathepsin S OS=Homo sapiens OX=9606 GN=CTSS PE=1 SV=3	NA	43.0094	NA	45.447	38.9019	54.8436	NA	55.0214	NA	NA	73.4088	72.4898	66.8268	41.6267	NA	42.5379	64.7417	34.2916	60.5181	76.1469	93.1765	80.0515	75.6974	NA	NA	NA	39.6495	NA	NA	44.1069	83.4656	66.4069	75.2918	NA	NA	NA	27.7616	96.1224	NA	57.4041	55.9418	68.0041	86.9237	58.0873	NA	NA	71.9099	89.6407
P41222	Prostaglandin-H2 D-isomerase OS=Homo sapiens OX=9606 GN=PTGDS PE=1 SV=1	NA	47.2462	50.7371	35.6162	NA	42.7113	36.5051	49.7798	65.8364	55.721	41.304	50.0101	52.3541	NA	46.5372	43.0875	NA	48.265	76.2833	38.4137	64.6814	70.4848	63.732	56.1696	NA	80.7629	65.1556	NA	90.412	71.1391	88.0972	51.6306	62.5613	50.137	NA	31.5244	159.259	57.5261	67.5998	81.8044	34.0041	130.338	63.9501	64.8729	94.219	NA	NA	87.5624
P02748	Complement component C9 OS=Homo sapiens OX=9606 GN=C9 PE=1 SV=2	75.5399	37.9023	49.2369	48.6844	40.2159	61.0677	67.7221	51.5952	39.0901	73.3276	53.33	73.1909	59.3978	35.1862	67.3914	87.2687	81.7261	47.5991	67.0761	78.2967	118.801	47.8226	26.7407	65.8506	43.8248	55.355	27.1512	45.4038	61.488	76.0301	70.5665	37.9267	50.4864	56.0645	66.9482	47.8688	42.4679	62.0139	43.2501	54.4382	91.3325	42.7743	103.903	78.7336	109.881	143.258	39.9296	45.8213
P01601	Immunoglobulin kappa variable 1D-16 OS=Homo sapiens OX=9606 GN=IGKV1D-16 PE=3 SV=2	NA	33.4856	78.9178	54.6848	NA	228.744	18.3578	70.5569	58.5456	31.5074	53.6082	55.8934	NA	NA	21.21	NA	NA	NA	NA	42.3766	35.4168	45.1043	30.8936	28.3745	NA	70.5863	23.6155	NA	59.9175	NA	87.2639	38.6919	54.4835	66.5019	NA	85.862	445.012	50.9983	32.6625	NA	25.4246	49.282	49.2712	77.6604	61.0222	NA	NA	131.219
P25311	Zinc-alpha-2-glycoprotein OS=Homo sapiens OX=9606 GN=AZGP1 PE=1 SV=2	67.734	41.6031	50.8051	49.4736	45.522	32.4513	43.6451	74.9499	41.1361	50.4985	52.8534	62.0183	64.6322	75.3328	58.9405	59.6837	113.95	75.6216	48.8867	67.195	53.9537	64.4981	38.6864	55.3742	65.236	78.818	62.1225	71.3979	66.7028	71.2625	82.9598	43.8865	55.2611	61.1245	74.271	31.793	108.659	52.6821	70.8589	76.2745	47.6918	79.3411	64.1415	85.0953	66.3886	131.049	65.6104	98.1365
A0A2Q2TTZ9	Immunoglobulin kappa variable 1-33 OS=Homo sapiens OX=9606 GN=IGKV1D-33 PE=1 SV=1	62.0576	65.2731	75.1487	77.2322	72.3303	80.9898	52.7309	82.219	46.6523	75.7041	65.5594	27.1587	34.9038	77.2967	38.7153	48.3576	80.9035	113.482	74.1959	33.2853	62.8537	142.077	64.4598	45.9771	56.943	83.8482	67.2273	58.4974	49.7547	74.3338	72.4224	50.5991	34.4838	77.538	53.8261	42.0865	209.957	81.0459	40.0198	98.2207	37.9292	56.4103	66.1646	81.0234	51.5895	122.153	91.2498	77.9083
H7C0L5	Inter-alpha-trypsin inhibitor heavy chain H4 (Fragment) OS=Homo sapiens OX=9606 GN=ITIH4 PE=1 SV=1	74.1847	53.5381	51.2913	59.2804	41.5526	97.6752	61.7518	69.0344	57.9254	72.0581	40.9871	74.8373	72.1962	26.9992	44.4377	54.69	100.771	41.1874	84.7753	72.3189	80.4035	66.9305	37.6942	60.6447	64.6329	64.313	37.955	53.9718	55.8637	65.9739	68.4345	23.5648	50.7351	47.4637	72.7432	59.4981	102.381	43.409	44.7257	80.532	34.7587	69.0837	51.1868	73.5946	72.8821	130.708	38.2427	57.1835
P02649	Apolipoprotein E OS=Homo sapiens OX=9606 GN=APOE PE=1 SV=1	82.8861	22.8072	56.8465	56.8968	57.6748	55.4631	44.3038	56.2472	49.2006	64.4506	44.3025	45.7701	31.9121	33.3763	55.3335	27.5308	169.042	64.8796	119.127	53.2175	51.8223	71.115	77.875	23.5049	60.9906	85.8879	52.5199	58.8648	57.5642	30.1828	35.5533	25.7631	66.7464	66.9982	28.9473	38.8709	196.9	105.503	53.2127	174.274	38.4919	52.8534	46.1979	58.6622	66.6749	262.648	52.5095	104.033
P04196	Histidine-rich glycoprotein OS=Homo sapiens OX=9606 GN=HRG PE=1 SV=1	67.8962	60.3419	49.1554	56.6203	26.9577	100.356	62.3119	98.7026	52.3986	66.4374	67.7023	91.7432	79.2961	23.5569	29.6672	71.4578	78.1671	75.1671	85.0183	67.9432	102.551	67.9656	44.9553	61.2477	47.2783	75.1046	32.1029	53.3517	54.6148	81.8909	45.6375	40.2777	48.7151	35.6633	85.7678	42.4935	86.1488	66.3842	51.8997	87.1027	35.397	71.6691	75.2625	55.3716	67.6787	257.228	45.8114	51.7846
Q03591	Complement factor H-related protein 1 OS=Homo sapiens OX=9606 GN=CFHR1 PE=1 SV=2	43.4392	60.2574	55.6171	37.1051	18.1504	76.8781	68.9167	51.5567	57.3432	45.5206	77.5184	65.0333	85.4435	56.1075	72.4453	80.3928	48.1444	50.9828	76.999	88.724	104.008	68.0032	46.6106	85.4706	79.645	37.985	63.5972	47.0554	70.2378	36.7884	64.0099	25.3322	77.7319	66.8313	30.0102	23.3272	22.3469	88.4824	55.8306	111.022	79.1422	61.0431	125.554	50.0745	68.0818	53.8399	71.161	35.5457
P19652	Alpha-1-acid glycoprotein 2 OS=Homo sapiens OX=9606 GN=ORM2 PE=1 SV=2	66.2968	38.5006	55.8276	37.6838	71.2979	37.0381	66.536	46.5135	93.0426	38.7126	61.9628	55.3801	53.6655	111.952	149.341	102.857	57.3662	86.1811	75.6461	52.4533	63.787	41.8397	56.483	39.6683	95.3792	71.3721	80.6467	67.427	99.4267	59.7508	52.1703	79.8376	57.7645	49.4656	64.1454	52.5528	49.2388	45.6711	92.7937	64.5208	50.6757	50.7339	46.414	62.8907	67.9727	206.219	68.8068	57.6767
P51884	Lumican OS=Homo sapiens OX=9606 GN=LUM PE=1 SV=2	65.8675	33.4966	45.7412	61.4694	18.9287	49.3679	37.33	75.492	70.8872	82.4842	39.0809	61.7269	56.0437	47.6906	76.2497	63.7226	59.8185	61.5428	66.8838	52.5278	72.2758	73.025	51.7814	57.0214	92.9922	60.0816	27.0062	57.9144	175.26	32.9176	99.5884	38.6189	58.4794	59.2895	74.7398	41.4816	60.3595	61.9216	58.3236	84.2877	54.9244	53.6079	61.075	69.6825	96.8014	132.164	72.7345	88.5975
P01034	Cystatin-C OS=Homo sapiens OX=9606 GN=CST3 PE=1 SV=1	61.2045	37.8344	60.2882	51.4413	59.5936	37.7745	103.629	89.9002	83.5695	43.8352	66.1923	53.9615	69.7238	65.9111	77.6325	74.9278	86.8516	93.8602	74.3328	60.0352	62.0355	79.4876	73.9976	60.026	89.5454	60.5722	62.7195	56.3701	64.0226	68.1295	43.7009	45.6242	62.8664	67.6639	47.3371	65.6917	78.8615	71.0743	73.0791	59.0614	56.002	83.9775	63.0853	44.4248	75.1282	97.6844	68.3597	79.2792
A0A140TA29	Complement C4-B OS=Homo sapiens OX=9606 GN=C4B PE=1 SV=1	67.3726	33.171	28.4175	56.2172	76.6041	98.9566	76.1646	46.5126	53.0097	43.5791	65.2114	56.6902	77.2047	80.7231	74.4747	69.6778	96.8495	47.3314	83.5833	109.62	79.1967	48.5216	52.4395	55.2267	57.1149	52.4101	51.9937	63.3271	66.5536	57.1236	89.9955	45.605	59.4617	56.9535	85.7445	55.7247	71.5423	68.7548	53.4453	93.4991	81.9783	46.6977	123.522	60.0235	73.206	107.2	28.7839	36.4148
A0A0G2JPR0	Complement C4-A OS=Homo sapiens OX=9606 GN=C4A PE=1 SV=1	67.8153	33.2878	28.452	56.4161	76.6674	98.5088	76.3497	46.5126	53.3066	43.2765	66.0935	56.4117	77.0049	80.8705	75.7386	69.9676	97.2554	47.5265	83.6259	109.032	78.78	48.5181	52.4395	54.9243	57.1601	52.7404	52.9077	63.2083	66.536	57.2473	89.6033	45.7697	60.2563	56.9317	86.3874	55.4659	71.3385	68.7548	54.1799	93.3316	83.9476	47.2427	123.522	60.0042	73.1621	105.6	28.9221	36.4957
P0C0L4	Complement C4-A OS=Homo sapiens OX=9606 GN=C4A PE=1 SV=2	68.2986	33.3036	28.4669	56.3953	76.6674	98.14	76.7091	46.5604	53.3989	43.0851	65.9938	56.1295	77.0049	80.8705	75.8888	69.9676	97.2554	47.5265	83.6259	108.872	79.6728	48.5619	52.5335	54.4751	57.6166	52.8899	52.7715	63.3464	66.5729	57.2473	89.2909	45.8658	60.3328	57.0174	86.8599	55.1684	70.8189	68.8496	54.2681	93.3316	84.0945	47.1674	123.371	60.0358	73.0364	103.603	28.9221	36.4485
P0C0L5	Complement C4-B OS=Homo sapiens OX=9606 GN=C4B PE=1 SV=2	66.6364	33.2902	28.3466	56.8697	78.7578	98.0252	76.5464	47.4828	53.3855	43.0449	66.536	56.4664	77.4522	80.6399	75.9287	70.0901	99.3834	47.5784	83.5377	109.265	78.7383	48.4947	53.1374	55.6224	56.0721	52.7752	53.0556	61.9727	65.8906	56.1877	90.5427	46.3044	60.6409	57.5463	85.047	56.1908	71.3444	71.1231	54.2455	93.5421	84.1089	47.4614	126.271	59.6546	73.1674	102.456	29.3735	36.482
P04217	Alpha-1B-glycoprotein OS=Homo sapiens OX=9606 GN=A1BG PE=1 SV=4	44.181	55.8969	64.8746	51.022	38.2158	90.9865	74.8812	65.9178	52.8842	81.5836	48.9125	80.7646	77.867	41.9049	34.4101	49.9834	78.899	36.7017	72.4055	80.6951	78.0441	57.1665	43.1189	84.4944	62.7651	58.0028	30.9353	38.0878	49.1671	44.3768	55.7667	33.8392	67.4967	55.1294	72.1829	44.461	127.621	63.5392	35.7089	87.0207	42.9237	52.7379	110.489	72.1221	80.1993	151.503	46.3883	66.5803
P13671	Complement component C6 OS=Homo sapiens OX=9606 GN=C6 PE=1 SV=3	63.3208	46.0855	67.0165	64.4417	60.2382	76.5754	80.2047	81.8554	59.3146	57.1487	68.1444	69.7201	88.9127	57.8051	64.9801	87.0517	96.3017	62.0023	87.2495	62.8138	85.2424	47.6757	61.8136	62.9736	66.6785	66.143	52.1246	48.5619	63.6662	55.768	60.6245	45.3261	67.8902	46.7323	80.6672	25.7809	76.4744	59.6203	56.714	85.7848	63.7608	57.4893	103.999	78.6585	70.1151	73.8513	54.9378	50.9031
B4E1Z4	cDNA FLJ55673, highly similar to Complement factor B OS=Homo sapiens OX=9606 PE=1 SV=1	74.9655	35.4725	59.6047	51.5942	69.282	70.7776	59.291	58.279	79.0705	41.5932	103.032	59.3396	60.627	56.2269	76.3718	84.7259	69.0733	74.5724	104.585	63.8618	73.9577	55.4386	43.1509	53.6745	64.999	76.4044	55.6815	51.7897	64.3519	55.5884	58.3275	55.3761	72.0908	60.9569	87.0647	49.8802	52.0883	60.445	66.7414	84.745	87.2158	54.851	102.028	77.8603	74.595	81.9644	66.2789	57.5912
P13796	Plastin-2 OS=Homo sapiens OX=9606 GN=LCP1 PE=1 SV=6	63.8402	71.6923	33.9676	58.1213	80.4531	98.0193	69.5442	60.9336	62.1142	59.2453	57.7138	88.5656	50.88	41.5255	39.7908	45.1145	84.4185	67.0572	154.609	58.316	83.016	72.5334	59.0215	47.42	74.6842	60.4311	37.6398	49.0107	50.6301	49.341	79.3276	35.1433	64.0896	47.6736	52.5335	169.641	47.7392	75.6656	27.0258	100.835	51.3428	64.2679	74.2828	65.5581	66.1282	57.2714	52.429	57.3215
Q14624	Inter-alpha-trypsin inhibitor heavy chain H4 OS=Homo sapiens OX=9606 GN=ITIH4 PE=1 SV=4	73.7974	63.3821	51.0556	61.6749	54.9496	77.1947	76.0222	78.1361	70.48	83.7808	51.0319	66.536	74.8843	46.9356	62.3066	66.5499	97.0275	53.0547	91.4474	81.245	85.566	70.8201	44.7742	61.6551	66.456	66.7242	50.6417	56.2081	57.9691	67.4853	73.9946	32.4783	73.2163	56.0444	68.9126	67.508	71.8629	52.9862	52.2072	89.071	60.6048	65.782	46.7342	72.0604	82.7389	84.4336	46.4956	63.0497
A0A3B3IQ51	Complement factor H-related protein 2 OS=Homo sapiens OX=9606 GN=CFHR2 PE=1 SV=1	57.8607	45.4701	43.8987	46.5323	62.3883	68.3115	59.5785	77.2723	87.8764	35.788	54.0639	46.6316	75.3985	82.1461	81.2246	84.3725	85.556	49.4689	57.904	88.8246	110.898	69.3287	27.9087	106.607	72.3013	53.1131	32.4957	68.4928	74.3896	41.6159	69.3616	65.0859	82.7965	68.5553	89.9645	10.7444	63.1754	97.0735	65.4619	71.5058	84.5213	59.0186	117.887	21.9467	74.6357	58.5779	30.1849	68.9477
B7ZKJ8	ITIH4 protein OS=Homo sapiens OX=9606 GN=ITIH4 PE=1 SV=1	74.0139	64.2416	51.1676	59.4694	55.4858	76.481	76.4044	78.0389	71.3918	84.0379	51.6658	67.1729	73.9604	47.1649	62.5113	66.4695	97.9197	53.0371	91.4474	81.9169	85.117	71.2337	43.6866	62.1591	66.6944	66.9241	50.3086	56.729	58.0596	66.9446	73.5259	32.4149	74.1758	56.7046	69.117	68.2168	72.3398	53.2718	51.9287	89.071	61.4958	65.7915	47.4698	69.1193	83.5665	84.961	45.9654	62.2873
P04004	Vitronectin OS=Homo sapiens OX=9606 GN=VTN PE=1 SV=1	63.0737	55.5157	69.6866	67.9325	50.2317	86.284	88.6773	80.8871	53.9321	51.9677	91.9967	71.6568	77.0525	48.823	62.4636	72.5993	57.4289	69.8479	70.7471	70.342	64.6136	61.9835	61.6912	54.3947	73.0171	59.4847	45.1692	54.8722	57.3068	56.572	50.8129	45.8465	78.0746	61.7082	99.6023	29.8354	60.1809	69.2875	61.391	79.8697	87.0845	60.6617	113.1	64.6944	69.8399	77.1288	67.0259	56.3207
Q9BXR6	Complement factor H-related protein 5 OS=Homo sapiens OX=9606 GN=CFHR5 PE=1 SV=1	66.4355	38.7043	69.6399	56.9951	35.3182	73.2269	69.8641	49.3909	60.7174	39.2145	72.5473	47.8469	87.3563	53.8883	93.4744	94.9252	61.3709	53.9481	76.5123	77.5249	82.6096	70.0645	65.4582	53.8057	86.5798	87.25	78.7392	69.9757	68.2579	45.6724	68.5751	34.3656	79.7576	84.7829	34.7818	29.2134	43.0431	86.5138	92.6582	114.322	81.3492	77.9511	89.3053	71.6473	73.9412	79.2893	49.8801	50.5622
P07360	Complement component C8 gamma chain OS=Homo sapiens OX=9606 GN=C8G PE=1 SV=3	61.4562	53.573	64.5621	53.0434	55.9871	78.7355	125.112	70.1766	54.437	64.7802	80.5661	50.6488	77.3561	62.4572	37.8203	69.9984	55.4113	64.1616	111.726	72.2695	72.2073	74.447	25.2515	55.6107	57.3874	84.1933	59.318	66.0116	53.7189	30.3968	54.4528	37.662	70.3127	48.0099	73.5966	50.0613	105.537	50.8995	47.7245	86.6294	56.0277	77.5555	95.8834	78.3643	94.7424	127.477	63.1888	55.2911
P02753	Retinol-binding protein 4 OS=Homo sapiens OX=9606 GN=RBP4 PE=1 SV=3	57.6023	43.09	41.5316	64.3457	33.4597	103.04	72.475	95.3893	61.2455	49.7335	58.2556	47.7959	90.918	15.2793	48.4866	30.0459	81.5026	46.3938	65.115	81.1318	83.4256	68.9405	67.5469	68.2039	75.4389	68.6761	81.4717	54.2985	48.5227	52.7932	55.8239	57.2252	60.8162	47.6662	117.298	37.7046	113.931	55.4887	41.6736	126.009	47.4437	67.6399	74.8101	87.2218	68.1007	120.451	38.0499	73.7813
P01031	Complement C5 OS=Homo sapiens OX=9606 GN=C5 PE=1 SV=4	49.3687	55.2011	58.5707	53.8731	66.536	86.5781	62.6349	62.3122	68.58	77.4871	59.5649	92.3957	69.8365	68.4403	70.6681	44.1994	87.2793	49.1417	73.4641	78.0177	84.9097	63.7456	59.5305	59.5753	67.1763	75.7997	45.8075	57.7022	61.8363	62.0624	62.112	55.8964	63.3603	73.806	70.5289	44.1979	66.1603	76.2324	52.9639	64.7833	68.4591	59.0883	88.3756	89.0463	96.8979	75.4201	67.4205	62.8973
C9JC84	Fibrinogen gamma chain OS=Homo sapiens OX=9606 GN=FGG PE=1 SV=1	46.6552	39.1551	43.1787	35.4869	62.8624	47.9569	44.1286	61.2726	35.1708	260.415	35.694	111.264	61.8772	40.0726	52.9034	60.8295	54.6096	43.0763	72.1954	66.8888	95.1585	81.2511	41.1576	50.5054	46.3593	51.1577	27.8985	48.2735	53.2774	53.5416	58.6896	29.7767	46.7296	49.4267	51.7313	40.3183	155.825	49.1218	37.158	55.2736	49.8295	41.4523	81.0689	69.1174	96.0369	173.257	32.0502	52.5828
P02675	Fibrinogen beta chain OS=Homo sapiens OX=9606 GN=FGB PE=1 SV=2	61.0336	39.6338	53.3484	45.9519	82.089	40.7061	58.1129	77.5328	47.4767	184.98	57.2467	93.5282	86.6809	84.8086	78.6858	95.2413	38.8483	63.3394	85.2537	71.758	98.8425	90.0379	62.4034	49.5065	54.7144	61.4102	48.627	55.3506	54.8142	48.5014	58.2167	39.3086	57.7362	57.7977	60.2086	33.0939	84.4906	66.8725	54.2191	72.9704	73.9651	47.1259	81.9908	72.5506	80.938	135.332	43.2896	61.8946
P06310	Immunoglobulin kappa variable 2-30 OS=Homo sapiens OX=9606 GN=IGKV2-30 PE=3 SV=2	45.2126	82.7358	89.2462	68.9839	47.9764	143.895	62.3591	143.692	53.9376	171.287	50.3346	65.9114	50.869	33.0139	36.1634	37.3649	52.473	39.6886	55.3967	45.6047	37.7829	84.2417	79.7939	76.1801	37.8813	69.4916	54.6964	73.2805	55.3317	64.1422	70.7827	38.6513	46.3373	50.7014	29.4764	68.6248	72.9997	91.5458	43.9936	97.8036	43.2286	77.1541	100.526	85.2256	54.24	117.564	53.6532	100.257
E7ETH0	Complement factor I OS=Homo sapiens OX=9606 GN=CFI PE=1 SV=1	84.2392	42.7275	65.0189	45.7718	61.463	53.4519	69.0744	58.3076	63.6404	43.1794	89.1573	70.3477	66.5797	64.5925	65.9621	98.9163	84.6725	80.8847	82.3563	74.2968	61.9867	63.0742	53.6407	59.0381	83.9947	72.7344	65.1212	72.2986	68.3617	44.5035	49.4205	56.7016	70.9448	76.0099	84.5119	23.9246	52.2938	80.0173	66.558	76.213	67.8139	49.2759	91.4615	73.0425	76.8866	60.7008	67.7998	64.6944
Q14520	Hyaluronan-binding protein 2 OS=Homo sapiens OX=9606 GN=HABP2 PE=1 SV=1	68.2592	52.8058	68.2136	59.3599	46.8363	99.6893	74.896	79.1308	70.4767	61.3759	78.2088	91.9401	68.8364	42.9985	88.5467	93.1535	92.0652	72.9939	74.9577	64.7555	74.2067	77.4777	53.8886	78.195	66.6159	89.9386	62.9307	52.718	58.9571	57.4932	57.7395	42.4051	75.0321	69.9761	65.2486	41.3977	46.185	55.4307	75.227	83.047	65.8751	67.5053	94.3787	72.8544	91.6655	72.4685	79.8129	58.6521
P00734	Prothrombin OS=Homo sapiens OX=9606 GN=F2 PE=1 SV=2	69.4284	55.8431	64.2316	47.9381	70.2037	63.2714	86.6118	86.6701	67.4382	59.1422	60.7451	70.8594	60.0397	64.3919	78.7947	69.9763	97.1059	63.5193	72.7955	67.2516	80.0935	73.895	52.7187	55.8778	69.6482	81.6011	59.1687	67.6909	64.7518	67.4835	67.1277	53.7586	76.0124	59.9048	82.7677	30.0268	105.336	52.8472	66.3534	80.2442	58.0303	50.8068	77.0048	68.1964	92.8891	102.615	61.2059	70.4483
P18428	Lipopolysaccharide-binding protein OS=Homo sapiens OX=9606 GN=LBP PE=1 SV=3	NA	26.4502	NA	25.0445	NA	NA	NA	NA	NA	49.6676	NA	NA	NA	NA	6.025	NA	NA	NA	NA	NA	28.3896	26.2478	NA	NA	NA	31.3237	NA	NA	NA	NA	37.5206	11.9995	NA	24.4806	NA	NA	431.01	NA	NA	NA	NA	NA	NA	44.4586	57.9581	NA	NA	NA
A0A087X0Q4	Immunoglobulin kappa variable 2-40 OS=Homo sapiens OX=9606 GN=IGKV2-40 PE=1 SV=1	41.6751	90.7562	97.7363	65.4916	44.0225	130.256	64.2168	162.757	52.0578	160.805	56.0288	55.4077	44.8869	37.3258	29.7869	39.7269	50.2624	86.2967	58.2692	39.1955	44.8843	155.859	79.6028	91.8306	38.0128	79.8	65.8704	59.8136	56.3807	60.4643	69.0643	40.3377	50.2079	56.3359	34.8556	60.7541	64.1668	110.931	64.9571	170.291	49.4547	82.2351	78.82	74.2423	55.9449	72.836	61.3926	99.8877
P00747	Plasminogen OS=Homo sapiens OX=9606 GN=PLG PE=1 SV=2	72.7869	64.4003	69.3863	57.3772	63.3195	66.1096	90.72	69.1632	74.6463	62.6545	66.5133	77.2256	72.7685	64.5391	74.1392	75.3701	90.7232	60.8733	72.6939	71.6122	88.1901	75.7025	61.9759	60.3658	73.9939	62.9065	70.058	64.8665	71.7372	63.9009	67.3731	63.6498	84.6313	58.2755	81.1317	41.0885	61.2973	52.1296	66.7024	73.2514	74.274	82.0337	93.9449	76.5059	61.1604	62.6607	71.4508	60.3836
A0A0C4DH25	Immunoglobulin kappa variable 3D-20 OS=Homo sapiens OX=9606 GN=IGKV3D-20 PE=3 SV=1	58.3747	61.0603	47.9623	44.525	40.642	109.321	60.8467	96.9975	47.1127	76.7673	NA	42.8715	NA	64.4331	41.1748	NA	133.957	NA	48.1171	45.4091	30.9271	75.2467	71.745	44.9433	37.9623	56.0744	NA	58.6547	45.9724	NA	43.9255	25.9337	43.7826	80.0802	37.3765	45.4789	291.272	47.6984	42.3883	66.1162	68.1035	NA	34.8145	50.8903	29.3168	276.079	32.2153	NA
P01619	Immunoglobulin kappa variable 3-20 OS=Homo sapiens OX=9606 GN=IGKV3-20 PE=1 SV=2	54.7813	55.7472	78.0853	78.3554	72.9233	126.267	79.2633	168.769	54.8922	80.7058	62.8252	41.9809	146.157	62.3382	65.1246	24.7827	42.2098	48.8456	39.4377	38.8096	38.2798	71.4674	69.5528	52.8471	65.2053	52.606	52.3413	55.4376	55.0023	52.8085	53.4556	38.0084	55.1722	67.9165	51.1865	69.9655	227.859	72.5309	47.4514	70.0418	57.4921	32.4623	49.5778	52.0475	48.7138	117.281	59.8868	63.966
D6RF35	Vitamin D-binding protein OS=Homo sapiens OX=9606 GN=GC PE=1 SV=1	83.9738	54.2355	85.5117	76.2591	79.9203	75.1808	106.864	73.9888	101.165	48.0672	69.6466	54.7699	90.47	103.102	121.148	72.0518	79.2482	60.1745	64.6812	60.0005	89.1698	65.4105	57.7542	70.5784	85.5309	85.3731	95.1459	66.4387	79.9457	65.2545	82.3066	79.0176	81.0549	76.169	97.16	32.9369	73.4962	57.6684	82.9383	71.7116	95.1564	80.6803	96.8176	79.7625	68.0704	108.964	78.9701	58.9035
H0YAC1	Plasma kallikrein (Fragment) OS=Homo sapiens OX=9606 GN=KLKB1 PE=1 SV=1	71.1724	67.4444	79.7554	45.9852	51.1053	65.342	79.2222	59.1926	69.8607	63.192	73.8547	83.6785	79.226	55.4309	119.137	90.8002	78.1162	81.7435	82.0137	73.3777	96.1841	73.421	61.2347	60.7466	100.88	78.7804	75.3847	63.4609	77.4191	43.2185	72.7529	83.8995	87.8988	55.4489	79.8196	42.7454	47.2495	67.6069	77.4811	85.3135	79.2088	74.6729	88.6015	68.2712	86.7285	83.3134	78.51	62.2096
A0A0C4DGB6	Serum albumin OS=Homo sapiens OX=9606 GN=ALB PE=1 SV=1	77.2736	77.0111	72.1066	63.9355	68.4151	90.5083	112.954	91.8533	100.07	62.5057	63.0311	56.35	68.2538	84.1646	89.7284	75.8164	73.3087	68.0462	61.6189	65.4788	89.7165	82.1934	74.5581	64.0286	78.9083	97.4683	82.9383	66.0424	83.2839	73.8609	81.4348	73.4947	92.3571	79.3596	78.2193	39.0346	85.3497	73.9382	84.8859	74.4248	106.779	101.801	71.3299	84.7229	81.7098	92.2786	71.2909	72.4469
Q9BWP8	Collectin-11 OS=Homo sapiens OX=9606 GN=COLEC11 PE=1 SV=1	87.736	47.4937	112.008	75.7954	55.5655	90.74	69.3166	70.9055	92.7616	93.6257	73.2334	141.517	72.947	51.2758	30.6168	63.5216	63.9522	62.4192	60.7785	76.1148	148.363	76.546	97.0026	77.5343	73.1717	67.9627	48.1046	92.5498	53.43	94.5918	96.2588	81.1204	72.5249	57.9573	49.7157	42.4137	131.738	88.227	64.0746	88.2946	47.5326	81.5117	113.587	104.134	99.9684	109.42	80.5646	51.1219
P06396	Gelsolin OS=Homo sapiens OX=9606 GN=GSN PE=1 SV=1	61.0067	95.5547	64.2106	75.9327	60.1109	85.16	73.5938	74.1172	69.8866	91.5672	66.57	67.0799	78.8861	71.1224	57.206	70.452	85.7489	62.0648	74.58	58.9796	82.5084	89.7715	65.6601	90.058	71.9	84.7695	74.7507	65.9274	77.9251	58.0442	86.1515	58.9399	78.0719	77.4927	86.5383	89.7888	68	86.2435	51.2456	76.6514	68.4592	82.5466	87.929	72.8968	72.7919	137.033	57.0324	84.269
P04114	Apolipoprotein B-100 OS=Homo sapiens OX=9606 GN=APOB PE=1 SV=2	68.5513	65.1058	40.5782	54.5505	47.4072	70.0753	96.4162	60.1875	77.5497	67.5891	48.281	88.1718	69.4838	69.0752	108.254	70.9193	69.2808	54.4927	78.1641	80.2807	97.1853	56.4835	48.7031	90.6371	78.0606	77.1755	62.0477	73.0877	53.3702	65.8216	66.5203	48.6428	103.774	76.148	98.0168	68.1965	97.1806	66.0106	93.4012	88.1917	52.5891	72.7034	104.058	70.9582	105.083	116.448	54.3759	83.0759
P01857	Immunoglobulin heavy constant gamma 1 OS=Homo sapiens OX=9606 GN=IGHG1 PE=1 SV=1	54.4807	97.997	79.5973	63.1471	75.5978	74.9768	87.0234	54.3019	129.62	73.0743	94.0145	37.9347	42.4178	151.019	75.0208	53.9839	60.715	73.1569	51.7971	44.5338	68.2143	91.8545	105.482	49.5293	87.0252	88.4112	99.7525	67.9337	86.3249	70.5611	77.9609	122.061	67.6037	86.0496	45.6241	85.8038	83.3369	92.8372	119.181	71.2354	81.8501	83.2997	80.4692	73.0275	66.9977	75.5373	77.8471	71.331
P00740	Coagulation factor IX OS=Homo sapiens OX=9606 GN=F9 PE=1 SV=2	57.3702	66.6012	65.0438	50.0662	118.593	66.9019	89.7089	54.1028	138.065	110.159	102.699	83.8568	49.4931	84.0426	128.352	73.9647	102.587	69.2461	65.4773	81.9248	80.5975	55.8807	67.5736	107.469	86.5853	82.7191	104.663	55.1862	86.5971	51.8502	64.8153	93.036	81.8112	82.6893	66.6781	42.4571	27.5922	63.8714	80.9114	53.8396	148.69	104.796	96.6638	61.0504	84.5385	62.884	77.4678	59.5821
P17936	Insulin-like growth factor-binding protein 3 OS=Homo sapiens OX=9606 GN=IGFBP3 PE=1 SV=2	68.4623	76.0101	68.9228	77.8951	63.0793	74.7809	74.7329	119.732	67.2573	39.1328	53.0085	95.0268	58.3576	80.8097	64.5779	81.495	64.6979	34.0469	60.845	101.761	79.1027	101.311	53.2133	49.3527	40.2638	88.6249	70.8929	60.3288	61.6741	87.7004	83.3915	51.5054	104.752	62.8284	89.2332	47.0413	82.5295	84.5072	62.374	98.3516	98.1894	62.3681	96.0336	97.1364	121.097	187.733	47.8412	70.9322
A0A087WWT3	Serum albumin OS=Homo sapiens OX=9606 GN=ALB PE=1 SV=1	73.6996	81.2739	68.2581	56.8089	65.6878	92.7385	108.007	90.4787	111.425	64.113	69.1687	51.0258	61.3448	90.6718	96.1813	79.9953	72.8423	64.775	60.5623	63.6882	81.6495	82.2369	74.857	59.6493	85.8655	92.5767	86.3445	75.5742	88.3456	78.9243	78.2114	78.3324	98.7807	85.2328	83.3444	44.8179	93.815	80.9862	89.7157	72.7416	117.289	112.848	75.735	87.6457	84.0979	103.736	65.3841	75.2408
H7C013	Serum albumin (Fragment) OS=Homo sapiens OX=9606 GN=ALB PE=1 SV=1	78.7942	71.9689	77.7326	67.1584	80.2872	83.9387	131.32	83.057	112.852	57.8027	67.7961	55.2207	71.173	103.206	97.4473	82.002	76.621	68.001	64.4349	63.3128	84.7454	86.9824	82.9285	66.2921	83.992	104.513	88.4477	70.9091	83.1678	67.4917	82.8065	80.8609	97.485	85.844	82.32	48.2553	88.8686	75.981	88.9061	69.6525	127.229	103.606	68.2357	84.1015	78.2899	111.346	85.0856	69.3804
P00488	Coagulation factor XIII A chain OS=Homo sapiens OX=9606 GN=F13A1 PE=1 SV=4	51.8049	87.0558	52.2774	74.1107	145.161	83.1136	49.8614	73.8985	52.8314	253.587	75.9239	118.891	65.2426	46.2754	101.678	100.851	59.6084	97.2729	58.4166	71.9225	70.8413	139.527	93.8031	71.7322	87.2042	57.2156	83.7776	91.3689	55.1615	56.8165	64.9336	60.1052	72.6657	67.5954	47.5232	95.5402	64.5645	66.1252	58.1604	70.2139	56.4446	80.4376	70.9974	61.632	71.6565	49.4877	54.1267	68.5972
P01019	Angiotensinogen OS=Homo sapiens OX=9606 GN=AGT PE=1 SV=1	54.7352	53.6507	66.8659	40.2347	72.8753	79.4299	84.6339	42.1824	91.5874	35.3208	63.5942	56.3003	68.3077	62.681	163.351	93.1004	99.4396	100.145	45.7949	71.547	71.8078	67.861	77.823	109.018	98.9672	74.202	63.7935	51.6402	81.2364	66.2794	67.7686	60.703	93.6944	75.7843	102.48	83.6491	137.473	71.0395	75.5057	60.98	78.167	97.6705	84.7941	77.7442	90.3641	72.8717	68.2654	56.2076
P01344	Insulin-like growth factor II OS=Homo sapiens OX=9606 GN=IGF2 PE=1 SV=1	110.666	84.0554	77.4516	59.6902	57.5333	48.417	72.6421	NA	80.5645	44.5654	101.74	87.4461	47.2038	88.7045	87.6585	93.8916	62.4546	62.13	69.3654	89.6003	98.867	93.1797	NA	48.0901	112.629	78.0718	71.855	84.7878	82.2831	92.0977	72.8666	72.8834	90.4732	57.1227	99.4148	11.8102	36.3833	NA	87.8758	56.2785	45.9756	56.329	NA	79.6964	107.127	75.1082	70.3806	45.2885
P98160	Basement membrane-specific heparan sulfate proteoglycan core protein OS=Homo sapiens OX=9606 GN=HSPG2 PE=1 SV=4	71.4712	88.5803	56.4533	62.4518	NA	78.6657	73.3318	76.0221	79.1685	200.859	35.556	88.0978	NA	NA	80.0678	NA	NA	NA	NA	68.8465	75.2694	162.548	74.134	48.6006	81.9461	86.1807	74.4292	55.4743	47.6928	NA	88.6456	41.3149	77.928	75.7505	73.8944	115.412	59.7115	87.079	68.2032	NA	72.1647	117.859	69.3461	53.8044	85.4383	44.2183	NA	77.5919
A0A5F9ZHM4	L-lactate dehydrogenase B chain OS=Homo sapiens OX=9606 GN=LDHB PE=4 SV=1	66.0152	49.3401	57.9721	125.892	119.808	73.8677	69.3779	42.2248	80.8736	105.922	69.0499	131.985	107.931	43.1013	88.2128	67.3996	104.932	66.6053	NA	111.546	70.0876	40.5906	73.5235	87.7932	80.6165	57.7593	55.7417	99.2424	72.0822	65.0959	76.904	87.5448	64.1695	91.6354	59.6943	161.708	49.8997	56.3716	52.5056	NA	54.6158	56.6679	52.3736	58.2135	66.6126	28.7434	52.1545	65.7257
O00533	Neural cell adhesion molecule L1-like protein OS=Homo sapiens OX=9606 GN=CHL1 PE=1 SV=4	72.6498	46.8938	102.662	80.0495	NA	68.0834	66.4784	NA	126.733	38.2765	55.1278	60.7224	56.1893	NA	155.401	72.0655	NA	64.0227	NA	45.7374	79.6359	94.9739	NA	118.89	61.6207	95.8537	90.2652	106.573	87.6676	70.9527	104.748	82.6762	66.6398	136.964	61.6705	120.996	60.4962	NA	92.0125	NA	122.02	106.969	NA	82.5917	80.0269	65.2815	NA	111.679
P08253	72 kDa type IV collagenase OS=Homo sapiens OX=9606 GN=MMP2 PE=1 SV=2	89.0433	69.5854	NA	NA	NA	NA	NA	107.341	NA	35.1814	86.5145	NA	NA	NA	43.2509	NA	NA	NA	86.4544	NA	NA	140.741	105.119	NA	75.6619	32.4317	58.9358	74.9587	NA	NA	NA	NA	NA	42.4098	112.293	NA	72.8246	89.2038	NA	99.4085	NA	126.091	58.8849	NA	63.5848	60.2777	NA	76.9491
P19823	Inter-alpha-trypsin inhibitor heavy chain H2 OS=Homo sapiens OX=9606 GN=ITIH2 PE=1 SV=2	79.746	68.2058	122.387	63.3333	80.8094	63.7128	147.014	57.8181	103.173	44.4087	77.3055	57.846	101.489	113.467	100.78	96.7494	75.624	50.0481	69.9436	81.7327	107.108	75.7262	88.367	76.6905	70.2382	78.9853	87.8623	58.5072	72.1362	67.5209	76.3689	79.9264	86.7468	74.5114	101.537	61.6286	54.5154	77.4275	86.7665	67.4432	108.543	74.8576	83.2019	76.2219	70.5241	70.5563	86.7461	71.1755
P27169	Serum paraoxonase/arylesterase 1 OS=Homo sapiens OX=9606 GN=PON1 PE=1 SV=3	97.4373	85.2434	67.4233	99.7477	85.3175	99.937	122.279	100.659	72.1844	80.3597	79.4368	74.0203	102.829	99.4906	70.4152	80.954	111.813	53.4984	74.352	51.368	88.5208	100.894	81.5526	54.3755	77.0116	98.0985	91.034	71.34	89.5551	59.5389	86.2916	70.4055	92.8557	81.2396	100.862	31.5507	41.7055	67.3219	81.7696	75.0316	66.2996	73.5543	93.362	93.7527	81.0195	42.8526	51.5682	69.8213
P01859	Immunoglobulin heavy constant gamma 2 OS=Homo sapiens OX=9606 GN=IGHG2 PE=1 SV=2	83.3164	84.9733	114.74	64.524	56.2679	76.1451	105.625	111.495	89.1169	74.3322	87.4333	47.5718	23.1187	75.396	111.14	72.9327	44.1823	62.9926	52.2183	73.2104	84.5683	59.8514	88.4764	87.1446	49.1276	61.2599	80.0005	81.0566	99.9801	97.5682	83.731	88.2109	70.6456	83.0413	43.4473	60.0266	45.7463	90.8546	129.832	112.227	127.526	100.853	46.3866	117.536	87.5917	80.2495	40.1557	92.5862
Q12860	Contactin-1 OS=Homo sapiens OX=9606 GN=CNTN1 PE=1 SV=1	NA	84.7185	92.1344	66.1865	70.9461	53.268	25.7716	NA	53.86	55.0027	76.833	59.5098	73.4096	150.815	101.934	97.6942	72.6909	49.8367	NA	65.7005	151.78	77.4918	NA	80.5055	NA	72.7287	81.3289	NA	123.613	53.6494	114.782	94.5875	101.198	72.9456	NA	48.6036	32.7376	NA	92.7243	NA	123.583	77.0842	NA	55.6323	54.5937	NA	120.748	62.0649
P05090	Apolipoprotein D OS=Homo sapiens OX=9606 GN=APOD PE=1 SV=1	87.3108	60.6776	68.8383	69.2136	68.2905	27.2261	65.597	79.8936	99.6058	61.8837	66.0572	34.1486	65.6307	103.596	118.496	93.0826	112.81	92.502	49.2827	39.2259	77.6922	103.526	84.1126	48.7997	105.536	84.0411	125.47	138.506	114.826	76.1002	129.685	84.2793	66.7352	75.5024	50.4453	47.7099	61.8679	64.1443	99.6105	79.7683	72.9983	158.784	38.2666	77.7473	86.4731	92.2986	59.4999	107.076
Q9NPH3	Interleukin-1 receptor accessory protein OS=Homo sapiens OX=9606 GN=IL1RAP PE=1 SV=2	121.918	56.2537	55.2052	NA	27.1546	76.8304	101.399	155.111	72.4241	70.1922	49.9774	55.7376	NA	37.9652	134.879	NA	78.9571	NA	61.3583	57.8472	NA	92.7777	27.4806	93.4611	57.1462	73.4357	94.3783	36.8582	98.4469	NA	NA	NA	101.863	117.807	70.6131	54.6855	65.4524	54.8786	28.0404	49.3264	52.2753	71.5413	90.2306	NA	70.2955	41.5424	94.7109	109.184
P10721	Mast/stem cell growth factor receptor Kit OS=Homo sapiens OX=9606 GN=KIT PE=1 SV=1	93.9506	53.9276	156.02	105.367	NA	94.5662	144.172	105.152	161.184	21.6384	113.818	47.9912	78.8914	NA	257.199	100.816	NA	40.0474	56.479	40.3262	74.3078	121.731	137.176	54.9025	46.411	118.52	189.785	52.0144	69.6233	95.4124	126.066	102.027	75.9743	115.779	97.6859	67.9749	11.2287	111.187	110.524	35.9895	115.352	134.132	74.1039	70.0772	53.2699	30.5816	NA	29.7593
P43251	Biotinidase OS=Homo sapiens OX=9606 GN=BTD PE=1 SV=2	77.6899	55.774	99.4784	62.5974	97.7944	46.4209	122.266	36.4614	137.591	41.6497	93.0803	74.4982	66.7731	90.1167	100.219	96.9289	88.2155	71.4791	66.2875	65.866	61.0714	64.9269	79.0066	78.119	64.4266	109.464	89.343	95.2375	93.5212	64.6066	74.5471	119.059	125.904	84.8014	126.348	36.0594	30.1777	98.8015	110.463	54.7827	143.238	85.5854	88.4785	85.3631	68.1472	39.064	107.9	35.7017
P01860	Immunoglobulin heavy constant gamma 3 OS=Homo sapiens OX=9606 GN=IGHG3 PE=1 SV=2	78.3166	82.6685	88.0705	70.2575	71.7143	56.3772	94.4894	89.2717	120.378	63.7061	82.5679	42.1535	36.4484	148.282	89.6747	68.0286	57.9721	75.8185	50.1748	60.874	80.6752	75.8612	92.2433	75.6383	65.5899	76.8464	96.722	76.8095	112.245	86.0765	86.6004	124.192	75.5908	95.4133	47.381	74.1118	46.9721	89.4882	140.237	72.6543	107.966	95.2039	57.3055	95.4154	82.6486	74.6357	74.3017	79.0059
P49747	Cartilage oligomeric matrix protein OS=Homo sapiens OX=9606 GN=COMP PE=1 SV=2	63.6961	58.5555	50.5399	81.8235	68.9163	45.603	90.1072	44.5658	62.7001	54.9199	119.897	48.5392	82.523	231.932	61.7997	98.0425	73.1111	78.3211	62.9337	66.902	82.3929	91.0465	106.936	71.225	72.1463	65.0347	76.553	59.0611	78.8725	25.7418	75.702	59.7173	94.2324	78.3296	88.1723	58.5391	35.3106	76.9847	84.1164	57.9028	112.493	75.0377	83.2275	62.7868	85.0037	60.827	122.37	92.1455
Q9NPG4	Protocadherin-12 OS=Homo sapiens OX=9606 GN=PCDH12 PE=1 SV=1	NA	NA	NA	NA	NA	NA	94.4599	66.7243	102.615	45.7572	69.6343	NA	NA	NA	64.3122	NA	NA	NA	NA	NA	NA	NA	57.6874	91.7946	NA	72.7128	84.9992	NA	NA	NA	NA	NA	NA	92.587	NA	27.2045	NA	94.7111	NA	NA	NA	99.8131	83.4513	NA	68.0449	NA	NA	82.9371
P35858	Insulin-like growth factor-binding protein complex acid labile subunit OS=Homo sapiens OX=9606 GN=IGFALS PE=1 SV=1	74.5059	41.7627	91.8349	108.473	70.7094	100.159	78.9274	135.797	77.3577	50.6777	64.1758	67.6264	78.4614	82.5391	42.4341	65.0768	68.2656	36.3841	66.1512	117.288	88.1741	98.8654	74.5444	47.9322	50.2472	94.459	84.7467	87.5093	81.5496	89.1614	97.3014	67.2763	103.957	63.2238	90.905	52.2017	72.2934	79.0897	63.3561	87.1101	69.0185	60.6464	117.874	164.345	118.752	96.0716	38.3969	71.6933
Q9Y6Z7	Collectin-10 OS=Homo sapiens OX=9606 GN=COLEC10 PE=1 SV=2	84.3873	74.441	73.0458	50.9384	NA	52.0558	115.7	NA	101.381	63.3729	60.5867	139.552	NA	NA	33.716	NA	NA	NA	NA	102.922	116.291	74.124	NA	120.529	80.1405	34.3758	40.2403	99.4054	73.3765	NA	113.341	60.9181	103.256	47.1447	102.618	98.7409	54.7005	NA	52.7966	NA	89.6493	71.1055	NA	96.1944	101.916	72.618	NA	50.0964
P23142	Fibulin-1 OS=Homo sapiens OX=9606 GN=FBLN1 PE=1 SV=4	110.997	84.7015	113.48	58.5648	68.0981	64.6366	116.565	85.9618	101.218	72.3713	103.453	51.6876	76.056	163.963	103.706	111.768	66.0617	35.4442	59.8663	61.3605	108.65	72.7584	120.898	70.3885	83.804	75.6481	110.203	78.6165	89.9455	54.1368	88.2331	89.3352	75.5679	80.772	100.776	31.2015	39.1938	104.437	78.2068	43.7447	108.69	68.5027	86.35	58.2627	69.3557	63.1499	80.9439	78.8591
P35443	Thrombospondin-4 OS=Homo sapiens OX=9606 GN=THBS4 PE=1 SV=2	61.3261	64.8356	56.2748	72.1226	54.5718	47.5055	68.1794	60.9792	46.43	57.4621	87.5669	72.0133	74.9081	165.999	80.3965	100.381	73.2492	64.8155	70.2344	67.3676	81.5426	73.4576	103.427	52.2984	56.2254	72.2075	63.2047	51.0724	91.6443	24.4894	77.1865	66.8048	90.6555	85.2309	112.869	42.3483	33.5222	80.316	90.1808	59.6322	84.1694	105.15	95.7422	52.2722	78.3844	82.9478	99.8984	95.9459
P00390	Glutathione reductase, mitochondrial OS=Homo sapiens OX=9606 GN=GSR PE=1 SV=2	NA	55.4254	68.362	70.2951	93.4644	62.5825	90.1536	NA	85.4214	81.8692	79.9194	85.684	79.9633	51.6421	24.4534	54.4392	68.5229	68.7934	58.5704	75.6806	126.869	65.2341	NA	94.8125	NA	76.8301	62.4033	NA	66.7229	94.1745	88.0032	55.2015	82.814	78.5464	NA	166.961	41.8103	NA	83.9086	67.0059	52.6094	61.7371	NA	82.7018	79.2926	NA	64.162	73.7907
B1AHL2	Fibulin-1 OS=Homo sapiens OX=9606 GN=FBLN1 PE=1 SV=1	110.997	82.2535	109.543	58.3856	68.0981	70.2361	113.843	81.2403	116.292	78.5463	96.7215	52.6257	73.9787	163.963	88.401	108.06	66.0617	33.6683	60.3154	63.0228	113.503	76.3486	122.838	79.003	83.804	74.138	91.283	78.6165	87.5521	56.583	88.8933	88.7262	77.7367	75.7077	100.776	24.4807	45.5712	111.277	76.0677	48.5009	98.3057	69.9611	86.8201	58.3368	69.5245	63.1499	80.9439	80.1905
P22352	Glutathione peroxidase 3 OS=Homo sapiens OX=9606 GN=GPX3 PE=1 SV=2	NA	151.952	78.6869	69.228	NA	104	88.6987	55.3109	67.3816	118.871	58.286	96.1304	78.8159	NA	67.7781	76.3384	NA	71.6549	62.3483	92.8101	152.042	101.916	84.1125	72.94	NA	102.708	68.5757	NA	77.3015	76.213	134.914	77.604	77.7726	61.601	NA	44.3657	49.5335	76.6015	60.3391	53.1763	114.536	92.4195	71.1114	119.682	107.723	NA	NA	58.4813
Q9UHG3	Prenylcysteine oxidase 1 OS=Homo sapiens OX=9606 GN=PCYOX1 PE=1 SV=3	125.441	128.452	43.8109	68.7636	60.5005	80.8467	135.913	62.0784	106.41	46.7757	94.1858	71.2071	38.5784	38.2912	114.4	66.1663	101.273	61.2268	87.2134	61.0588	125.057	67.371	46.4745	34.7929	87.4095	94.6213	77.5387	68.3715	25.2526	78.7682	90.9539	107.211	96.5294	83.9616	133.085	69.1895	30.1555	43.3425	36.251	70.3947	187.474	130.989	87.9675	91.8365	109.246	47.134	61.6633	52.3821
Q16270	Insulin-like growth factor-binding protein 7 OS=Homo sapiens OX=9606 GN=IGFBP7 PE=1 SV=1	NA	NA	78.3533	78.5819	61.1056	NA	NA	NA	NA	NA	NA	NA	NA	131.558	NA	NA	59.031	NA	NA	NA	61.9278	NA	NA	NA	NA	NA	NA	NA	102.638	NA	83.62	114.007	NA	NA	NA	NA	NA	NA	94.5101	NA	NA	NA	NA	79.7195	NA	NA	123.259	NA
P22792	Carboxypeptidase N subunit 2 OS=Homo sapiens OX=9606 GN=CPN2 PE=1 SV=3	81.9009	36.2081	116.075	44.6062	68.7831	54.9874	97.714	49.996	143.587	44.6162	91.7908	51.22	63.0883	103.593	153.207	89.4676	75.2842	69.1735	84.0577	64.3301	71.4523	76.1872	121.727	67.6119	85.235	82.5303	114.261	73.5999	89.5238	54.882	71.8358	111.584	84.0765	116.268	83.7872	65.1441	88.2509	57.5101	121.16	82.4475	131.527	91.9687	51.7261	87.4165	67.6856	61.857	68.7558	69.9583
P27487	Dipeptidyl peptidase 4 OS=Homo sapiens OX=9606 GN=DPP4 PE=1 SV=2	86.8168	66.6526	95.0796	NA	NA	70.3116	106.859	NA	114.111	81.914	77.8207	73.5257	NA	NA	92.8376	NA	NA	NA	64.821	48.4236	NA	100.531	NA	86.9293	66.2063	81.5757	80.4469	73.6568	80.8626	NA	NA	NA	67.6326	94.4684	62.9198	72.6831	28.7203	NA	67.5072	64.7113	92.3723	101.162	NA	NA	97.0591	35.5497	NA	100.708
Q16610	Extracellular matrix protein 1 OS=Homo sapiens OX=9606 GN=ECM1 PE=1 SV=2	66.9294	60.0319	81.3999	49.8428	94.8017	33.2572	111.654	63.3521	96.986	124.382	59.2312	83.6386	69.6104	125.34	115.235	125.026	55.421	66.8017	49.4482	67.0511	58.7905	116.758	92.1744	38.0578	88.234	89.8891	99.9097	65.4248	83.4599	81.0886	65.5804	98.2534	95.4984	88.8047	97.2523	77.7966	42.311	71.453	100.857	48.8369	183.542	85.1749	85.8304	71.0615	62.288	45.6801	74.5836	65.8957
O95445	Apolipoprotein M OS=Homo sapiens OX=9606 GN=APOM PE=1 SV=2	132.77	50.4943	63.8477	50.6864	70.7015	45.202	127.038	64.7507	129.009	30.4338	45.6944	30.2466	51.394	119.92	202.385	65.7113	52.5859	52.4863	41.0287	51.9085	107.534	59.6927	109.556	83.7491	104.181	86.3709	63.255	59.2396	92.2795	160.341	110.99	171.642	106.239	84.054	99.0819	38.609	51.407	82.9028	81.2477	69.3146	119.201	127.274	72.3128	51.6932	78.9279	33.9563	80.7254	52.0192
P24593	Insulin-like growth factor-binding protein 5 OS=Homo sapiens OX=9606 GN=IGFBP5 PE=1 SV=1	NA	116.308	98.253	76.1446	101.019	103.625	NA	NA	NA	53.0081	57.4828	56.0933	66.5493	47.9174	115.744	71.9492	117.749	40.9893	74.5256	72.7494	113.29	99.862	NA	NA	NA	122.753	122.473	NA	149.292	102.307	103.881	101.479	83.3712	125.512	NA	NA	59.1773	NA	78.1662	54.6944	60.5953	87.4339	NA	84.2564	135.182	NA	72.517	93.0884
P43121	Cell surface glycoprotein MUC18 OS=Homo sapiens OX=9606 GN=MCAM PE=1 SV=2	NA	52.7708	99.3304	77.947	54.3968	116.78	58.3437	48.0332	56.1845	54.1827	77.5021	137.521	92.8946	93.6074	110.229	126.736	82.7132	93.0502	63.4895	63.8851	110.571	111.989	77.0574	77.5146	NA	91.4482	117.186	NA	86.3946	55.0913	90.1798	86.131	98.8213	93.4247	NA	22.2948	38.7969	70.1562	85.0149	58.2267	74.3785	92.3743	46.6235	83.094	66.0118	NA	72.8309	83.0461
Q14515	SPARC-like protein 1 OS=Homo sapiens OX=9606 GN=SPARCL1 PE=1 SV=2	84.9322	41.9699	126.953	NA	NA	22.803	NA	NA	NA	47.937	NA	79.1358	42.1631	NA	143.769	75.2821	NA	40.765	58.5526	79.0447	NA	76.8968	NA	NA	116.175	84.6982	NA	76.8286	109.173	148.598	NA	NA	85.9387	94.212	144.269	NA	62.0011	NA	107.225	51.5756	75.7992	NA	NA	NA	98.1903	57.6589	NA	NA
Q15063	Periostin OS=Homo sapiens OX=9606 GN=POSTN PE=1 SV=2	118.023	74.7761	149.093	89.7196	55.3233	85.9768	145.063	68.1905	100.216	40.4368	159.623	50.9351	112.487	167.231	134.719	125.839	93.9595	97.9029	NA	56.5517	57.3872	81.7552	143.566	50.3708	56.4715	81.5486	138.796	76.6479	79.2585	72.2613	92.4248	139.414	87.1477	111.37	100.05	68.9408	22.6042	84.4532	76.9338	NA	96.9167	100.594	103.655	78.1528	72.1662	101.211	33.2022	64.2518
Q15166	Serum paraoxonase/lactonase 3 OS=Homo sapiens OX=9606 GN=PON3 PE=1 SV=3	103.916	102.998	72.4126	79.2871	49.6911	116.138	81.3755	131.841	78.7709	69.7256	58.7838	62.7212	70.8769	112.38	86.4115	90.6158	139.135	88.3028	81.3403	80.6528	137.085	115.49	58.1891	62.8885	69.1556	54.7568	60.0233	52.9549	81.3542	107.186	156.154	65.6786	81.8364	51.4992	64.7475	50.2758	91.2727	70.9762	70.6334	69.6058	60.7192	127.806	52.9616	91.6069	71.2343	68.9066	82.9656	88.4226
P39059	Collagen alpha-1(XV) chain OS=Homo sapiens OX=9606 GN=COL15A1 PE=1 SV=2	148.051	62.8295	89.6943	66.0385	65.8019	NA	NA	NA	NA	54.7737	59.7528	NA	NA	130.498	94.1908	NA	32.5264	NA	NA	NA	93.1061	103.617	NA	NA	130.28	121.549	115.065	110.846	77.402	NA	99.7061	106.1	NA	92.1941	73.2386	NA	24.4475	NA	96.2176	NA	NA	49.3299	NA	54.3408	62.4054	36.6779	77.3661	83.3557
P33151	Cadherin-5 OS=Homo sapiens OX=9606 GN=CDH5 PE=1 SV=5	88.5186	62.5636	61.6834	71.9617	92.2491	47.512	106.865	66.2895	120.074	70.72	51.7785	66.9276	62.4263	132.365	66.4262	101.625	52.981	43.2918	NA	56.8744	77.0597	75.3009	58.2468	79.631	88.8184	107.667	59.1408	73.4182	63.6445	95.1932	115.259	135.419	85.5124	77.2607	147.842	131.76	48.4078	97.292	52.8782	NA	155.356	74.4907	70.3246	67.8248	106.193	54.0701	94.6183	76.6915
Q8TEQ0	Sorting nexin-29 OS=Homo sapiens OX=9606 GN=SNX29 PE=1 SV=3	95.9825	69.1547	158.313	81.3594	NA	NA	43.3306	75.1064	71.5336	NA	49.9604	NA	40.8489	NA	NA	53.8852	NA	42.0178	NA	NA	58.1906	117.085	66.1161	41.4268	28.364	NA	25.3779	29.4086	129.201	40.4003	51.9435	74.1013	NA	NA	62.9788	37.9108	73.3261	137.856	279.187	NA	NA	70.982	67.3159	103.787	NA	23.5983	NA	84.1917
O15394	Neural cell adhesion molecule 2 OS=Homo sapiens OX=9606 GN=NCAM2 PE=1 SV=2	NA	NA	NA	NA	NA	NA	NA	NA	NA	91.6965	NA	NA	NA	NA	73.8562	NA	NA	NA	NA	NA	NA	NA	NA	NA	NA	78.9656	NA	NA	NA	NA	NA	NA	NA	73.1188	NA	NA	NA	NA	NA	NA	NA	NA	NA	NA	97.5613	NA	NA	NA
Q99536	Synaptic vesicle membrane protein VAT-1 homolog OS=Homo sapiens OX=9606 GN=VAT1 PE=1 SV=2	NA	NA	NA	NA	NA	55.8739	NA	NA	NA	56.1424	55.348	81.1989	NA	NA	118.461	NA	NA	NA	91.4164	67.1343	NA	NA	NA	NA	NA	81.2098	106.714	NA	NA	NA	NA	NA	117.319	80.6177	NA	NA	NA	NA	NA	58.7295	70.2751	87.1122	NA	NA	79.9974	NA	NA	46.0667
Q8WWA0	Intelectin-1 OS=Homo sapiens OX=9606 GN=ITLN1 PE=1 SV=1	NA	NA	79.7969	NA	NA	NA	NA	NA	NA	NA	NA	NA	NA	NA	NA	NA	NA	NA	NA	NA	NA	NA	NA	NA	NA	NA	NA	NA	59.2424	NA	NA	NA	NA	NA	NA	NA	NA	NA	59.7637	NA	NA	NA	NA	NA	NA	NA	NA	NA
Q13790	Apolipoprotein F OS=Homo sapiens OX=9606 GN=APOF PE=1 SV=2	NA	54.4025	94.7827	79.532	65.8566	101.069	149.907	82.3633	87.7604	39.8853	52.2571	25.6021	92.6353	109.99	238.307	142.399	44.2344	125.472	59.6299	55.8277	83.2473	98.6817	108.542	89.7496	NA	132.751	240.981	NA	120.38	71.9546	96.12	46.2469	68.9114	78.073	NA	88.3998	43.3781	57.1943	118.92	92.505	107.532	157.108	28.9254	80.3555	55.6896	NA	58.6099	69.0293
Q13103	Secreted phosphoprotein 24 OS=Homo sapiens OX=9606 GN=SPP2 PE=1 SV=1	132.539	42.1542	NA	NA	141.592	90.1878	NA	NA	NA	82.8958	108.145	40.089	121.82	102.926	109.357	89.6346	141.962	60.7857	108.314	69.5381	NA	85.2829	NA	NA	73.6967	106.602	305.895	76.224	NA	82.6846	NA	NA	82.8045	54.5334	82.0691	NA	34.2694	NA	NA	54.2155	97.9317	24.4539	NA	NA	75.6014	28.0154	76.8211	35.6616
P06312	Immunoglobulin kappa variable 4-1 OS=Homo sapiens OX=9606 GN=IGKV4-1 PE=1 SV=1	78.886	188.373	98.6433	100.654	84.9622	81.7218	97.1569	57.6406	214.131	74.2471	96.4543	61.7841	43.6281	155.149	132.915	69.2055	62.4896	23.7695	33.7307	63.4538	69.1663	97.0956	56.0346	87.5004	63.2883	78.9161	108.601	69.8507	70.5796	117.433	148.833	114.889	114.749	141.249	66.9475	42.3396	15.0917	112.584	106.645	59.1033	153.457	131.044	40.2696	51.5093	57.5281	35.5165	66.3473	88.7766
P17301	Integrin alpha-2 OS=Homo sapiens OX=9606 GN=ITGA2 PE=1 SV=1	81.9385	122.044	NA	149.786	257.671	46.3248	NA	NA	NA	152.037	93.843	150.98	102.861	156.322	74.9088	94.2395	84.1214	62.4139	NA	95.9244	80.294	91.1819	NA	NA	73.6799	47.1597	84.4085	109.035	NA	78.0446	80.5144	103.771	109.67	98.6705	59.7843	NA	43.5475	NA	NA	NA	49.7556	58.4624	NA	46.3644	73.65	22.3337	95.2394	96.1121
Q7Z6G3	N-terminal EF-hand calcium-binding protein 2 OS=Homo sapiens OX=9606 GN=NECAB2 PE=1 SV=1	103.162	83.765	66.076	NA	NA	NA	NA	109.918	NA	64.9657	NA	NA	NA	NA	68.3142	NA	NA	NA	NA	NA	NA	64.1432	137.508	NA	81.1686	79.2054	NA	103.642	61.1988	NA	NA	NA	NA	88.0709	67.2697	NA	45.4515	105.267	115.702	NA	NA	NA	53.3543	NA	139.66	55.7684	NA	NA
Q8TER0	Sushi, nidogen and EGF-like domain-containing protein 1 OS=Homo sapiens OX=9606 GN=SNED1 PE=2 SV=2	NA	NA	148.919	74.2542	NA	NA	NA	NA	NA	NA	NA	NA	NA	NA	NA	NA	NA	NA	NA	NA	93.3632	NA	NA	NA	NA	NA	NA	NA	151.862	NA	59.5868	165.459	NA	NA	NA	NA	NA	NA	167.614	NA	NA	NA	NA	67.5431	NA	NA	NA	NA
P13647	Keratin, type II cytoskeletal 5 OS=Homo sapiens OX=9606 GN=KRT5 PE=1 SV=3	NA	NA	NA	NA	NA	NA	106.522	NA	81.6061	NA	NA	NA	NA	NA	NA	NA	NA	NA	NA	NA	NA	NA	NA	81.9964	NA	NA	NA	NA	NA	NA	NA	NA	NA	NA	NA	55.3001	NA	NA	NA	NA	NA	NA	NA	NA	NA	NA	NA	NA
Q86SQ4	Adhesion G-protein coupled receptor G6 OS=Homo sapiens OX=9606 GN=ADGRG6 PE=1 SV=3	NA	NA	NA	NA	NA	NA	NA	NA	NA	41.9428	83.4419	NA	NA	NA	108.111	NA	NA	NA	NA	NA	NA	NA	NA	NA	NA	94.23	111.049	NA	NA	NA	NA	NA	NA	73.5631	NA	NA	NA	NA	NA	NA	NA	148.319	NA	NA	82.7658	NA	NA	118.577
P98095	Fibulin-2 OS=Homo sapiens OX=9606 GN=FBLN2 PE=1 SV=2	NA	NA	145.815	NA	NA	NA	NA	NA	NA	NA	111.251	NA	NA	NA	NA	NA	NA	NA	NA	NA	NA	NA	NA	NA	NA	NA	120.716	NA	110.599	NA	NA	NA	NA	NA	NA	NA	NA	NA	86.3992	NA	NA	80.2684	NA	NA	NA	NA	NA	113.135
P07237	Protein disulfide-isomerase OS=Homo sapiens OX=9606 GN=P4HB PE=1 SV=3	NA	73.3086	NA	NA	NA	133.216	NA	NA	NA	NA	NA	207.399	NA	NA	NA	NA	NA	NA	NA	145.793	NA	57.0738	NA	NA	NA	NA	NA	NA	NA	NA	NA	NA	82.8743	NA	NA	NA	74.5689	NA	NA	NA	98.931	NA	NA	NA	NA	NA	NA	NA
Q6ZV89	SH2 domain-containing protein 5 OS=Homo sapiens OX=9606 GN=SH2D5 PE=1 SV=2	NA	NA	NA	NA	NA	NA	NA	NA	NA	97.4593	NA	NA	NA	NA	36.4126	NA	NA	NA	NA	NA	NA	NA	NA	NA	NA	70.7909	NA	NA	NA	NA	NA	NA	NA	95.1784	NA	NA	NA	NA	NA	NA	NA	NA	NA	NA	73.2399	NA	NA	NA
Q9Y646	Carboxypeptidase Q OS=Homo sapiens OX=9606 GN=CPQ PE=1 SV=1	NA	NA	NA	NA	NA	162.005	NA	NA	NA	NA	NA	186.95	NA	NA	NA	NA	NA	NA	NA	72.491	NA	NA	NA	NA	NA	NA	NA	NA	NA	NA	NA	NA	86.0229	NA	NA	NA	NA	NA	NA	NA	95.9925	NA	NA	NA	NA	NA	NA	NA
P28072	Proteasome subunit beta type-6 OS=Homo sapiens OX=9606 GN=PSMB6 PE=1 SV=4	NA	NA	NA	NA	NA	NA	79.4645	NA	174.554	NA	NA	NA	NA	NA	NA	NA	NA	NA	NA	NA	NA	NA	NA	67.9307	NA	NA	NA	NA	NA	NA	NA	NA	NA	NA	NA	295.412	NA	NA	NA	NA	NA	NA	NA	NA	NA	NA	NA	NA
P35612	Beta-adducin OS=Homo sapiens OX=9606 GN=ADD2 PE=1 SV=3	NA	NA	NA	NA	NA	NA	67.9633	NA	61.7042	NA	NA	NA	NA	NA	NA	NA	NA	NA	NA	NA	NA	NA	NA	58.4024	NA	NA	NA	NA	NA	NA	NA	NA	NA	NA	NA	1247.09	NA	NA	NA	NA	NA	NA	NA	NA	NA	NA	NA	NA
Q9BSE2	Transmembrane protein 79 OS=Homo sapiens OX=9606 GN=TMEM79 PE=1 SV=1	7411.61	NA	NA	NA	NA	NA	NA	NA	NA	NA	84.5791	NA	58.4189	NA	NA	45.8925	NA	57.9343	NA	NA	NA	NA	NA	NA	67.3644	NA	10.8506	77.5362	NA	41.3554	NA	NA	NA	NA	443.617	NA	NA	NA	NA	NA	NA	20.1887	NA	NA	NA	314.459	NA	601.427
P11171	Protein 4.1 OS=Homo sapiens OX=9606 GN=EPB41 PE=1 SV=4	NA	NA	NA	NA	NA	NA	57.9512	NA	30.7204	NA	NA	NA	NA	NA	NA	NA	NA	NA	NA	NA	NA	NA	NA	53.0357	NA	NA	NA	NA	NA	NA	NA	NA	NA	NA	NA	1251.4	NA	NA	NA	NA	NA	NA	NA	NA	NA	NA	NA	NA
A0A075B6F3	Dynein heavy chain 8, axonemal OS=Homo sapiens OX=9606 GN=DNAH8 PE=1 SV=2	NA	NA	NA	NA	NA	NA	NA	NA	NA	NA	29.4188	NA	NA	NA	NA	NA	NA	NA	NA	NA	NA	NA	NA	NA	NA	NA	14.4675	NA	NA	NA	NA	NA	NA	NA	NA	NA	NA	NA	NA	NA	NA	14.9546	NA	NA	NA	NA	NA	19.9368
A2AJT9	BCLAF1 and THRAP3 family member 3 OS=Homo sapiens OX=9606 GN=BCLAF3 PE=1 SV=1	NA	NA	NA	208.129	NA	NA	NA	NA	NA	NA	NA	NA	NA	NA	NA	NA	NA	NA	NA	NA	55.0496	NA	NA	NA	NA	NA	NA	NA	NA	NA	187.085	14.6647	NA	NA	NA	NA	NA	NA	NA	NA	NA	NA	NA	45.8648	NA	NA	NA	NA
O75533	Splicing factor 3B subunit 1 OS=Homo sapiens OX=9606 GN=SF3B1 PE=1 SV=3	NA	NA	142.233	NA	NA	NA	NA	NA	NA	NA	NA	NA	NA	NA	NA	NA	NA	NA	NA	NA	NA	NA	NA	NA	NA	NA	NA	NA	216.396	NA	NA	NA	NA	NA	NA	NA	NA	NA	149.078	NA	NA	NA	NA	NA	NA	NA	NA	NA
P02741	C-reactive protein OS=Homo sapiens OX=9606 GN=CRP PE=1 SV=1	NA	NA	NA	NA	39.9716	NA	NA	NA	NA	NA	86.8774	NA	NA	10.5976	NA	NA	2.50331	NA	105.201	NA	NA	NA	NA	NA	NA	NA	17.8327	NA	NA	NA	NA	NA	NA	NA	NA	NA	NA	NA	NA	33.4629	NA	34.8914	NA	NA	NA	NA	5.81183	58.8352
A0A1W2PR46	Glial fibrillary acidic protein OS=Homo sapiens OX=9606 GN=GFAP PE=1 SV=1	NA	NA	NA	49.6884	NA	NA	NA	NA	NA	NA	NA	NA	NA	NA	NA	NA	NA	NA	NA	NA	44.9962	NA	NA	NA	NA	NA	NA	NA	NA	NA	81.8177	83.906	NA	NA	NA	NA	NA	NA	NA	NA	NA	NA	NA	35.9481	NA	NA	NA	NA
A0A0B4J1U3	Immunoglobulin lambda variable 1-36 OS=Homo sapiens OX=9606 GN=IGLV1-36 PE=1 SV=5	NA	NA	NA	NA	NA	NA	NA	NA	NA	NA	NA	NA	63.1754	NA	NA	29.7456	NA	91.9728	NA	NA	NA	NA	NA	NA	NA	NA	NA	NA	NA	35.6827	NA	NA	NA	NA	NA	NA	NA	NA	NA	NA	NA	NA	NA	NA	NA	NA	NA	NA
Q9NZK5	Adenosine deaminase 2 OS=Homo sapiens OX=9606 GN=ADA2 PE=1 SV=2	NA	NA	NA	NA	NA	NA	119.393	NA	92.5858	NA	NA	NA	NA	NA	NA	NA	NA	NA	NA	NA	NA	NA	NA	100.098	NA	NA	NA	NA	NA	NA	NA	NA	NA	NA	NA	17.462	NA	NA	NA	NA	NA	NA	NA	NA	NA	NA	NA	NA
Q07960	Rho GTPase-activating protein 1 OS=Homo sapiens OX=9606 GN=ARHGAP1 PE=1 SV=1	NA	NA	25.8696	NA	NA	NA	NA	NA	NA	NA	NA	NA	NA	NA	NA	NA	NA	NA	NA	NA	NA	NA	NA	NA	NA	NA	NA	NA	51.0598	NA	NA	NA	NA	NA	NA	NA	NA	NA	13.2739	NA	NA	NA	NA	NA	NA	NA	NA	NA
Q01813	ATP-dependent 6-phosphofructokinase, platelet type OS=Homo sapiens OX=9606 GN=PFKP PE=1 SV=2	NA	NA	NA	NA	NA	NA	NA	NA	NA	202.002	102.912	NA	NA	NA	11.4248	NA	NA	NA	NA	NA	NA	NA	NA	NA	NA	9.28077	94.0912	NA	NA	NA	NA	NA	NA	48.2411	NA	NA	NA	NA	NA	NA	NA	25.6412	NA	NA	22.5626	NA	NA	18.7726
P04432	Immunoglobulin kappa variable 1D-39 OS=Homo sapiens OX=9606 GN=IGKV1D-39 PE=3 SV=2	NA	NA	NA	NA	NA	NA	8.06088	NA	20.8529	NA	NA	NA	NA	NA	NA	NA	NA	NA	NA	NA	NA	NA	NA	25.0003	NA	NA	NA	NA	NA	NA	NA	NA	NA	NA	NA	26.9842	NA	NA	NA	NA	NA	NA	NA	NA	NA	NA	NA	NA
P10645	Chromogranin-A OS=Homo sapiens OX=9606 GN=CHGA PE=1 SV=7	37.2798	NA	NA	NA	NA	NA	NA	NA	NA	NA	NA	NA	NA	NA	NA	NA	NA	NA	NA	NA	NA	NA	NA	NA	63.1696	NA	NA	33.4264	NA	NA	NA	NA	NA	NA	69.0612	NA	NA	NA	NA	NA	NA	NA	NA	NA	NA	32.0428	NA	NA
K7EPF9	Apolipoprotein C-I OS=Homo sapiens OX=9606 GN=APOC1 PE=1 SV=1	47.4211	NA	NA	NA	NA	NA	NA	NA	NA	NA	NA	NA	NA	NA	NA	NA	NA	NA	NA	NA	NA	NA	NA	NA	106.733	NA	NA	51.1228	NA	NA	NA	NA	NA	NA	56.1722	NA	NA	NA	NA	NA	NA	NA	NA	NA	NA	139.594	NA	NA
O00233	26S proteasome non-ATPase regulatory subunit 9 OS=Homo sapiens OX=9606 GN=PSMD9 PE=1 SV=3	84.0419	NA	NA	NA	NA	NA	NA	NA	NA	NA	NA	NA	NA	NA	NA	NA	NA	NA	NA	NA	NA	NA	NA	NA	129.645	NA	NA	85.151	NA	NA	NA	NA	NA	NA	36.2705	NA	NA	NA	NA	NA	NA	NA	NA	NA	NA	28.767	NA	NA
P50395	Rab GDP dissociation inhibitor beta OS=Homo sapiens OX=9606 GN=GDI2 PE=1 SV=2	94.1696	NA	NA	NA	NA	NA	NA	NA	NA	330.073	NA	NA	NA	NA	160.283	NA	NA	NA	NA	NA	NA	NA	NA	NA	103.428	214.113	NA	119.889	NA	NA	NA	NA	NA	147.561	11.2024	NA	NA	NA	NA	NA	NA	NA	NA	NA	136.146	24.2558	NA	NA
P05771	Protein kinase C beta type OS=Homo sapiens OX=9606 GN=PRKCB PE=1 SV=4	NA	NA	NA	NA	NA	NA	NA	NA	NA	189.04	85.2586	NA	NA	NA	10.9619	NA	NA	NA	NA	NA	NA	NA	NA	NA	NA	20.7777	49.0399	NA	NA	NA	NA	NA	NA	25.3682	NA	NA	NA	NA	NA	NA	NA	23.0415	NA	NA	21.9477	NA	NA	19.1783
P09382	Galectin-1 OS=Homo sapiens OX=9606 GN=LGALS1 PE=1 SV=2	NA	NA	NA	NA	NA	NA	NA	NA	NA	63.7871	NA	NA	NA	NA	24.9329	NA	NA	NA	NA	NA	NA	NA	NA	NA	NA	41.9545	NA	NA	NA	NA	NA	NA	NA	41.1468	NA	NA	NA	NA	NA	NA	NA	NA	NA	NA	40.2766	NA	NA	NA
Q9UBX1	Cathepsin F OS=Homo sapiens OX=9606 GN=CTSF PE=1 SV=1	NA	NA	NA	52.4938	NA	NA	NA	NA	NA	NA	NA	NA	NA	NA	NA	NA	NA	NA	NA	NA	66.5978	NA	NA	NA	NA	NA	NA	NA	NA	NA	84.0116	68.8852	NA	NA	NA	NA	NA	NA	NA	NA	NA	NA	NA	99.461	NA	NA	NA	NA
P02689	Myelin P2 protein OS=Homo sapiens OX=9606 GN=PMP2 PE=1 SV=3	NA	38.9411	NA	NA	NA	NA	NA	NA	NA	16.6642	NA	NA	NA	NA	84.8489	NA	NA	NA	NA	NA	NA	80.9708	NA	NA	NA	21.931	NA	NA	NA	NA	NA	NA	NA	47.3193	NA	NA	17.8742	NA	NA	NA	NA	NA	NA	NA	58.4764	NA	NA	NA
Q9HCU0	Endosialin OS=Homo sapiens OX=9606 GN=CD248 PE=1 SV=1	NA	NA	NA	NA	NA	53.1166	NA	NA	NA	NA	NA	75.1669	NA	NA	NA	NA	NA	NA	NA	62.7206	NA	NA	NA	NA	NA	NA	NA	NA	NA	NA	NA	NA	55.5518	NA	NA	NA	NA	NA	NA	NA	109.093	NA	NA	NA	NA	NA	NA	NA
A0A0A0MSD0	Sushi, von Willebrand factor type A, EGF and pentraxin domain-containing protein 1 OS=Homo sapiens OX=9606 GN=SVEP1 PE=1 SV=1	NA	67.4418	NA	NA	NA	NA	NA	NA	NA	NA	NA	NA	NA	NA	NA	NA	NA	NA	NA	NA	NA	60.2677	NA	NA	NA	NA	NA	NA	NA	NA	NA	NA	NA	NA	NA	NA	35.4706	NA	NA	NA	NA	NA	NA	NA	NA	NA	NA	NA
O15127	Secretory carrier-associated membrane protein 2 OS=Homo sapiens OX=9606 GN=SCAMP2 PE=1 SV=2	61.0741	NA	NA	NA	NA	NA	NA	NA	NA	NA	NA	NA	NA	NA	NA	NA	NA	NA	NA	NA	NA	NA	NA	NA	17.9119	NA	NA	148.246	NA	NA	NA	NA	NA	NA	91.6722	NA	NA	NA	NA	NA	NA	NA	NA	NA	NA	11.8975	NA	NA
A0A0C4DH39	Immunoglobulin heavy variable 1-58 OS=Homo sapiens OX=9606 GN=IGHV1-58 PE=3 SV=1	NA	NA	197.56	NA	NA	NA	NA	NA	NA	NA	NA	NA	NA	NA	NA	NA	NA	NA	NA	NA	NA	NA	NA	NA	NA	NA	NA	NA	44.6617	NA	NA	NA	NA	NA	NA	NA	NA	NA	4.95682	NA	NA	NA	NA	NA	NA	NA	NA	NA
P0DP57	Secreted Ly-6/uPAR domain-containing protein 2 OS=Homo sapiens OX=9606 GN=SLURP2 PE=1 SV=1	NA	NA	NA	70.2891	NA	NA	NA	NA	NA	NA	NA	NA	NA	NA	NA	NA	NA	NA	NA	NA	99.6274	NA	NA	NA	NA	NA	NA	NA	NA	NA	60.5244	72.7447	NA	NA	NA	NA	NA	NA	NA	NA	NA	NA	NA	67.5735	NA	NA	NA	NA
P01706	Immunoglobulin lambda variable 2-11 OS=Homo sapiens OX=9606 GN=IGLV2-11 PE=1 SV=2	46.9976	74.3457	103.256	139.744	44.5837	155.269	NA	52.3998	NA	NA	288.653	74.5656	NA	29.0452	NA	NA	34.045	NA	44.1079	19.619	39.5309	61.3043	40.8894	NA	47.4046	NA	15.7054	27.2444	43.8642	NA	79.0045	32.8071	45.3303	NA	38.3372	NA	350.144	42.9459	98.6644	38.3532	26.4416	21.2294	58.7935	73.5414	NA	197.64	63.0584	28.9803
P20023	Complement receptor type 2 OS=Homo sapiens OX=9606 GN=CR2 PE=1 SV=2	163.948	NA	NA	NA	NA	NA	NA	NA	NA	NA	NA	NA	NA	NA	NA	NA	NA	NA	NA	NA	NA	NA	NA	NA	71.5747	NA	NA	40.1276	NA	NA	NA	NA	NA	NA	89.2942	NA	NA	NA	NA	NA	NA	NA	NA	NA	NA	74.6209	NA	NA
Q8TDL5	BPI fold-containing family B member 1 OS=Homo sapiens OX=9606 GN=BPIFB1 PE=1 SV=1	139.119	NA	50.956	57.2879	NA	26.5819	NA	NA	NA	41.3917	63.216	18.9584	69.213	NA	169.039	83.2545	NA	73.8378	NA	24.5115	120.942	NA	NA	NA	105.903	89.2998	50.584	58.811	66.6753	27.1302	63.9365	62.7176	26.9823	47.954	106.777	NA	NA	NA	106.809	NA	70.1924	82.5704	NA	107.108	68.4243	65.9499	NA	47.5471
P08519	Apolipoprotein(a) OS=Homo sapiens OX=9606 GN=LPA PE=1 SV=1	12.2187	124.963	30.3309	6.91594	171.809	22.9559	41.1073	21.2803	46.8497	28.1046	21.6364	36.0239	5.38121	29.5852	120.262	200.097	49.9896	33.7924	54.5799	25.1424	9.12251	25.2411	21.0147	22.7942	15.5793	6.44739	22.4392	6.37056	210.466	33.1203	17.3478	22.8055	13.8676	8.7102	98.818	32.4861	224.812	11.0163	8.73553	238.033	13.1441	18.5345	66.1328	7.2046	205.548	97.6035	72.1754	50.852
P01033	Metalloproteinase inhibitor 1 OS=Homo sapiens OX=9606 GN=TIMP1 PE=1 SV=1	NA	NA	NA	NA	NA	NA	67.2257	NA	68.2739	35.8591	NA	NA	NA	NA	44.152	NA	NA	NA	66.536	NA	NA	NA	NA	59.1556	NA	72.7573	NA	NA	NA	NA	NA	NA	NA	82.4119	NA	15.7444	NA	NA	NA	50.8535	NA	NA	NA	NA	71.5241	NA	NA	NA
P07738	Bisphosphoglycerate mutase OS=Homo sapiens OX=9606 GN=BPGM PE=1 SV=2	NA	NA	45.6491	NA	NA	NA	NA	33.9408	NA	NA	NA	NA	NA	NA	NA	NA	NA	NA	NA	NA	NA	NA	33.2187	NA	NA	NA	NA	NA	96.106	NA	NA	NA	NA	NA	NA	NA	NA	79.2792	51.0865	NA	NA	NA	53.1054	NA	NA	NA	NA	NA
A0A0A0MS54	cAMP-dependent protein kinase catalytic subunit beta OS=Homo sapiens OX=9606 GN=PRKACB PE=1 SV=1	58.4597	NA	NA	NA	NA	NA	NA	NA	NA	NA	NA	NA	NA	NA	NA	NA	NA	NA	NA	NA	NA	NA	NA	NA	41.0189	NA	NA	183.063	NA	NA	NA	NA	NA	NA	68.0798	NA	NA	NA	NA	NA	NA	NA	NA	NA	NA	37.6445	NA	NA
Q9BYJ0	Fibroblast growth factor-binding protein 2 OS=Homo sapiens OX=9606 GN=FGFBP2 PE=1 SV=1	151.952	NA	NA	143.759	NA	NA	NA	NA	NA	NA	NA	NA	NA	NA	NA	NA	NA	NA	NA	NA	47.0233	NA	NA	NA	77.7663	NA	NA	78.501	NA	NA	149.964	59.6265	NA	NA	128.845	NA	NA	NA	NA	NA	NA	NA	NA	60.9429	NA	58.4355	NA	NA
P10720	Platelet factor 4 variant OS=Homo sapiens OX=9606 GN=PF4V1 PE=1 SV=1	NA	NA	NA	170.992	NA	NA	30.5344	19.7263	43.7397	128.905	NA	NA	NA	NA	87.5258	NA	NA	NA	NA	NA	26.8309	NA	30.9397	38.9842	NA	97.4567	NA	NA	NA	NA	36.5398	145.094	NA	23.7448	NA	38.0708	NA	23.5377	NA	NA	NA	NA	27.5202	58.2453	46.3859	NA	NA	NA
Q96M34	Testis-specific expressed protein 55 OS=Homo sapiens OX=9606 GN=TEX55 PE=2 SV=2	NA	NA	NA	NA	NA	NA	NA	NA	NA	NA	64.1238	NA	NA	NA	NA	NA	NA	NA	NA	NA	NA	NA	NA	NA	NA	NA	24.4138	NA	NA	NA	NA	NA	NA	NA	NA	NA	NA	NA	NA	NA	NA	56.3602	NA	NA	NA	NA	NA	33.6434
P01705	Immunoglobulin lambda variable 2-23 OS=Homo sapiens OX=9606 GN=IGLV2-23 PE=1 SV=2	NA	52.2506	NA	NA	NA	184.583	NA	NA	NA	48.3006	27.63	79.1019	NA	NA	51.7946	NA	NA	NA	NA	68.221	NA	151.433	NA	NA	NA	38.7451	171.007	NA	NA	NA	NA	NA	56.4094	103.904	NA	NA	87.9231	NA	NA	NA	22.6755	7.39949	NA	NA	74.0636	NA	NA	55.3449
Q8NBP7	Proprotein convertase subtilisin/kexin type 9 OS=Homo sapiens OX=9606 GN=PCSK9 PE=1 SV=3	52.5332	NA	NA	NA	NA	NA	NA	NA	NA	NA	NA	NA	NA	NA	NA	NA	NA	NA	NA	NA	NA	NA	NA	NA	43.6265	NA	NA	102.814	NA	NA	NA	NA	NA	NA	55.9802	NA	NA	NA	NA	NA	NA	NA	NA	NA	NA	35.9382	NA	NA
P17174	Aspartate aminotransferase, cytoplasmic OS=Homo sapiens OX=9606 GN=GOT1 PE=1 SV=3	NA	NA	NA	44.2461	NA	24.401	57.6835	39.043	48.2338	38.9346	64.898	53.2818	NA	NA	72.45	NA	NA	NA	NA	36.341	42.7883	NA	91.09	61.1448	NA	60.787	78.2334	NA	NA	NA	51.7303	57.2741	66.2624	84.2639	NA	205.488	NA	86.8771	NA	NA	119.368	76.469	56.9088	62.9123	46.9972	NA	NA	61.4811
P01817	Immunoglobulin heavy variable 2-5 OS=Homo sapiens OX=9606 GN=IGHV2-5 PE=1 SV=2	NA	73.166	NA	NA	NA	45.2579	109.507	NA	124.188	28.6229	NA	34.7056	NA	NA	110.217	NA	NA	NA	NA	62.1472	NA	37.7694	NA	27.7217	NA	64.663	NA	NA	NA	NA	NA	NA	95.5174	53.1194	NA	47.3705	24.5801	NA	NA	NA	135.146	NA	NA	NA	34.2405	NA	NA	NA
A0A0C4DG49	Poliovirus receptor OS=Homo sapiens OX=9606 GN=PVR PE=1 SV=1	NA	NA	NA	39.7972	NA	NA	NA	NA	NA	NA	63.8985	NA	NA	NA	NA	NA	NA	NA	NA	NA	55.1594	NA	NA	NA	NA	NA	92.0474	NA	NA	NA	57.9058	83.7367	NA	NA	NA	NA	NA	NA	NA	NA	NA	78.3562	NA	93.3691	NA	NA	NA	57.8365
A0A075B7D0	Immunoglobulin heavy variable 1/OR15-1 (non-functional) (Fragment) OS=Homo sapiens OX=9606 GN=IGHV1OR15-1 PE=1 SV=1	156.801	106.103	73.7989	23.6223	6.55517	24.867	82.8219	57.0458	186.043	22.5678	38.2227	18.961	9.53495	8.36793	60.8663	64.6533	424.819	105.449	57.521	22.2307	76.4482	48.6295	51.1648	65.3125	4.10759	50.1606	71.8067	13.8198	237.882	63.2064	24.8237	56.6567	34.5179	25.9026	7.43869	67.7158	9.06613	64.1336	150.47	34.1422	43.8613	51.0467	63.5326	19.4199	16.2167	73.211	6.19525	19.3464
A0A0A0MT89	Immunoglobulin kappa joining 1 OS=Homo sapiens OX=9606 GN=IGKJ1 PE=4 SV=2	NA	68.4594	26.8531	131.864	NA	NA	13.1384	NA	32.0938	NA	NA	NA	NA	NA	NA	NA	NA	NA	NA	NA	77.6384	37.8893	NA	83.901	NA	NA	NA	NA	24.8018	NA	92.5715	68.165	NA	NA	NA	41.132	320.633	NA	30.8825	NA	NA	NA	NA	64.4601	NA	NA	NA	NA
P59665	Neutrophil defensin 1 OS=Homo sapiens OX=9606 GN=DEFA1 PE=1 SV=1	NA	20.3044	NA	40.5408	NA	NA	NA	NA	NA	59.3375	37.4865	NA	NA	NA	43.0233	NA	NA	NA	NA	NA	71.7037	39.5549	NA	NA	NA	60.8379	31.0903	NA	NA	NA	46.272	14.7009	NA	119.968	NA	NA	61.0109	NA	NA	NA	NA	23.4848	NA	43.1804	54.3092	NA	NA	63.4723
P26572	Alpha-1,3-mannosyl-glycoprotein 2-beta-N-acetylglucosaminyltransferase OS=Homo sapiens OX=9606 GN=MGAT1 PE=1 SV=2	NA	NA	NA	102.053	NA	NA	NA	NA	NA	NA	NA	NA	NA	NA	NA	NA	NA	NA	NA	NA	65.4441	NA	NA	NA	NA	NA	NA	NA	NA	NA	60.397	58.5526	NA	NA	NA	NA	NA	NA	NA	NA	NA	NA	NA	56.2232	NA	NA	NA	NA
A8MU27	Small ubiquitin-related modifier 3 OS=Homo sapiens OX=9606 GN=SUMO3 PE=1 SV=1	NA	NA	NA	NA	NA	NA	NA	NA	NA	69.2475	NA	NA	NA	NA	105.002	NA	NA	NA	NA	NA	NA	NA	NA	NA	NA	35.2562	NA	NA	NA	NA	NA	NA	NA	61.3471	NA	NA	NA	NA	NA	NA	NA	NA	NA	NA	29.4328	NA	NA	NA
A0A0A0MT69	Immunoglobulin kappa joining 4 (Fragment) OS=Homo sapiens OX=9606 GN=IGKJ4 PE=1 SV=1	73.4742	69.3878	195.271	65.7408	NA	139.638	51.4019	NA	25.5358	116.981	NA	33.9215	NA	NA	28.033	NA	NA	NA	NA	33.8492	59.1569	80.8123	NA	86.2436	22.977	86.0791	NA	72.589	90.4261	NA	63.6938	56.0846	37.0142	46.9011	12.8958	74.0906	155.469	NA	60.461	NA	34.4375	NA	NA	66.4717	91.0793	100.166	NA	NA
Q9UNW1	Multiple inositol polyphosphate phosphatase 1 OS=Homo sapiens OX=9606 GN=MINPP1 PE=1 SV=1	NA	NA	NA	NA	NA	NA	NA	NA	NA	NA	28.5054	NA	NA	NA	NA	NA	NA	NA	NA	NA	NA	NA	NA	NA	NA	NA	16.2549	NA	NA	NA	NA	NA	NA	NA	NA	NA	NA	NA	NA	NA	NA	47.6714	NA	NA	NA	NA	NA	65.9844
Q9Y6C2	EMILIN-1 OS=Homo sapiens OX=9606 GN=EMILIN1 PE=1 SV=3	NA	NA	NA	NA	NA	NA	NA	NA	NA	NA	43.9473	NA	NA	NA	NA	NA	NA	NA	NA	NA	NA	NA	NA	NA	NA	NA	41.7837	NA	NA	NA	NA	NA	NA	NA	NA	NA	NA	NA	NA	NA	NA	90.3528	NA	NA	NA	NA	NA	43.6322
P07196	Neurofilament light polypeptide OS=Homo sapiens OX=9606 GN=NEFL PE=1 SV=3	NA	NA	NA	74.7345	NA	NA	NA	NA	NA	NA	NA	NA	NA	NA	NA	NA	NA	NA	NA	NA	15.2042	NA	NA	NA	NA	NA	NA	NA	NA	NA	83.4245	68.1135	NA	NA	NA	NA	NA	NA	NA	NA	NA	NA	NA	72.091	NA	NA	NA	NA
P07197	Neurofilament medium polypeptide OS=Homo sapiens OX=9606 GN=NEFM PE=1 SV=3	NA	NA	NA	74.7345	NA	NA	NA	NA	NA	NA	NA	NA	NA	NA	NA	NA	NA	NA	NA	NA	15.2042	NA	NA	NA	NA	NA	NA	NA	NA	NA	83.4245	68.1135	NA	NA	NA	NA	NA	NA	NA	NA	NA	NA	NA	72.091	NA	NA	NA	NA
Q15365	Poly(rC)-binding protein 1 OS=Homo sapiens OX=9606 GN=PCBP1 PE=1 SV=2	NA	NA	NA	NA	NA	NA	NA	NA	NA	185.833	NA	NA	NA	NA	10.717	NA	NA	NA	NA	NA	NA	NA	NA	NA	NA	18.2823	NA	NA	NA	NA	NA	NA	NA	63.183	NA	NA	NA	NA	NA	NA	NA	NA	NA	NA	40.2816	NA	NA	NA
A0A0C4DH24	Immunoglobulin kappa variable 6-21 OS=Homo sapiens OX=9606 GN=IGKV6-21 PE=3 SV=1	59.9884	128.828	212.659	NA	NA	NA	25.1638	NA	16.6776	NA	NA	NA	NA	NA	NA	NA	NA	NA	NA	NA	NA	53.1518	NA	56.4132	44.7675	NA	NA	40.0138	77.905	NA	NA	NA	NA	NA	100.375	158.265	207.889	NA	64.2302	NA	NA	NA	NA	NA	NA	174.418	NA	NA
P14209	CD99 antigen OS=Homo sapiens OX=9606 GN=CD99 PE=1 SV=1	NA	78.8248	NA	NA	NA	NA	NA	NA	NA	NA	NA	NA	NA	NA	NA	NA	NA	NA	NA	NA	NA	71.9214	NA	NA	NA	NA	NA	NA	NA	NA	NA	NA	NA	NA	NA	NA	8.63553	NA	NA	NA	NA	NA	NA	NA	NA	NA	NA	NA
A0A0D9SFB5	All-trans-retinol dehydrogenase [NAD(+)] ADH4 OS=Homo sapiens OX=9606 GN=ADH4 PE=1 SV=1	NA	NA	NA	NA	NA	NA	112.607	NA	96.6158	NA	NA	NA	NA	NA	NA	NA	NA	NA	NA	NA	NA	NA	NA	41.2602	NA	NA	NA	NA	NA	NA	NA	NA	NA	NA	NA	31.2413	NA	NA	NA	NA	NA	NA	NA	NA	NA	NA	NA	NA
A0A0B4J1Y8	Immunoglobulin lambda variable 9-49 OS=Homo sapiens OX=9606 GN=IGLV9-49 PE=1 SV=1	90.3062	NA	NA	NA	5.75576	51.5866	NA	51.6794	NA	NA	NA	63.3194	NA	44.4521	NA	NA	4.21747	NA	NA	56.0194	NA	NA	61.0506	NA	31.0913	NA	NA	115.718	NA	NA	NA	NA	27.8311	NA	27.963	NA	NA	95.815	NA	NA	85.1228	NA	110.559	NA	NA	37.3832	115.322	NA
P61006	Ras-related protein Rab-8A OS=Homo sapiens OX=9606 GN=RAB8A PE=1 SV=1	NA	46.7602	NA	NA	NA	NA	NA	NA	NA	242.553	NA	NA	NA	NA	11.1103	NA	NA	NA	NA	NA	NA	21.043	NA	NA	NA	7.22027	NA	NA	NA	NA	NA	NA	NA	61.0759	NA	NA	74.5689	NA	NA	NA	NA	NA	NA	NA	7.07794	NA	NA	NA
P05067	Amyloid-beta precursor protein OS=Homo sapiens OX=9606 GN=APP PE=1 SV=3	NA	NA	46.8591	96.4212	NA	NA	NA	NA	NA	98.7181	39.5602	NA	NA	NA	73.9081	NA	NA	NA	NA	NA	11.8541	NA	NA	NA	NA	108.503	109.862	NA	32.1552	NA	57.3066	102.835	NA	19.864	NA	NA	NA	NA	105.702	NA	NA	82.3321	NA	65.5438	41.4112	NA	NA	27.1016
Q9UJU6	Drebrin-like protein OS=Homo sapiens OX=9606 GN=DBNL PE=1 SV=1	NA	NA	NA	NA	NA	NA	NA	NA	NA	124.421	41.7696	NA	NA	NA	55.3611	NA	NA	NA	NA	NA	NA	NA	NA	NA	NA	27.4048	58.9973	NA	NA	NA	NA	NA	NA	48.9303	NA	NA	NA	NA	NA	NA	NA	138.676	NA	NA	34.7173	NA	NA	61.4603
P78417	Glutathione S-transferase omega-1 OS=Homo sapiens OX=9606 GN=GSTO1 PE=1 SV=2	51.269	NA	NA	NA	NA	NA	NA	NA	NA	NA	51.9592	NA	NA	NA	NA	NA	NA	NA	90.0694	NA	NA	NA	NA	NA	39.2732	NA	81.9697	93.932	NA	NA	NA	NA	NA	NA	37.2674	NA	NA	NA	NA	49.5346	NA	36.4025	NA	NA	NA	24.9993	NA	37.1878
A0A0C4DH67	Immunoglobulin kappa variable 1-8 OS=Homo sapiens OX=9606 GN=IGKV1-8 PE=3 SV=1	70.3606	73.2259	66.2772	118.685	103.108	269.099	38.8331	131.895	13.4332	NA	NA	13.8116	NA	33.3687	NA	NA	5.91166	NA	NA	50.4868	57.2984	59.1786	21.271	15.1758	36.8598	NA	NA	96.0293	30.0387	NA	35.0911	7.02937	4.67185	NA	5.58008	45.0909	67.6143	102.624	101.361	NA	76.8228	NA	47.3004	56.1833	NA	58.2531	6.86243	NA
P02775	Platelet basic protein OS=Homo sapiens OX=9606 GN=PPBP PE=1 SV=3	10.4063	70.5988	18.4535	111.887	73.3976	33.7941	26.3376	18.3847	31.5373	160.936	27.4882	242.716	30.2504	9.43941	24.9774	13.5957	40.1353	73.0189	77.114	60.5812	20.3646	51.9329	21.9338	37.2845	49.4557	93.6623	34.8304	72.3281	24.2816	52.9084	51.4051	31.2903	19.9745	18.0904	9.07191	105.284	165.234	19.4747	46.4403	36.4758	17.2865	53.388	28.8001	66.0663	48.3792	149.308	38.0487	50.7835
Q9HBR0	Putative sodium-coupled neutral amino acid transporter 10 OS=Homo sapiens OX=9606 GN=SLC38A10 PE=1 SV=2	NA	39.5932	NA	88.7515	NA	NA	NA	NA	NA	NA	NA	NA	NA	NA	NA	NA	NA	NA	NA	NA	76.4319	59.3671	NA	NA	NA	NA	NA	NA	NA	NA	100.59	55.9373	NA	NA	NA	NA	29.7576	NA	NA	NA	NA	NA	NA	79.8847	NA	NA	NA	NA
A0A075B6J9	Immunoglobulin lambda variable 2-18 OS=Homo sapiens OX=9606 GN=IGLV2-18 PE=3 SV=2	56.5435	43.2579	69.9526	60.2876	NA	53.3034	19.6854	233.078	116.791	50.4268	47.4933	30.3065	57.4989	NA	99.2045	91.7933	NA	30.5169	35.9827	91.2634	60.3122	74.3189	107.302	68.7778	37.8676	22.7298	72.4037	44.8207	32.2529	58.4774	46.1479	52.9646	78.3219	38.5048	43.9679	19.2291	12.8803	174.77	116.804	87.4934	56.2287	68.5437	42.3283	21.1677	67.638	95.4033	NA	76.0328
P01871	Immunoglobulin heavy constant mu OS=Homo sapiens OX=9606 GN=IGHM PE=1 SV=4	73.1201	63.6219	104.903	50.1041	78.1439	48.5488	51.7488	89.3851	145.491	56.2823	36.3394	51.3775	65.7877	92.6471	96.5109	57.2076	26.4856	19.4163	33.114	33.4675	60.7618	71.0268	63.5306	39.0422	150.751	45.5692	95.6337	67.5771	79.6969	71.5534	71.5909	32.2341	68.3253	105.021	20.6772	29.0802	75.5219	66.6877	44.0323	88.3894	35.6002	29.2835	27.4521	64.1915	46.3369	49.1747	53.3975	24.5933
O95967	EGF-containing fibulin-like extracellular matrix protein 2 OS=Homo sapiens OX=9606 GN=EFEMP2 PE=1 SV=3	NA	NA	NA	73.5808	NA	NA	NA	NA	NA	NA	NA	NA	NA	NA	NA	NA	NA	NA	NA	NA	82.9319	NA	NA	NA	NA	NA	NA	NA	NA	NA	70.6876	100.52	NA	NA	NA	NA	NA	NA	NA	NA	NA	NA	NA	54.487	NA	NA	NA	NA
A0A087WSX0	Immunoglobulin lambda variable 5-45 OS=Homo sapiens OX=9606 GN=IGLV5-45 PE=3 SV=1	78.6184	72.3492	66.0445	30.9525	NA	52.3383	124.236	191.507	239.354	8.07495	67.6007	4.06308	25.2045	NA	30.6494	66.4402	NA	157.46	NA	68.6819	64.1383	91.6454	66.2636	117.965	17.7134	99.5907	49.0354	50.1383	118.047	90.5474	85.4043	40.3032	58.0667	87.5487	29.6039	62.839	36.7024	85.5455	147.491	NA	60.5456	93.6413	115.708	42.7444	27.6214	127.788	NA	78.8988
P02686	Myelin basic protein OS=Homo sapiens OX=9606 GN=MBP PE=1 SV=3	NA	NA	NA	97.8171	NA	NA	NA	NA	NA	NA	NA	NA	NA	NA	NA	NA	NA	NA	NA	NA	2.36533	NA	NA	NA	NA	NA	NA	NA	NA	NA	121.003	77.2472	NA	NA	NA	NA	NA	NA	NA	NA	NA	NA	NA	76.7413	NA	NA	NA	NA
P01703	Immunoglobulin lambda variable 1-40 OS=Homo sapiens OX=9606 GN=IGLV1-40 PE=1 SV=2	NA	37.495	NA	NA	NA	NA	38.0528	139.039	65.4864	NA	38.7134	NA	20.0509	NA	NA	45.5466	NA	87.3061	42.7931	NA	NA	19.0835	73.208	56.5278	NA	NA	47.8421	NA	NA	85.0715	NA	NA	NA	NA	NA	14.3531	255.758	65.6895	NA	93.1824	NA	100.018	78.4144	NA	NA	NA	NA	59.2617
H7BY64	ZNF511-PRAP1 readthrough (Fragment) OS=Homo sapiens OX=9606 GN=ZNF511-PRAP1 PE=4 SV=2	NA	NA	40.8165	NA	NA	NA	NA	41.4832	NA	NA	101.667	NA	NA	NA	NA	NA	NA	NA	NA	NA	NA	NA	145.316	NA	NA	NA	60.3475	NA	56.8243	NA	NA	NA	NA	NA	NA	NA	NA	173.758	50.3339	NA	NA	104.812	94.4318	NA	NA	NA	NA	79.1503
Q9UBR2	Cathepsin Z OS=Homo sapiens OX=9606 GN=CTSZ PE=1 SV=1	NA	39.3395	NA	NA	NA	50.9333	NA	NA	NA	NA	NA	67.4811	NA	NA	NA	NA	NA	NA	NA	42.5129	NA	56.7356	NA	NA	NA	NA	NA	NA	NA	NA	NA	NA	62.8575	NA	NA	NA	43.275	NA	NA	NA	77.4637	NA	NA	NA	NA	NA	NA	NA
X6R8F3	Neutrophil gelatinase-associated lipocalin OS=Homo sapiens OX=9606 GN=LCN2 PE=1 SV=1	NA	NA	55.1824	47.6291	NA	74.1293	NA	NA	NA	90.6724	NA	74.4412	NA	NA	63.7951	NA	NA	NA	NA	57.6021	97.4679	NA	NA	NA	NA	64.5593	NA	NA	45.9608	NA	116.296	26.662	54.709	130.94	NA	NA	NA	NA	26.7481	NA	45.5889	NA	NA	58.8863	109.18	NA	NA	NA
Q86U17	Serpin A11 OS=Homo sapiens OX=9606 GN=SERPINA11 PE=2 SV=2	69.1172	70.3197	NA	NA	NA	27.3049	NA	50.313	NA	107.077	NA	49.227	49.3719	NA	72.1686	48.0201	NA	63.7171	NA	38.6777	NA	164.543	56.6373	NA	130.548	46.6143	NA	30.0273	NA	72.853	NA	NA	68.9769	64.228	89.4882	NA	103.748	52.3501	NA	NA	89.2907	NA	65.5651	NA	100.922	79.6498	NA	NA
J3KQE5	GTP-binding nuclear protein Ran (Fragment) OS=Homo sapiens OX=9606 GN=RAN PE=1 SV=1	NA	NA	NA	NA	NA	NA	NA	46.8257	NA	NA	49.0263	NA	NA	NA	NA	NA	NA	NA	NA	NA	NA	NA	39.0544	NA	NA	NA	62.2401	NA	NA	NA	NA	NA	NA	NA	NA	NA	NA	47.2893	NA	NA	NA	83.9382	58.3461	NA	NA	NA	NA	112.92
P61604	10 kDa heat shock protein, mitochondrial OS=Homo sapiens OX=9606 GN=HSPE1 PE=1 SV=2	NA	NA	NA	131.895	NA	NA	NA	NA	NA	303.106	NA	NA	NA	NA	20.676	NA	NA	NA	NA	NA	9.812	NA	NA	NA	NA	6.39845	NA	NA	NA	NA	3.42864	122.638	NA	57.2618	NA	NA	NA	NA	NA	NA	NA	NA	NA	20.8362	3.13616	NA	NA	NA
Q9Y267	Solute carrier family 22 member 14 OS=Homo sapiens OX=9606 GN=SLC22A14 PE=2 SV=4	NA	53.6447	NA	NA	NA	NA	NA	NA	NA	NA	NA	NA	NA	NA	NA	NA	NA	NA	NA	NA	NA	78.8573	NA	NA	NA	NA	NA	NA	NA	NA	NA	NA	NA	NA	NA	NA	65.9482	NA	NA	NA	NA	NA	NA	NA	NA	NA	NA	NA
P78371	T-complex protein 1 subunit beta OS=Homo sapiens OX=9606 GN=CCT2 PE=1 SV=4	NA	NA	NA	NA	NA	NA	NA	NA	NA	NA	NA	NA	NA	NA	NA	NA	NA	NA	79.9158	NA	NA	NA	NA	NA	NA	NA	NA	NA	NA	NA	NA	NA	NA	NA	NA	NA	NA	NA	NA	22.9846	NA	NA	NA	NA	NA	NA	NA	NA
P06737	Glycogen phosphorylase, liver form OS=Homo sapiens OX=9606 GN=PYGL PE=1 SV=4	NA	NA	NA	NA	NA	NA	NA	NA	NA	120.736	NA	NA	NA	NA	33.3471	NA	NA	NA	NA	NA	NA	NA	NA	NA	NA	48.4752	NA	NA	NA	NA	NA	NA	NA	66.4189	NA	NA	NA	NA	NA	NA	NA	NA	NA	NA	16.2126	NA	NA	NA
P58166	Inhibin beta E chain OS=Homo sapiens OX=9606 GN=INHBE PE=1 SV=1	NA	37.397	67.9046	NA	55.1924	80.0155	25.7781	NA	52.5903	NA	117.402	154.601	52.9028	38.8491	NA	48.7398	28.5569	71.7794	71.6727	99.0581	NA	52.6335	NA	33.8164	NA	NA	77.5964	NA	78.742	26.0833	NA	NA	123.988	NA	NA	22.666	15.8675	NA	53.6793	77.5731	102.354	31.1016	NA	NA	NA	NA	99.449	76.7836
A0A0C4DH35	Probable non-functional immunoglobulin heavy variable 3-35 OS=Homo sapiens OX=9606 GN=IGHV3-35 PE=5 SV=1	91.109	73.5762	79.8025	110.822	27.0376	97.5205	NA	96.3583	NA	81.2072	84.5183	48.5415	34.5101	46.0194	33.5361	57.7417	42.0946	50.8781	67.4683	49.6727	83.5243	105.131	102.324	NA	36.7442	67.0976	66.8253	41.4792	71.2541	70.5163	93.9476	53.5739	58.0283	29.1921	62.0055	NA	73.0314	39.805	50.5016	73.7807	47.786	52.0569	51.2714	99.8039	29.6729	142.416	22.8633	119.127
P16157	Ankyrin-1 OS=Homo sapiens OX=9606 GN=ANK1 PE=1 SV=3	62.909	19.5306	NA	30.4406	64.977	70.0059	NA	NA	NA	NA	NA	47.7147	42.2346	24.3472	NA	41.5588	29.2141	57.5088	NA	57.9484	37.4675	31.2275	NA	NA	123.007	NA	NA	47.8806	NA	31.5768	108.116	46.5418	147.816	NA	25.7318	NA	39.0089	NA	NA	NA	146.898	NA	NA	52.1212	NA	49.0824	23.8305	NA
P08571	Monocyte differentiation antigen CD14 OS=Homo sapiens OX=9606 GN=CD14 PE=1 SV=2	NA	35.4683	72.0743	52.685	103.834	42.1798	43.1058	80.5224	40.2536	60.7843	74.7564	36.535	136.815	168.697	26.9886	106.185	24.7023	108.502	63.0284	60.8326	55.2427	87.4092	115.019	69.6117	NA	60.15	85.4932	NA	58.7218	40.1406	60.4846	56.9356	89.5265	30.5986	NA	68.5776	95.594	100.478	58.4722	47.5892	109.392	82.912	62.6345	117.431	53.3434	NA	114.701	75.6866
P05362	Intercellular adhesion molecule 1 OS=Homo sapiens OX=9606 GN=ICAM1 PE=1 SV=2	65.0536	28.0864	65.502	127.159	NA	32.4024	NA	NA	NA	49.2918	99.2885	56.2288	42.0603	NA	61.5301	103.847	NA	70.6437	62.5064	66.1599	39.2002	74.43	NA	NA	76.2923	90.1971	77.2638	60.3618	55.0653	30.2916	70.0788	73.3236	69.4999	123.221	64.1373	NA	40.0209	NA	84.2853	65.6388	49.6018	65.8135	NA	57.037	73.7642	30.6537	NA	99.3327
P62258	14-3-3 protein epsilon OS=Homo sapiens OX=9606 GN=YWHAE PE=1 SV=1	NA	NA	15.6141	119.353	NA	NA	NA	65.9672	NA	367.117	43.9574	NA	102.441	NA	28.0941	11.7219	NA	129.107	NA	NA	24.1578	NA	90.6039	NA	NA	27.1442	25.3964	NA	34.8971	66.7925	29.7047	58.1212	NA	49.3433	NA	NA	NA	42.6701	15.4756	NA	NA	8.62552	49.6437	17.1049	34.9817	NA	NA	24.2575
P20851	C4b-binding protein beta chain OS=Homo sapiens OX=9606 GN=C4BPB PE=1 SV=1	87.1799	23.3141	83.7171	29.6866	92.5314	20.7896	59.0475	72.8288	83.9645	29.5441	71.1387	57.2121	37.5486	75.3114	123.048	116.551	94.0421	142.484	73.2319	45.1826	66.4741	59.8002	56.0692	42.8135	104.882	79.2216	90.225	62.9773	122.012	76.9416	72.7785	72.9235	46.6456	55.6277	38.1161	26.3391	114.993	38.0468	135.243	96.6806	66.0147	70.3314	39.8516	73.7787	89.4001	67.9463	37.5628	75.9549
K7ERG9	Complement factor D OS=Homo sapiens OX=9606 GN=CFD PE=1 SV=1	65.9717	42.7404	60.2196	63.0262	31.676	80.7276	25.7374	80.6375	35.5299	54.5997	93.8776	77.3457	78.1123	50.1402	62.53	47.3572	44.3573	82.1519	61.7097	85.5061	61.5645	80.6298	69.0268	85.9148	90.6613	72.2282	79.8272	63.6691	58.6194	63.3188	68.855	58.3303	95.8068	77.8794	59.7034	11.7164	44.3399	92.9243	53.5983	69.0054	65.9975	36.1417	59.8723	79.8492	73.7039	50.504	23.3507	96.9678
P29350	Tyrosine-protein phosphatase non-receptor type 6 OS=Homo sapiens OX=9606 GN=PTPN6 PE=1 SV=1	NA	NA	NA	NA	147.559	NA	19.7077	NA	45.4662	191.966	NA	NA	NA	8.7719	4.20495	NA	28.8562	NA	NA	NA	NA	NA	NA	96.9939	NA	0.341584	NA	NA	NA	NA	NA	NA	NA	40.8709	NA	602.857	NA	NA	NA	NA	NA	NA	NA	NA	17.1443	NA	65.6269	NA
P01701	Immunoglobulin lambda variable 1-51 OS=Homo sapiens OX=9606 GN=IGLV1-51 PE=1 SV=2	50.6979	90.4935	77.4006	65.5651	43.4677	78.9036	55.8734	68.2055	74.1142	64.1141	95.7363	71.2899	55.7231	51.8766	53.2955	57.7245	79.7833	34.2537	46.1467	42.463	50.4847	64.3512	45.5621	80.8236	96.671	52.3334	71.3397	52.2554	94.3666	69.182	54.2331	41.1	81.515	69.9379	26.8046	23.2932	107.363	48.6205	48.2309	119.233	39.817	41.0298	34.8949	60.2121	74.9524	121.603	92.3717	63.9174
P07359	Platelet glycoprotein Ib alpha chain OS=Homo sapiens OX=9606 GN=GP1BA PE=1 SV=2	NA	NA	NA	NA	NA	21.081	NA	NA	NA	NA	NA	78.6522	NA	NA	NA	NA	NA	NA	NA	90.5145	NA	NA	NA	NA	NA	NA	NA	NA	NA	NA	NA	NA	52.1207	NA	NA	NA	NA	NA	NA	NA	65.5702	NA	NA	NA	NA	NA	NA	NA
P45880	Voltage-dependent anion-selective channel protein 2 OS=Homo sapiens OX=9606 GN=VDAC2 PE=1 SV=2	NA	186.691	NA	NA	NA	NA	NA	NA	NA	NA	92.7058	NA	NA	NA	NA	NA	NA	NA	NA	NA	NA	16.9762	NA	NA	NA	NA	78.3401	NA	NA	NA	NA	NA	NA	NA	NA	NA	62.536	NA	NA	NA	NA	18.0695	NA	NA	NA	NA	NA	7.26977
O75382	Tripartite motif-containing protein 3 OS=Homo sapiens OX=9606 GN=TRIM3 PE=1 SV=2	76.476	57.0625	108.665	31.5172	NA	NA	153.505	136.474	49.5995	35.3679	NA	NA	NA	NA	121.932	NA	NA	NA	NA	NA	78.3374	65.7874	141.697	54.0134	61.049	26.9524	NA	84.8052	105.71	NA	50.7501	69.2695	NA	109.699	58.9178	44.1144	53.1021	67.1847	70.5299	NA	NA	NA	78.1998	161.603	37.5179	142.042	NA	NA
Q92496	Complement factor H-related protein 4 OS=Homo sapiens OX=9606 GN=CFHR4 PE=1 SV=3	64.2808	53.6979	35.973	29.0129	55.8807	34.8984	66.7076	29.0884	65.1109	21.6504	75.0543	18.1691	33.7192	61.162	63.7962	114.067	78.016	47.2137	24.2296	48.9148	92.0627	84.7042	45.439	70.3517	141.561	18.9988	100.049	86.281	114.349	42.9128	93.3321	26.3402	81.0508	77.7516	43.6118	28.7638	29.3028	155.056	93.6954	122.113	92.696	70.7333	54.3219	74.2634	100.552	76.7072	37.8473	33.5702
P21291	Cysteine and glycine-rich protein 1 OS=Homo sapiens OX=9606 GN=CSRP1 PE=1 SV=3	68.2593	233.205	NA	222.66	NA	NA	NA	53.2624	NA	82.4459	99.2885	NA	115.27	NA	5.08834	13.9131	NA	216.377	117.954	NA	12.9441	18.0659	90.3455	NA	51.3995	13.227	40.2828	92.3953	NA	135.085	6.37541	121.261	NA	31.6202	48.0798	NA	132.799	60.9146	NA	27.3243	NA	5.40769	57.2203	14.4791	12.9663	47.2597	NA	14.1516
P09972	Fructose-bisphosphate aldolase C OS=Homo sapiens OX=9606 GN=ALDOC PE=1 SV=2	34.4538	NA	NA	NA	NA	NA	NA	NA	NA	NA	NA	NA	NA	NA	NA	NA	NA	NA	NA	NA	NA	NA	NA	NA	57.4062	NA	NA	148.33	NA	NA	NA	NA	NA	NA	201.556	NA	NA	NA	NA	NA	NA	NA	NA	NA	NA	17.8981	NA	NA
P01624	Immunoglobulin kappa variable 3-15 OS=Homo sapiens OX=9606 GN=IGKV3-15 PE=1 SV=2	60.2766	95.5834	120.814	136.402	40.503	83.408	57.5977	156.382	60.5698	51.1885	56.9197	38.1204	71.6907	88.0398	45.3345	48.1794	54.4098	78.4062	71.6708	33.003	58.1745	118.434	69.9453	45.9219	36.1107	74.2694	132.592	65.6262	65.5722	51.1314	66.8182	94.8261	55.37	54.4284	54.7568	39.7285	81.9666	125.314	45.9058	82.2636	38.2546	56.1281	60.5396	51.5838	29.0417	68.8243	62.9479	81.9815
Q9Y5C1	Angiopoietin-related protein 3 OS=Homo sapiens OX=9606 GN=ANGPTL3 PE=1 SV=1	66.1918	NA	NA	NA	NA	51.9126	62.0118	NA	52.8086	NA	NA	97.4909	88.3411	NA	NA	94.4389	NA	59.5987	87.1136	67.309	NA	NA	NA	73.13	67.6339	NA	NA	51.0546	NA	55.9745	NA	NA	42.2882	NA	30.1659	87.9092	NA	NA	NA	67.5174	41.0793	NA	NA	NA	NA	38.1925	NA	NA
P61769	Beta-2-microglobulin OS=Homo sapiens OX=9606 GN=B2M PE=1 SV=1	48.4467	65.5657	77.3704	105.058	59.9724	54.8666	50.7658	81.5744	75.505	59.8469	63.5143	70.5731	15.2045	80.4076	51.563	61.362	48.3212	128.043	79.1417	61.479	123.773	86.2182	91.0697	58.5213	69.642	69.17	51.4815	34.0562	68.0039	257.634	76.4268	51.4781	56.1584	95.0455	80.241	47.4623	46.4393	81.8369	70.5219	27.0688	55.678	81.1864	91.823	73.8013	84.9399	33.9781	79.4855	84.5792
Q02325	Plasminogen-like protein B OS=Homo sapiens OX=9606 GN=PLGLB1 PE=3 SV=1	96.9518	65.4275	162.435	79.7243	71.148	67.3042	77.7341	93.9722	54.655	45.6747	87.7782	54.7827	NA	73.7377	80.3392	NA	70.5429	NA	98.0276	63.453	120.164	82.2747	112.06	52.2199	240.09	77.1578	93.6782	77.758	82.3408	NA	62.6067	74.3341	86.4349	63.3756	89.5941	27.9937	29.2893	65.5692	140.887	101.498	61.3111	90.7272	114.197	144.527	60.2573	72.7673	93.2061	75.0645
Q9HDC9	Adipocyte plasma membrane-associated protein OS=Homo sapiens OX=9606 GN=APMAP PE=1 SV=2	62.6918	NA	NA	62.4386	NA	NA	NA	64.6354	NA	NA	NA	NA	NA	NA	NA	NA	NA	NA	NA	NA	49.1212	NA	101.407	NA	74.387	NA	NA	63.558	NA	NA	70.767	6.54272	NA	NA	68.5122	NA	NA	62.3703	NA	NA	NA	NA	79.8669	57.9778	NA	42.8256	NA	NA
Q7Z4W1	L-xylulose reductase OS=Homo sapiens OX=9606 GN=DCXR PE=1 SV=2	NA	NA	NA	NA	NA	NA	20.0392	NA	42.4918	NA	NA	NA	NA	NA	NA	NA	NA	NA	NA	NA	NA	NA	NA	103.924	NA	NA	NA	NA	NA	NA	NA	NA	NA	NA	NA	171.012	NA	NA	NA	NA	NA	NA	NA	NA	NA	NA	NA	NA
Q96IY4	Carboxypeptidase B2 OS=Homo sapiens OX=9606 GN=CPB2 PE=1 SV=2	31.4786	38.4395	35.8481	48.9953	34.8929	146.122	68.3962	89.6934	42.2591	104.863	39.918	106.107	82.3791	11.7216	36.8897	43.7377	62.498	39.435	NA	68.6922	66.0229	79.9441	44.4145	30.0817	39.7522	74.4632	33.2427	37.2331	73.3358	68.3298	52.5475	31.027	67.002	51.952	105.81	32.7197	107.518	56.8976	50.979	NA	34.3659	88.0064	132.62	99.1234	70.0281	117.783	36.7954	66.89
P07996	Thrombospondin-1 OS=Homo sapiens OX=9606 GN=THBS1 PE=1 SV=2	32.8245	112.914	23.1142	129.853	146.775	37.6267	41.3458	22.8771	80.0009	148.058	48.4167	173.079	70.9647	21.8744	55.5308	37.8817	34.7227	183.322	84.5056	89.0935	20.3718	57.9428	71.7413	55.0209	92.3554	111.708	54.7367	104.388	22.4714	57.2478	51.2068	54.0093	13.3207	17.1971	30.7661	69.0388	68.4543	38.3591	53.5654	34.6059	50.6586	87.0832	29.5915	55.8562	52.7156	67.1433	63.7397	30.5359
P05543	Thyroxine-binding globulin OS=Homo sapiens OX=9606 GN=SERPINA7 PE=1 SV=2	61.0583	59.9045	53.4229	53.2777	77.2146	66.1106	80.8885	64.8817	72.5953	76.714	58.8219	84.0343	65.5708	94.2296	87.5549	75.7804	55.7943	48.3086	39.4569	87.9566	62.2557	68.4733	53.1324	100.51	49.2886	56.4553	48.8405	39.1791	69.6388	94.957	89.2707	61.1876	80.5187	76.6842	65.209	66.536	47.02	72.2422	44.8402	58.976	111.42	63.7539	81.1387	71.1327	91.714	43.5095	77.0788	77.4978
Q96KN2	Beta-Ala-His dipeptidase OS=Homo sapiens OX=9606 GN=CNDP1 PE=1 SV=4	36.5657	23.2304	31.328	42.4541	18.1727	149.815	10.4697	31.6756	7.1041	135.003	7.1441	104.682	8.14773	14.7143	14.6992	30.6791	90.9707	66.3765	65.9597	50.2149	42.2086	81.8693	26.6326	34.9198	51.044	101.304	17.208	78.9097	51.1984	44.6367	34.8163	31.0318	54.9084	59.3853	94.9508	31.1975	285.581	25.6142	28.6518	126.329	12.1292	26.3254	98.7084	95.5834	92.4345	114.204	25.7134	87.9151
Q08830	Fibrinogen-like protein 1 OS=Homo sapiens OX=9606 GN=FGL1 PE=1 SV=3	43.964	27.4656	NA	NA	NA	NA	NA	109.527	NA	NA	43.8442	NA	93.5852	NA	NA	97.3036	NA	87.0565	NA	NA	NA	57.9871	30.5075	NA	104.963	NA	11.6026	40.2245	NA	20.7636	NA	NA	NA	NA	42.9861	NA	80.6002	72.1045	NA	NA	NA	56.1287	64.5345	NA	NA	107.257	NA	16.4627
P22314	Ubiquitin-like modifier-activating enzyme 1 OS=Homo sapiens OX=9606 GN=UBA1 PE=1 SV=3	NA	121.714	45.8293	NA	NA	NA	NA	NA	NA	NA	NA	NA	NA	NA	NA	NA	NA	NA	NA	NA	NA	42.0859	NA	NA	NA	NA	NA	NA	43.7061	NA	NA	NA	NA	NA	NA	NA	88.3287	NA	43.9025	NA	NA	NA	NA	NA	NA	NA	NA	NA
A0A087WXB8	ST3 beta-galactoside alpha-2,3-sialyltransferase 6, isoform CRA_b OS=Homo sapiens OX=9606 GN=ST3GAL6 PE=1 SV=1	NA	NA	NA	NA	NA	NA	NA	NA	NA	131.881	NA	NA	NA	NA	71.6381	NA	NA	NA	NA	NA	NA	NA	NA	NA	NA	177.354	NA	NA	NA	NA	NA	NA	NA	84.2521	NA	NA	NA	NA	NA	NA	NA	NA	NA	NA	128.22	NA	NA	NA
A0A087WVP1	Protocadherin Fat 1 OS=Homo sapiens OX=9606 GN=FAT1 PE=1 SV=1	NA	NA	NA	41.1118	NA	NA	NA	NA	NA	38.5558	NA	NA	NA	NA	116.258	NA	NA	NA	NA	NA	76.0209	NA	NA	NA	NA	62.9607	NA	NA	NA	NA	59.7006	198.463	NA	92.6229	NA	NA	NA	NA	NA	NA	NA	NA	NA	55.42	67.1201	NA	NA	NA
Q6YHK3	CD109 antigen OS=Homo sapiens OX=9606 GN=CD109 PE=1 SV=2	NA	43.8543	38.1658	61.1902	NA	37.6921	NA	NA	NA	NA	NA	60.8438	NA	NA	NA	NA	NA	NA	NA	37.3608	66.1988	124.346	NA	NA	NA	NA	NA	NA	63.3203	NA	85.5884	49.9293	76.1268	NA	NA	NA	70.2995	NA	26.7779	NA	46.1224	NA	NA	71.2776	NA	NA	NA	NA
A0A0J9YX35	Immunoglobulin heavy variable 3-64D OS=Homo sapiens OX=9606 GN=IGHV3-64D PE=3 SV=1	66.3794	76.4738	85.7858	100.434	83.4501	63.4374	NA	104.924	NA	71.7261	68.3674	46.0291	21.4337	66.3613	53.8967	45.9461	52.9051	91.5306	38.8096	40.1581	84.8606	71.0473	61.7278	NA	44.3737	80.7739	75.0028	45.2662	61.1507	71.8914	67.887	51.6761	42.9914	79.9199	49.2319	NA	51.8156	69.7327	86.4621	103.884	64.835	63.5063	44.8266	101.174	72.1744	110.596	68.5248	166.12
Q6UXB8	Peptidase inhibitor 16 OS=Homo sapiens OX=9606 GN=PI16 PE=1 SV=1	NA	33.9264	52.1376	48.0094	22.6979	31.453	79.5192	63.5051	151.737	21.7318	100.482	50.9051	NA	86.4644	100.468	NA	44.879	NA	106.405	50.1455	49.9484	81.6966	85.4442	115.914	NA	84.0869	106.384	NA	40.2876	NA	75.6403	47.8639	56.3356	86.5106	NA	101.248	41.2804	86.5838	76.175	65.6388	77.0849	70.3976	45.5485	59.2832	27.7997	NA	60.9499	155.219
O95497	Pantetheinase OS=Homo sapiens OX=9606 GN=VNN1 PE=1 SV=2	36.0949	57.8198	63.3515	NA	NA	NA	57.7638	NA	77.6062	73.4243	64.1556	NA	NA	NA	54.3151	NA	NA	NA	100.803	NA	NA	50.8374	NA	50.7497	25.3362	53.9271	54.086	106.091	78.9202	NA	NA	NA	NA	80.4553	56.4335	84.5368	72.6512	NA	51.5963	63.8939	NA	70.8158	NA	NA	22.5554	60.2101	NA	92.016
Q86VB7	Scavenger receptor cysteine-rich type 1 protein M130 OS=Homo sapiens OX=9606 GN=CD163 PE=1 SV=2	54.7573	57.6991	94.1561	66.4809	NA	141.576	23.0717	45.6449	60.2886	84.7379	123.863	137.104	58.2132	NA	51.1026	96.0187	NA	111.14	98.3411	55.9189	69.5537	60.2815	51.3927	54.3093	83.5968	56.8636	52.378	26.2286	99.973	40.4213	77.8728	98.8445	47.8487	79.2002	128.943	8.1469	56.1933	79.6168	79.2009	77.5731	75.4074	100.047	68.0574	75.6724	120.133	44.4307	NA	75.6984
Q92994	Transcription factor IIIB 90 kDa subunit OS=Homo sapiens OX=9606 GN=BRF1 PE=1 SV=1	40.8681	36.9681	99.1021	46.1194	112.801	34.6962	62.4076	NA	78.4516	132.923	NA	61.3525	NA	83.1438	158.903	NA	48.0323	NA	110.1	77.3272	105.738	109.179	NA	35.0033	33.6822	80.1794	NA	20.813	119.787	NA	62.6955	78.2896	116.771	96.4822	24.8379	70.1227	36.6769	NA	130.535	44.7845	147.89	NA	NA	57.2393	80.7172	25.9071	66.9087	NA
A0A075B6I9	Immunoglobulin lambda variable 7-46 OS=Homo sapiens OX=9606 GN=IGLV7-46 PE=3 SV=4	78.9705	284.897	57.15	63.7541	51.1777	63.9159	65.3497	80.7001	52.1074	46.1187	17.8928	64.5183	22.0655	112.804	27.3867	88.9536	28.1481	59.5416	31.9803	30.3056	60.7928	74.9429	44.0548	76.8637	91.7933	49.0003	55.46	65.2143	50.3737	39.0114	65.8859	29.2441	34.5008	58.4601	41.4367	26.6938	70.8588	88.6484	53.0773	115.166	20.5482	65.131	26.4451	101.625	74.8675	196.969	79.968	91.1385
P00748	Coagulation factor XII OS=Homo sapiens OX=9606 GN=F12 PE=1 SV=3	111.478	51.8333	30.4376	32.1891	49.782	56.2161	76.1432	172.709	44.5477	40.7924	65.6913	81.7631	88.1083	43.5064	58.4512	54.5059	82.3076	46.7172	80.8957	72.9736	155.928	62.6304	29.3005	57.3996	48.5891	70.5124	24.4182	63.7534	41.2363	28.4202	65.008	42.9654	89.4155	58.2797	82.2016	25.4015	62.1825	97.6735	62.0626	46.6641	63.0148	64.719	137.03	88.9128	82.9469	77.3123	66.9539	80.049
P37840	Alpha-synuclein OS=Homo sapiens OX=9606 GN=SNCA PE=1 SV=1	64.8939	97.8264	26.1392	74.6977	NA	NA	33.9794	28.2031	35.9851	65.5315	NA	NA	60.4093	NA	56.6118	84.3051	NA	148.181	NA	NA	17.1047	16.9173	55.9304	55.1548	86.385	40.0616	NA	123.637	93.6869	112.918	45.7931	38.1783	NA	64.1665	31.3141	841.704	66.1912	30.296	20.7389	NA	NA	NA	14.916	24.981	42.7576	34.0355	NA	NA
Q06033	Inter-alpha-trypsin inhibitor heavy chain H3 OS=Homo sapiens OX=9606 GN=ITIH3 PE=1 SV=2	88.3828	49.3246	120.973	55.1721	60.2123	59.5235	96.0314	74.8291	94.4664	26.029	51.6769	57.2381	99.269	85.1705	110.796	100.1	67.822	78.665	98.8576	48.3197	121.404	65.7649	48.7078	86.305	85.2223	42.5495	39.3657	46.2466	63.8506	81.7585	46.35	49.3882	50.1182	51.9178	56.3628	69.5978	35.444	57.1805	54.2039	50.1973	110.617	73.5084	98.2826	65.0887	56.2146	99.5624	51.4174	45.3047
Q08380	Galectin-3-binding protein OS=Homo sapiens OX=9606 GN=LGALS3BP PE=1 SV=1	52.853	29.5628	101.918	48.6681	111.484	100.247	84.0327	44.8081	121.479	39.2846	64.1238	66.4077	80.2409	75.9785	62.1857	51.5711	37.6197	48.954	82.5051	80.1786	44.7385	39.1007	69.2317	82.4714	82.7555	32.5987	30.1707	73.6261	41.2645	46.8564	38.8127	70.1139	95.3029	41.9995	58.1467	27.5756	19.641	54.8444	55.0278	62.9635	92.5632	38.9131	82.296	58.1878	221.275	47.7671	138.358	70.1019
P00387	NADH-cytochrome b5 reductase 3 OS=Homo sapiens OX=9606 GN=CYB5R3 PE=1 SV=3	NA	NA	NA	NA	NA	NA	NA	NA	NA	392.197	NA	NA	NA	NA	27.0318	NA	NA	NA	NA	NA	NA	NA	NA	NA	NA	32.4993	NA	NA	NA	NA	NA	NA	NA	47.3797	NA	NA	NA	NA	NA	NA	NA	NA	NA	NA	19.9762	NA	NA	NA
P10909	Clusterin OS=Homo sapiens OX=9606 GN=CLU PE=1 SV=1	49.3953	34.4338	72.4668	73.6053	36.7757	41.5077	63.9511	74.1535	57.1626	63.0972	68.5346	62.9103	66.1641	86.771	71.5723	101.339	83.0006	74.0229	66.3424	44.8242	63.6015	80.2459	59.0794	45.6074	70.4108	64.0318	76.0425	53.2053	81.16	59.7803	64.4289	60.0717	56.3544	52.3858	61.1689	43.9133	95.3046	50.3999	93.0272	62.654	75.5754	69.1004	64.36	105.634	85.7319	161.75	74.7592	70.0359
A0A087WXI5	Cadherin-1 OS=Homo sapiens OX=9606 GN=CDH1 PE=1 SV=1	59.8756	73.4293	69.981	97.5483	40.8293	44.6515	70.7946	64.7733	87.0189	58.0145	76.0604	61.986	NA	44.7087	91.316	NA	40.8655	NA	NA	37.9841	68.9228	110.68	42.0811	69.7347	78.9494	93.6598	56.443	41.7882	73.7173	NA	116.425	65.7887	56.0587	93.0634	66.4012	53.4484	47.8897	72.6388	43.7956	NA	84.936	108.075	97.6039	77.4655	66.536	56.0818	74.166	69.6873
A0A1B0GU03	Peptidase A1 domain-containing protein OS=Homo sapiens OX=9606 PE=1 SV=1	91.3197	67.5407	47.7213	61.2143	71.7398	46.5174	57.1627	33.6675	43.374	63.3334	87.4527	104.834	54.5872	116.642	35.8157	62.462	55.948	40.1773	66.0209	52.6454	87.5838	87.2569	58.6109	60.5387	203.866	75.8985	58.5932	100.975	52.4196	49.1722	47.5745	47.8883	113.068	71.288	93.393	74.2113	41.3172	71.0096	56.3748	52.3532	94.5559	113.511	114.626	72.6514	64.711	18.0551	145.593	37.0349
Q6UY14	ADAMTS-like protein 4 OS=Homo sapiens OX=9606 GN=ADAMTSL4 PE=1 SV=2	50.2699	NA	NA	NA	NA	NA	NA	NA	NA	NA	209.609	NA	NA	NA	NA	NA	NA	NA	NA	NA	NA	NA	NA	NA	58.4486	NA	192.055	42.9782	NA	NA	NA	NA	NA	NA	46.4819	NA	NA	NA	NA	NA	NA	161.51	NA	NA	NA	67.2639	NA	59.8104
A0A075B6R9	Probable non-functional immunoglobulin kappa variable 2D-24 OS=Homo sapiens OX=9606 GN=IGKV2D-24 PE=5 SV=1	45.7477	70.3485	66.9549	121.173	34.4448	164.286	23.3187	178.413	22.8761	61.5644	33.5569	65.3021	47.5505	27.1876	32.4865	105.691	38.1047	28.0914	35.6349	43.825	45.1845	78.2448	20.2527	103.418	15.4915	57.4716	27.1166	49.4602	48.4169	87.519	81.4997	24.6563	54.3214	54.2083	33.2326	25.009	131.625	59.4004	26.4263	84.6324	65.5576	55.4778	65.2669	71.0424	65.1919	183.077	36.281	83.3268
P11226	Mannose-binding protein C OS=Homo sapiens OX=9606 GN=MBL2 PE=1 SV=2	74.857	55.866	22.8521	101.416	NA	20.7865	98.8557	29.8205	32.1216	123.007	112.315	149.853	36.8927	NA	58.0465	46.059	NA	23.0629	42.4393	91.0401	116.817	29.5713	17.2718	102.647	54.4126	86.1679	107.701	57.4025	51.2406	33.2151	105.64	125.96	49.1203	86.9797	12.6222	113.306	43.5436	168.95	76.4606	42.6106	30.7893	85.2354	85.8323	33.2802	48.8327	60.27	NA	38.4942
A0A5H1ZRQ7	Immunoglobulin lambda constant 7 (Fragment) OS=Homo sapiens OX=9606 GN=IGLC7 PE=4 SV=1	87.6771	72.369	79.2552	53.3532	39.655	57.7149	51.0802	68.9605	64.1888	69.5746	62.5352	46.0741	30.9916	58.0694	61.0308	67.0289	61.2686	67.8232	57.4691	45.1873	52.1946	65.6441	52.9608	62.5408	52.608	83.9446	79.6474	65.6724	67.9281	73.7689	80.9323	41.7557	42.0995	76.5712	29.5928	80.4232	158.582	78.3149	107.204	114.515	67.3656	89.553	56.2777	100.504	78.3913	176.681	62.7274	69.2435
A0A0A0MT36	Immunoglobulin kappa variable 6D-21 OS=Homo sapiens OX=9606 GN=IGKV6D-21 PE=3 SV=1	59.9884	87.9483	212.659	NA	NA	NA	NA	NA	NA	NA	NA	NA	NA	NA	NA	NA	NA	NA	NA	NA	NA	43.2764	NA	NA	44.7675	NA	NA	40.0138	77.905	NA	NA	NA	NA	NA	100.375	NA	226.433	NA	64.2302	NA	NA	NA	NA	NA	NA	174.418	NA	NA
E9PGN7	Plasma protease C1 inhibitor OS=Homo sapiens OX=9606 GN=SERPING1 PE=1 SV=1	55.2141	45.078	48.4684	40.0012	45.2381	63.8763	52.0136	55.6671	60.9361	83.2768	41.8652	95.6261	46.1305	56.3841	72.6966	80.3779	69.1423	65.8695	52.8076	64.6841	71.8197	73.5425	36.65	55.5615	65.2557	60.7148	33.769	56.9145	74.3253	69.1674	66.4459	47.9272	47.1127	51.8609	59.3625	56.4932	88.6806	55.2186	59.2766	77.3391	53.8604	73.5521	89.3092	90.5184	114.956	136.239	42.2773	65.1632
A0A0A0MT26	Sodium/potassium-transporting ATPase subunit alpha-3 OS=Homo sapiens OX=9606 GN=ATP1A3 PE=1 SV=1	NA	NA	NA	91.5616	NA	NA	NA	NA	NA	NA	NA	NA	NA	NA	NA	NA	NA	NA	NA	NA	4.94445	NA	NA	NA	NA	NA	NA	NA	NA	NA	95.251	91.9705	NA	NA	NA	NA	NA	NA	NA	NA	NA	NA	NA	70.489	NA	NA	NA	NA
P00441	Superoxide dismutase [Cu-Zn] OS=Homo sapiens OX=9606 GN=SOD1 PE=1 SV=2	81.7788	NA	NA	85.7	73.1224	NA	29.7805	31.5437	29.4689	48.675	NA	NA	NA	39.6003	233.756	NA	59.8937	NA	NA	NA	24.3917	NA	71.81	66.8744	85.6828	62.2286	NA	61.736	NA	NA	72.7433	88.6941	NA	245.02	53.5064	281.055	NA	46.1711	NA	NA	NA	NA	47.7312	52.5551	50.9546	33.1009	31.4125	NA
P16930	Fumarylacetoacetase OS=Homo sapiens OX=9606 GN=FAH PE=1 SV=2	42.0641	NA	NA	97.2359	53.3534	NA	27.4654	39.9838	35.3448	99.5671	110.433	NA	NA	66.536	89.8953	NA	39.0941	NA	NA	NA	104.155	NA	85.6698	86.4824	115.748	86.6467	25.1114	120.934	NA	NA	52.0073	81.7068	NA	127.653	91.9095	67.5161	NA	118.709	NA	NA	NA	24.7209	145.206	129.168	50.4439	29.3769	70.9814	61.6413
A0A087WT59	Transthyretin OS=Homo sapiens OX=9606 GN=TTR PE=1 SV=1	49.4315	44.0759	57.7015	67.8796	48.7145	89.7131	59.3784	83.9157	50.4561	71.9296	39.9758	56.2205	67.9933	35.0179	42.2728	33.1054	105.037	47.3167	60.7099	70.6333	78.1488	78.9062	60.5744	56.5296	61.518	82.1854	67.9137	74.6671	63.8781	69.6184	67.6115	26.5978	60.3567	49.736	115.56	46.4314	113.388	57.638	49.3841	94.97	44.8495	82.0482	80.1588	92.1262	98.792	88.2576	65.2105	84.8557
Q92743	Serine protease HTRA1 OS=Homo sapiens OX=9606 GN=HTRA1 PE=1 SV=1	NA	NA	NA	NA	NA	NA	NA	29.7471	NA	NA	NA	NA	NA	NA	NA	NA	NA	NA	NA	NA	NA	NA	156.021	NA	NA	NA	NA	NA	NA	NA	NA	NA	NA	NA	NA	NA	NA	41.6557	NA	NA	NA	NA	39.2712	NA	NA	NA	NA	NA
P35555	Fibrillin-1 OS=Homo sapiens OX=9606 GN=FBN1 PE=1 SV=4	NA	68.9766	102.603	66.4192	NA	NA	98.2481	74.5116	83.9591	NA	114.295	NA	NA	NA	NA	NA	NA	NA	83.2889	NA	83.7477	99.1135	66.0726	68.0526	NA	NA	97.1484	NA	60.6285	NA	75.5364	94.2581	NA	NA	NA	13.6448	43.2937	75.3206	83.8687	64.9081	NA	88.3989	71.3144	63.4756	NA	NA	NA	78.9863
Q9P2Y4	Zinc finger protein 219 OS=Homo sapiens OX=9606 GN=ZNF219 PE=1 SV=2	109.341	69.5519	66.5683	105.77	NA	61.1961	77.093	159.787	4.88884	NA	NA	47.4491	182.669	NA	NA	279.282	NA	326.822	NA	62.7533	60.9414	16.2864	86.0294	41.0282	55.7212	NA	NA	121.495	64.7421	28.5783	33.5144	46.3622	60.4994	NA	54.7675	20.9257	18.9214	232.099	136.37	NA	81.4823	NA	52.3808	61.174	NA	29.646	NA	NA
Q12805	EGF-containing fibulin-like extracellular matrix protein 1 OS=Homo sapiens OX=9606 GN=EFEMP1 PE=1 SV=2	82.1492	65.4727	82.8826	51.004	77.6132	52.7127	107.673	65.2324	73.0111	70.6387	94.3208	60.0092	111.699	84.1575	96.7134	58.0535	43.5492	53.1359	60.8005	56.0385	59.688	92.0846	86.3507	88.7683	103.312	63.4537	66.1475	51.9939	62.2788	34.7857	55.6291	69.6936	58.5315	91.0201	84.5458	20.0881	33.2596	88.8859	57.1368	57.78	105.629	68.5303	62.6068	53.9974	48.9032	42.7141	78.7328	82.9826
Q04756	Hepatocyte growth factor activator OS=Homo sapiens OX=9606 GN=HGFAC PE=1 SV=1	69.5745	42.2375	47.2967	105.582	71.4293	109.089	93.6565	76.2733	57.2907	51.298	48.0958	96.6369	77.9684	94.6194	67.4117	39.433	76.0779	58.6397	98.6244	63.0124	80.0398	86.795	51.5048	57.7705	52.1753	108.674	39.4287	63.974	49.8082	48.4134	76.6921	49.4715	63.8058	62.6184	64.8471	54.1852	59.3571	53.5403	35.907	89.9652	61.6779	93.8166	118.865	78.6738	67.4584	84.9239	63.0169	66.3148
Q02985	Complement factor H-related protein 3 OS=Homo sapiens OX=9606 GN=CFHR3 PE=1 SV=2	58.463	52.1295	43.1759	29.0129	55.8807	32.8201	90.7048	34.79	58.4449	29.8105	75.0543	18.5382	54.7469	61.162	78.7108	150.414	78.016	36.4258	24.5842	49.2339	92.0627	78.2818	54.317	60.5274	148.008	38.231	100.049	73.1166	105.184	28.8116	93.3321	26.3402	85.5458	114.718	36.8617	21.9161	61.2405	111.247	104.779	107.904	98.8184	70.7333	67.4596	74.2634	111.372	64.6605	37.8473	33.5702
Q15485	Ficolin-2 OS=Homo sapiens OX=9606 GN=FCN2 PE=1 SV=2	47.5695	54.146	19.4055	67.9887	55.0185	78.3974	NA	NA	NA	49.1783	77.5396	72.9865	58.5003	22.034	62.6553	41.0871	50.7221	32.7553	66.9804	65.6572	135.013	112.214	NA	NA	21.9745	128.763	63.6155	117.373	40.8548	39.9323	82.5615	45.5046	61.9976	191.102	104.973	NA	65.0977	NA	38.8061	79.02	54.9464	109.98	NA	81.6521	96.5114	73.5317	45.1156	71.013
J3QQX2	Rho GDP-dissociation inhibitor 1 OS=Homo sapiens OX=9606 GN=ARHGDIA PE=1 SV=1	74.2112	NA	NA	NA	NA	NA	NA	NA	NA	NA	NA	NA	NA	NA	NA	NA	NA	NA	NA	NA	NA	NA	NA	NA	52.2828	NA	NA	182.045	NA	NA	NA	NA	NA	NA	78.6261	NA	NA	NA	NA	NA	NA	NA	NA	NA	NA	15.7869	NA	NA
P00338	L-lactate dehydrogenase A chain OS=Homo sapiens OX=9606 GN=LDHA PE=1 SV=2	31.2777	NA	NA	NA	NA	NA	78.3697	NA	51.0498	75.6545	NA	NA	81.217	NA	68.6482	73.7698	NA	110.274	NA	NA	NA	NA	NA	84.7917	44.1806	40.0368	NA	92.1759	NA	71.8798	NA	NA	NA	70.3984	71.2955	203.965	NA	NA	NA	NA	NA	NA	NA	NA	47.5457	21.5332	NA	NA
E9PFZ2	Ceruloplasmin OS=Homo sapiens OX=9606 GN=CP PE=1 SV=1	91.6985	48.43	102.52	27.9429	96.1287	71.2862	76.5273	81.4704	121.011	54.8726	55.1234	57.8023	57.0079	63.3183	64.4174	82.5094	76.8516	73.1005	77.908	76.6512	89.327	48.1828	68.2634	77.2983	109.294	50.2336	34.6013	58.9269	45.6214	68.7574	91.2819	76.4341	89.0779	39.28	84.8431	53.228	71.582	43.3009	55.7092	52.5669	56.096	40.871	77.5416	63.2525	84.297	64.0434	62.5648	37.6697
P04211	Immunoglobulin lambda variable 7-43 OS=Homo sapiens OX=9606 GN=IGLV7-43 PE=3 SV=2	72.34	96.4352	93.2475	46.4877	32.4964	57.2595	92.3871	57.7928	45.007	62.168	35.3051	67.5804	27.9324	84.9414	33.086	30.7145	52.2843	27.3397	34.59	35.4317	47.7623	68.8958	45.0743	133.244	65.9526	47.6315	43.1526	59.2861	55.9715	124.305	82.9805	19.4338	38.0092	68.7996	47.1509	24.2527	88.1022	56.4904	53.4852	89.0887	70.4926	50.042	60.7021	68.5936	52.7351	124.962	193.048	96.7015
P22692	Insulin-like growth factor-binding protein 4 OS=Homo sapiens OX=9606 GN=IGFBP4 PE=1 SV=2	NA	NA	NA	NA	NA	NA	NA	68.3844	NA	NA	NA	NA	NA	NA	NA	NA	NA	NA	NA	NA	NA	NA	47.9786	NA	NA	NA	NA	NA	NA	NA	NA	NA	NA	NA	NA	NA	NA	113.939	NA	NA	NA	NA	108.447	NA	NA	NA	NA	NA
F5H7G1	Complement component C8 beta chain OS=Homo sapiens OX=9606 GN=C8B PE=1 SV=1	80.7082	60.6159	96.4016	69.6068	58.883	118.959	95.7786	77.5511	59.9436	57.6992	80.6117	71.0458	93.4215	51.9734	61.6791	106.557	65.4886	86.2707	131.666	64.8147	85.2014	76.0604	56.5092	61.9204	81.6691	81.9179	62.4216	74.0541	70.9831	45.7779	61.2244	39.6724	83.2825	45.745	103.408	37.507	70.754	53.8798	72.3383	70.7292	102.32	86.0417	111.584	95.3916	88.3667	67.033	72.1186	61.8255
P06681	Complement C2 OS=Homo sapiens OX=9606 GN=C2 PE=1 SV=2	70.9618	59.4306	56.0373	29.6301	60.285	78.4347	68.0718	76.3648	125.305	61.9661	70.5432	64.9807	67.9956	46.1294	69.8596	64.5062	87.0828	90.4359	69.9303	74.7492	84.66	74.8986	58.5159	66.536	70.3364	76.7034	49.2171	65.4662	68.6744	101.235	77.2986	61.1711	54.9644	69.5713	99.4423	44.5778	80.5841	64.7514	55.8047	77.8842	76.2976	60.8942	99.9716	83.799	97.4736	64.4146	53.1986	80.2773
P08603	Complement factor H OS=Homo sapiens OX=9606 GN=CFH PE=1 SV=4	73.4256	44.0756	62.6483	49.571	89.5723	51.7874	77.7289	65.5249	92.811	38.7067	76.2422	67.2885	59.9613	81.0384	87.7131	75.2833	77.9889	53.6748	71.1317	72.8401	79.8082	60.5307	49.8273	64.3058	75.7422	76.81	63.6342	71.6143	73.718	56.6159	59.2967	80.516	74.8501	69.0757	71.6619	32.1894	56.8304	70.6667	78.2487	66.536	99.0563	62.1032	103.941	61.8641	79.3131	72.2705	76.8487	70.9313
P15169	Carboxypeptidase N catalytic chain OS=Homo sapiens OX=9606 GN=CPN1 PE=1 SV=1	76.765	42.0486	74.0196	52.1779	68.4017	89.2589	76.2671	NA	66.536	58.8057	49.5439	57.636	52.4633	31.4343	59.224	29.1034	141.452	30.8338	44.2015	102.651	60.8167	79.5921	NA	47.8615	49.7214	66.8482	56.5809	69.3471	63.2397	38.1853	53.5213	35.9758	76.6367	46.7461	82.738	39.8629	135.101	NA	48.5786	121.072	66.1743	48.6977	NA	73.8933	56.2148	194.438	76.2824	62.7103
P04003	C4b-binding protein alpha chain OS=Homo sapiens OX=9606 GN=C4BPA PE=1 SV=2	71.7558	48.9257	80.3961	52.5849	82.0197	100.934	86.6561	78.806	58.2124	51.5935	84.9944	74.349	83.3951	61.9761	73.8338	116.002	76.8099	71.6611	90.1297	69.2778	90.8227	74.8316	73.0466	59.6515	81.4434	79.1578	60.5747	63.8524	69.9567	48.5458	52.2252	61.7627	68.9328	66.3692	103.946	14.9708	62.8372	73.9144	69.0604	62.961	58.1866	69.3202	100.277	89.866	85.2838	56.5039	45.2057	75.1551
Q9NQ38	Serine protease inhibitor Kazal-type 5 OS=Homo sapiens OX=9606 GN=SPINK5 PE=1 SV=2	NA	NA	NA	73.1604	NA	NA	NA	NA	NA	NA	NA	NA	NA	NA	NA	NA	NA	NA	86.6133	NA	102.006	NA	NA	NA	NA	NA	NA	NA	NA	NA	108.652	86.6019	NA	NA	NA	NA	NA	NA	NA	108.279	NA	NA	NA	79.9391	NA	NA	NA	NA
P07358	Complement component C8 beta chain OS=Homo sapiens OX=9606 GN=C8B PE=1 SV=3	80.3035	60.6159	96.3588	68.7764	58.883	117.301	95.4864	76.4145	59.4814	59.4907	80.6117	76.0895	93.4215	51.9734	62.2963	106.557	65.4886	86.2707	130.815	68.4107	89.0513	76.0604	57.7038	63.9202	80.5937	81.808	62.4216	75.6451	71.3698	45.7779	60.2908	39.7655	81.9273	45.8704	99.9443	36.3853	70.754	53.6684	72.756	68.9381	101.423	86.0417	103.785	94.1509	89.3459	64.9162	72.1186	61.8255
P00450	Ceruloplasmin OS=Homo sapiens OX=9606 GN=CP PE=1 SV=1	91.3811	58.5303	52.3247	32.2088	48.6305	91.8301	78.1611	67.7775	68.55	64.8434	65.2361	73.655	58.8346	65.8762	68.8311	84.663	96.7605	73.7031	79.3345	88.7436	96.8925	57.6963	62.3114	89.3302	110.601	59.8155	39.4715	61.9244	52.5883	49.4942	94.4681	45.4889	97.9897	42.1458	65.6729	60.2278	78.9356	44.7275	62.2046	52.4049	66.1631	50.332	63.7891	72.0719	92.4234	69.9379	66.8959	50.4126
P20742	Pregnancy zone protein OS=Homo sapiens OX=9606 GN=PZP PE=1 SV=4	92.5863	74.9425	50.6623	62.5025	51.9261	94.5435	98.5247	144.285	60.7409	93.1507	56.5825	93.972	85.0327	76.3148	63.4837	92.4983	76.6479	75.4845	89.2707	66.4527	115.954	92.7537	61.1172	109.677	99.5313	39.5056	37.1984	27.4962	60.7447	76.6363	94.3123	27.6505	36.0117	52.8111	31.4434	35.7984	39.5636	67.6079	31.456	65.1934	70.062	94.9165	39.22	44.5633	54.0559	39.2901	98.8753	60.7267
Q08495	Dematin OS=Homo sapiens OX=9606 GN=DMTN PE=1 SV=3	NA	NA	NA	NA	NA	NA	NA	NA	NA	187.384	NA	NA	NA	NA	84.8966	NA	NA	NA	NA	NA	NA	NA	NA	NA	NA	13.1844	NA	NA	NA	NA	NA	NA	NA	100.461	NA	NA	NA	NA	NA	NA	NA	NA	NA	NA	34.2003	NA	NA	NA
P04180	Phosphatidylcholine-sterol acyltransferase OS=Homo sapiens OX=9606 GN=LCAT PE=1 SV=1	NA	38.6811	66.8363	NA	62.4341	NA	NA	NA	NA	75.937	43.153	NA	NA	84.4436	36.212	NA	122.842	NA	NA	NA	NA	88.2076	NA	NA	NA	92.5893	48.3421	NA	48.7379	NA	NA	NA	NA	39.728	NA	NA	114.584	NA	49.0677	NA	NA	61.347	NA	NA	90.1969	NA	188.96	96.8202
P16070	CD44 antigen OS=Homo sapiens OX=9606 GN=CD44 PE=1 SV=3	NA	NA	62.0215	52.6652	NA	51.3557	NA	NA	NA	NA	NA	60.8806	NA	NA	NA	NA	NA	NA	NA	55.6305	69.5841	NA	NA	NA	NA	NA	NA	NA	63.7743	NA	76.3343	45.0111	39.8869	NA	NA	NA	NA	NA	62.3829	NA	63.8685	NA	NA	53.3974	NA	NA	NA	NA
A0A075B6H9	Immunoglobulin lambda variable 4-69 OS=Homo sapiens OX=9606 GN=IGLV4-69 PE=1 SV=1	95.6483	82.6648	123.45	91.3453	60.5549	NA	73.4489	NA	71.6968	NA	63.8876	NA	NA	107.994	NA	NA	81.9267	NA	57.9753	NA	54.7351	68.8914	NA	75.9981	36.2211	NA	70.5077	49.1532	66.0321	NA	80.5958	48.1981	NA	NA	42.3554	46.1735	103.071	NA	87.6505	129.702	NA	104.936	NA	104.682	NA	122.106	131.293	87.1333
Q9ULV4	Coronin-1C OS=Homo sapiens OX=9606 GN=CORO1C PE=1 SV=1	103.776	230.222	NA	NA	NA	NA	33.8049	NA	33.5877	200.811	38.4528	NA	111.449	NA	7.76298	29.8224	NA	168.992	82.892	NA	NA	9.74694	NA	42.7232	17.9475	11.9817	48.0938	325.861	NA	90.5936	NA	NA	NA	29.9961	127.095	151.643	141.654	NA	NA	29.1859	NA	7.00187	NA	NA	7.17095	15.6499	NA	16.5948
G3XA98	Fibulin 5, isoform CRA_a OS=Homo sapiens OX=9606 GN=FBLN5 PE=1 SV=1	NA	NA	NA	NA	NA	NA	NA	NA	NA	NA	NA	NA	NA	NA	NA	NA	NA	NA	70.0305	NA	NA	NA	NA	NA	NA	NA	NA	NA	NA	NA	NA	NA	NA	NA	NA	NA	NA	NA	NA	64.8562	NA	NA	NA	NA	NA	NA	NA	NA
P15814	Immunoglobulin lambda-like polypeptide 1 OS=Homo sapiens OX=9606 GN=IGLL1 PE=1 SV=1	NA	75.4123	196.58	44.2662	43.9105	56.8709	48.3067	80.4857	59.2118	61.043	46.4129	31.0437	NA	64.2769	87.7278	NA	58.2274	NA	56.4118	53.8899	61.611	72.3014	54.3335	48.1707	NA	96.672	69.6878	NA	114.756	NA	66.8942	52.0488	83.8693	126.718	NA	49.6661	160.678	63.0278	179.444	116.902	135.231	49.4564	72.7263	79.9592	81.6449	NA	67.3436	34.683
J3KN67	Tropomyosin alpha-3 chain OS=Homo sapiens OX=9606 GN=TPM3 PE=1 SV=1	NA	215.949	2.27106	241.664	NA	106.384	17.0763	55.1155	25.6928	240.973	118.444	187.623	NA	NA	19.1438	NA	NA	NA	69.4053	132.116	5.95628	81.7596	93.8029	91.8045	NA	11.9802	77.245	NA	6.57429	NA	1.80138	73.9485	41.186	68.8029	NA	553.785	79.4427	55.5755	2.1558	25.7517	26.2764	10.1268	29.9847	3.89358	9.12424	NA	NA	5.96181
P14151	L-selectin OS=Homo sapiens OX=9606 GN=SELL PE=1 SV=2	102.538	48.0223	51.7913	NA	58.2434	66.536	74.5308	NA	121.081	NA	50.4139	40.1664	53.3322	53.8396	NA	95.2104	58.4563	90.0747	41.8431	71.6323	NA	65.0522	NA	64.7112	55.3643	NA	44.9669	44.9135	144.942	81.5277	NA	NA	96.6259	NA	49.8395	23.2466	89.7167	NA	78.5138	57.9344	51.0455	79.8159	NA	NA	NA	81.4792	74.0266	70.0106
A0A0C4DH38	Immunoglobulin heavy variable 5-51 OS=Homo sapiens OX=9606 GN=IGHV5-51 PE=3 SV=1	55.7891	119.998	63.6097	70.5745	59.1718	124.324	63.9173	49.7678	86.0993	99.6639	52.1583	44.3562	70.7241	111.685	51.247	58.613	59.8125	62.9988	38.2057	58.7768	64.7145	97.5767	74.6174	86.558	77.7058	117.152	70.6294	59.011	59.0527	74.9522	74.6747	61.0595	50.541	91.6581	51.5114	66.6322	51.7877	71.3309	73.4813	56.5828	45.1897	77.0253	77.0975	71.0719	53.5813	59.5987	80.2904	104.562
Q8IYT3	Coiled-coil domain-containing protein 170 OS=Homo sapiens OX=9606 GN=CCDC170 PE=1 SV=3	NA	NA	NA	NA	NA	NA	27.1313	NA	142.814	NA	NA	NA	NA	NA	NA	NA	NA	NA	NA	NA	NA	NA	NA	65.2101	NA	NA	NA	NA	NA	NA	NA	NA	NA	NA	NA	142.65	NA	NA	NA	NA	NA	NA	NA	NA	NA	NA	NA	NA
P02765	Alpha-2-HS-glycoprotein OS=Homo sapiens OX=9606 GN=AHSG PE=1 SV=2	67.1196	54.6252	86.3013	56.4501	49.6881	60.7283	89.7564	91.1329	50.6389	38.3445	50.6098	61.3561	81.6928	44.9496	52.9403	51.0471	68.2724	50.0032	59.2021	76.0227	40.7209	89.2417	57.6235	52.6638	72.6646	94.0872	64.6938	64.4271	86.2109	75.4287	55.4516	77.2471	92.5181	82.6338	83.9241	50.2969	56.6157	77.6698	78.3886	86.6657	76.1234	64.8742	67.9747	73.6928	70.7596	113.026	80.214	82.0853
P01591	Immunoglobulin J chain OS=Homo sapiens OX=9606 GN=JCHAIN PE=1 SV=4	92.8104	49.8215	95.8649	46.7764	152.577	31.8885	48.7152	105.063	148.154	55.9322	63.2599	36.9753	62.7022	102.564	101.492	57.3822	40.9651	49.8455	43.5088	33.2166	50.433	52.6731	84.7544	37.2969	112.779	56.3918	125.274	79.0212	99.342	68.8301	94.0637	51.7198	59.4768	119.721	37.9035	32.3779	51.2214	56.7848	59.0256	89.3846	48.6433	56.0358	25.4673	60.6059	44.4473	36.2765	101.185	43.2911
P02671	Fibrinogen alpha chain OS=Homo sapiens OX=9606 GN=FGA PE=1 SV=2	65.5117	36.8453	60.4657	43.1396	89.462	40.4601	63.6317	75.2819	65.6761	188.651	56.5252	98.9261	67.937	75.2311	120.887	94.3963	50.6616	69.3055	78.6142	64.1355	84.7866	84.6088	56.2934	45.8295	61.0768	59.988	64.8758	58.2404	64.6122	54.9527	57.4538	54.9294	61.5065	60.4704	65.5035	60.4179	77.3389	52.4078	72.1868	56.3115	104.031	61.0203	73.1722	73.9539	83.8768	114.782	43.7007	54.6242
C9JU00	Fibrinogen gamma chain (Fragment) OS=Homo sapiens OX=9606 GN=FGG PE=1 SV=1	45.1426	43.0483	52.106	37.8929	81.362	48.0775	46.1974	53.6538	47.556	242.817	40.789	139.979	49.8965	54.7016	86.1519	78.0828	69.1763	54.9867	85.6519	75.1258	112.289	91.8916	36.9355	54.8556	48.1446	61.2151	35.7547	50.9964	69.0692	66.9491	72.7952	44.8457	60.3965	61.5835	48.7497	35.6432	85.9549	49.1217	53.4368	48.1613	75.4128	56.3066	90.7613	76.4827	114.314	97.7472	37.8311	55.9191
A0A0S2Z4L3	Protein S isoform 2 (Fragment) OS=Homo sapiens OX=9606 GN=PROS1 PE=1 SV=1	80.6045	53.9598	67.0243	60.2742	75.5948	76.2366	81.2549	68.9964	76.9429	50.9077	78.1801	74.855	50.1938	62.6757	85.8628	79.3025	89.195	76.1634	75.9513	61.1317	68.7619	66.4297	45.1492	59.3169	86.3191	70.9821	74.816	74.0293	70.1913	54.124	54.2087	76.5499	72.7325	63.6347	70.0331	24.4962	73.5387	45.2302	88.2105	73.3642	85.4048	59.6306	81.317	63.8179	74.4768	82.6484	63.7068	67.273
P22891	Vitamin K-dependent protein Z OS=Homo sapiens OX=9606 GN=PROZ PE=1 SV=2	38.6006	75.7438	28.8434	57.1501	NA	40.6289	85.2306	76.7953	91.6763	42.777	56.7363	48.8252	NA	NA	157.632	NA	NA	NA	22.947	69.3535	23.9279	64.4265	74.436	76.5801	59.7383	34.9961	50.2227	78.399	145.486	NA	155.004	191.375	69.7839	27.2048	50.5695	30.184	39.8523	22.2538	104.448	54.8688	116.348	124.279	117.899	76.0132	31.7451	130.53	NA	71.2029
P35247	Pulmonary surfactant-associated protein D OS=Homo sapiens OX=9606 GN=SFTPD PE=1 SV=3	NA	NA	NA	NA	NA	27.8273	NA	NA	NA	NA	NA	66.2696	NA	NA	NA	NA	NA	NA	NA	51.2574	NA	NA	NA	NA	NA	NA	NA	NA	NA	NA	NA	NA	102.147	NA	NA	NA	NA	NA	NA	NA	189.868	NA	NA	NA	NA	NA	NA	NA
B4DPQ0	Complement C1r subcomponent OS=Homo sapiens OX=9606 GN=C1R PE=1 SV=1	68.5688	41.9316	60.4178	70.8304	64.6649	71.9348	82.1692	67.0385	72.8922	59.4327	70.887	67.3312	79.2782	71.4182	66.7839	71.8865	61.5324	40.4114	79.4433	77.226	87.6869	63.3561	63.9657	61.1598	67.8433	65.8654	58.9904	61.8315	52.8875	48.7155	59.5014	50.4661	74.6791	66.1321	94.7301	42.6471	68.126	66.241	65.8986	79.3948	71.8308	65.3988	106.799	77.491	77.679	79.0949	73.2365	73.5738
D3YTG3	Target of Nesh-SH3 OS=Homo sapiens OX=9606 GN=ABI3BP PE=1 SV=1	NA	NA	NA	47.352	NA	23.5835	NA	43.0334	NA	34.0465	NA	44.6152	NA	NA	102.471	NA	NA	NA	NA	56.4081	62.9888	NA	66.2522	NA	NA	59.4581	NA	NA	NA	NA	66.1491	74.2547	67.6299	72.6267	NA	NA	NA	77.801	NA	NA	90.9817	NA	52.9425	87.3818	62.3131	NA	NA	NA
P05154	Plasma serine protease inhibitor OS=Homo sapiens OX=9606 GN=SERPINA5 PE=1 SV=3	50.7334	67.3774	57.1148	47.206	60.3998	77.1872	88.1356	71.9042	89.2589	57.5958	46.9176	76.9946	67.2667	30.8814	79.6977	46.5241	75.693	33.5886	66.7592	66.188	73.0793	73.5994	40.422	90.7591	67.724	65.4437	47.9399	64.8434	82.2277	60.9861	64.9552	105.21	62.2509	68.3846	113.272	53.3388	57.8811	52.3741	62.4992	70.8397	66.5323	45.0805	117.404	59.7572	67.6779	44.6611	47.968	57.8847
H7BY55	Complement decay-accelerating factor OS=Homo sapiens OX=9606 GN=CD55 PE=1 SV=2	64.0601	NA	NA	NA	NA	NA	95.5953	NA	55.7719	NA	NA	NA	NA	NA	NA	NA	NA	NA	NA	NA	NA	NA	NA	67.2277	68.9402	NA	NA	51.621	NA	NA	NA	NA	NA	NA	59.6677	59.3094	NA	NA	NA	NA	NA	NA	NA	NA	NA	48.8155	NA	NA
Q8N5R6	Coiled-coil domain-containing protein 33 OS=Homo sapiens OX=9606 GN=CCDC33 PE=1 SV=3	65.7021	NA	NA	NA	NA	NA	NA	NA	NA	NA	NA	NA	NA	NA	NA	NA	NA	NA	NA	NA	NA	NA	NA	NA	64.7658	NA	NA	70.2622	NA	NA	NA	NA	NA	NA	37.5165	NA	NA	NA	NA	NA	NA	NA	NA	NA	NA	67.3537	NA	NA
P28799	Progranulin OS=Homo sapiens OX=9606 GN=GRN PE=1 SV=2	NA	NA	116.064	54.2944	NA	NA	NA	NA	NA	30.7884	NA	NA	NA	NA	74.623	NA	NA	NA	NA	NA	54.8673	NA	NA	NA	NA	69.9718	NA	NA	133.4	NA	53.8445	63.4834	NA	70.3233	NA	NA	NA	NA	135.394	NA	NA	NA	NA	38.0176	70.3582	NA	NA	NA
A0A024R6I7	Alpha-1-antitrypsin OS=Homo sapiens OX=9606 GN=SERPINA1 PE=1 SV=1	58.1642	44.1674	73.9653	57.1848	46.7433	50.6199	58.3028	50.3828	69.3649	67.9152	43.0027	86.9913	52.2621	61.2827	68.7427	82.9389	84.3989	60.0854	42.4842	64.9562	106.553	62.745	47.4538	67.0388	80.1292	55.6973	34.9179	55.6078	83.0878	109.975	87.7961	48.235	86.2215	92.3575	71.2049	68.0363	104.891	72.1344	68.8088	51.2747	79.7278	80.3484	69.1478	85.9501	114.276	133.341	64.3967	68.5203
A0A5H1ZRS9	Immunoglobulin kappa variable 2D-29 OS=Homo sapiens OX=9606 GN=IGKV2D-29 PE=4 SV=1	41.42	45.9054	144.424	101.709	165.902	56.9082	82.0022	95.2779	107.761	73.9153	38.339	47.9066	41.6983	71.2367	130.829	61.111	67.9132	9.954	42.8307	40.2526	87.404	45.6682	128.212	56.0696	45.0945	71.8017	265.646	70.1867	73.8579	24.9705	90.5401	205.081	112.127	42.1444	18.7403	103.139	19.2166	84.4827	80.1623	56.9975	168.322	54.5623	88.7297	46.4354	35.3935	69.2384	30.4266	78.2549
P18065	Insulin-like growth factor-binding protein 2 OS=Homo sapiens OX=9606 GN=IGFBP2 PE=1 SV=2	108.267	46.5984	97.2743	NA	24.7378	119.758	268.024	NA	52.2247	NA	144.993	37.8005	NA	216.897	NA	NA	31.8007	NA	NA	27.2859	NA	110.452	NA	78.0804	69.7993	NA	178.57	18.4439	38.587	NA	NA	NA	51.9286	NA	62.8012	14.6862	47.2061	NA	71.2899	NA	65.2557	94.2141	NA	NA	NA	70.9513	43.6829	85.9181
P01024	Complement C3 OS=Homo sapiens OX=9606 GN=C3 PE=1 SV=2	65.5447	51.8147	65.4659	51.8001	77.8844	71.552	74.4986	62.5442	73.2226	52.3406	84.1522	86.7585	65.3346	65.5899	69.7785	68.1652	70.1002	60.8103	71.0072	78.4931	83.5822	58.8686	53.7481	63.576	91.9046	77.4499	58.7309	67.0037	63.2383	49.0961	56.7449	65.339	76.2407	70.8579	97.2541	57.3985	68.1641	65.9662	66.536	64.0241	92.7465	56.9202	106.284	62.903	80.2313	93.4796	70.7389	71.8794
A0A0C4DH36	Probable non-functional immunoglobulin heavy variable 3-38 OS=Homo sapiens OX=9606 GN=IGHV3-38 PE=5 SV=1	55.3982	105.807	106.953	112.342	83.4501	41.863	NA	101.204	NA	56.5324	76.0281	41.9352	21.4337	66.3613	95.5488	45.9461	52.9051	91.5306	43.0957	38.1398	47.1675	75.04	66.1947	NA	42.8683	90.7046	74.9867	56.9322	81.3315	71.8914	50.9308	14.0148	57.8503	73.0255	60.1781	NA	112.029	85.8425	95.1957	114.061	72.1602	44.5936	27.5876	69.275	113.955	55.7125	68.5248	97.282
A0A0C4DH33	Immunoglobulin heavy variable 1-24 OS=Homo sapiens OX=9606 GN=IGHV1-24 PE=3 SV=1	NA	102.672	66.3754	108.806	NA	39.7234	103.287	41.7216	224.213	40.9446	75.612	39.7807	15.2959	NA	80.2763	95.6848	NA	138.647	59.4972	30.6205	40.9091	54.3879	74.9201	72.753	NA	58.1314	167.667	NA	52.5529	91.774	67.6935	96.6817	108.483	55.3676	NA	87.2298	13.4934	88.8953	95.2822	65.8139	139.364	92.2469	65.2011	62.0208	32.1456	NA	NA	61.6507
P05546	Heparin cofactor 2 OS=Homo sapiens OX=9606 GN=SERPIND1 PE=1 SV=3	54.2981	65.9869	70.4803	46.8457	40.8073	87.7418	79.028	63.0379	83.5102	60.4786	85.3634	91.1582	78.8403	68.6311	94.7259	96.3848	77.0669	39.4546	75.4541	80.6736	104.283	66.8185	54.067	58.9905	69.4137	70.7999	74.6318	40.429	72.9416	43.2865	49.6147	41.9757	90.1706	53.2539	54.1833	52.7004	47.561	55.5378	54.815	71.2024	78.893	86.5449	98.1736	63.6822	75.9628	159.898	85.0884	61.1002
A0A0A0MS14	Immunoglobulin heavy variable 1-45 OS=Homo sapiens OX=9606 GN=IGHV1-45 PE=3 SV=1	NA	106.806	73.5409	NA	NA	NA	NA	NA	NA	66.0006	NA	NA	NA	NA	60.9688	NA	NA	NA	NA	NA	NA	112.025	NA	NA	NA	67.8456	NA	NA	75.4995	NA	NA	NA	NA	34.6005	NA	NA	30.0152	NA	131.946	NA	NA	NA	NA	NA	65.9762	NA	NA	NA
P01023	Alpha-2-macroglobulin OS=Homo sapiens OX=9606 GN=A2M PE=1 SV=3	123.818	62.7458	57.9276	80.2247	46.2312	72.4691	112.554	167.742	69.4155	70.8057	43.6002	64.3545	96.7953	71.866	67.4238	81.0545	69.8255	66.9985	79.341	49.5751	71.0289	89.6754	75.763	86.1903	86.8785	55.7166	42.2671	35.623	82.8635	66.7986	95.7818	39.6353	51.8873	56.6746	40.2613	38.1191	64.3617	79.2191	45.0284	61.0383	134.183	115.054	47.4376	49.3449	60.0261	67.0899	150.366	61.3157
A0A0B4J1V6	Immunoglobulin heavy variable 3-73 OS=Homo sapiens OX=9606 GN=IGHV3-73 PE=3 SV=1	59.7307	215.858	83.4662	65.9941	41.0047	50.8965	48.2528	98.5549	58.6915	79.5625	57.0278	59.1806	28.6232	73.709	82.3353	65.5101	29.9776	33.9911	39.1615	60.7194	65.7961	87.1531	54.7278	51.9806	69.1863	74.1965	53.5546	47.2768	62.0494	39.8623	117.88	55.605	70.7912	55.3649	59.2013	53.9256	62.1156	74.5493	68.5182	35.2605	81.0148	72.7842	54.287	59.0223	100.241	101.169	74.9757	99.0802
A0A0A0MS15	Immunoglobulin heavy variable 3-49 OS=Homo sapiens OX=9606 GN=IGHV3-49 PE=3 SV=1	62.7316	182.697	85.3591	50.125	56.3575	53.5153	44.3422	108.34	52.1525	142.421	82.8745	54.3327	31.8383	75.3949	69.771	32.7152	59.663	59.5452	79.9522	32.5057	98.4289	85.3808	77.099	32.7512	41.8728	84.6116	88.0322	63.14	57.9388	53.1352	48.5707	54.0463	48.6795	68.0272	49.652	141.714	72.1968	57.9964	72.8087	49.7463	57.9802	99.144	66.3157	31.7387	93.2356	92.6369	41.9674	104.983
P01008	Antithrombin-III OS=Homo sapiens OX=9606 GN=SERPINC1 PE=1 SV=1	65.8232	69.8882	66.5733	63.734	44.7224	89.7635	74.9552	78.9266	61.3467	84.9646	46.1264	81.2827	65.4058	40.8162	73.5719	68.7124	84.989	53.5755	67.1708	60.1691	79.4916	85.205	52.3062	61.8544	60.1655	77.1437	49.6921	66.6332	61.0217	69.6761	69.8003	51.9095	72.0782	61.7953	88.0383	56.3609	92.315	60.0194	59.6685	77.4411	65.3013	67.0743	77.1952	89.4751	72.2363	120.154	55.1123	63.1607
B7Z596	Tropomyosin alpha-1 chain OS=Homo sapiens OX=9606 GN=TPM1 PE=1 SV=1	NA	215.949	2.27106	241.664	NA	104.317	5.92974	64.4851	8.85183	299.313	118.444	191.423	NA	NA	11.0697	NA	NA	NA	62.2272	127.907	5.95628	81.7596	67.2316	96.2348	NA	12.0497	77.245	NA	6.57429	NA	1.80138	73.9485	40.3911	74.7869	NA	610.152	79.4427	55.902	2.1558	37.3721	22.4385	10.1268	32.9624	3.89358	5.50061	NA	NA	5.96181
P61224	Ras-related protein Rap-1b OS=Homo sapiens OX=9606 GN=RAP1B PE=1 SV=1	85.885	NA	6.13073	NA	188.419	93.3642	NA	46.2704	NA	149.517	61.66	247.641	NA	15.5939	9.0375	NA	84.0847	NA	124.717	119.549	NA	NA	84.8025	NA	9.09562	7.3415	37.3205	312.812	10.0837	NA	NA	NA	17.1706	7.20016	69.2566	NA	NA	43.5553	5.81959	31.0908	22.7024	31.2475	44.3966	NA	5.75743	15.6807	73.4684	22.5718
A0A075B6K4	Immunoglobulin lambda variable 3-10 OS=Homo sapiens OX=9606 GN=IGLV3-10 PE=3 SV=2	100.488	106.214	77.2416	122.796	49.6146	33.1326	64.1588	37.1602	101.365	58.7235	45.3127	58.5788	37.6299	157.528	101.52	61.493	55.298	49.7681	32.6183	44.3822	40.3246	67.9665	42.1205	84.3113	41.4175	87.3981	100.543	67.8082	80.0063	84.1845	73.3371	79.6162	58.9923	102.571	67.9575	55.309	71.3784	59.5508	103.148	90.735	63.6483	78.9738	32.0183	37.6375	53.1396	91.1832	81.9363	107.053
A0A0J9YXX1	Immunoglobulin heavy variable 5-10-1 OS=Homo sapiens OX=9606 GN=IGHV5-10-1 PE=3 SV=1	73.4676	124.672	89.0361	105.198	NA	87.9628	61.5591	44.5164	90.4045	108.782	38.2674	39.7683	20.1622	NA	69.0284	50.3613	NA	31.1287	41.5867	45.8725	73.9341	135.804	75.4386	73.7805	99.0497	107.23	107.421	66.4209	76.8634	74.6711	64.7541	47.253	66.9881	85.8692	62.7945	36.7205	33.9087	53.2027	146.621	59.0557	97.9317	103.467	34.8115	59.8874	73.2921	55.7054	NA	166.971
A0A0G2JMB2	Immunoglobulin heavy constant alpha 2 (Fragment) OS=Homo sapiens OX=9606 GN=IGHA2 PE=1 SV=1	63.5958	45.2197	69.0634	23.6469	37.5615	78.1019	36.0705	87.0401	166.693	89.0858	57.6107	21.776	28.9894	128.704	28.2932	32.8748	34.4527	50.0903	32.2695	24.0837	36.0786	22.6801	114.649	55.0513	23.6388	75.414	71.1082	126.068	49.4403	32.971	82.4753	65.2143	29.5442	52.3728	62.5965	53.9117	336.96	56.7692	89.9328	124.285	96.2537	75.1472	51.513	73.8555	62.6713	155.951	18.2656	71.0678
O00391	Sulfhydryl oxidase 1 OS=Homo sapiens OX=9606 GN=QSOX1 PE=1 SV=3	59.8954	66.4344	89.6068	82.1895	72.4301	71.2782	107.649	77.4353	68.0751	42.369	82.4476	72.0566	64.3679	58.747	88.9935	76.9335	87.283	60.2254	47.3061	69.0918	82.9526	77.8453	55.726	63.7427	65.1977	89.5207	93.1638	53.0743	56.7017	138.004	79.3496	56.1847	79.7839	87.3235	88.0964	61.3203	70.2049	79.4757	60.8409	33.1949	111.862	89.2422	90.514	73.9548	64.7753	63.1927	110.217	71.0132
P33908	Mannosyl-oligosaccharide 1,2-alpha-mannosidase IA OS=Homo sapiens OX=9606 GN=MAN1A1 PE=1 SV=3	NA	34.7697	NA	81.4068	NA	NA	124.085	74.2572	108.894	NA	NA	NA	NA	NA	NA	NA	NA	NA	NA	NA	70.6599	43.1231	75.0781	74.6974	NA	NA	NA	NA	NA	NA	24.998	26.5491	NA	NA	NA	60.5325	27.2695	109.548	NA	NA	NA	NA	80.8549	59.3709	NA	NA	NA	NA
A0A0B4J1V0	Immunoglobulin heavy variable 3-15 OS=Homo sapiens OX=9606 GN=IGHV3-15 PE=3 SV=1	78.1078	144.805	69.7806	94.9167	39.9564	138.019	44.3939	143.043	58.0356	99.4735	35.577	80.0119	29.48	75.0246	47.053	36.275	42.6858	54.9327	28.3192	51.4291	51.17	79.4793	70.2798	67.5776	40.9742	66.153	70.2732	41.0365	52.8191	89.3505	88.6751	35.6702	56.411	57.3719	39.8181	63.4859	80.7172	51.7343	58.4024	89.5939	38.922	56.2757	52.0722	45.8648	118.523	117.373	44.0064	155.635
Q15691	Microtubule-associated protein RP/EB family member 1 OS=Homo sapiens OX=9606 GN=MAPRE1 PE=1 SV=3	NA	123.483	NA	NA	NA	NA	NA	37.2427	NA	NA	90.5895	NA	NA	NA	NA	NA	NA	NA	NA	NA	NA	62.01	102.182	NA	NA	NA	53.4596	NA	NA	NA	NA	NA	NA	NA	NA	NA	48.2956	74.6615	NA	NA	NA	20.8597	42.6334	NA	NA	NA	NA	14.6364
Q16643	Drebrin OS=Homo sapiens OX=9606 GN=DBN1 PE=1 SV=4	NA	NA	NA	168.753	NA	NA	NA	NA	NA	228.224	NA	NA	NA	NA	7.47546	NA	NA	NA	NA	NA	6.16386	NA	NA	NA	NA	2.42904	NA	NA	NA	NA	5.31284	105.17	NA	45.8588	NA	NA	NA	NA	NA	NA	NA	NA	NA	4.99279	9.52464	NA	NA	NA
P06727	Apolipoprotein A-IV OS=Homo sapiens OX=9606 GN=APOA4 PE=1 SV=3	44.1067	40.3609	50.9291	32.5719	20.7907	27.1122	75.8673	63.0093	75.5809	90.6805	25.1057	57.9683	54.4214	28.4721	79.289	100.607	72.0524	46.594	44.0329	28.6583	51.299	69.8679	34.6027	47.6378	84.4701	74.1981	45.4287	59.6939	94.9418	53.83	54.019	54.1467	76.5603	101.954	44.6442	44.2898	215.917	51.3378	83.8194	70.8411	72.1265	57.1066	44.0945	164.643	65.8394	334.233	77.5426	94.8858
P02746	Complement C1q subcomponent subunit B OS=Homo sapiens OX=9606 GN=C1QB PE=1 SV=3	58.6339	73.1278	59.529	62.9491	59.3925	89.5576	75.2385	70.8545	83.5787	96.267	64.8291	80.5165	68.429	51.1511	60.8204	67.4687	69.6307	42.7981	74.9099	69.5209	99.4965	76.5893	44.3571	69.8528	41.0965	74.591	56.3585	43.8884	72.8329	70.649	74.1871	42.9748	70.5202	79.3727	83.0037	93.3522	47.5041	78.3959	62.5111	59.2273	70.0092	72.9936	110.339	95.0126	115.313	56.8147	60.1729	77.8539
O95980	Reversion-inducing cysteine-rich protein with Kazal motifs OS=Homo sapiens OX=9606 GN=RECK PE=1 SV=1	NA	75.393	NA	85.5102	NA	NA	NA	NA	NA	73.702	123.642	NA	129.359	NA	74.7228	112.125	NA	81.5937	NA	NA	69.1614	79.7253	NA	NA	NA	87.7798	80.3353	NA	NA	71.5184	89.9674	48.6596	NA	62.2259	NA	NA	45.3703	NA	NA	NA	NA	89.1351	NA	63.5826	50.0651	NA	NA	83.5089
P02760	Protein AMBP OS=Homo sapiens OX=9606 GN=AMBP PE=1 SV=1	72.2872	65.1389	105.391	54.4402	62.949	72.4218	110.541	63.3697	94.5545	46.2483	70.9689	56.1219	79.1906	94.4045	83.3337	81.6826	77.5135	59.1311	78.3585	67.6618	90.9668	73.8303	63.4392	80.5142	73.2852	79.088	63.257	71.8005	61.9866	68.298	72.8784	58.9086	62.1033	67.6325	81.5708	30.9904	51.1696	64.9344	71.6961	74.2305	75.2306	78.0233	80.8875	68.3626	78.7341	63.6963	62.4838	73.1582
P58335	Anthrax toxin receptor 2 OS=Homo sapiens OX=9606 GN=ANTXR2 PE=1 SV=5	NA	NA	NA	NA	NA	NA	NA	NA	NA	NA	69.201	NA	NA	NA	NA	NA	NA	NA	NA	NA	NA	NA	NA	NA	NA	NA	83.4509	NA	NA	NA	NA	NA	NA	NA	NA	NA	NA	NA	NA	NA	NA	143.156	NA	NA	NA	NA	NA	129.589
Q9P225	Dynein heavy chain 2, axonemal OS=Homo sapiens OX=9606 GN=DNAH2 PE=2 SV=3	NA	NA	NA	NA	NA	NA	NA	NA	NA	NA	143.858	NA	NA	NA	NA	NA	NA	NA	NA	NA	NA	NA	NA	NA	NA	NA	123.436	NA	NA	NA	NA	NA	NA	NA	NA	NA	NA	NA	NA	NA	NA	53.8366	NA	NA	NA	NA	NA	42.266
P13987	CD59 glycoprotein OS=Homo sapiens OX=9606 GN=CD59 PE=1 SV=1	NA	NA	NA	44.9894	NA	NA	NA	80.4523	NA	NA	NA	NA	NA	NA	NA	NA	NA	NA	NA	NA	82.9319	NA	52.4317	NA	NA	NA	NA	NA	NA	NA	117.23	70.6218	NA	NA	NA	NA	NA	45.8985	NA	NA	NA	NA	43.6023	66.2801	NA	NA	NA	NA
P53634	Dipeptidyl peptidase 1 OS=Homo sapiens OX=9606 GN=CTSC PE=1 SV=2	NA	43.6539	NA	NA	NA	88.3334	NA	NA	NA	NA	67.6089	38.1444	NA	NA	NA	NA	NA	NA	NA	102.381	NA	65.6406	NA	NA	NA	NA	37.8462	NA	NA	NA	NA	NA	64.1334	NA	NA	NA	43.4985	NA	NA	NA	80.0263	4.71332	NA	NA	NA	NA	NA	43.9851
P07357	Complement component C8 alpha chain OS=Homo sapiens OX=9606 GN=C8A PE=1 SV=2	76.6786	77.276	82.0223	61.7136	46.6389	66.0336	95.097	67.2164	58.7823	70.5559	68.6196	67.4105	84.8813	65.2379	83.2186	108.538	47.097	77.7388	95.5433	72.602	74.035	67.5433	51.4479	68.7366	61.9279	79.9285	61.3809	58.7116	71.926	45.3533	62.605	57.0195	83.2449	62.7051	82.6819	22.7598	93.2016	70.0777	73.9085	67.3026	92.1065	61.6745	105.274	70.3874	95.3873	117.233	72.5707	61.2901
P07998	Ribonuclease pancreatic OS=Homo sapiens OX=9606 GN=RNASE1 PE=1 SV=4	NA	NA	NA	276.145	NA	90.8185	NA	NA	NA	NA	NA	55.9503	NA	NA	NA	NA	NA	NA	60.179	58.7211	187.816	NA	NA	NA	NA	NA	NA	NA	NA	NA	101.757	89.2248	111.683	NA	NA	NA	NA	NA	NA	121.531	145.62	NA	NA	227.475	NA	NA	NA	NA
P24821	Tenascin OS=Homo sapiens OX=9606 GN=TNC PE=1 SV=3	NA	65.855	109.51	64.275	NA	52.3913	111.677	55.3109	51.4579	47.3685	69.939	38.4383	99.7475	NA	84.2873	125.543	NA	72.8191	NA	37.2142	79.4493	88.5446	61.1245	66.7629	NA	77.1269	57.3402	NA	106.459	52.0946	73.4908	44.2649	70.5508	81.0451	NA	90.124	91.2119	93.5598	131.658	NA	81.8018	79.3836	80.722	75.644	40.735	NA	NA	89.3018
A0A075B6H7	Probable non-functional immunoglobulin kappa variable 3-7 OS=Homo sapiens OX=9606 GN=IGKV3-7 PE=5 SV=1	NA	69.4236	181.024	194.639	38.6159	74.2024	82.2508	144.628	82.2722	39.327	307.906	6.16754	40.1663	100.78	54.6111	87.8671	47.5083	66.4666	NA	49.2116	35.4764	73.0563	135.189	43.4053	NA	66.6218	64.5183	NA	75.9249	75.8219	24.0258	75.6048	72.6447	61.0647	NA	67.2633	123.309	121.036	171.837	NA	84.7486	66.4186	70.1447	66.3671	40.4059	NA	54.338	46.7731
Q9NPY3	Complement component C1q receptor OS=Homo sapiens OX=9606 GN=CD93 PE=1 SV=3	67.4591	NA	84.7842	82.9562	NA	74.5015	67.7489	76.3621	76.4155	NA	50.1918	66.8685	NA	NA	NA	NA	NA	NA	NA	71.0834	92.0015	NA	62.4978	75.4181	106.175	NA	44.1603	76.8244	95.9528	NA	159.268	131.745	84.6166	NA	72.5669	31.7185	NA	183.137	51.6852	NA	121.044	90.1813	111.968	62.5735	NA	80.9382	NA	124.239
P06331	Immunoglobulin heavy variable 4-34 OS=Homo sapiens OX=9606 GN=IGHV4-34 PE=1 SV=2	56.0199	112.919	52.5719	53.0331	94.4493	153.288	52.4208	54.3034	80.1779	65.8561	90.2513	66.1279	39.7903	93.1918	51.0469	45.0954	55.1045	48.0015	71.3172	45.9885	68.3188	151.262	77.8156	57.9205	47.9346	70.9971	73.1071	66.1072	54.3894	54.7686	85.7155	72.798	54.3261	60.3399	68.5729	53.409	78.7973	119.647	39.9026	81.8943	66.3296	80.8914	78.5046	82.7715	55.318	95.6609	67.2327	61.8176
P55058	Phospholipid transfer protein OS=Homo sapiens OX=9606 GN=PLTP PE=1 SV=1	78.1709	NA	NA	NA	NA	NA	NA	NA	NA	79.4919	NA	NA	87.7852	NA	42.405	82.6209	NA	70.6589	56.1675	NA	NA	NA	NA	NA	65.696	62.998	NA	58.9046	NA	51.4688	NA	NA	NA	67.8723	53.2203	NA	NA	NA	NA	110.648	NA	NA	NA	NA	60.3567	83.1949	NA	NA
P00492	Hypoxanthine-guanine phosphoribosyltransferase OS=Homo sapiens OX=9606 GN=HPRT1 PE=1 SV=2	NA	NA	NA	NA	NA	28.783	NA	23.0825	NA	75.8343	47.4982	90.6738	48.907	NA	153.279	84.3482	NA	52.8682	NA	76.4006	NA	NA	45.1022	NA	NA	45.1485	76.9985	NA	NA	55.4163	NA	NA	91.8355	164.066	NA	NA	NA	41.923	NA	NA	91.9556	53.4099	38.25	NA	128.955	NA	NA	64.4642
Q76LX8	A disintegrin and metalloproteinase with thrombospondin motifs 13 OS=Homo sapiens OX=9606 GN=ADAMTS13 PE=1 SV=1	60.5796	38.7019	110.224	NA	NA	NA	55.5193	NA	58.4566	NA	86.0172	NA	NA	NA	NA	NA	NA	NA	64.9316	NA	NA	92.6204	NA	60.7385	56.939	NA	97.4619	42.6023	61.34	NA	NA	NA	NA	NA	63.3738	237.575	64.7014	NA	74.592	108.51	NA	77.3568	NA	NA	NA	33.3517	NA	78.7602
P0DOY3	Immunoglobulin lambda constant 3 OS=Homo sapiens OX=9606 GN=IGLC3 PE=1 SV=1	88.9747	86.4656	99.5335	70.9626	53.1979	58.6682	62.2559	67.3846	87.3084	62.9185	75.9028	43.8472	32.7595	98.463	83.9863	67.2122	60.075	71.5711	57.5618	43.8643	55.4399	60.7343	73.9083	62.1749	50.6748	100.263	116.55	62.0089	85.4737	78.992	91.389	55.388	57.2068	88.6627	43.2909	77.3968	109.367	75.2667	123.753	93.163	95.2189	99.5474	53.2249	102.786	78.4348	108.187	75.9002	70.6835
P02787	Serotransferrin OS=Homo sapiens OX=9606 GN=TF PE=1 SV=3	61.3836	64.5321	66.7105	64.3024	61.9786	100.45	85.6817	85.3287	60.2264	93.5563	63.2987	96.7047	65.0955	51.8829	54.1117	79.7819	74.402	61.6423	83.1825	75.8629	74.8133	68.9393	42.7253	68.5822	73.9132	66.9491	61.9757	60.3043	66.5526	63.5148	67.5377	44.6104	108.805	56.8373	107.438	41.9409	110.741	56.6738	53.7813	77.9422	75.7948	75.9902	78.4607	81.1365	69.4213	103.682	85.4965	62.7101
A0A0G2JIW1	Heat shock 70 kDa protein 1B OS=Homo sapiens OX=9606 GN=HSPA1B PE=1 SV=1	NA	NA	NA	132.11	NA	NA	NA	110.622	NA	174.463	72.0921	NA	NA	NA	45.5604	NA	NA	NA	NA	NA	130.53	NA	116.841	NA	NA	26.5042	80.5019	NA	NA	NA	30.9501	101.795	NA	67.4439	NA	NA	NA	55.1643	NA	NA	NA	107.966	124.713	154.075	24.156	NA	NA	62.6709
P01009	Alpha-1-antitrypsin OS=Homo sapiens OX=9606 GN=SERPINA1 PE=1 SV=3	59.7446	48.175	63.4714	51.5787	36.9873	46.7508	68.5235	55.2199	81.1836	74.0371	45.7251	96.3122	43.9296	64.7829	67.1058	91.3521	66.4239	66.1233	47.0168	82.6897	113.113	70.0526	49.928	80.3942	69.9834	59.1224	37.3867	64.4697	114.828	91.9922	78.0226	39.9077	70.7484	66.536	65.5356	79.6215	113.15	68.6228	71.3172	59.3505	80.6764	84.7577	68.1827	79.1507	131.329	131.437	58.9577	62.9266
P16035	Metalloproteinase inhibitor 2 OS=Homo sapiens OX=9606 GN=TIMP2 PE=1 SV=2	73.6009	NA	NA	NA	NA	NA	NA	NA	NA	NA	NA	NA	NA	NA	NA	NA	NA	NA	NA	NA	NA	NA	NA	NA	56.7279	NA	NA	66.9678	NA	NA	NA	NA	NA	NA	83.6645	NA	NA	NA	NA	NA	NA	NA	NA	NA	NA	89.7737	NA	NA
P02747	Complement C1q subcomponent subunit C OS=Homo sapiens OX=9606 GN=C1QC PE=1 SV=3	69.4048	45.1107	61.9497	77.4054	76.9301	93.7914	77.5288	101.752	69.0976	69.9185	59.8489	61.713	87.0726	58.1869	49.7572	54.1297	85.6672	28.6549	64.2727	85.8272	102.453	73.3265	88.8604	54.5089	69.3665	69.4969	59.7868	64.8568	63.165	51.7361	75.9357	50.3195	70.4365	68.4918	84.7292	41.1245	50.054	90.2295	47.8536	79.7188	58.5548	72.7542	85.1828	90.3772	86.333	63.4715	64.2059	79.378
Q12884	Prolyl endopeptidase FAP OS=Homo sapiens OX=9606 GN=FAP PE=1 SV=5	69.9209	68.8525	NA	66.591	79.4328	39.2268	NA	69.7687	NA	50.7469	72.0478	43.5575	140.39	121.193	140.938	217.413	83.2744	146.775	108.527	57.0669	59.263	64.0612	114.058	NA	109.467	106.433	46.2736	58.5249	NA	74.6093	52.5157	70.776	75.6265	79.4315	88.0302	NA	19.3229	79.8362	NA	92.7679	101.676	128.276	105.581	90.344	77.8146	30.0165	162.998	49.6886
E7EQ64	Trypsin-1 OS=Homo sapiens OX=9606 GN=PRSS1 PE=1 SV=1	143.778	NA	NA	NA	NA	NA	NA	NA	NA	NA	NA	NA	NA	NA	NA	NA	NA	NA	NA	NA	NA	NA	NA	NA	83.7917	NA	NA	51.8637	NA	NA	NA	NA	NA	NA	98.3252	NA	NA	NA	NA	NA	NA	NA	NA	NA	NA	23.8857	NA	NA
A0A4W8ZXM2	Immunoglobulin heavy variable 3-72 OS=Homo sapiens OX=9606 GN=IGHV3-72 PE=1 SV=1	89.7362	76.9819	124.9	86.1447	50.2059	84.5041	67.45	135.464	78.8505	88.5804	89.292	48.0701	48.5285	87.4882	80.1561	69.041	41.4783	60.3068	49.3464	59.848	69.3761	105.935	139.266	58.4512	45.3858	68.31	89.3036	60.0704	57.7793	49.9848	86.2344	46.5501	63.2893	71.0483	40.6701	59.6639	59.4225	90.2084	90.2259	121.256	76.5626	67.427	64.7149	83.4076	66.7172	83.4729	57.9919	101.246
P09871	Complement C1s subcomponent OS=Homo sapiens OX=9606 GN=C1S PE=1 SV=1	83.2036	42.8186	66.1418	69.1436	62.1021	65.6334	90.8181	62.9065	95.0821	58.7558	78.7348	70.8856	69.3954	67.5493	80.4088	84.7523	68.0962	51.2984	83.3699	81.285	96.6946	64.6852	58.229	63.7929	83.0592	73.2843	66.536	70.5392	76.102	56.958	75.5219	51.2348	86.0538	67.7264	87.2108	37.5551	42.6862	73.8468	79.9243	76.5704	76.4183	85.0228	107.116	78.4504	80.8062	66.14	65.8068	72.0007
A0A075B6K2	Immunoglobulin lambda variable 3-12 OS=Homo sapiens OX=9606 GN=IGLV3-12 PE=3 SV=2	49.5855	98.5015	81.0806	58.1328	84.0482	50.7508	128.774	24.2829	102.632	40.5592	75.6522	36.5839	36.5539	150.029	104.6	60.5323	58.3012	81.5997	58.9127	50.4768	46.6733	40.6088	57.365	29.6958	38.6492	164.785	254.679	54.1462	69.5399	73.2448	59.8297	75.4743	43.0748	107.607	162.779	69.6473	21.0368	57.6386	128.709	65.8904	90.8343	72.8756	57.4526	62.5623	65.1809	31.3537	145.024	72.5958
P34096	Ribonuclease 4 OS=Homo sapiens OX=9606 GN=RNASE4 PE=1 SV=3	80.0641	51.6005	72.0946	65.992	135.758	60.0604	124.927	92.005	78.988	59.5964	78.6478	56.5531	109.981	121.852	63.7236	76.8181	85.4866	50.7652	79.303	86.9279	85.8851	79.1689	110.224	82.2254	87.1506	90.0848	81.2744	49.7196	66.7757	59.009	62.5205	46.4693	77.569	51.6477	58.1823	25.7023	22.3781	109.559	77.2291	65.9481	115.948	66.536	104.684	49.3824	73.1076	54.2622	94.2235	62.1685
A0A0C4DH29	Immunoglobulin heavy variable 1-3 OS=Homo sapiens OX=9606 GN=IGHV1-3 PE=3 SV=1	61.4977	109.918	51.5693	72.4426	58.0165	83.546	106.755	66.8923	243.899	54.0604	36.6584	20.4411	18.7564	100.882	63.8029	89.9887	79.7878	138.695	53.847	35.8482	48.8886	65.8301	70.0696	57.5693	58.288	66.536	102.52	66.4237	94.8478	87.0011	50.8271	115.835	64.3962	54.6826	69.1108	57.723	12.8335	100.155	120.313	60.6244	50.531	90.5082	56.4587	55.7262	52.4035	67.887	138.856	56.2921
Q04721	Neurogenic locus notch homolog protein 2 OS=Homo sapiens OX=9606 GN=NOTCH2 PE=1 SV=3	88.2179	51.3879	95.0375	75.4976	NA	53.604	117.261	NA	69.9043	27.8528	96.2097	39.4253	NA	NA	58.3494	NA	NA	NA	NA	46.6043	76.0209	124.18	NA	71.543	80.9003	90.7743	62.6811	73.2999	113.887	NA	81.7136	76.7166	81.3044	69.7303	89.6562	7.26624	22.757	NA	148.209	NA	131.332	190.619	NA	65.2	63.1224	70.8	NA	91.802
Q92484	Acid sphingomyelinase-like phosphodiesterase 3a OS=Homo sapiens OX=9606 GN=SMPDL3A PE=1 SV=2	NA	NA	NA	NA	NA	NA	NA	NA	NA	58.6861	63.0403	NA	NA	NA	97.4587	NA	NA	NA	NA	NA	NA	NA	NA	NA	NA	55.7465	17.671	NA	NA	NA	NA	NA	NA	90.0501	NA	NA	NA	NA	NA	NA	NA	24.9956	NA	NA	88.1709	NA	NA	123.893
A0A075B6R2	Immunoglobulin heavy variable 4-4 OS=Homo sapiens OX=9606 GN=IGHV4-4 PE=3 SV=2	61.1088	108.257	46.7055	71.1825	117.638	89.6987	52.1542	62.9033	94.9752	57.2473	35.0778	30.8497	56.7977	104.961	57.8638	50.5598	72.6794	44.6589	85.765	28.0632	71.6306	205.989	123.632	73.0883	66.1832	59.8307	67.1893	63.6473	80.0738	81.1897	48.8065	82.4886	59.2481	59.0134	55.1187	57.0617	34.1685	53.0835	84.5318	56.4637	45.8473	63.2243	71.1522	80.3207	73.1637	75.0485	107.59	58.5354
P27797	Calreticulin OS=Homo sapiens OX=9606 GN=CALR PE=1 SV=1	50.2832	163.213	NA	131.45	NA	NA	NA	NA	NA	254.515	NA	NA	94.5625	NA	37.8804	45.4039	NA	79.5486	109.046	NA	50.5739	33.6949	NA	NA	42.2255	35.9003	NA	135.11	NA	62.1454	38.0735	100.574	NA	47.098	79.8639	NA	60.1573	NA	NA	33.8139	NA	NA	NA	39.9283	46.0704	16.3355	NA	NA
O43866	CD5 antigen-like OS=Homo sapiens OX=9606 GN=CD5L PE=1 SV=1	97.6557	60.1036	112.037	156.368	109.436	119.645	61.1175	78.4079	155.641	34.0021	39.2644	47.2773	77.0327	119.374	113.84	72.2353	41.2782	24.9562	39.7986	32.4246	63.9627	64.7616	62.6616	39.2303	168.258	42.404	101.868	70.6638	95.3448	82.3539	86.0763	45.487	77.77	95.8761	33.5887	9.01303	119.197	66.3448	41.6055	84.0492	42.57	46.9367	24.0044	57.2758	44.8313	40.2117	66.536	27.7069
P15144	Aminopeptidase N OS=Homo sapiens OX=9606 GN=ANPEP PE=1 SV=4	NA	38.6709	NA	68.8539	55.8661	79.5165	65.0353	47.4434	36.7742	90.3828	50.4493	71.1214	NA	32.7886	53.8233	NA	31.8908	NA	NA	81.4743	84.7009	84.374	47.6764	76.553	NA	88.8624	87.098	NA	NA	NA	80.8992	44.502	94.1244	96.9785	NA	63.5564	36.5818	71.2218	NA	NA	129.816	86.4296	108.403	115.986	85.1661	NA	53.4056	74.1972
Q9UJJ9	N-acetylglucosamine-1-phosphotransferase subunit gamma OS=Homo sapiens OX=9606 GN=GNPTG PE=1 SV=1	NA	49.7972	59.4874	NA	117.444	NA	59.6963	72.9463	100.852	61.2865	123.675	NA	NA	159.73	56.8815	NA	75.0644	NA	NA	NA	NA	81.4577	91.6019	55.5	NA	78.6264	118.214	NA	58.1913	NA	NA	NA	NA	73.0926	NA	55.143	58.7018	93.1273	69.8424	NA	NA	80.7549	109.613	NA	63.1224	NA	117.22	78.1732
E7EUF1	Ectonucleotide pyrophosphatase/phosphodiesterase family member 2 OS=Homo sapiens OX=9606 GN=ENPP2 PE=1 SV=1	NA	60.6799	62.4549	63.2626	48.909	NA	NA	NA	NA	44.4191	199.783	NA	87.1802	69.3021	63.8067	90.8397	41.0141	75.7919	57.7752	NA	69.2053	92.2162	NA	NA	NA	118.474	81.129	NA	62.6845	70.4172	68.0858	30.9589	NA	103.485	NA	NA	32.0657	NA	32.8881	56.2087	NA	127.998	NA	46.9973	75.283	NA	70.2599	97.3432
P27918	Properdin OS=Homo sapiens OX=9606 GN=CFP PE=1 SV=2	104.563	60.2406	65.6418	48.6752	87.2932	50.4739	90.6418	75.6684	86.417	38.7338	85.2838	56.7304	58.3195	85.1226	76.0153	45.7929	73.7493	61.9348	67.533	85.806	60.9148	65.5032	32.9194	58.4758	104.507	101.624	100.118	75.6205	77.1367	47.0664	58.7189	87.9363	87.7162	66.5334	78.7434	17.0079	50.5074	68.8477	85.0015	79.2654	76.277	151.775	97.7869	50.0568	72.7632	48.1781	58.4377	77.0727
P02042	Hemoglobin subunit delta OS=Homo sapiens OX=9606 GN=HBD PE=1 SV=2	22.677	62.9284	13.6952	NA	NA	41.8257	62.6708	3.09	61.8258	41.0071	NA	44.1971	NA	NA	159.962	NA	NA	NA	NA	17.5825	NA	50.8505	4.41378	53.3953	80.4732	66.1607	NA	20.3109	42.8644	NA	NA	NA	63.07	279.48	70.7389	348.671	341.926	45.813	199.168	NA	58.6552	NA	21.9854	NA	86.3058	510.551	NA	NA
A0A075B7B8	Immunoglobulin heavy variable 3/OR16-12 (non-functional) (Fragment) OS=Homo sapiens OX=9606 GN=IGHV3OR16-12 PE=1 SV=1	71.1791	72.9587	NA	90.5658	NA	182.953	74.6541	112.948	51.5852	167.497	72.8737	78.094	48.2817	NA	53.3893	50.386	NA	70.4478	21.7331	42.3723	78.8416	70.5029	43.0106	58.5948	41.0403	89.9137	86.1934	55.375	NA	48.7039	73.6489	45.9915	60.3404	70.8055	46.8889	53.6478	126.303	104.952	NA	82.4353	37.0252	68.2436	45.9742	68.7107	60.5583	91.0375	NA	85.176
Q9NQ79	Cartilage acidic protein 1 OS=Homo sapiens OX=9606 GN=CRTAC1 PE=1 SV=2	69.2366	46.7017	58.1582	65.6816	NA	NA	NA	137.203	NA	NA	126.747	NA	NA	NA	NA	NA	NA	NA	NA	NA	79.3497	97.3968	107.771	NA	41.8846	NA	63.8771	22.8684	54.639	NA	65.1373	33.7202	NA	NA	136.188	NA	60.8186	109.622	45.8919	NA	NA	81.5641	95.8177	56.4038	NA	60.1367	NA	73.8341
P03973	Antileukoproteinase OS=Homo sapiens OX=9606 GN=SLPI PE=1 SV=2	NA	53.8673	71.3779	NA	NA	NA	NA	NA	NA	NA	NA	NA	NA	NA	NA	NA	NA	NA	84.666	NA	NA	86.4548	NA	NA	NA	NA	NA	NA	89.1044	NA	NA	NA	NA	NA	NA	NA	43.3908	NA	93.8152	46.0324	NA	NA	NA	NA	NA	NA	NA	NA
P80748	Immunoglobulin lambda variable 3-21 OS=Homo sapiens OX=9606 GN=IGLV3-21 PE=1 SV=2	49.5855	95.709	78.6649	63.0611	84.0482	50.3595	128.794	24.2829	90.6106	48.022	75.6522	35.31	37.1774	150.029	87.3153	59.4657	58.3012	78.2268	59.1601	53.4853	48.41	44.7563	57.365	31.21	38.6492	166.222	254.679	54.1462	66.9393	74.7257	61.5233	71.4377	39.6327	99.0531	162.779	77.3873	29.272	57.6386	119.828	78.7285	91.0446	72.8756	57.4526	66.9285	65.0571	31.3537	145.024	72.5958
G3V2W1	Protein Z-dependent protease inhibitor OS=Homo sapiens OX=9606 GN=SERPINA10 PE=1 SV=1	31.169	36.1478	26.3337	NA	54.4156	135.451	NA	NA	NA	83.2921	34.5781	104.338	NA	50.3257	48.3714	NA	78.6599	NA	NA	51.4295	NA	50.1855	NA	NA	45.1785	47.7746	41.9772	56.7861	49.8399	NA	NA	NA	36.8997	29.9428	43.8304	NA	289.419	NA	36.9822	NA	39.8861	42.788	NA	NA	34.3626	210.895	34.6351	43.7419
P19320	Vascular cell adhesion protein 1 OS=Homo sapiens OX=9606 GN=VCAM1 PE=1 SV=1	69.3878	63.879	81.7359	66.7705	57.4948	108.02	82.9438	72.7872	88.2934	59.4257	66.0332	73.4031	96.2581	74.1247	48.5891	83.9713	57.7552	48.8851	43.0886	90.3654	88.9124	76.3404	64.9921	80.6457	78.1246	70.4736	53.5226	47.6341	57.2421	52.8669	89.9631	62.1344	77.9699	93.2147	55.6392	43.6274	36.2578	93.6288	46.989	43.6981	93.6097	81.3373	73.8295	73.7545	91.7013	54.0873	60.2854	84.5397
P02790	Hemopexin OS=Homo sapiens OX=9606 GN=HPX PE=1 SV=2	62.4712	78.7313	57.448	52.7206	75.6656	71.456	107.157	52.7641	96.9769	61.9859	71.0657	88.431	50.6272	65.6254	82.1772	68.9438	79.4027	48.7451	66.0875	84.9867	84.4387	68.1926	44.6356	100.514	78.5093	68.242	51.7233	69.3407	67.174	64.0533	78.1719	53.2713	73.7888	75.6564	88.1145	50.5478	46.973	64.9863	61.685	50.2319	80.3494	76.679	68.7039	74.0494	99.2244	86.2375	62.2668	68.1633
P67936	Tropomyosin alpha-4 chain OS=Homo sapiens OX=9606 GN=TPM4 PE=1 SV=3	39.5386	215.949	2.27106	208.238	NA	111.723	9.88893	64.4851	10.4121	236.056	102.916	207.624	137.089	NA	12.1743	16.2497	NA	251.76	69.4053	135.853	6.13946	81.7596	67.2316	87.6582	9.92423	14.6783	64.8569	221.532	6.57429	85.7895	2.80155	105.797	33.2834	68.4054	59.4129	615.834	79.4427	55.902	2.1558	25.7517	23.15	32.7828	32.9624	4.38796	30.6149	4.59437	NA	25.2515
P01699	Immunoglobulin lambda variable 1-44 OS=Homo sapiens OX=9606 GN=IGLV1-44 PE=1 SV=2	55.8527	66.0867	87.8383	130.187	NA	NA	61.8517	NA	53.7601	55.0309	NA	NA	49.5313	NA	28.5956	34.5977	NA	53.2106	52.4222	NA	43.3601	73.9109	NA	63.4939	547.655	62.4868	NA	51.9057	34.9815	16.9786	54.5233	24.8516	NA	76.2061	29.3746	15.4421	48.6021	NA	60.2705	109.191	NA	NA	NA	41.508	43.1746	119.912	NA	NA
Q13642	Four and a half LIM domains protein 1 OS=Homo sapiens OX=9606 GN=FHL1 PE=1 SV=4	NA	251.588	NA	NA	NA	112.932	NA	NA	NA	50.6562	220.641	67.1736	84.114	NA	6.27474	35.4784	NA	113.791	NA	95.3558	NA	23.501	NA	NA	NA	13.2527	196.757	NA	NA	124.487	NA	NA	63.573	31.9941	NA	NA	33.8782	NA	NA	NA	97.454	14.9546	NA	NA	11.9922	NA	NA	25.1056
P02749	Beta-2-glycoprotein 1 OS=Homo sapiens OX=9606 GN=APOH PE=1 SV=3	71.3701	46.8547	70.715	65.8915	55.194	53.4676	113.321	69.142	100.006	45.8404	67.5946	34.5343	39.293	74.6303	85.4405	70.0236	84.451	67.3351	73.6186	66.5907	69.4557	81.9274	64.1894	70.5847	102.419	88.5719	73.5647	76.7451	73.0071	69.0675	68.8833	67.3506	76.4817	88.8397	98.3972	29.7592	85.8421	77.6844	74.1619	74.3528	79.9322	96.8857	68.2668	75.5101	83.0443	47.5751	89.1861	86.0391
A0A0B4J231	Immunoglobulin lambda-like polypeptide 5 OS=Homo sapiens OX=9606 GN=IGLL5 PE=1 SV=1	99.3534	72.8024	100.514	70.396	56.7733	54.4457	88.7775	70.5381	93.0294	77.5874	78.1773	31.647	37.5465	100.321	79.6027	53.1675	56.8778	65.4221	54.8886	49.7821	72.5934	56.5539	71.2106	55.0013	53.6335	100.305	104.994	65.555	105.057	71.4134	72.939	110.577	53.8932	105.73	57.523	62.8565	78.5712	93.5221	132.017	97.6914	95.9349	98.8699	56.0235	90.9448	84.6705	64.7231	74.6394	67.1149
Q68D86	Coiled-coil domain-containing protein 102B OS=Homo sapiens OX=9606 GN=CCDC102B PE=1 SV=4	NA	NA	NA	NA	NA	NA	NA	68.356	NA	NA	NA	NA	NA	NA	NA	NA	NA	NA	NA	NA	NA	NA	29.0685	NA	NA	NA	NA	NA	NA	NA	NA	NA	NA	NA	NA	NA	NA	71.0127	NA	NA	NA	NA	150.246	NA	NA	NA	NA	NA
P03951	Coagulation factor XI OS=Homo sapiens OX=9606 GN=F11 PE=1 SV=1	92.7475	64.8296	73.5692	60.4511	61.2119	68.4591	77.6374	59.844	126.31	55.6639	64.8208	79.5906	77.66	53.9202	45.9985	103.639	85.6873	55.7672	74.0664	79.8869	127.729	75.0172	49.8961	80.7859	89.1517	80.0217	66.5144	55.2462	77.2561	85.0196	95.8417	76.4976	84.5725	42.8436	78.5956	62.2091	70.1759	63.7689	81.4888	77.1107	65.0293	72.2515	87.9585	91.9694	64.2352	19.0015	70.3215	69.2777
P13727	Bone marrow proteoglycan OS=Homo sapiens OX=9606 GN=PRG2 PE=1 SV=2	NA	44.2226	NA	106.847	NA	NA	NA	NA	NA	NA	73.0873	NA	NA	NA	NA	NA	NA	NA	NA	NA	72.6874	87.7225	NA	NA	NA	NA	75.6829	NA	NA	NA	126.565	65.0424	NA	NA	NA	NA	40.4116	NA	NA	NA	NA	111.879	NA	65.2	NA	NA	NA	61.8872
A0A0C4DH43	Immunoglobulin heavy variable 2-70D OS=Homo sapiens OX=9606 GN=IGHV2-70D PE=3 SV=1	116.191	122.946	71.1789	77.1422	NA	88.3081	57.1369	NA	145.915	49.0116	45.8498	15.8401	55.5186	NA	49.262	95.301	NA	86.0515	39.4419	41.263	66.0361	101.495	NA	68.4531	63.1914	71.1421	78.3731	58.0598	109.46	65.7921	120.292	57.7615	65.4157	28.3451	29.4436	65.046	137.239	NA	73.3697	18.9525	30.0961	44.7495	NA	69.4818	79.7648	66.7877	NA	62.2866
Q99497	Protein/nucleic acid deglycase DJ-1 OS=Homo sapiens OX=9606 GN=PARK7 PE=1 SV=2	NA	149.205	NA	NA	NA	47.9642	NA	NA	NA	98.7539	33.222	133.874	68.9251	NA	92.0501	72.3127	NA	61.2282	75.7895	84.0548	NA	36.4527	NA	NA	NA	49.9333	38.7651	NA	NA	107.585	NA	NA	43.4278	127.912	NA	NA	77.1534	NA	NA	27.7406	34.3118	31.78	NA	NA	64.8758	NA	NA	44.1187
P80108	Phosphatidylinositol-glycan-specific phospholipase D OS=Homo sapiens OX=9606 GN=GPLD1 PE=1 SV=3	54.6914	40.1981	96.2878	46.9642	54.3354	55.1388	44.5944	66.6162	49.2923	54.0228	56.7234	59.1889	47.2033	48.6889	45.3382	59.9179	73.0698	44.9341	48.3375	69.2167	63.8261	111.855	80.9861	57.4894	86.0295	93.107	68.3464	54.3679	68.7968	69.2103	65.1046	64.7151	72.4284	79.1499	98.4925	48.0647	82.6764	97.298	91.8978	100.666	96.8525	94.0292	94.898	80.1119	98.322	70.6939	116.398	89.2129
A0A087WWD4	Neural cell adhesion molecule 1 OS=Homo sapiens OX=9606 GN=NCAM1 PE=1 SV=1	NA	61.2634	NA	68.2572	NA	NA	93.5107	NA	84.8703	NA	NA	NA	101.263	NA	NA	123.189	NA	84.123	58.0224	NA	72.0973	65.9248	NA	77.0393	NA	NA	NA	NA	NA	128.612	123.018	117.98	NA	NA	NA	52.5697	44.6284	NA	NA	75.7761	NA	NA	NA	89.3871	NA	NA	NA	NA
Q9H299	SH3 domain-binding glutamic acid-rich-like protein 3 OS=Homo sapiens OX=9606 GN=SH3BGRL3 PE=1 SV=1	NA	94.5067	NA	NA	NA	NA	NA	NA	NA	NA	NA	NA	NA	NA	NA	NA	NA	NA	NA	NA	NA	109.065	NA	NA	NA	NA	NA	NA	NA	NA	NA	NA	NA	NA	NA	NA	87.9379	NA	NA	NA	NA	NA	NA	NA	NA	NA	NA	NA
Q6UWP8	Suprabasin OS=Homo sapiens OX=9606 GN=SBSN PE=1 SV=2	NA	NA	NA	93.7124	NA	NA	98.4989	45.5762	120.94	NA	NA	NA	46.7516	NA	NA	68.7491	NA	44.1957	NA	NA	52.538	NA	38.8713	61.3226	NA	NA	NA	NA	NA	63.4505	122.268	53.8833	NA	NA	NA	67.734	NA	41.125	NA	NA	NA	NA	45.257	92.4634	NA	NA	NA	NA
P01743	Immunoglobulin heavy variable 1-46 OS=Homo sapiens OX=9606 GN=IGHV1-46 PE=1 SV=2	53.3029	104.199	58.1911	165.068	50.2072	102.648	99.2981	79.4388	202.759	54.5385	47.4433	24.3965	24.4124	94.0624	67.6905	83.935	79.0082	126.707	53.847	41.4539	39.8455	59.0914	70.5444	67.0338	72.8019	77.1544	131.618	47.0727	75.8283	91.6187	43.5628	68.8264	66.536	64.9675	89.0217	54.0278	29.5919	102.255	90.6969	60.6244	55.8324	96.6672	55.2037	53.5089	46.3571	63.8404	125.283	59.3685
P36955	Pigment epithelium-derived factor OS=Homo sapiens OX=9606 GN=SERPINF1 PE=1 SV=4	53.9461	62.1438	55.92	59.5995	77.5958	62.3829	62.3742	55.3611	71.8243	41.5041	66.223	87.5571	66.5226	72.8129	73.5339	60.3425	64.9779	52.6823	66.0005	62.6443	72.2039	54.7034	55.8115	63.2586	93.424	77.0441	69.8453	87.4981	75.7744	48.1451	81.8054	98.6724	94.0191	96.8227	95.4677	58.4901	43.7218	85.0056	65.7734	52.2282	93.7665	85.3648	110.727	81.8803	94.2637	80.1254	55.5987	91.2639
A0A140T913	HLA class I histocompatibility antigen, A alpha chain OS=Homo sapiens OX=9606 GN=HLA-A PE=1 SV=1	NA	35.4195	24.0689	267.484	NA	39.5248	27.7771	NA	253.288	NA	62.35	47.7207	NA	NA	NA	NA	NA	NA	NA	89.6694	10.1361	34.4166	NA	18.4339	NA	NA	174.697	NA	15.8352	NA	26.21	9.4506	23.3929	NA	NA	143.004	38.5472	NA	151.573	NA	28.3014	22.0531	NA	25.4521	NA	NA	NA	123.408
A0A0J9YY99	Ig-like domain-containing protein (Fragment) OS=Homo sapiens OX=9606 PE=1 SV=1	95.807	77.5226	91.7597	143.744	58.9102	164.962	64.3114	105.996	55.7784	76.8892	52.4621	64.2155	44.4348	96.2223	57.7989	50.641	66.6883	82.181	44.5898	50.7469	57.8697	66.2923	58.5607	63.9786	60.315	81.6075	93.575	62.9523	68.1103	102.465	72.0872	35.5959	58.758	81.8133	64.2564	36.6709	59.4375	82.1907	147.653	80.0168	52.387	58.6403	51.6147	64.417	64.4828	88.1212	100.608	106.077
P43652	Afamin OS=Homo sapiens OX=9606 GN=AFM PE=1 SV=1	58.2287	66.0368	74.9929	57.9668	45.6057	79.3503	84.9215	80.5568	79.14	58.7559	66.1025	106.435	57.9836	47.4573	60.3244	70.0326	66.5883	58.55	66.4091	72.1152	85.4506	65.4328	60.53	74.2384	77.242	67.2731	71.1673	78.7499	81.7277	52.6353	55.7681	72.2077	84.6756	81.1715	84.4765	27.9815	51.635	67.9721	63.2821	61.9043	86.6962	60.5724	117.203	80.8166	100.414	81.3149	80.3891	66.8404
P0DP04	Immunoglobulin heavy variable 3-43D OS=Homo sapiens OX=9606 GN=IGHV3-43D PE=3 SV=1	74.3342	76.3094	99.8699	82.6592	89.1605	97.3564	78.3066	97.2145	81.7056	66.536	78.8918	66.2706	34.2718	76.8938	67.0765	54.5422	47.023	68.4268	46.8176	58.4954	53.6585	61.6123	54.4979	98.1085	74.2545	60.9864	70.8492	71.9882	53.6204	114.695	69.6959	40.2585	58.5905	75.1846	46.7913	47.7887	61.5378	95.9229	85.5788	110.581	72.6488	42.5125	38.9647	69.8577	63.8294	123.97	65.2598	88.0783
P01042	Kininogen-1 OS=Homo sapiens OX=9606 GN=KNG1 PE=1 SV=2	80.2098	53.0317	87.9242	49.7842	62.0985	66.5273	90.8887	65.5518	93.9424	44.6602	83.2175	62.1871	63.0441	76.8356	108.514	92.4221	71.7546	65.1406	72.0525	64.4941	63.8049	74.0912	63.2469	60.796	89.3785	84.3251	92.9312	69.3126	78.6345	44.8421	66.2133	81.0894	85.5331	85.0386	80.4489	52.1612	59.866	74.7936	96.2717	75.308	101.157	85.0795	76.694	66.5861	68.5053	56.1132	99.0228	59.962
O14786	Neuropilin-1 OS=Homo sapiens OX=9606 GN=NRP1 PE=1 SV=3	NA	37.5952	NA	81.1418	NA	NA	NA	101.679	NA	NA	NA	NA	NA	NA	NA	NA	NA	NA	NA	NA	84.2899	88.4968	50.4633	NA	NA	NA	NA	NA	NA	NA	58.8576	39.2946	NA	NA	NA	NA	80.6602	83.796	NA	NA	NA	NA	71.6775	63.0902	NA	NA	NA	NA
O75083	WD repeat-containing protein 1 OS=Homo sapiens OX=9606 GN=WDR1 PE=1 SV=4	NA	175.594	18.4702	161.442	313.997	84.0332	14.2646	48.8909	21.7779	124.861	100.907	170.897	88.9647	57.3405	29.6668	15.1504	60.2446	132.977	100.718	155.444	18.8056	25.2497	85.6577	81.1527	NA	16.5459	84.718	NA	13.3091	97.9297	22.8331	102.168	50.2042	63.1456	NA	295.853	78.654	45.274	25.4643	84.2396	43.0562	20.5883	45.8041	37.7888	14.6683	NA	95.3641	20.6795
P04278	Sex hormone-binding globulin OS=Homo sapiens OX=9606 GN=SHBG PE=1 SV=2	157.264	47.2024	98.7323	102.792	46.9082	117.389	189.392	145.579	66.4347	175.075	35.9034	28.1753	181.372	174.369	100.836	77.6543	87.6767	59.173	47.2681	40.6395	126.264	108.902	85.0059	84.8747	66.2113	76.6932	24.4574	29.0984	40.099	47.6354	75.4047	26.4311	27.8514	87.4247	103.785	15.2336	33.9015	82.5743	46.4058	40.0999	93.8903	134.99	46.908	48.1294	39.8344	36.2131	59.0061	62.4138
P05019	Insulin-like growth factor I OS=Homo sapiens OX=9606 GN=IGF1 PE=1 SV=1	187.99	NA	108.221	NA	NA	NA	NA	NA	NA	48.3155	NA	NA	NA	NA	37.1806	NA	NA	NA	NA	NA	NA	NA	NA	NA	54.0579	94.0614	NA	108.978	66.7498	NA	NA	NA	NA	45.7021	75.3053	NA	NA	NA	136.115	NA	NA	NA	NA	NA	105.573	191.287	NA	NA
O14791	Apolipoprotein L1 OS=Homo sapiens OX=9606 GN=APOL1 PE=1 SV=5	80.6769	39.0968	66.536	49.2072	151.971	82.9295	82.7516	42.5469	124.844	34.0385	73.886	57.4457	54.1856	55.5036	97.3781	73.7875	66.9728	53.9635	75.1713	72.2666	67.5494	51.9914	60.9217	45.8511	140.726	76.8613	76.7413	93.4831	82.5841	63.422	49.3519	153.015	96.1266	57.7003	77.5599	63.1077	36.2625	64.9069	65.3187	72.1453	71.5922	73.0948	80.6686	78.958	60.6479	66.2842	62.3975	57.4665
P01780	Immunoglobulin heavy variable 3-7 OS=Homo sapiens OX=9606 GN=IGHV3-7 PE=1 SV=2	61.0259	85.4466	83.4263	62.2937	50.5628	90.1393	69.1387	120.294	90.8858	73.1333	54.139	56.789	24.1918	70.4316	52.5114	40.4917	57.6063	42.1913	40.4166	45.8248	66.9145	76.1239	55.4736	81.9033	39.8187	55.656	62.11	40.5317	48.2305	51.3203	59.6827	31.998	47.1925	54.0894	42.3153	68.7377	100.753	74.583	66.1754	86.6791	57.1498	45.5325	55.2099	64.8067	57.6024	195.218	54.2483	83.8745
Q9P232	Contactin-3 OS=Homo sapiens OX=9606 GN=CNTN3 PE=1 SV=3	45.2225	NA	NA	NA	NA	NA	50.9468	NA	109.72	NA	NA	NA	NA	NA	NA	NA	NA	NA	NA	NA	NA	NA	NA	62.6177	94.5113	NA	NA	40.504	NA	NA	NA	NA	NA	NA	113.387	63.0803	NA	NA	NA	NA	NA	NA	NA	NA	NA	49.0675	NA	NA
A0A0A0MRZ8	Immunoglobulin kappa variable 3D-11 OS=Homo sapiens OX=9606 GN=IGKV3D-11 PE=3 SV=6	48.6606	66.6586	102.3	174.078	NA	106.98	63.9324	104.43	55.8943	49.8566	36.9344	31.9459	98.2892	NA	48.441	63.0209	NA	85.0085	70.2364	55.6573	45.4928	58.5187	86.6714	62.1352	49.6179	67.1672	49.2337	44.0911	49.085	59.4996	74.2961	59.3825	54.5971	60.5509	45.0175	30.375	168.96	109.304	77.7791	132.915	51.2611	18.0241	24.1679	82.6209	22.6128	388.54	NA	59.2869
A0A0B4J1V2	Immunoglobulin heavy variable 2-26 OS=Homo sapiens OX=9606 GN=IGHV2-26 PE=3 SV=1	NA	NA	106.854	NA	121.241	NA	71.3164	NA	119.116	33.7408	49.9451	NA	55.5186	331.646	63.3583	95.301	83.9022	86.0515	NA	NA	NA	NA	NA	65.1876	NA	132.906	97.3002	NA	50.4512	65.7921	NA	NA	NA	69.0071	NA	66.9536	NA	NA	59.6655	NA	NA	88.0963	NA	NA	31.6773	NA	139.137	64.1602
P11047	Laminin subunit gamma-1 OS=Homo sapiens OX=9606 GN=LAMC1 PE=1 SV=3	NA	NA	NA	NA	NA	NA	NA	64.5967	NA	NA	110.095	NA	NA	NA	NA	NA	NA	NA	NA	NA	NA	NA	128.025	NA	NA	NA	154.654	NA	NA	NA	NA	NA	NA	NA	NA	NA	NA	73.7056	NA	NA	NA	89.8192	127.02	NA	NA	NA	NA	80.5609
O43852	Calumenin OS=Homo sapiens OX=9606 GN=CALU PE=1 SV=2	31.5076	NA	NA	NA	NA	NA	NA	NA	NA	NA	NA	NA	NA	NA	NA	NA	NA	NA	NA	NA	NA	NA	NA	NA	50.5233	NA	NA	59.6432	NA	NA	NA	NA	NA	NA	64.6941	NA	NA	NA	NA	NA	NA	NA	NA	NA	NA	67.021	NA	NA
A0A0C4DH32	Immunoglobulin heavy variable 3-20 OS=Homo sapiens OX=9606 GN=IGHV3-20 PE=3 SV=2	73.7897	80.1949	99.2945	54.4103	64.6275	85.8804	93.2599	102.821	110.785	62.4442	73.2025	62.0639	NA	88.3924	58.6835	NA	65.5766	NA	57.3907	51.8864	49.875	66.0016	52.5188	61.7343	39.338	60.445	48.4498	40.1293	41.5676	NA	56.5862	35.7307	47.6474	59.1374	49.5965	99.9132	84.9499	69.8293	76.075	170.552	76.8829	46.3806	52.8178	53.1128	60.6065	170.401	51.6013	68.8246
A0A0A0MRJ7	Coagulation factor V OS=Homo sapiens OX=9606 GN=F5 PE=1 SV=1	65.1176	65.0892	85.8117	62.1536	73.6059	69.8891	97.8756	69.0576	68.6074	62.4431	61.243	69.7887	68.1309	59.7599	66.8722	82.1514	78.9575	63.0968	66.0197	68.9543	80.3087	82.452	52.6142	67.7454	81.1665	61.7747	47.8689	64.6006	59.8593	81.1054	100.648	82.8501	65.5493	81.6971	102.353	65.7632	58.3338	66.8662	55.5961	63.4472	68.2339	85.2259	135.662	88.5128	66.931	72.6903	85.9522	68.8912
P09172	Dopamine beta-hydroxylase OS=Homo sapiens OX=9606 GN=DBH PE=1 SV=3	138.743	52.7177	67.2382	66.757	193.562	24.9273	183.401	77.1001	30.5492	33.9259	61.9455	54.7332	65.6505	398.05	156.34	93.5048	62.6038	55.0838	64.1473	67.8053	15.896	156.071	117.313	57.2038	83.9674	34.3275	48.8449	53.0162	85.9815	25.2378	38.8964	76.0805	8.25188	20.4366	7.61766	71.2213	89.3572	140.477	18.953	69.3457	75.9446	86.7222	66.8476	67.9561	74.4833	121.972	141.836	66.3737
P05160	Coagulation factor XIII B chain OS=Homo sapiens OX=9606 GN=F13B PE=1 SV=3	60.9623	54.988	52.7609	52.0272	113.789	63.7123	71.4342	69.1527	65.1121	140.544	64.6719	76.1347	59.9987	78.5316	103.838	91.0554	62.6959	72.2842	56.7856	66.6074	73.0557	126.889	74.4222	71.3169	103.093	66.7746	69.2846	66.6457	63.7597	53.3656	79.2484	69.7323	72.8432	77.5962	50.7628	26.79	85.5429	69.2033	70.0029	70.2546	66.6867	86.0972	80.2485	67.3217	79.7138	98.9872	69.0108	70.7519
P13645	Keratin, type I cytoskeletal 10 OS=Homo sapiens OX=9606 GN=KRT10 PE=1 SV=6	42.6644	152.647	66.4869	64.4883	36.7641	161.017	50.8559	98.7014	46.632	103.979	NA	44.3648	37.9806	39.3205	46.9117	77.0135	157.344	51.9688	71.5156	33.5751	100.555	120.414	46.3142	50.316	68.7737	57.7498	NA	33.0034	55.6542	48.8117	112.405	85.442	74.3691	74.5844	100.695	58.5836	86.1018	91.0935	51.27	59.0354	45.2355	NA	53.009	113.023	51.8719	133.187	47.423	NA
A0A0C4DH34	Immunoglobulin heavy variable 4-28 OS=Homo sapiens OX=9606 GN=IGHV4-28 PE=3 SV=1	37.3761	133.982	112.586	56.7602	46.5669	146.857	73.6617	46.956	81.9845	57.2115	81.9961	46.4	47.8892	130.858	41.4895	42.4198	51.8973	44.4881	31.1076	45.6687	68.1965	68.6193	63.4603	75.3584	46.7161	89.219	67.0512	69.9596	51.4123	42.8874	129.72	73.4764	48.2355	124.142	45.9498	62.6493	75.4318	161.43	58.0325	76.6482	98.7713	80.8394	74.8855	69.497	43.2626	84.2206	46.5419	66.8175
P40121	Macrophage-capping protein OS=Homo sapiens OX=9606 GN=CAPG PE=1 SV=2	104.311	NA	NA	NA	NA	NA	NA	NA	NA	NA	NA	NA	NA	NA	NA	NA	NA	NA	NA	NA	NA	NA	NA	NA	153.101	NA	NA	82.5829	NA	NA	NA	NA	NA	NA	84.5353	NA	NA	NA	NA	NA	NA	NA	NA	NA	NA	33.9847	NA	NA
P02745	Complement C1q subcomponent subunit A OS=Homo sapiens OX=9606 GN=C1QA PE=1 SV=2	72.0799	73.3107	65.3319	70.4085	55.4253	100.391	79.094	61.5239	62.1743	113.536	53.4695	106.108	58.5986	62.4373	50.7876	66.2594	68.3849	46.6472	77.6099	82.1419	108.392	71.4122	50.4344	92.0218	64.9077	59.119	43.5604	70.6496	70.2946	87.569	66.5516	31.826	72.0695	74.388	86.2318	28.595	74.5234	89.3658	63.9542	81.3394	54.4561	64.3612	93.6677	81.2665	90.0078	114.474	59.5104	95.9701
P37802	Transgelin-2 OS=Homo sapiens OX=9606 GN=TAGLN2 PE=1 SV=3	41.933	132.892	67.6718	NA	NA	80.3788	33.503	NA	70.7253	NA	78.746	133.355	NA	NA	NA	NA	NA	NA	NA	121.678	NA	20.4399	NA	62.0796	2.8186	NA	70.7159	211.871	81.368	NA	NA	NA	22.7763	NA	41.7631	333.475	159.373	NA	75.3127	NA	66.536	10.4424	NA	NA	NA	2.39223	NA	18.0462
P02786	Transferrin receptor protein 1 OS=Homo sapiens OX=9606 GN=TFRC PE=1 SV=2	71.3699	52.5588	60.6643	42.5449	NA	62.3378	98.4039	56.4557	85.7084	52.1567	58.4368	74.961	49.6079	NA	73.2275	76.2179	NA	29.716	NA	65.1018	80.363	51.8308	268.519	67.6224	69.102	77.2066	69.4497	45.5608	67.0035	41.4674	101.015	53.9116	120.866	80.6993	54.1318	56.9003	20.1958	107.063	56.015	NA	54.6195	54.9551	100.341	68.8656	66.1067	55.2458	NA	96.6419
Q15582	Transforming growth factor-beta-induced protein ig-h3 OS=Homo sapiens OX=9606 GN=TGFBI PE=1 SV=1	78.0262	69.4295	88.3803	66.4014	99.4968	47.5943	76.4269	86.5453	93.01	53.7569	79.8402	82.4393	68.1508	67.5767	102.609	60.0768	99.1801	66.6906	56.2804	74.3453	63.5642	86.2427	39.9681	63.8971	91.8606	74.6302	80.4599	69.4547	96.8449	52.1357	80.3158	101.988	103.828	71.0546	108.504	44.196	75.6088	64.0779	76.856	60.7225	123.304	67.6843	105.076	77.2881	102.803	68.8072	67.5115	71.0326
O95428	Papilin OS=Homo sapiens OX=9606 GN=PAPLN PE=2 SV=4	NA	NA	NA	NA	NA	NA	52.1158	NA	94.8617	NA	NA	NA	NA	NA	NA	NA	NA	NA	NA	NA	NA	NA	NA	87.4835	NA	NA	NA	NA	NA	NA	NA	NA	NA	NA	NA	25.8979	NA	NA	NA	NA	NA	NA	NA	NA	NA	NA	NA	NA
Q15113	Procollagen C-endopeptidase enhancer 1 OS=Homo sapiens OX=9606 GN=PCOLCE PE=1 SV=2	47.2003	NA	NA	NA	25.0652	NA	95.8082	NA	92.7552	76.341	NA	NA	NA	71.482	171.928	NA	54.2737	NA	78.0995	NA	NA	NA	NA	121.158	50.8411	58.6179	NA	45.0138	NA	NA	NA	NA	NA	88.9836	136.015	62.4811	NA	NA	NA	60.9503	NA	NA	NA	NA	115.524	139.16	43.3457	NA
P08697	Alpha-2-antiplasmin OS=Homo sapiens OX=9606 GN=SERPINF2 PE=1 SV=3	81.0779	50.4179	87.8382	54.2614	72.1805	66.4405	148.124	77.1518	116.346	57.4808	67.4602	59.3417	82.9171	88.4105	115.136	89.4727	64.494	63.6299	67.7176	67.8168	65.9825	63.772	59.7171	74.9171	72.1559	86.9621	73.7762	64.1008	72.6132	71.8464	63.3117	70.5069	72.8882	63.0235	88.6233	81.8231	50.7608	65.5421	88.6996	57.1607	82.6317	77.2016	60.913	64.0577	62.8567	58.8939	80.9921	59.6213
Q9NZP8	Complement C1r subcomponent-like protein OS=Homo sapiens OX=9606 GN=C1RL PE=1 SV=2	94.5383	35.4175	116.723	63.0587	86.4303	42.7302	74.4771	63.8203	87.1304	34.0303	98.3623	40.7501	79.9868	99.4985	112.406	96.1859	55.4862	72.7691	110.585	55.6946	68.7427	68.108	98.146	57.4528	73.8033	85.9006	88.8372	73.1049	84.8641	76.8439	64.2441	98.201	74.2445	97.5141	59.1489	66.8393	37.292	100.896	115.53	72.8875	104.157	85.1241	41.7937	80.7456	75.3814	46.2446	103.402	72.4941
P19827	Inter-alpha-trypsin inhibitor heavy chain H1 OS=Homo sapiens OX=9606 GN=ITIH1 PE=1 SV=3	65.0579	71.7676	100.559	56.3765	56.3899	85.3508	79.2781	77.1485	73.2961	52.2948	61.8922	60.1988	82.7269	58.9	68.4371	75.8759	87.9709	64.5528	86.1838	82.7293	114.202	68.9175	62.7984	73.1639	69.5195	79.5101	64.8548	59.5594	68.4954	71.5135	79.555	61.8365	70.9246	61.5428	103.798	78.0579	66.67	67.5872	67.464	90.3211	65.7607	76.126	84.3448	91.4528	82.9842	93.4447	64.9864	72.9746
Q01459	Di-N-acetylchitobiase OS=Homo sapiens OX=9606 GN=CTBS PE=1 SV=1	NA	55.0747	NA	NA	NA	NA	NA	NA	NA	82.8869	NA	NA	NA	NA	57.6119	NA	NA	NA	NA	NA	NA	99.1689	NA	NA	NA	111.748	NA	NA	NA	NA	NA	NA	NA	98.3557	NA	NA	47.5882	NA	NA	NA	NA	NA	NA	NA	90.632	NA	NA	NA
A0A0G2JPD3	HLA class I histocompatibility antigen, A alpha chain OS=Homo sapiens OX=9606 GN=HLA-A PE=1 SV=1	123.194	35.4195	24.0689	NA	NA	39.5248	NA	NA	NA	NA	62.35	47.7207	NA	NA	NA	NA	NA	NA	NA	89.6694	NA	34.4166	NA	NA	79.875	NA	174.697	173.817	15.8352	NA	NA	NA	23.3929	NA	150.513	NA	38.5472	NA	151.573	NA	28.3014	22.0531	NA	NA	NA	35.1214	NA	123.408
P78563	Double-stranded RNA-specific editase 1 OS=Homo sapiens OX=9606 GN=ADARB1 PE=1 SV=1	NA	NA	84.7994	9.91089	NA	55.6196	NA	NA	NA	NA	16.4535	28.5545	25.3184	NA	NA	34.7469	NA	61.8376	69.524	23.6594	250.962	NA	NA	NA	NA	NA	194.864	NA	59.6705	98.8924	52.634	313.143	111.342	NA	NA	NA	NA	NA	64.2808	128.045	77.143	106.596	NA	74.1949	NA	NA	NA	63.5699
A0A5H1ZRS2	Immunoglobulin kappa variable 2D-28 OS=Homo sapiens OX=9606 GN=IGKV2D-28 PE=4 SV=1	56.2189	98.423	110.54	90.3504	58.6614	104.312	76.7279	149.585	59.3869	124.836	73.5886	51.111	44.81	80.8523	62.2774	54.9701	46.6942	76.861	51.8726	42.1853	50.9596	118.238	88.9672	84.3287	48.4298	92.1623	90.4105	90.2375	69.1849	55.1303	71.3529	47.1095	71.231	73.5212	40.0834	54.572	55.042	121.615	94.853	180.365	72.6484	89.657	84.7323	65.8037	56.1372	58.7305	80.6573	104.593
P01834	Immunoglobulin kappa constant OS=Homo sapiens OX=9606 GN=IGKC PE=1 SV=2	71.015	99.0404	114.941	78.1443	51.8826	72.5755	78.4866	76.8674	78.899	69.927	78.9996	35.3846	41.4435	96.3995	70.5525	66.8782	52.2115	87.0205	40.9385	46.2463	76.9135	95.8373	74.7571	73.2648	58.7015	94.0529	59.6521	82.1582	81.577	104.561	95.9183	80.2503	64.0558	114.529	41.615	80.0566	67.7399	102.811	111.349	71.9696	92.6826	109.063	85.5097	105.913	67.5951	60.618	55.768	81.8928
Q9Y6R7	IgGFc-binding protein OS=Homo sapiens OX=9606 GN=FCGBP PE=1 SV=3	70.9134	72.8914	83.6319	57.2032	83.3175	86.5499	79.1336	93.1419	69.9627	92.9812	104.099	89.7699	66.703	91.4803	75.9908	48.3996	103.122	43.7078	104.912	55.7812	80.6581	59.7506	48.0071	83.4966	53.298	84.1181	90.1867	35.7859	83.8635	51.6398	54.2671	84.2303	79.5664	101.611	84.9125	33.098	45.0823	55.7789	63.4722	56.0895	53.8599	70.5112	96.7888	58.0816	71.4146	50.8272	86.2075	92.5026
F8WCF6	Actin-related protein 2/3 complex subunit 4 OS=Homo sapiens OX=9606 GN=ARPC4-TTLL3 PE=3 SV=1	NA	173.578	NA	NA	NA	NA	NA	NA	NA	1012.97	390.186	NA	NA	NA	12.8832	NA	NA	NA	171.838	NA	NA	29.1527	NA	NA	NA	273.151	74.0124	NA	NA	NA	NA	NA	NA	54.3995	NA	NA	99.3003	NA	NA	139.632	NA	350.646	NA	NA	54.1688	NA	NA	28.3312
P05062	Fructose-bisphosphate aldolase B OS=Homo sapiens OX=9606 GN=ALDOB PE=1 SV=2	28.9328	40.7473	NA	60.9548	NA	NA	26.3376	49.9706	90.9325	240.603	179.622	NA	116.961	NA	28.6479	39.7358	NA	103.162	NA	NA	71.1872	105.93	85.5451	78.14	135.193	89.9137	100.141	95.0178	NA	26.8658	34.0882	61.4562	NA	119.306	54.3048	28.9262	55.7822	57.8215	NA	NA	NA	146.46	112.803	259.694	90.4226	75.7067	NA	84.2783
B1B0D4	ADAMTS-like protein 2 OS=Homo sapiens OX=9606 GN=ADAMTSL2 PE=1 SV=1	105.313	NA	50.144	NA	NA	NA	NA	NA	NA	NA	NA	NA	NA	NA	NA	NA	NA	NA	NA	NA	NA	NA	NA	NA	117.514	NA	NA	47.0519	70.353	NA	NA	NA	NA	NA	75.1684	NA	NA	NA	92.9043	NA	NA	NA	NA	NA	NA	47.01	NA	NA
A0A0B4J1X8	Immunoglobulin heavy variable 3-43 OS=Homo sapiens OX=9606 GN=IGHV3-43 PE=3 SV=1	38.8154	95.8194	111.181	53.3024	84.3716	78.6487	86.7247	111.699	87.001	81.0132	78.0794	61.9022	21.4337	97.0096	50.1608	45.9461	73.9286	91.5306	43.0957	49.78	59.9388	68.3363	57.6486	68.1932	42.9429	50.976	60.9192	64.2766	54.8776	71.8914	75.8614	56.1246	50.4756	64.0224	28.6341	65.4231	92.9023	96.4586	106.023	114.061	72.3314	44.8808	42.8954	46.8338	67.7586	162.074	65.1768	100.287
P04430	Immunoglobulin kappa variable 1-16 OS=Homo sapiens OX=9606 GN=IGKV1-16 PE=1 SV=2	101.629	81.9927	317.222	59.4474	23.0995	131.384	22.5059	45.5584	121.058	43.8196	61.0253	159.356	29.8676	26.0291	47.7655	30.8035	24.3789	53.6454	36.5186	63.7564	46.5804	45.1705	54.7275	69.4885	38.8136	89.2636	59.1114	40.582	78.9411	90.6133	65.247	55.1804	48.6714	124.254	47.5122	66.4453	85.5448	89.9471	69.17	79.4987	68.2591	55.1688	45.1498	123.901	59.8601	97.7138	12.398	68.131
O75882	Attractin OS=Homo sapiens OX=9606 GN=ATRN PE=1 SV=2	78.1991	49.7839	87.1835	57.8582	71.3528	51.7192	88.9657	78.7857	113.82	54.1946	65.358	64.2427	58.8239	96.041	94.4079	75.6201	78.5099	58.6275	68.4914	69.7341	57.1139	90.706	88.0343	72.2142	83.7009	80.4655	68.917	81.1438	80.1108	79.9903	79.1672	71.5405	79.7389	88.7485	46.7639	28.5854	43.6467	101.504	85.8269	88.7493	92.9017	80.2093	72.7935	72.3571	114.555	51.8566	117.605	77.6696
A0A499FJK2	Transforming growth factor beta OS=Homo sapiens OX=9606 GN=TGFB1 PE=1 SV=1	NA	NA	NA	NA	NA	NA	33.503	99.5597	97.7953	NA	NA	NA	NA	NA	NA	NA	NA	NA	NA	NA	NA	NA	75.0563	56.3088	NA	NA	NA	NA	NA	NA	NA	NA	NA	NA	NA	108.487	NA	58.903	NA	NA	NA	NA	73.7886	NA	NA	NA	NA	NA
A6XMV9	Protease serine 2 preproprotein OS=Homo sapiens OX=9606 GN=PRSS2 PE=1 SV=1	NA	NA	NA	NA	29.5496	80.4032	NA	NA	NA	NA	NA	78.46	NA	204.847	NA	NA	100.91	NA	NA	46.035	NA	NA	NA	NA	NA	NA	NA	NA	NA	NA	NA	NA	380.451	NA	NA	NA	NA	NA	NA	NA	194.464	NA	NA	NA	NA	NA	50.8118	NA
P00742	Coagulation factor X OS=Homo sapiens OX=9606 GN=F10 PE=1 SV=2	78.5538	60.1067	62.0951	52.0473	80.8817	60.444	120.843	60.5509	96.0385	42.382	77.0099	65.1175	56.0088	88.404	118.838	74.9202	76.0318	57.9713	70.7065	64.2981	56.7664	59.9278	85.1978	65.1092	92.5392	83.3377	111.687	80.2744	73.2494	50.3973	49.8685	116.093	102.643	68.7884	103.637	33.9351	40.9203	68.9998	81.3448	63.2803	122.632	85.0382	91.6244	60.2389	67.4008	55.9028	99.373	67.5504
Q9UGM5	Fetuin-B OS=Homo sapiens OX=9606 GN=FETUB PE=1 SV=2	91.3674	30.6596	108.557	47.571	119.426	60.2738	81.942	41.3107	88.3291	41.9238	112.859	37.8859	59.3706	87.0807	110.687	133.267	96.9979	48.4141	83.4382	95.1353	63.1128	76.963	66.6134	76.5801	79.5835	98.6172	93.7241	72.9719	47.9851	57.5194	76.9889	90.3811	82.6334	86.1507	94.2718	51.995	40.2609	72.7067	97.2487	64.2707	110.384	58.2056	71.6841	63.052	66.4118	43.9907	122.711	72.2642
Q9Y624	Junctional adhesion molecule A OS=Homo sapiens OX=9606 GN=F11R PE=1 SV=1	NA	110.853	22.5001	NA	NA	NA	17.7292	NA	21.5832	164.936	NA	NA	NA	NA	27.9467	NA	NA	NA	NA	NA	NA	15.5502	NA	71.2646	NA	62.1607	NA	NA	12.9527	NA	NA	NA	NA	56.1929	NA	341.05	79.249	NA	28.7001	NA	NA	NA	NA	NA	50.8678	NA	NA	NA
A0A075B7F0	Immunoglobulin heavy variable 3/OR16-10 (non-functional) (Fragment) OS=Homo sapiens OX=9606 GN=IGHV3OR16-10 PE=1 SV=1	72.765	80.1949	99.2945	54.4103	64.6275	85.8804	93.2599	102.821	110.785	62.4442	79.6456	62.0639	NA	88.3924	58.6835	NA	65.5766	NA	57.3907	51.8864	49.875	66.0016	52.5188	61.7343	39.7141	60.445	62.1251	43.7951	41.5676	NA	56.5862	35.7307	47.6474	59.1374	53.6652	99.9132	84.9499	69.8293	76.075	170.552	76.8829	55.792	52.8178	53.1128	60.6065	174.12	51.6013	103.721
A2RUH7	Myosin-binding protein H-like OS=Homo sapiens OX=9606 GN=MYBPHL PE=1 SV=2	NA	NA	NA	NA	NA	NA	NA	37.6756	NA	NA	NA	NA	NA	NA	NA	NA	NA	NA	NA	NA	NA	NA	63.5488	NA	NA	NA	NA	NA	NA	NA	NA	NA	NA	NA	NA	NA	NA	84.258	NA	NA	NA	NA	26.2894	NA	NA	NA	NA	NA
P12821	Angiotensin-converting enzyme OS=Homo sapiens OX=9606 GN=ACE PE=1 SV=1	NA	NA	NA	NA	NA	NA	NA	NA	NA	46.8308	NA	NA	NA	NA	40.7529	NA	NA	NA	NA	NA	NA	NA	NA	NA	NA	67.8537	NA	NA	NA	NA	NA	NA	NA	92.1071	NA	NA	NA	NA	NA	NA	NA	NA	NA	NA	71.4416	NA	NA	NA
P48740	Mannan-binding lectin serine protease 1 OS=Homo sapiens OX=9606 GN=MASP1 PE=1 SV=3	53.3512	84.0225	72.7521	68.3312	91.129	69.4592	118.887	74.8086	68.1575	58.0723	68.108	70.8692	86.6466	85.099	63.2407	59.1602	59.1827	57.9114	64.2308	63.3838	81.0699	93.755	72.9373	50.742	59.4963	84.1012	75.8507	57.9255	70.7894	59.7499	63.5295	70.9629	71.952	71.8936	68.033	44.0678	61.8482	75.4035	85.873	77.9966	65.493	97.9286	134.862	76.7628	81.8737	78.4157	71.4547	56.6736
P05452	Tetranectin OS=Homo sapiens OX=9606 GN=CLEC3B PE=1 SV=3	52.0044	108.702	57.2821	65.9296	54.2686	89.1401	73.0587	69.6217	52.1823	111.246	53.4744	100.001	62.8962	61.0888	64.5924	70.6178	83.9477	50.2768	65.2809	80.2253	116.117	98.9399	49.527	77.332	60.6524	82.3478	55.4689	68.0711	85.5178	61.4874	121.481	50.9628	87.5437	75.3661	75.6439	28.2552	54.928	96.7656	61.34	106.663	60.3552	95.6574	88.4943	81.0963	108.418	84.9588	70.4057	76.3086
P01764	Immunoglobulin heavy variable 3-23 OS=Homo sapiens OX=9606 GN=IGHV3-23 PE=1 SV=2	89.5042	77.0168	107.562	153.116	69.8606	183.807	71.3181	134.648	62.7257	76.8655	52.401	66.7828	44.8518	113.724	67.7298	53.7203	70.0518	65.6042	38.5442	55.4881	53.7544	64.9592	60.2797	75.7134	63.5102	90.5834	106.377	63.2652	63.3575	123.421	65.7424	34.7672	62.9449	87.6085	69.3255	34.795	63.3357	90.5207	91.6338	91.9557	52.5969	55.424	40.097	59.6736	57.5853	88.8247	121.443	114.104
P01766	Immunoglobulin heavy variable 3-13 OS=Homo sapiens OX=9606 GN=IGHV3-13 PE=1 SV=2	44.9184	89.6405	78.613	56.6144	85.8131	92.7046	66.0754	112.976	93.1426	70.8478	67.8794	63.3904	NA	119.438	53.6813	NA	68.7382	NA	NA	48.9884	46.6262	75.0145	53.0446	57.9158	37.8514	49.4476	65.533	41.4783	41.006	NA	68.2431	32.237	50.2583	55.6236	31.6095	113.733	99.9561	60.1852	75.5775	NA	75.7549	42.3146	57.1294	46.2517	80.8136	291.552	59.6488	64.563
A0A0B4J1U7	Immunoglobulin heavy variable 6-1 OS=Homo sapiens OX=9606 GN=IGHV6-1 PE=3 SV=1	34.7344	211.312	44.3029	67.0655	88.4034	60.9952	79.4849	107.654	34.3298	42.2186	33.669	38.5712	89.7758	87.2959	47.242	65.9252	109.329	84.5444	33.9757	28.7078	74.4781	113.948	54.9258	64.0535	61.3052	102.337	94.4129	35.8175	46.113	141.742	64.5607	33.6005	110.493	65.8499	37.4081	26.0925	36.82	83.2041	48.5552	56.956	41.2229	72.1457	29.4115	66.3666	54.6922	43.032	71.9493	76.8924
P25787	Proteasome subunit alpha type-2 OS=Homo sapiens OX=9606 GN=PSMA2 PE=1 SV=2	44.0362	NA	NA	NA	NA	NA	NA	NA	NA	NA	NA	NA	NA	NA	NA	NA	NA	NA	NA	NA	NA	NA	NA	NA	87.5427	NA	NA	72.0116	NA	NA	NA	NA	NA	NA	72.0622	NA	NA	NA	NA	NA	NA	NA	NA	NA	NA	32.1441	NA	NA
O00187	Mannan-binding lectin serine protease 2 OS=Homo sapiens OX=9606 GN=MASP2 PE=1 SV=4	89.1248	59.3483	61.1057	58.7029	69.1967	NA	138.841	90.4007	8.19212	98.8609	55.9882	NA	54.4378	70.5174	65.8744	46.8001	54.7587	57.411	61.0266	NA	78.8416	80.7821	101.701	65.067	79.0293	83.4215	61.8021	98.3726	46.8411	37.5045	52.6572	72.3548	NA	64.3215	34.5675	110.886	83.1955	85.3575	68.1154	68.3613	NA	55.5292	39.7657	75.2307	149.354	140.832	49.4602	57.1414
A0A286YEY1	Immunoglobulin heavy constant alpha 1 (Fragment) OS=Homo sapiens OX=9606 GN=IGHA1 PE=1 SV=1	154.828	67.5613	89.5186	35.9901	41.4571	48.6057	36.3121	52.0188	170.801	59.4931	64.2216	24.3225	29.7578	150.567	69.1516	44.9292	44.2265	118.864	33.52	33.8204	48.3199	27.9206	73.9107	52.4574	35.4568	134.819	106.685	107.259	73.9682	47.9858	149.51	85.6499	44.1797	110.434	66.1225	68.2732	145.159	79.516	115.357	74.3379	125.407	125.205	27.9146	67.5149	87.0195	91.4735	48.9516	68.6204
Q6NUJ1	Proactivator polypeptide-like 1 OS=Homo sapiens OX=9606 GN=PSAPL1 PE=2 SV=2	NA	NA	NA	129.858	NA	NA	NA	NA	NA	NA	NA	NA	NA	NA	NA	NA	NA	NA	NA	NA	68.6138	NA	NA	NA	NA	NA	NA	NA	NA	NA	67.2052	86.5093	NA	NA	NA	NA	NA	NA	NA	NA	NA	NA	NA	73.8933	NA	NA	NA	NA
A0A0C4DH31	Immunoglobulin heavy variable 1-18 OS=Homo sapiens OX=9606 GN=IGHV1-18 PE=3 SV=1	82.8236	95.6801	77.5017	78.1848	31.6803	65.0671	100.416	62.5165	221.294	60.0617	57.5914	42.6482	23.2082	79.2317	72.0529	86.2753	76.5884	137.365	56.3412	59.175	48.7552	54.5856	72.341	57.8999	70.9256	99.3648	127.419	65.9491	70.1441	85.2298	61.7586	76.0978	86.7716	77.0888	42.0166	63.5954	28.7112	95.6693	114.829	57.097	98.5461	85.3719	67.3649	44.0014	53.6558	100.244	60.4928	80.8249
A0A286YEY5	Immunoglobulin heavy constant alpha 2 (Fragment) OS=Homo sapiens OX=9606 GN=IGHA2 PE=1 SV=1	77.0846	44.5578	82.4188	24.0255	52.7703	59.1232	35.4703	86.2021	184.863	62.9881	85.695	14.1033	32.2841	176.626	42.6186	37.3379	34.6649	44.4664	32.5845	20.882	36.5757	21.0798	138.862	52.4905	31.7437	74.2562	111.121	171.135	48.2772	29.4855	72.8712	88.5767	34.0726	51.1185	96.5499	57.9459	196.191	63.5451	131.62	122.062	165.731	70.5744	76.7273	77.1228	47.813	66.9165	20.167	80.8569
J3KMX3	Alpha-fetoprotein OS=Homo sapiens OX=9606 GN=AFP PE=1 SV=1	NA	NA	NA	32.5077	NA	3.60764	NA	NA	NA	52.2426	NA	37.8561	NA	NA	155.182	NA	NA	NA	NA	18.5995	42.7455	NA	NA	NA	NA	103.32	NA	NA	NA	NA	155.463	100.608	32.7842	55.2712	NA	NA	NA	NA	NA	NA	35.3924	NA	NA	206.479	104.288	NA	NA	NA
P23284	Peptidyl-prolyl cis-trans isomerase B OS=Homo sapiens OX=9606 GN=PPIB PE=1 SV=2	NA	NA	13.1207	99.915	NA	NA	26.9793	46.478	37.8135	219.364	50.9593	NA	63.9553	NA	18.2253	37.8095	NA	141.026	NA	NA	21.3877	NA	76.303	93.9065	NA	16.948	45.4	NA	22.0885	124.474	23.8273	59.688	NA	28.8491	NA	433.243	NA	72.5998	11.9053	NA	NA	26.2721	71.3102	26.281	23.0685	NA	NA	34.4603
P22897	Macrophage mannose receptor 1 OS=Homo sapiens OX=9606 GN=MRC1 PE=1 SV=1	NA	NA	81.0836	52.7401	NA	169.574	NA	NA	NA	NA	102.517	72.5555	NA	NA	NA	NA	NA	NA	NA	58.7356	100.068	NA	NA	NA	NA	NA	43.8258	NA	91.0602	NA	79.8336	65.9613	67.8358	NA	NA	NA	NA	NA	68.7346	NA	126.208	103.406	NA	94.6287	NA	NA	NA	66.1318
J3KNB4	Cathelicidin antimicrobial peptide OS=Homo sapiens OX=9606 GN=CAMP PE=1 SV=1	292.639	43.0666	65.4317	53.1655	NA	37.3976	41.4021	108.785	19.2215	51.0367	51.63	30.5366	NA	NA	66.536	NA	NA	NA	NA	48.8698	43.5352	89.5366	100.58	85.0871	97.6097	46.0423	43.99	70.9459	128.969	NA	136.084	69.5602	77.4688	81.6172	95.7074	67.808	63.7133	156.721	93.8003	NA	180.179	94.6696	53.0951	40.0926	101.595	58.0078	NA	141.889
G3V3D1	NPC intracellular cholesterol transporter 2 (Fragment) OS=Homo sapiens OX=9606 GN=NPC2 PE=1 SV=1	NA	34.2297	97.074	44.683	99.5288	NA	NA	NA	NA	25.6727	58.7626	NA	57.2833	108.902	85.5244	89.7184	59.1661	56.7567	NA	NA	48.4472	65.7632	NA	NA	NA	57.2471	60.9847	NA	140.287	80.2977	51.5315	91.7829	NA	70.8626	NA	NA	37.3657	NA	92.1473	NA	NA	71.9996	NA	29.2233	49.2537	NA	93.6908	109.398
C9JD84	Latent-transforming growth factor beta-binding protein 1 OS=Homo sapiens OX=9606 GN=LTBP1 PE=1 SV=1	31.5227	98.7887	28.9584	148.521	146.209	32.1873	64.4246	32.7088	106.164	155.019	60.8142	138.859	73.67	18.3367	76.0352	46.9677	20.4659	131.244	NA	89.4851	16.1114	61.0707	59.8455	59.4394	77.6951	121.385	85.5879	129.195	25.6982	40.4048	35.9371	77.646	21.514	28.383	29.4091	169.255	62.5896	47.9824	68.5301	NA	67.7989	96.1488	27.7831	37.7403	40.3391	47.3104	46.5452	24.0844
P16671	Platelet glycoprotein 4 OS=Homo sapiens OX=9606 GN=CD36 PE=1 SV=2	NA	86.7198	NA	NA	NA	37.2223	NA	NA	NA	147.87	42.7076	296.129	NA	NA	16.9727	NA	NA	NA	NA	171.673	NA	20.6988	NA	NA	NA	10.8065	89.5753	NA	NA	NA	NA	NA	38.6068	20.1005	NA	NA	128.979	NA	NA	NA	22.1732	18.5847	NA	NA	20.1641	NA	NA	29.0039
Q92954	Proteoglycan 4 OS=Homo sapiens OX=9606 GN=PRG4 PE=1 SV=3	87.5225	49.1311	50.3893	35.6526	52.4965	39.2034	75.0102	40.9097	108.809	27.1353	90.5495	63.0018	52.8311	91.5364	155.714	93.47	71.4585	117.451	69.8533	66.2482	52.5881	49.0906	129.524	40.7794	96.7311	66.2865	126.452	96.0815	92.4574	42.5748	58.5626	90.5878	130.592	73.6312	92.1891	52.1695	27.0485	59.2943	175.275	88.7187	100.653	53.9705	73.3918	58.3368	105.526	57.9784	63.3872	81.1351
P04264	Keratin, type II cytoskeletal 1 OS=Homo sapiens OX=9606 GN=KRT1 PE=1 SV=6	40.1844	157.169	49.4636	52.3419	28.0138	148.645	57.127	151.473	74.4655	82.3717	94.1752	60.0164	39.1356	60.6378	47.1631	62.655	140.068	59.8656	93.6387	58.3479	85.1163	210.653	59.255	88.2276	49.6845	49.8931	64.5518	40.7905	54.4769	20.6985	85.791	62.3486	103.266	54.2878	111.542	88.4586	68.8938	109.807	40.3996	68.133	49.0612	54.17	44.2731	93.3563	50.139	54.8742	39.7135	98.2544
P11717	Cation-independent mannose-6-phosphate receptor OS=Homo sapiens OX=9606 GN=IGF2R PE=1 SV=3	69.9741	NA	77.884	55.3135	NA	66.9762	NA	74.8721	NA	NA	66.6863	69.4523	NA	NA	NA	NA	NA	NA	NA	88.5953	78.8974	NA	93.459	NA	85.8204	NA	58.5932	38.6047	104.595	NA	64.2854	70.1132	86.3077	NA	74.8223	NA	NA	80.6022	93.7479	NA	86.582	67.798	77.238	63.4084	NA	38.5731	NA	45.9737
Q13740	CD166 antigen OS=Homo sapiens OX=9606 GN=ALCAM PE=1 SV=2	NA	58.0612	79.1979	NA	58.699	NA	92.4963	80.3326	115.016	55.636	102.886	NA	NA	97.2086	67.2792	NA	56.8314	NA	61.3802	NA	NA	87.9236	108.791	54.5964	NA	84.9612	79.8226	NA	94.2082	NA	NA	NA	NA	56.5249	NA	66.5316	23.2667	92.7683	100.014	50.8592	NA	56.1773	65.8826	NA	67.7981	NA	91.4606	96.2167
Q14766	Latent-transforming growth factor beta-binding protein 1 OS=Homo sapiens OX=9606 GN=LTBP1 PE=1 SV=4	31.9562	98.7887	28.9584	148.521	146.209	32.1873	64.4246	41.6459	106.164	155.019	60.8142	138.859	73.67	18.3367	76.0352	46.9677	20.4659	131.244	NA	89.4851	16.1114	61.0707	66.4585	59.4394	83.1271	121.385	85.5879	129.423	25.6982	40.4048	35.9371	77.646	21.514	28.383	31.6869	169.255	62.5896	45.3585	68.5301	NA	67.7989	96.1488	30.3835	37.7403	40.3391	46.4718	46.5452	24.0844
Q5JXB2	Putative ubiquitin-conjugating enzyme E2 N-like OS=Homo sapiens OX=9606 GN=UBE2NL PE=1 SV=1	NA	NA	NA	NA	NA	NA	NA	NA	NA	114.848	NA	NA	NA	NA	70.9911	NA	NA	NA	NA	NA	NA	NA	NA	NA	NA	24.594	NA	NA	NA	NA	NA	NA	NA	99.3933	NA	NA	NA	NA	NA	NA	NA	NA	NA	NA	52.874	NA	NA	NA
P10643	Complement component C7 OS=Homo sapiens OX=9606 GN=C7 PE=1 SV=2	69.7443	58.019	73.9019	54.3551	91.5416	48.8235	128.064	86.3709	115.284	59.5131	87.8993	44.7645	66.9738	84.8658	93.9779	91.4582	94.483	95.6874	59.6899	66.4888	57.2088	55.2764	75.832	58.48	83.7261	96.8887	46.3583	70.6381	85.4817	49.1314	52.8466	70.0253	77.4452	72.6896	86.7171	55.6779	40.0594	88.5845	69.6378	45.2375	119.617	106.109	81.7531	86.6828	61.018	53.3352	252.59	57.8273
Q13201	Multimerin-1 OS=Homo sapiens OX=9606 GN=MMRN1 PE=1 SV=3	NA	97.314	23.3559	124.648	191.472	27.923	NA	NA	NA	166.921	43.8464	151.669	66.7309	28.0228	63.2918	37.2819	20.8512	157.018	60.8176	97.7533	13.5334	45.8898	NA	NA	NA	97.032	49.6117	NA	25.6835	64.4814	42.6633	73.372	23.5734	39.7134	NA	NA	61.1569	NA	62.3944	36.555	72.8864	62.0398	NA	44.7623	59.0975	NA	61.7796	36.5993
P49908	Selenoprotein P OS=Homo sapiens OX=9606 GN=SELENOP PE=1 SV=3	80.6069	23.1367	77.9799	75.7293	67.3241	28.0478	94.2273	69.6614	55.7909	32.4236	86.1872	38.46	93.9751	130.147	136.036	99.7579	50.0895	124.938	54.6493	53.3502	40.3217	94.0038	97.3329	26.6299	85.407	89.8845	146.897	81.8135	67.7626	31.0633	69.0293	76.3318	67.4081	68.0984	66.7646	43.6501	81.5246	79.4942	143.275	107.512	146.275	67.7017	66.5618	119.005	55.7216	90.8779	73.7615	84.5012
P29622	Kallistatin OS=Homo sapiens OX=9606 GN=SERPINA4 PE=1 SV=3	58.2219	69.5658	50.8397	70.8259	NA	123.936	29.6237	29.2671	53.1237	76.3457	46.8125	72.0173	80.4267	NA	57.8127	62.9254	NA	29.4314	48.7545	68.0774	60.1813	83.2926	98.5281	58.2385	126.841	69.0446	53.7888	95.6806	63.453	72.8775	60.3221	130.503	71.5725	96.967	74.5421	34.3193	142.452	23.395	30.5171	55.3311	45.8395	73.5215	61.6338	88.8925	62.4175	101.361	NA	62.1559
F8W876	Mannan-binding lectin serine protease 1 OS=Homo sapiens OX=9606 GN=MASP1 PE=1 SV=1	53.7246	91.7104	72.1341	64.5752	99.417	57.2077	118.822	75.3059	72.6168	53.7058	77.1432	67.8807	91.3365	96.9266	74.3283	58.5366	57.6086	57.3162	62.3938	62.159	77.31	95.6825	74.2941	49.7859	59.1326	83.3136	75.6829	57.1163	77.9743	61.8744	64.3	71.9273	74.7923	78.7234	68.7715	48.0635	68.767	80.445	91.4012	76.112	62.0294	97.9005	132.762	70.627	87.6665	73.8502	73.994	64.758
Q5M9N0	Coiled-coil domain-containing protein 158 OS=Homo sapiens OX=9606 GN=CCDC158 PE=2 SV=2	NA	NA	NA	NA	NA	NA	NA	NA	NA	79.8283	65.0634	NA	NA	NA	44.186	NA	NA	NA	NA	NA	NA	NA	NA	NA	NA	82.6891	70.4801	NA	NA	NA	NA	NA	NA	48.5019	NA	NA	NA	NA	NA	NA	NA	87.2066	NA	NA	52.5451	NA	NA	65.1794
P30101	Protein disulfide-isomerase A3 OS=Homo sapiens OX=9606 GN=PDIA3 PE=1 SV=4	NA	165.797	34.341	116.495	NA	49.1657	33.2896	58.1277	58.498	224.523	75.3723	192.933	95.933	NA	32.4406	51.5634	NA	181.892	111.96	135.799	28.4884	42.9125	82.2986	75.6876	NA	38.0775	61.1593	NA	37.3725	114.791	31.13	100.586	47.1327	37.5634	NA	200.259	81.3308	55.8148	32.353	43.441	57.7385	38.0196	37.2928	29.7591	32.2259	NA	NA	29.9052
P08709	Coagulation factor VII OS=Homo sapiens OX=9606 GN=F7 PE=1 SV=1	103.587	NA	NA	NA	NA	NA	58.6303	NA	65.3577	NA	NA	NA	NA	NA	NA	NA	NA	NA	NA	NA	NA	NA	NA	78.3566	106.25	NA	NA	124.135	NA	NA	NA	NA	NA	NA	191.152	150.59	NA	NA	NA	NA	NA	NA	NA	NA	NA	74.838	NA	NA
A0A0B4J1X5	Immunoglobulin heavy variable 3-74 OS=Homo sapiens OX=9606 GN=IGHV3-74 PE=3 SV=1	68.9442	74.2677	96.6252	66.91	42.9333	134.988	72.3471	109.977	91.3718	85.8611	48.9192	47.9217	36.952	72.0737	51.519	38.7634	57.539	72.9428	37.9357	43.6913	65.2112	62.5723	49.6714	58.1955	38.3319	60.7473	68.5464	36.3642	45.4564	32.5109	48.0044	32.6024	41.8546	56.2813	43.423	45.786	99.2948	69.5406	70.35	91.7662	44.809	47.764	49.1924	59.1032	49.5364	93.4897	58.4554	79.1649
Q8N5K1	CDGSH iron-sulfur domain-containing protein 2 OS=Homo sapiens OX=9606 GN=CISD2 PE=1 SV=1	480.012	NA	NA	422.865	119.754	NA	NA	NA	NA	1813.5	NA	NA	434.014	420.844	303.967	448.832	974.983	118.577	340.051	NA	135.752	NA	NA	NA	909.42	772.253	NA	559.155	NA	162.809	510.159	194.412	NA	949.385	669.386	NA	NA	NA	NA	1015.01	NA	NA	NA	577.072	344.087	417.577	123.831	NA
P28066	Proteasome subunit alpha type-5 OS=Homo sapiens OX=9606 GN=PSMA5 PE=1 SV=3	NA	71.5931	NA	NA	NA	NA	NA	NA	NA	NA	NA	NA	NA	NA	NA	NA	NA	NA	NA	NA	NA	72.1342	NA	NA	NA	NA	NA	NA	NA	NA	NA	NA	NA	NA	NA	NA	61.2656	NA	NA	NA	NA	NA	NA	NA	NA	NA	NA	NA
A0A3B3ISX9	Tenascin-X OS=Homo sapiens OX=9606 GN=TNXB PE=1 SV=1	121.159	63.9872	111.67	65.8232	60.4857	39.9047	165.816	70.2441	103.782	37.7292	213.309	46.2329	57.7576	148.341	106.095	82.9049	50.737	32.4966	52.4033	57.5567	62.0872	95.809	95.8089	44.6341	93.829	81.9566	117.544	83.0745	64.0691	18.5102	79.5838	64.5366	99.3832	73.6748	162.395	68.1296	26.7715	101.72	55.1428	56.6621	106.749	61.9203	96.8266	77.6776	53.9936	69.426	69.1173	71.7846
Q07954	Prolow-density lipoprotein receptor-related protein 1 OS=Homo sapiens OX=9606 GN=LRP1 PE=1 SV=2	130.585	33.7793	NA	101.603	NA	NA	102.954	NA	73.3704	56.9789	102.598	NA	NA	NA	116.927	NA	NA	NA	NA	NA	81.2198	81.1048	NA	49.8301	116.956	83.5349	67.5217	79.4397	NA	NA	61.8894	53.2282	NA	84.8378	136.389	51.4156	32.5603	NA	NA	NA	NA	88.2536	NA	104.881	59.1923	64.2299	NA	98.5448
P04406	Glyceraldehyde-3-phosphate dehydrogenase OS=Homo sapiens OX=9606 GN=GAPDH PE=1 SV=3	29.2314	135.996	21.2524	161.597	144.159	114.64	12.1119	45.4145	9.01372	192.121	41.2825	134.486	NA	23.4442	15.4189	NA	53.5389	NA	44.9392	88.2188	14.8616	17.0173	51.1678	84.465	34.8343	23.485	28.1579	140.768	31.9913	NA	23.7117	39.0636	34.8561	57.0704	52.6627	365.477	93.0495	35.1334	17.2688	12.2888	38.9694	18.1199	45.9997	23.692	33.7657	46.8208	55.0574	29.87
Q99784	Noelin OS=Homo sapiens OX=9606 GN=OLFM1 PE=1 SV=4	NA	70.1748	NA	NA	57.6541	NA	NA	NA	NA	NA	66.9502	NA	46.6497	145.752	NA	113.044	69.9488	53.6344	NA	NA	NA	71.0306	NA	NA	NA	NA	83.4916	NA	NA	65.8476	NA	NA	NA	NA	NA	NA	37.1429	NA	NA	NA	NA	100.173	NA	NA	NA	NA	142.097	108.054
Q05682	Caldesmon OS=Homo sapiens OX=9606 GN=CALD1 PE=1 SV=3	45.7426	210.674	2.40258	NA	NA	90.2579	16.404	66.9553	5.56537	308.368	84.8131	238.864	123.602	NA	30.702	4.66821	NA	130.803	218.328	176.392	NA	16.666	189.893	63.6126	6.92532	17.5507	66.6543	184.132	6.32276	72.0995	NA	NA	21.8607	46.6557	39.3865	312.568	102.212	59.5875	2.28065	25.8577	36.7244	2.48732	48.5451	NA	20.6457	6.23396	NA	3.93005
P10586	Receptor-type tyrosine-protein phosphatase F OS=Homo sapiens OX=9606 GN=PTPRF PE=1 SV=2	NA	NA	NA	NA	NA	64.9857	NA	NA	NA	110.159	77.4023	50.5122	NA	NA	108.319	NA	NA	NA	NA	83.8784	NA	NA	NA	NA	NA	103.295	67.4137	NA	NA	NA	NA	NA	68.625	80.4018	NA	NA	NA	NA	NA	NA	112.621	89.8724	NA	NA	87.0076	NA	NA	95.5037
P00558	Phosphoglycerate kinase 1 OS=Homo sapiens OX=9606 GN=PGK1 PE=1 SV=3	138.686	118.839	NA	199.503	NA	98.1748	13.7562	NA	23.4859	149.661	74.4663	154.904	84.7018	NA	80.4233	24.3373	NA	125.331	NA	131.646	18.7381	24.4773	NA	74.7242	268.344	37.6032	46.0375	219.349	NA	51.4966	37.8274	66.665	67.24	126.284	119.153	227.632	106.063	NA	NA	NA	45.2445	16.6866	NA	29.1579	47.66	58.5919	NA	49.13
O75339	Cartilage intermediate layer protein 1 OS=Homo sapiens OX=9606 GN=CILP PE=1 SV=4	50.7312	NA	NA	NA	NA	NA	NA	NA	NA	189.262	47.7759	NA	NA	NA	27.2612	NA	NA	NA	NA	NA	NA	NA	NA	NA	73.3146	44.2906	51.0328	86.1722	NA	NA	NA	NA	NA	69.3335	52.1285	NA	NA	NA	NA	NA	NA	79.778	NA	NA	99.8602	83.3266	NA	112.225
P01700	Immunoglobulin lambda variable 1-47 OS=Homo sapiens OX=9606 GN=IGLV1-47 PE=1 SV=2	NA	74.7272	79.6693	81.0734	NA	40.1887	NA	54.6167	NA	66.9888	121.326	81.4273	NA	NA	66.1881	NA	NA	NA	NA	65.2437	56.2201	40.1785	81.6512	NA	NA	77.401	89.4979	NA	51.1748	NA	73.8299	60.8245	87.7499	86.1966	NA	NA	55.7588	86.0356	43.6304	NA	321.26	79.213	66.6361	75.6118	70.5467	NA	NA	91.2144
P55290	Cadherin-13 OS=Homo sapiens OX=9606 GN=CDH13 PE=1 SV=1	NA	46.3178	90.4365	93.7864	41.7514	44.3461	70.3287	170.129	90.181	52.5431	53.9611	49.3954	NA	89.215	90.8269	NA	76.1127	NA	NA	61.2671	76.8656	105.226	104.071	53.608	NA	61.4851	61.1407	NA	80.788	NA	146.339	77.1799	74.4262	108.542	NA	60.3649	55.9702	126.616	61.4316	NA	83.9415	73.7327	76.7571	83.4721	49.7412	NA	95.2162	86.6817
M0R0Q9	Complement C3 (Fragment) OS=Homo sapiens OX=9606 GN=C3 PE=1 SV=1	56.1158	66.6817	59.6106	50.5494	102.115	94.56	93.851	54.2602	85.0265	59.2434	115.276	88.0782	68.7476	91.954	92.3551	77.8367	65.7834	39.2733	63.7101	84.1623	100.884	50.5749	61.1692	79.8105	96.3325	69.2615	66.1451	60.3512	72.6668	57.791	56.0166	87.1995	102.262	78.8627	153.851	26.1749	61.4897	69.5891	67.8177	35.3198	133.9	55.6062	112.315	61.162	85.3054	65.0775	86.2175	73.74
H7BZJ3	Protein disulfide-isomerase A3 (Fragment) OS=Homo sapiens OX=9606 GN=PDIA3 PE=1 SV=1	NA	162.909	NA	NA	NA	NA	NA	NA	NA	259.23	NA	NA	NA	NA	21.8032	NA	NA	NA	NA	NA	NA	33.3606	NA	NA	NA	35.0381	NA	NA	NA	NA	NA	NA	NA	35.874	NA	NA	78.3574	NA	NA	NA	NA	NA	NA	NA	37.1405	NA	NA	NA
Q96PD5	N-acetylmuramoyl-L-alanine amidase OS=Homo sapiens OX=9606 GN=PGLYRP2 PE=1 SV=1	76.3561	63.6954	72.814	54.4219	62.7567	78.0649	128.176	74.4795	87.6408	72.4335	66.9187	49.341	61.4804	90.4104	47.1138	63.3918	84.64	45.5571	61.2742	60.1881	83.4734	80.413	69.5043	64.3748	78.0355	35.3076	63.5205	50.7305	57.4863	66.9919	66.8148	70.0288	83.8809	59.7397	134.79	57.2093	88.9215	68.8999	54.6588	57.9045	129.77	85.1362	94.7708	60.9806	46.0784	69.4658	82.2402	79.8996
Q17RP2	Tigger transposable element-derived protein 6 OS=Homo sapiens OX=9606 GN=TIGD6 PE=2 SV=2	NA	NA	NA	78.3694	NA	NA	NA	NA	NA	73.3309	NA	NA	NA	NA	105.338	NA	NA	NA	NA	NA	57.438	NA	NA	NA	NA	89.6445	NA	NA	NA	NA	106.782	150.16	NA	92.4859	NA	NA	NA	NA	NA	NA	NA	NA	NA	73.8933	88.5622	NA	NA	NA
P02647	Apolipoprotein A-I OS=Homo sapiens OX=9606 GN=APOA1 PE=1 SV=1	55.6921	28.9355	41.5048	33.6128	22.4497	44.4055	85.756	95.6798	72.461	77.8	18.1257	52.8591	52.9968	24.245	48.5204	83.7905	95.6258	177.136	57.1201	33.4874	31.8522	72.3969	46.0128	33.1129	55.8701	60.203	32.7748	43.7951	47.6295	48.583	39.1069	18.2381	52.9211	91.6739	31.8124	32.9019	619.318	34.1395	62.8419	128.876	43.2897	65.3405	33.1046	107.862	46.5933	405.189	33.9204	60.1642
P01742	Immunoglobulin heavy variable 1-69 OS=Homo sapiens OX=9606 GN=IGHV1-69 PE=1 SV=2	55.1608	104.787	71.7498	81.8283	47.5621	90.6366	89.8287	68.0929	229.04	48.4311	83.6513	21.3157	23.3857	82.7649	84.126	94.8181	87.4484	129.334	51.0439	42.0901	52.5399	79.2151	70.3756	70.4982	51.246	81.3453	201.224	52.3526	141.831	104.563	70.5654	171.621	58.1885	62.865	62.014	81.7342	20.3089	101.997	245.471	80.8293	46.9719	154.842	52.0171	46.7845	46.3799	82.5273	128.644	59.536
A0A494C165	Xaa-Pro dipeptidase (Fragment) OS=Homo sapiens OX=9606 GN=PEPD PE=1 SV=1	70.8374	NA	NA	100.308	NA	58.456	NA	NA	NA	NA	122.946	57.441	NA	NA	NA	NA	NA	NA	66.3947	75.8576	119.697	NA	NA	NA	96.2561	NA	126.421	66.4164	NA	NA	92.1524	42.2568	76.1143	NA	93.4187	NA	NA	NA	NA	93.3751	55.9088	92.9515	NA	110.605	NA	56.0397	NA	74.7349
P12111	Collagen alpha-3(VI) chain OS=Homo sapiens OX=9606 GN=COL6A3 PE=1 SV=5	84.2254	35.0836	79.9076	65.6717	39.1826	66.2773	111.398	64.7628	78.7134	51.246	99.2885	78.5007	134.946	48.313	77.7533	71.6959	62.7138	51.4507	NA	83.2776	107.61	94.5792	52.5044	52.1242	105.995	65.3978	84.9865	96.9556	83.9947	65.3912	133.976	137.08	80.6083	70.1689	87.6458	69.9771	62.1138	106.903	74.9803	NA	133.99	99.8523	30.7452	55.5993	68.8209	34.413	64.3838	67.3541
Q6S8J3	POTE ankyrin domain family member E OS=Homo sapiens OX=9606 GN=POTEE PE=2 SV=3	31.7765	163.273	10.2453	206.688	269.698	81.2409	13.7203	63.6673	8.01072	243.093	110.21	212.787	133.159	6.69434	12.425	17.338	64.043	157.064	90.9259	135.929	17.9998	16.1328	97.7636	83.0613	2.92889	7.80549	65.6244	159.913	10.0044	72.5157	13.6414	76.6382	34.8607	32.3367	69.8285	296.667	138.922	47.9898	11.3633	30.7411	29.3351	11.7095	29.6393	9.56957	13.5091	5.98443	50.27	13.9558
J3KP74	Proteoglycan 4 (Fragment) OS=Homo sapiens OX=9606 GN=PRG4 PE=1 SV=8	100.044	47.5135	62.6948	36.2043	NA	60.7906	79.5619	51.3029	94.4753	21.7291	83.1982	54.6017	77.7562	NA	186.807	72.3573	NA	104.375	58.0809	57.6417	56.0642	53.342	62.4038	60.779	127.103	107.097	126.219	95.9356	86.1892	38.4997	57.3843	91.9274	183.567	84.1653	88.4094	35.8242	21.3382	54.1025	143.897	78.9861	174.425	62.4813	105.603	43.4551	90.8286	95.2007	NA	82.0324
G3XAK1	Hepatocyte growth factor-like protein OS=Homo sapiens OX=9606 GN=MST1 PE=1 SV=1	91.104	55.1527	102.852	68.679	58.3024	136.299	155.899	64.7786	145.309	100.843	92.5125	116.58	NA	145.307	73.6546	NA	148.052	NA	75.1777	57.3361	299.347	66.536	66.432	103.95	47.8174	74.3984	41.7823	85.1024	60.8795	NA	99.5717	102.579	27.8414	64.175	96.2765	86.363	136.805	50.3551	132.522	77.5731	87.6535	100.887	66.8455	217.595	71.1744	27.0104	187.607	84.8008
O00151	PDZ and LIM domain protein 1 OS=Homo sapiens OX=9606 GN=PDLIM1 PE=1 SV=4	67.2539	165.713	10.9139	176.45	NA	56.0443	10.1288	44.9508	5.55111	245.659	104.801	170.787	105.618	NA	13.0418	46.0375	NA	187.195	114.368	167.603	9.99727	14.6838	115.575	89.6862	5.0272	10.9436	76.6785	185.606	6.48553	67.9246	8.25795	129.331	33.0408	31.8563	39.7269	420.693	107.576	45.9458	3.50904	27.4666	37.993	18.6542	35.0286	3.37412	11.504	9.38683	NA	15.259
P06732	Creatine kinase M-type OS=Homo sapiens OX=9606 GN=CKM PE=1 SV=2	NA	NA	NA	NA	NA	NA	NA	NA	NA	NA	74.4663	NA	NA	NA	NA	NA	NA	NA	NA	NA	NA	NA	NA	NA	NA	NA	184.396	NA	NA	NA	NA	NA	NA	NA	NA	NA	NA	NA	NA	NA	NA	65.0196	NA	NA	NA	NA	NA	87.9565
Q04917	14-3-3 protein eta OS=Homo sapiens OX=9606 GN=YWHAH PE=1 SV=4	NA	165.466	NA	89.198	NA	NA	36.0484	35.5053	21.0993	295.538	53.6842	NA	96.5469	NA	24.7148	33.3497	NA	129.109	NA	NA	90.0404	29.7434	73.314	79.357	NA	26.9921	43.3185	NA	NA	83.1245	53.4412	85.7918	NA	35.2237	NA	356.326	30.682	53.9825	NA	NA	NA	31.578	35.0415	66.536	30.9648	NA	NA	27.554
P46109	Crk-like protein OS=Homo sapiens OX=9606 GN=CRKL PE=1 SV=1	NA	NA	NA	223.382	NA	NA	NA	NA	NA	NA	NA	NA	NA	NA	NA	NA	NA	NA	NA	NA	12.9397	NA	NA	NA	NA	NA	NA	NA	NA	NA	15.0568	68.7682	NA	NA	NA	NA	NA	NA	NA	NA	NA	NA	NA	5.24066	NA	NA	NA	NA
Q9P121	Neurotrimin OS=Homo sapiens OX=9606 GN=NTM PE=1 SV=1	86.6632	NA	NA	NA	NA	NA	NA	NA	NA	NA	NA	NA	NA	NA	NA	NA	NA	NA	NA	NA	NA	NA	NA	NA	92.1398	NA	NA	74.5087	NA	NA	NA	NA	NA	NA	50.5642	NA	NA	NA	NA	NA	NA	NA	NA	NA	NA	47.2688	NA	NA
P35527	Keratin, type I cytoskeletal 9 OS=Homo sapiens OX=9606 GN=KRT9 PE=1 SV=3	43.7135	114.614	51.0899	NA	NA	265.929	46.7212	105.37	69.5658	119.444	54.8402	62.778	63.5359	NA	39.4501	63.6659	NA	63.9683	80.3595	41.5899	NA	208.38	36.5728	52.6622	59.9993	70.801	40.8027	55.1899	56.8752	37.7661	NA	NA	113.037	66.5143	65.6553	97.339	75.1573	60.8348	69.0492	99.4831	52.8045	55.9845	45.6161	NA	58.4466	88.4296	NA	74.3756
A0A286YFJ8	Immunoglobulin heavy constant gamma 4 (Fragment) OS=Homo sapiens OX=9606 GN=IGHG4 PE=1 SV=1	55.8532	77.4567	93.0328	61.9178	54.1512	64.4885	84.114	82.4817	88.5225	65.9789	61.5651	31.8369	17.9656	69.5935	87.5525	81.2957	33.2591	51.6911	66.6876	73.4733	69.2599	53.9992	88.0817	78.4434	32.602	54.9516	99.391	232.62	79.8926	185.389	100.476	85.9228	56.8724	66.2123	30.1011	116.72	60.1134	114.07	147.83	128.155	114.87	78.9656	48.0861	148.285	59.6322	44.3117	30.5862	83.8459
P69905	Hemoglobin subunit alpha OS=Homo sapiens OX=9606 GN=HBA1 PE=1 SV=2	34.9712	9.21863	24.3122	12.6062	34.7586	25.4139	20.8093	138.16	83.677	29.4573	7.5142	26.4715	13.3171	37.5105	86.1526	11.1204	27.1698	68.3545	38.0049	18.9094	31.8732	28.9875	19.7238	37.9453	73.709	80.7062	20.0861	21.5608	93.7446	25.0791	75.4177	23.105	48.7944	225.385	26.7276	798.573	173.006	28.6569	50.0712	53.9397	34.2197	49.2066	54.7256	51.9957	101.75	356.587	28.3445	120.981
Q14644	Ras GTPase-activating protein 3 OS=Homo sapiens OX=9606 GN=RASA3 PE=1 SV=3	NA	NA	NA	NA	NA	NA	NA	NA	NA	281.283	NA	NA	NA	NA	81.7701	NA	NA	NA	NA	NA	NA	NA	NA	NA	NA	45.4044	NA	NA	NA	NA	NA	NA	NA	64.3215	NA	NA	NA	NA	NA	NA	NA	NA	NA	NA	50.1142	NA	NA	NA
P31321	cAMP-dependent protein kinase type I-beta regulatory subunit OS=Homo sapiens OX=9606 GN=PRKAR1B PE=1 SV=4	NA	NA	NA	NA	NA	NA	24.0022	NA	9.50041	NA	117.972	NA	109.239	NA	NA	10.1367	NA	130.323	78.0724	NA	NA	NA	NA	49.0174	NA	NA	83.1645	NA	NA	52.336	NA	NA	NA	NA	NA	296.497	NA	NA	NA	27.2912	NA	11.0712	NA	NA	NA	NA	NA	19.6152
P24387	Corticotropin-releasing factor-binding protein OS=Homo sapiens OX=9606 GN=CRHBP PE=1 SV=2	NA	37.4387	128.996	NA	NA	NA	NA	NA	NA	NA	NA	NA	NA	NA	NA	NA	NA	NA	66.8175	NA	NA	100.718	NA	NA	NA	NA	NA	NA	115.349	NA	NA	NA	NA	NA	NA	NA	19.6779	NA	139.696	50.9605	NA	NA	NA	NA	NA	NA	NA	NA
O43707	Alpha-actinin-4 OS=Homo sapiens OX=9606 GN=ACTN4 PE=1 SV=2	NA	228.6	NA	NA	NA	NA	NA	52.7151	NA	306.36	NA	NA	NA	NA	7.16583	NA	NA	NA	113.687	NA	NA	11.9489	53.0514	NA	NA	5.82107	NA	NA	NA	NA	NA	NA	NA	16.5561	NA	NA	297.372	30.9304	NA	33.0311	NA	NA	28.1924	NA	11.4127	NA	NA	NA
P06733	Alpha-enolase OS=Homo sapiens OX=9606 GN=ENO1 PE=1 SV=2	41.7342	134.879	14.948	147.393	NA	62.3395	16.321	41.6495	35.9666	138.145	67.13	177.904	84.4821	NA	47.1003	40.4661	NA	153.404	NA	115.603	26.4389	41.8249	58.162	69.0041	30.3975	30.8354	57.1972	136.144	24.6608	89.2541	22.6002	65.294	31.3705	47.4434	48.7612	569.637	98.6578	47.702	19.0267	NA	47.2715	26.0516	39.991	22.9202	33.2226	21.3577	NA	28.1914
A0A087X117	Nodal modulator 1 OS=Homo sapiens OX=9606 GN=NOMO1 PE=1 SV=1	NA	NA	NA	NA	NA	22.9038	NA	NA	NA	NA	158.862	98.1126	NA	NA	NA	NA	NA	NA	NA	71.4991	NA	NA	NA	NA	NA	NA	83.3325	NA	NA	NA	NA	NA	94.9904	NA	NA	NA	NA	NA	NA	NA	106.522	131.9	NA	NA	NA	NA	NA	120.064
P35908	Keratin, type II cytoskeletal 2 epidermal OS=Homo sapiens OX=9606 GN=KRT2 PE=1 SV=2	22.7535	134.37	55.9674	80.3535	24.2996	127.139	51.5431	99.838	59.3985	NA	75.1924	40.8751	29.7786	101.409	NA	41.4101	221.424	38.4602	78.1844	45.0659	71.9793	113.494	71.1805	51.4845	77.6735	NA	45.7065	51.9321	44.8158	17.8311	96.8775	67.4701	76.2295	NA	109.734	94.7213	76.9691	88.6216	35.651	61.7443	44.1653	64.9626	49.2117	85.1176	NA	46.9161	37.9812	144.763
Q86UX7	Fermitin family homolog 3 OS=Homo sapiens OX=9606 GN=FERMT3 PE=1 SV=1	46.961	211.484	11.728	198.725	317.393	71.163	15.5137	42.3767	15.454	136.156	100.589	185.45	101.396	15.3655	9.83746	10.779	66.536	135.14	NA	161.339	5.5995	17.8027	68.0672	95.7263	6.01942	5.51127	69.9391	181.438	9.36411	113.95	6.83739	101.37	31.8799	42.9711	76.948	281.997	73.4941	39.9199	10.9167	NA	36.8801	13.8243	43.5163	2.45681	8.4281	13.2981	91.0078	19.5265
P14780	Matrix metalloproteinase-9 OS=Homo sapiens OX=9606 GN=MMP9 PE=1 SV=3	NA	NA	NA	38.6003	51.6618	26.4737	26.9765	NA	64.9518	30.0534	NA	57.2644	NA	35.0096	40.3675	NA	13.7606	NA	NA	48.0484	58.6447	NA	NA	59.1104	NA	35.1343	NA	NA	NA	NA	62.3719	35.493	25.1585	174.587	NA	749.026	NA	NA	NA	NA	68.046	NA	NA	41.6692	123.684	NA	83.1838	NA
E9PK25	Cofilin-1 OS=Homo sapiens OX=9606 GN=CFL1 PE=1 SV=1	89.6422	190.71	9.50456	133.826	201.204	55.9595	36.3221	49.7459	21.5048	102.707	76.0177	164.548	99.7112	4.19124	14.8882	16.6854	53.7961	182.529	102.286	118.371	5.39794	10.707	68.4401	62.427	53.762	11.3568	94.2984	273.556	18.3181	92.1776	8.84006	139.914	26.8224	51.3511	152.493	562.562	83.988	39.7224	18.5751	26.6612	34.896	9.46347	35.0081	8.74477	11.104	14.2936	72.6299	21.9616
Q24JP5	Transmembrane protein 132A OS=Homo sapiens OX=9606 GN=TMEM132A PE=1 SV=1	NA	NA	NA	NA	NA	NA	NA	69.6918	NA	NA	NA	NA	NA	NA	NA	NA	NA	NA	NA	NA	NA	NA	148.532	NA	NA	NA	NA	NA	NA	NA	NA	NA	NA	NA	NA	NA	NA	375.755	NA	NA	NA	NA	13.5279	NA	NA	NA	NA	NA
O75636	Ficolin-3 OS=Homo sapiens OX=9606 GN=FCN3 PE=1 SV=2	87.4745	53.67	101.399	55.3225	NA	58.6112	145.152	90.5858	78.5932	25.7163	79.143	35.0405	90.1858	NA	61.1681	82.3606	NA	52.7623	63.9833	75.3317	72.5988	70.4848	76.7896	70.3685	87.3871	112.573	136.548	105.916	70.873	82.7414	65.8621	68.8511	139.692	110.979	57.8266	47.5817	35.6683	77.5903	120.268	54.4816	147.681	167.303	97.4122	83.5161	105.246	44.3569	NA	67.814
G3XAI2	Laminin subunit beta-1 OS=Homo sapiens OX=9606 GN=LAMB1 PE=1 SV=1	NA	NA	NA	NA	NA	NA	86.419	66.73	67.1371	NA	NA	NA	NA	NA	NA	NA	NA	NA	NA	NA	NA	NA	117.745	44.3204	NA	NA	NA	NA	NA	NA	NA	NA	NA	NA	NA	64.4839	NA	59.6186	NA	NA	NA	NA	72.5984	NA	NA	NA	NA	NA
O14788	Tumor necrosis factor ligand superfamily member 11 OS=Homo sapiens OX=9606 GN=TNFSF11 PE=1 SV=1	NA	NA	NA	NA	2025.73	NA	NA	NA	NA	NA	NA	NA	120.685	1604.73	NA	165.543	158.583	97.2438	148.655	NA	NA	NA	NA	NA	NA	NA	NA	NA	NA	170.818	NA	NA	NA	NA	NA	NA	NA	NA	NA	95.4746	NA	NA	NA	NA	NA	NA	399.328	NA
P23083	Immunoglobulin heavy variable 1-2 OS=Homo sapiens OX=9606 GN=IGHV1-2 PE=1 SV=2	79.5072	97.6916	86.7288	68.7075	31.6803	76.5178	94.4237	40.3396	235.59	55.8327	63.1836	51.9153	23.2082	79.2317	86.0963	86.2753	76.5884	137.365	56.3412	64.1528	84.6305	48.3851	59.1065	66.6402	24.4245	76.3952	141.822	33.4839	97.2322	85.2298	150.439	94.8931	81.689	82.9144	95.3387	57.2572	38.9305	122.626	146.934	57.097	97.3196	51.963	72.9332	58.2244	35.8022	246.418	60.4928	53.3536
P06276	Cholinesterase OS=Homo sapiens OX=9606 GN=BCHE PE=1 SV=1	NA	35.5989	88.0116	73.7733	NA	NA	NA	NA	NA	NA	42.6265	NA	NA	NA	NA	NA	NA	NA	14.3793	NA	111.14	49.7549	NA	NA	NA	NA	122.095	NA	49.3088	NA	51.4971	52.1114	NA	NA	NA	NA	102.85	NA	60.7005	82.282	NA	74.2015	NA	110.32	NA	NA	NA	128.076
P62937	Peptidyl-prolyl cis-trans isomerase A OS=Homo sapiens OX=9606 GN=PPIA PE=1 SV=2	45.4379	253.055	22.4685	153.002	NA	41.7938	3.66439	NA	40.8486	144.561	88.2564	106.276	19.3478	NA	58.7205	29.0684	NA	153.022	62.5914	101.171	11.5934	7.61736	NA	91.1321	37.3904	12.5587	86.8047	126.673	34.1807	112.323	19.8846	103.289	27.3497	80.816	35.3571	406.554	144.96	NA	35.9963	32.8194	25.8162	28.7129	NA	12.2365	28.4235	13.3756	NA	33.228
A0A075B6I1	Immunoglobulin lambda variable 4-60 OS=Homo sapiens OX=9606 GN=IGLV4-60 PE=3 SV=1	129.87	120.635	119.366	2.76124	NA	56.2886	NA	4.60924	NA	59.7904	92.0675	81.7032	NA	NA	39.112	NA	NA	NA	8.95634	88.2747	73.0709	2.93355	6.58388	NA	673.142	86.3733	84.1611	8.45688	108.916	NA	44.2049	40.8351	115.481	135.952	50.4862	NA	1.60882	43.3485	128.168	101.756	84.6258	111.222	109.146	1.65433	58.3236	23.0404	NA	176.713
P11021	Endoplasmic reticulum chaperone BiP OS=Homo sapiens OX=9606 GN=HSPA5 PE=1 SV=2	83.774	122.494	69.6917	78.7279	98.7688	59.1946	93.7757	73.1892	87.0441	142.82	69.8002	189.019	100.721	61.1308	56.7905	73.0349	43.6742	80.5414	77.2605	80.0514	65.2017	60.5984	76.2765	67.2288	57.625	50.2406	74.9343	80.9315	51.4063	64.0157	51.1465	64.9247	49.5142	60.3517	92.1974	164.504	66.536	63.9634	42.4575	54.8415	84.6315	59.7263	96.3056	70.1291	57.1575	38.7477	79.8552	45.4338
Q8NEU8	DCC-interacting protein 13-beta OS=Homo sapiens OX=9606 GN=APPL2 PE=1 SV=3	NA	NA	NA	NA	NA	NA	NA	NA	NA	98.7539	NA	NA	NA	NA	103.977	NA	NA	NA	NA	NA	NA	NA	NA	NA	NA	106.326	NA	NA	NA	NA	NA	NA	NA	97.4568	NA	NA	NA	NA	NA	NA	NA	NA	NA	NA	110.659	NA	NA	NA
I3L504	Eukaryotic translation initiation factor 5A-1 OS=Homo sapiens OX=9606 GN=EIF5A PE=1 SV=1	NA	191.351	26.4204	130.057	NA	NA	12.2947	32.2092	18.3533	89.7044	72.6277	NA	NA	NA	50.7525	NA	NA	NA	NA	NA	25.6027	34.5765	85.0352	59.0097	NA	15.5116	60.7633	NA	56.7212	NA	39.6364	74.3945	NA	66.4566	NA	507.333	51.5064	52.3501	58.0788	NA	NA	37.0127	39.5119	26.7788	42.2562	NA	NA	55.0108
P01602	Immunoglobulin kappa variable 1-5 OS=Homo sapiens OX=9606 GN=IGKV1-5 PE=1 SV=2	26.3591	45.083	111.685	212.852	125.602	89.7713	106.475	164.166	104.012	60.2251	31.4133	82.0691	74.764	78.6927	104.133	72.986	98.4955	36.0484	41.6702	77.7894	60.558	67.9849	75.7252	65.7094	82.8933	110.282	112.552	45.7007	39.9828	76.8058	84.3182	73.1114	59.3951	156.707	34.7476	233.351	51.5314	116.726	25.3152	49.5511	29.5643	32.1651	99.0134	100.621	61.0972	53.4617	61.5378	133.475
P04075	Fructose-bisphosphate aldolase A OS=Homo sapiens OX=9606 GN=ALDOA PE=1 SV=2	64.7416	190.387	NA	168.995	207.534	75.3978	30.9864	57.662	22.3062	205.127	96.8733	81.3962	85.4552	38.172	26.614	52.8402	66.4957	55.4277	65.0829	106.743	28.147	44.8159	84.7509	78.7565	34.6877	35.2587	88.6816	163.5	NA	97.1554	40.3725	58.4756	49.567	72.1482	142.355	204.802	79.2063	64.2099	NA	13.5445	71.5821	35.0302	89.622	35.8359	47.2228	37.1207	84.3608	54.1527
P15153	Ras-related C3 botulinum toxin substrate 2 OS=Homo sapiens OX=9606 GN=RAC2 PE=1 SV=1	NA	NA	NA	NA	NA	NA	72.2573	NA	67.558	NA	NA	NA	NA	NA	NA	NA	NA	NA	NA	NA	NA	NA	NA	37.9341	NA	NA	NA	NA	NA	NA	NA	NA	NA	NA	NA	121.537	NA	NA	NA	NA	NA	NA	NA	NA	NA	NA	NA	NA
P61981	14-3-3 protein gamma OS=Homo sapiens OX=9606 GN=YWHAG PE=1 SV=2	56.3971	171.696	NA	89.198	NA	NA	5.68536	65.9672	23.1465	275.75	53.6842	NA	95.5039	NA	27.1863	34.7133	NA	130.213	90.7027	NA	90.0404	38.9176	90.6039	70.0357	102.045	23.2556	43.3185	168.989	NA	86.6831	53.4412	85.7918	NA	44.4671	65.9264	466.878	29.4299	42.6701	NA	16.3187	NA	31.578	49.6437	66.536	27.947	17.5758	NA	27.554
Q15848	Adiponectin OS=Homo sapiens OX=9606 GN=ADIPOQ PE=1 SV=1	123.433	23.145	62.0627	NA	NA	294.915	76.7524	92.5028	39.6796	284.255	34.8921	69.2185	NA	NA	72.8966	NA	NA	NA	NA	39.1214	NA	79.3744	92.0836	112.487	135.673	89.5414	32.7032	49.0524	48.1773	NA	NA	NA	25.1382	47.0702	146.663	88.6884	168.714	78.7132	70.7579	NA	16.9091	116.437	29.473	NA	47.9376	56.9072	NA	42.0373
A0A0B4J2H0	Immunoglobulin heavy variable 1-69D OS=Homo sapiens OX=9606 GN=IGHV1-69D PE=1 SV=1	70.0483	108.802	78.041	81.8283	58.0165	90.6366	110.274	68.0929	265.037	48.4311	70.6863	21.3157	23.3857	100.882	84.126	94.8181	79.7878	129.334	51.0439	42.0901	52.5399	71.3492	70.3756	58.02	79.6962	81.3453	175.631	55.8952	152.062	104.563	70.5654	171.621	58.1885	62.865	64.5426	54.2921	14.3893	101.997	263.278	80.8293	46.9719	141.885	52.0171	46.7845	46.3799	41.8654	138.856	73.7004
B4DUT8	Calponin OS=Homo sapiens OX=9606 GN=CNN2 PE=1 SV=1	44.0243	NA	11.9623	243.488	416.606	43.3351	19.7429	NA	15.629	228.291	78.8692	148.195	88.5059	12.745	85.6924	6.79526	67.2452	138.343	NA	111.533	5.10076	NA	NA	74.8281	7.23544	16.6837	40.97	201.682	7.56744	103.771	1.69097	119.078	22.918	50.7801	61.6134	147.017	NA	NA	9.60824	NA	25.8146	14.0127	NA	3.65494	22.5583	6.56446	98.6474	8.91775
P19021	Peptidyl-glycine alpha-amidating monooxygenase OS=Homo sapiens OX=9606 GN=PAM PE=1 SV=2	NA	NA	NA	79.5288	NA	NA	NA	NA	NA	NA	NA	NA	NA	NA	NA	NA	NA	NA	NA	NA	145.738	NA	NA	NA	NA	NA	NA	NA	NA	NA	101.644	73.1269	NA	NA	NA	NA	NA	NA	NA	NA	NA	NA	NA	100.026	NA	NA	NA	NA
F5H5D3	Tubulin alpha chain OS=Homo sapiens OX=9606 GN=TUBA1C PE=1 SV=1	24.4018	125.008	22.4436	141.882	142.2	83.5317	15.7859	37.1443	21.8785	552.076	55.5999	291.521	72.8493	5.7454	13.2352	9.60823	48.2303	108.049	NA	110.504	4.42539	35.7211	26.6445	73.3617	2.5754	13.5469	37.8906	151.746	20.6539	77.0801	24.024	47.9206	14.0433	33.0043	38.1597	311.521	154.97	22.9717	31.1273	NA	21.8443	8.41059	43.4581	17.7344	11.8043	5.01454	24.1423	12.7533
Q17RQ9	NTPase KAP family P-loop domain-containing protein 1 OS=Homo sapiens OX=9606 GN=NKPD1 PE=2 SV=1	89.8983	NA	NA	NA	NA	NA	NA	NA	NA	NA	NA	NA	NA	NA	NA	NA	NA	NA	NA	NA	NA	NA	NA	NA	84.6867	NA	NA	75.8321	NA	NA	NA	NA	NA	NA	275.676	NA	NA	NA	NA	NA	NA	NA	NA	NA	NA	38.3885	NA	NA
Q12907	Vesicular integral-membrane protein VIP36 OS=Homo sapiens OX=9606 GN=LMAN2 PE=1 SV=1	NA	NA	NA	69.9848	NA	NA	67.3206	88.7985	71.7214	53.3265	NA	NA	NA	NA	80.9491	NA	NA	NA	NA	NA	67.2185	NA	191.336	67.3045	NA	92.3744	NA	NA	NA	NA	72.7673	60.061	NA	108.255	NA	67.397	NA	96.1682	NA	NA	NA	NA	66.5101	59.9573	68.1454	NA	NA	NA
P20933	N(4)-(beta-N-acetylglucosaminyl)-L-asparaginase OS=Homo sapiens OX=9606 GN=AGA PE=1 SV=2	NA	NA	NA	NA	NA	49.8289	NA	NA	NA	NA	NA	95.4792	NA	NA	NA	NA	NA	NA	NA	49.9212	NA	NA	NA	NA	NA	NA	NA	NA	NA	NA	NA	NA	85.0664	NA	NA	NA	NA	NA	NA	NA	121.106	NA	NA	NA	NA	NA	NA	NA
Q13093	Platelet-activating factor acetylhydrolase OS=Homo sapiens OX=9606 GN=PLA2G7 PE=1 SV=1	NA	NA	NA	NA	NA	NA	190.866	78.9362	86.3399	NA	NA	NA	NA	NA	NA	NA	NA	NA	NA	NA	NA	NA	75.8305	113.973	NA	NA	NA	NA	NA	NA	NA	NA	NA	NA	NA	61.7806	NA	116.86	NA	NA	NA	NA	73.5414	NA	NA	NA	NA	NA
J3KQ41	COP9 signalosome complex subunit 7b OS=Homo sapiens OX=9606 GN=COPS7B PE=1 SV=1	NA	NA	NA	NA	NA	NA	NA	NA	NA	NA	34.6299	NA	NA	NA	NA	NA	NA	NA	NA	NA	NA	NA	NA	NA	NA	NA	27.4388	NA	NA	NA	NA	NA	NA	NA	NA	NA	NA	NA	NA	NA	NA	143.586	NA	NA	NA	NA	NA	70.3137
P13497	Bone morphogenetic protein 1 OS=Homo sapiens OX=9606 GN=BMP1 PE=1 SV=2	83.724	NA	NA	NA	NA	NA	NA	NA	NA	NA	NA	NA	NA	NA	NA	NA	NA	NA	NA	NA	NA	NA	NA	NA	86.3311	NA	NA	110.601	NA	NA	NA	NA	NA	NA	79.6787	NA	NA	NA	NA	NA	NA	NA	NA	NA	NA	96.5858	NA	NA
P27348	14-3-3 protein theta OS=Homo sapiens OX=9606 GN=YWHAQ PE=1 SV=1	NA	165.466	NA	89.198	NA	NA	5.68536	65.9672	23.1465	295.538	53.6842	NA	96.5469	NA	24.7148	33.3497	NA	129.109	NA	NA	90.0404	29.7434	90.6039	70.0357	NA	26.9921	43.3185	NA	NA	83.1245	53.4412	85.7918	NA	35.2237	NA	466.878	30.682	42.6701	NA	NA	NA	31.578	49.6437	66.536	30.9648	NA	NA	27.554
Q9UM47	Neurogenic locus notch homolog protein 3 OS=Homo sapiens OX=9606 GN=NOTCH3 PE=1 SV=2	NA	NA	NA	NA	NA	102.558	NA	NA	NA	NA	105.326	59.6061	NA	NA	NA	NA	NA	NA	NA	64.6402	NA	NA	NA	NA	NA	NA	112.436	NA	NA	NA	NA	NA	103.274	NA	NA	NA	NA	NA	NA	NA	134.441	57.2923	NA	NA	NA	NA	NA	74.763
Q93084	Sarcoplasmic/endoplasmic reticulum calcium ATPase 3 OS=Homo sapiens OX=9606 GN=ATP2A3 PE=1 SV=2	NA	NA	12.7897	180.545	NA	40.5669	9.21045	46.1504	3.43731	258.062	73.4252	242.063	196.546	NA	8.71241	7.21106	NA	275.759	115.502	136.143	5.49549	NA	117.268	86.1653	NA	7.07742	46.0467	NA	22.3308	139.487	4.73675	136.806	32.4131	19.4353	NA	308.15	NA	49.2663	4.66947	30.6786	52.908	10.1612	49.5018	10.6834	5.55033	NA	NA	37.365
P68366	Tubulin alpha-4A chain OS=Homo sapiens OX=9606 GN=TUBA4A PE=1 SV=1	24.5878	98.4136	10.9977	139.935	122.902	119.539	5.89653	37.1443	13.3368	718.417	54.1462	260.129	72.41	4.27035	16.3797	6.04565	49.9713	71.7045	NA	115.523	4.87225	38.5197	26.6445	64.4659	1.28366	12.8696	32.1702	154.47	8.49069	72.404	7.14818	41.7545	42.3366	30.8059	35.9267	235.822	216.003	22.9717	21.1987	NA	27.9805	12.3299	43.4581	5.542	20.0144	4.7369	19.7943	8.85533
Q08ET2	Sialic acid-binding Ig-like lectin 14 OS=Homo sapiens OX=9606 GN=SIGLEC14 PE=1 SV=1	NA	NA	NA	NA	101.656	123.68	NA	NA	NA	NA	171.498	83.6444	NA	968.62	NA	NA	255.679	NA	NA	37.9468	NA	NA	NA	NA	NA	NA	54.4502	NA	NA	NA	NA	NA	106.509	NA	NA	NA	NA	NA	NA	NA	54.1202	160.286	NA	NA	NA	NA	245.332	116.6
P31146	Coronin-1A OS=Homo sapiens OX=9606 GN=CORO1A PE=1 SV=4	NA	17.7186	NA	NA	NA	NA	42.8839	NA	64.259	314.678	55.1075	NA	NA	NA	17.0786	NA	NA	NA	NA	NA	NA	140.975	NA	109.018	NA	25.2246	35.8848	NA	NA	NA	NA	NA	NA	69.2693	NA	452.234	20.2815	NA	NA	NA	NA	19.1262	NA	NA	29.1784	NA	NA	15.1672
J3KPA1	Cysteine-rich secretory protein 3 OS=Homo sapiens OX=9606 GN=CRISP3 PE=1 SV=1	69.5307	87.8286	93.7624	68.3509	NA	73.8002	NA	122.942	NA	62.8673	76.3453	46.2566	NA	NA	99.5878	NA	NA	NA	51.723	80.4934	150.454	87.1904	75.6367	NA	59.0592	93.6443	61.161	52.8346	69.7139	NA	181.895	95.7816	91.5661	92.8894	89.1285	NA	34.2044	80.0504	87.9841	50.7781	152.416	91.9351	33.2223	42.8072	82.237	14.6199	NA	117.357
P55072	Transitional endoplasmic reticulum ATPase OS=Homo sapiens OX=9606 GN=VCP PE=1 SV=4	NA	138.399	NA	NA	NA	NA	NA	NA	NA	149.994	58.8472	NA	NA	NA	126.663	NA	NA	NA	NA	NA	NA	15.6757	NA	NA	NA	45.6746	69.1491	NA	NA	NA	NA	NA	NA	95.0054	NA	NA	51.9553	NA	NA	NA	NA	38.269	NA	NA	368.035	NA	NA	37.3229
P62328	Thymosin beta-4 OS=Homo sapiens OX=9606 GN=TMSB4X PE=1 SV=2	70.1612	332.474	NA	NA	219.527	NA	25.7116	36.874	17.975	23.5395	120.479	NA	81.0788	29.4984	19.386	55.7927	49.8737	175.214	56.4408	NA	NA	6.38356	109.429	74.1575	23.265	4.47164	108.917	229.903	NA	54.165	NA	NA	NA	30.5082	22.0665	880.178	10.8528	44.6675	NA	13.0036	NA	9.38202	28.2715	NA	11.2827	4.95118	143.192	10.3973
P05106	Integrin beta-3 OS=Homo sapiens OX=9606 GN=ITGB3 PE=1 SV=2	34.7125	190.34	6.85966	221.859	343.222	21.3923	23.9307	60.2275	18.1662	339.038	81.8058	236.687	142.529	20.4379	4.63994	23.1696	42.9066	166.514	99.7197	66.536	3.16754	19.7702	114.121	79.8775	14.8106	3.10959	83.6072	172.585	8.70375	89.2994	3.27625	191.079	27.3457	29.5731	54.6655	193.165	91.6762	52.3582	10.2324	34.6976	34.6223	12.7773	33.4781	2.56574	10.1979	4.66316	70.6127	39.8902
P09960	Leukotriene A-4 hydrolase OS=Homo sapiens OX=9606 GN=LTA4H PE=1 SV=2	NA	NA	NA	NA	NA	NA	87.774	57.9822	53.7087	83.2599	89.2084	NA	NA	NA	120.164	NA	NA	NA	NA	NA	NA	NA	70.253	59.6092	NA	92.2753	53.8343	NA	NA	NA	NA	NA	NA	113.684	NA	548.34	NA	75.6281	NA	NA	NA	39.3526	79.3087	NA	70.5709	NA	NA	56.7743
P18206	Vinculin OS=Homo sapiens OX=9606 GN=VCL PE=1 SV=4	46.2145	189.724	14.6302	158.6	260.3	76.3385	21.5712	56.8357	30.9354	164.536	81.4089	150.519	108.209	22.4815	44.6888	19.851	69.8651	162.294	101.686	118.357	18.0929	20.4244	109.573	87.5492	19.1851	37.5961	83.6524	180.159	16.9296	105.651	13.8353	94.8709	41.2004	37.9382	58.0575	414.818	82.4938	58.2893	13.2732	34.5934	47.1915	17.027	45.8256	15.8551	26.562	13.5966	84.2289	22.343
P61160	Actin-related protein 2 OS=Homo sapiens OX=9606 GN=ACTR2 PE=1 SV=1	25.0448	NA	NA	176.109	NA	NA	NA	NA	NA	NA	NA	NA	NA	NA	NA	NA	NA	NA	NA	NA	5.01237	NA	NA	NA	10.6365	NA	NA	170.69	NA	NA	23.3298	133.191	NA	NA	56.1817	NA	NA	NA	NA	NA	NA	NA	NA	4.06007	NA	10.9083	NA	NA
P12814	Alpha-actinin-1 OS=Homo sapiens OX=9606 GN=ACTN1 PE=1 SV=2	32.8772	180.807	8.07375	152.992	221.622	93.5427	10.1889	51.0562	4.22495	391.269	45.5348	307.832	110.856	0.582117	18.7644	6.33543	54.947	155.479	93.4104	145.59	6.74935	21.3286	63.5526	101.132	12.1269	12.0772	35.594	172.521	16.8424	86.9068	2.4396	80.5895	39.9776	29.5541	53.1002	354.955	147.643	38.0638	5.23395	22.4584	40.4015	1.05122	28.5154	17.6356	19.1265	12.2324	36.2018	6.58793
P60709	Actin, cytoplasmic 1 OS=Homo sapiens OX=9606 GN=ACTB PE=1 SV=1	44.3959	174.555	12.8088	176.904	239.231	60.0513	40.674	44.4867	20.1919	212.497	96.2104	198.202	109.248	12.5816	18.3701	18.5025	59.4513	156.63	96.2694	131.446	11.6845	18.3596	118.153	93.2651	21.8642	12.2396	58.4327	160.544	11.8764	92.5555	11.6221	79.1741	26.9872	35.1557	60.6638	421.202	86.1889	48.1491	13.0854	29.5587	30.706	7.9478	40.7705	8.91018	18.1956	17.1936	64.933	14.0963
P51149	Ras-related protein Rab-7a OS=Homo sapiens OX=9606 GN=RAB7A PE=1 SV=1	NA	77.3274	NA	150.148	NA	42.7746	NA	NA	NA	NA	NA	93.1762	NA	NA	NA	NA	NA	NA	NA	57.9827	11.4582	12.7929	NA	NA	NA	NA	NA	NA	NA	NA	14.4345	94.0951	21.5951	NA	NA	NA	45.3026	NA	NA	NA	41.1113	NA	NA	12.494	NA	NA	NA	NA
P08514	Integrin alpha-IIb OS=Homo sapiens OX=9606 GN=ITGA2B PE=1 SV=3	30.3547	153.717	12.2031	161.505	259.052	52.8221	32.014	36.4139	38.2494	314.919	97.9431	233.165	107.143	49.8301	3.51531	19.4334	49.9824	199.773	86.5383	162.648	4.00696	16.8623	106.606	74.6686	11.9875	2.14172	95.2735	200.964	28.7547	110.21	14.0452	86.4252	29.6735	33.1876	47.1933	227.264	76.8681	49.2168	6.32587	19.9421	29.1114	5.58062	46.5014	4.65214	4.199	11.5012	77.8086	13.9396
P12109	Collagen alpha-1(VI) chain OS=Homo sapiens OX=9606 GN=COL6A1 PE=1 SV=3	NA	38.2832	72.0974	NA	NA	NA	NA	NA	NA	100.281	100.052	NA	NA	NA	210.613	NA	NA	NA	NA	NA	NA	127.753	NA	NA	NA	72.7128	81.129	NA	73.4094	NA	NA	NA	NA	67.1181	NA	NA	79.6565	NA	74.1415	NA	NA	72.6794	NA	NA	110.693	NA	NA	114.56
P62873	Guanine nucleotide-binding protein G(I)/G(S)/G(T) subunit beta-1 OS=Homo sapiens OX=9606 GN=GNB1 PE=1 SV=3	NA	NA	NA	NA	201.256	NA	NA	NA	NA	NA	NA	NA	NA	43.1975	NA	NA	71.0515	NA	NA	NA	NA	NA	NA	NA	NA	NA	NA	NA	NA	NA	NA	NA	NA	NA	NA	NA	NA	NA	NA	NA	NA	NA	NA	NA	NA	NA	88.37	NA
Q86YW5	Trem-like transcript 1 protein OS=Homo sapiens OX=9606 GN=TREML1 PE=1 SV=2	NA	226.733	4.59994	149.8	NA	73.2403	NA	30.0454	NA	478.323	65.4136	280.926	54.6213	NA	7.08202	10.7874	NA	111.597	NA	138.948	5.22947	18.6984	76.5681	NA	NA	23.012	59.2825	NA	10.7604	101.247	2.00331	46.8617	36.7061	18.6194	NA	NA	82.4828	23.7992	10.1885	NA	44.9008	32.777	40.9936	4.70658	18.0467	NA	NA	8.79565
P68871	Hemoglobin subunit beta OS=Homo sapiens OX=9606 GN=HBB PE=1 SV=2	24.3179	7.25366	15.4802	1.63513	39.0334	28.161	20.029	27.9485	65.2342	38.1629	6.27611	21.8779	7.46518	28.9033	312.683	49.2825	40.8664	118.515	24.1205	12.3835	16.74	26.1645	16.9646	38.5414	186.022	65.491	26.5051	33.5275	74.1607	17.8232	25.8129	18.4716	28.2789	522.88	64.8783	417.102	179.929	43.7567	131.042	40.8406	36.6835	38.5555	38.1015	108.103	92.2619	230.608	22.8454	97.3717
P62736	Actin, aortic smooth muscle OS=Homo sapiens OX=9606 GN=ACTA2 PE=1 SV=1	46.653	177.607	12.6869	172.353	244.011	60.5399	44.0909	42.7092	20.0433	211.269	99.0562	199.487	109.686	13.0406	16.5586	19.0927	59.6403	157.304	95.8899	134.103	12.9632	17.4796	115.582	93.2068	24.9459	12.0165	57.1244	165.858	11.7708	93.558	13.1812	83.3691	26.7021	35.091	61.3681	410.994	86.3456	46.1876	13.1658	28.6261	31.1314	7.6315	41.1575	9.8867	14.2029	19.1612	66.5179	13.2335
Q8WZ75	Roundabout homolog 4 OS=Homo sapiens OX=9606 GN=ROBO4 PE=1 SV=1	NA	26.0672	NA	NA	NA	32.5797	78.2631	155.296	128.76	58.9394	NA	55.31	NA	NA	149.543	NA	NA	NA	NA	32.6908	NA	85.7656	91.1615	64.9747	NA	81.2348	NA	NA	NA	NA	NA	NA	78.2776	121.334	NA	42.4601	47.8006	130.242	NA	NA	57.345	NA	87.5057	NA	109.295	NA	NA	NA
P31946	14-3-3 protein beta/alpha OS=Homo sapiens OX=9606 GN=YWHAB PE=1 SV=3	56.5703	165.466	NA	89.198	NA	NA	9.37533	65.9672	19.833	279.725	53.6842	NA	96.5469	NA	30.6674	33.3497	NA	129.109	NA	NA	90.0404	29.7434	90.6039	69.7625	72.2042	31.2767	43.3185	85.9326	NA	83.1245	53.4412	85.7918	NA	43.1584	23.4729	687.699	30.682	42.6701	NA	NA	NA	31.578	49.6437	66.536	29.2341	61.8371	NA	27.554
P11413	Glucose-6-phosphate 1-dehydrogenase OS=Homo sapiens OX=9606 GN=G6PD PE=1 SV=4	48.3114	NA	NA	NA	NA	44.5108	NA	NA	NA	NA	NA	157.885	NA	NA	NA	NA	NA	NA	NA	102.568	NA	NA	NA	NA	57.1749	NA	NA	79.1902	NA	NA	NA	NA	65.5461	NA	82.0132	NA	NA	NA	NA	NA	85.1872	NA	NA	NA	NA	33.632	NA	NA
P13501	C-C motif chemokine 5 OS=Homo sapiens OX=9606 GN=CCL5 PE=1 SV=3	NA	NA	NA	NA	NA	102.068	NA	NA	NA	346.215	NA	174.387	NA	NA	34.6007	NA	NA	NA	NA	130.535	NA	NA	NA	NA	NA	46.3773	NA	NA	NA	NA	NA	NA	52.3702	6.89159	NA	NA	NA	NA	NA	NA	20.0315	NA	NA	NA	22.0427	NA	NA	NA
Q9Y490	Talin-1 OS=Homo sapiens OX=9606 GN=TLN1 PE=1 SV=3	45.5187	181.465	13.0565	169.285	288.75	70.1183	17.1288	52.218	16.845	342.153	58.0015	235.723	87.861	11.1738	10.697	37.2057	59.5201	126.332	108.476	155.7	5.48505	15.1641	93.7953	80.6994	12.7183	7.30158	53.9975	199.405	13.5758	115.322	4.53422	84.856	23.0206	29.3956	47.7397	300.118	173.603	43.4652	12.2533	29.9528	28.3033	21.4952	45.0908	4.70277	10.5905	7.34019	62.7724	12.7008
P14625	Endoplasmin OS=Homo sapiens OX=9606 GN=HSP90B1 PE=1 SV=1	NA	102.39	NA	NA	NA	NA	214.814	101.601	262.1	150.883	120.845	NA	88.1357	NA	52.2201	48.3981	NA	86.3609	83.6065	NA	NA	55.6549	89.1791	74.549	NA	43.1181	53.1964	NA	NA	75.6091	NA	NA	NA	75.8172	NA	148.67	68.3238	66.9763	NA	81.9172	NA	44.6277	105.563	NA	47.6029	NA	NA	61.7778
C9J2C0	Tubulin alpha chain (Fragment) OS=Homo sapiens OX=9606 GN=TUBA8 PE=1 SV=1	20.775	154.719	4.05387	117.91	122.902	140.822	5.86486	37.1443	12.1376	718.417	31.4257	339.514	60.1751	4.27035	16.3797	5.0286	49.9713	62.2207	NA	82.5989	5.28558	8.22593	26.6445	64.4088	0.875675	12.8696	17.4979	147.474	1.73361	65.4567	7.08683	30.6637	2.26652	30.8059	35.2175	245.439	274.127	22.9717	1.92407	NA	8.81385	3.31172	43.4581	1.58569	20.0144	5.04323	19.7943	8.17597
P25705	ATP synthase subunit alpha, mitochondrial OS=Homo sapiens OX=9606 GN=ATP5F1A PE=1 SV=1	NA	NA	NA	107.826	NA	NA	NA	NA	NA	557.954	NA	NA	NA	NA	5.99517	NA	NA	NA	NA	NA	10.991	NA	NA	NA	NA	4.87011	NA	NA	NA	NA	124.103	151.665	NA	23.4041	NA	NA	NA	NA	NA	NA	NA	NA	NA	120.188	3.81928	NA	NA	NA
A0A0A0MTH3	Integrin-linked protein kinase OS=Homo sapiens OX=9606 GN=ILK PE=1 SV=1	50.0129	NA	NA	NA	NA	136.486	15.9315	NA	5.72302	329.953	79.499	379.935	NA	NA	20.0127	NA	NA	NA	NA	273.025	NA	NA	NA	69.7562	8.42055	20.0087	74.0972	239.691	NA	NA	NA	NA	20.7478	44.9705	101.2	248.32	NA	NA	NA	NA	22.2572	42.875	NA	NA	31.3829	9.29083	NA	22.8143
R4GMU1	GDH/6PGL endoplasmic bifunctional protein OS=Homo sapiens OX=9606 GN=H6PD PE=1 SV=1	82.3027	NA	82.9692	56.9876	NA	131.388	62.8382	NA	78.7501	30.3888	NA	126.049	105.526	NA	110.802	94.2395	NA	54.6183	NA	69.7164	74.2109	NA	NA	55.5522	78.1006	101.316	NA	38.0226	112.532	62.7212	44.9314	111.72	297.843	87.6103	137.244	29.2645	NA	NA	34.5325	NA	266.958	NA	NA	53.6606	55.5122	41.0941	NA	NA
P04179	Superoxide dismutase [Mn], mitochondrial OS=Homo sapiens OX=9606 GN=SOD2 PE=1 SV=3	NA	NA	NA	NA	233.239	NA	32.1943	31.518	33.3893	230.233	NA	NA	86.5749	35.0656	37.784	30.2098	67.9059	97.4251	82.8594	NA	NA	NA	75.917	89.1094	NA	22.0363	NA	NA	NA	93.8604	NA	NA	NA	33.9617	NA	373.086	NA	45.9839	NA	38.0223	NA	NA	59.2576	NA	19.7503	NA	86.3795	NA
Q9NYL9	Tropomodulin-3 OS=Homo sapiens OX=9606 GN=TMOD3 PE=1 SV=1	NA	207.883	NA	NA	NA	NA	NA	NA	NA	NA	NA	NA	NA	NA	NA	NA	NA	NA	NA	NA	NA	7.36964	NA	NA	NA	NA	NA	NA	NA	NA	NA	NA	NA	NA	NA	NA	95.7877	NA	NA	NA	NA	NA	NA	NA	NA	NA	NA	NA
O15117	FYN-binding protein 1 OS=Homo sapiens OX=9606 GN=FYB1 PE=1 SV=2	NA	193.18	NA	NA	NA	NA	NA	NA	NA	85.5184	NA	NA	NA	NA	122.377	NA	NA	NA	NA	NA	NA	17.0275	NA	NA	NA	80.772	NA	NA	NA	NA	NA	NA	NA	50.7801	NA	NA	69.4878	NA	NA	NA	NA	NA	NA	NA	41.4171	NA	NA	NA
P37837	Transaldolase OS=Homo sapiens OX=9606 GN=TALDO1 PE=1 SV=2	NA	112.981	NA	70.8568	NA	31.6273	NA	NA	NA	36.8643	NA	60.6264	NA	NA	166.874	NA	NA	NA	NA	71.4718	19.4688	32.7446	NA	NA	NA	45.7023	NA	NA	NA	NA	35.9589	92.5755	79.4725	126.87	NA	NA	14.2349	NA	NA	NA	100.741	NA	NA	34.018	43.7383	NA	NA	NA
O75874	Isocitrate dehydrogenase [NADP] cytoplasmic OS=Homo sapiens OX=9606 GN=IDH1 PE=1 SV=2	NA	NA	NA	NA	NA	NA	NA	23.3174	NA	NA	NA	NA	NA	NA	NA	NA	NA	NA	NA	NA	NA	NA	201.389	NA	NA	NA	NA	NA	NA	NA	NA	NA	NA	NA	NA	NA	NA	43.1986	NA	NA	NA	NA	30.7452	NA	NA	NA	NA	NA
A0A0G2JMW3	Cadherin-related family member 5 OS=Homo sapiens OX=9606 GN=CDHR5 PE=1 SV=1	NA	NA	NA	NA	NA	NA	79.9155	NA	70.9107	NA	NA	NA	NA	NA	NA	NA	NA	NA	NA	NA	NA	NA	NA	50.2582	NA	NA	NA	NA	NA	NA	NA	NA	NA	NA	NA	54.4896	NA	NA	NA	NA	NA	NA	NA	NA	NA	NA	NA	NA
Q99436	Proteasome subunit beta type-7 OS=Homo sapiens OX=9606 GN=PSMB7 PE=1 SV=1	86.9204	NA	NA	NA	NA	NA	NA	NA	NA	70.4507	NA	NA	NA	NA	119.694	NA	NA	NA	NA	NA	NA	NA	NA	NA	148.068	50.9039	NA	115.153	NA	NA	NA	NA	NA	138.553	155.925	NA	NA	NA	NA	NA	NA	NA	NA	NA	68.1787	58.3065	NA	NA
P02452	Collagen alpha-1(I) chain OS=Homo sapiens OX=9606 GN=COL1A1 PE=1 SV=5	233.07	NA	NA	NA	NA	NA	151.96	57.889	118.537	52.4978	NA	NA	186.164	NA	77.2028	64.83	NA	18.2043	NA	NA	NA	NA	57.9159	67.6495	41.7367	65.1742	NA	55.1052	NA	35.2528	NA	NA	NA	97.2862	108.493	40.6188	NA	78.0533	NA	NA	NA	NA	84.4191	NA	71.6848	78.9254	NA	NA
Q9H4X1	Regulator of cell cycle RGCC OS=Homo sapiens OX=9606 GN=RGCC PE=1 SV=1	NA	NA	NA	NA	NA	NA	NA	43.5234	NA	NA	NA	NA	NA	NA	NA	NA	NA	NA	NA	NA	NA	NA	147.652	NA	NA	NA	NA	NA	NA	NA	NA	NA	NA	NA	NA	NA	NA	58.1882	NA	NA	NA	NA	21.1688	NA	NA	NA	NA	NA
P21333	Filamin-A OS=Homo sapiens OX=9606 GN=FLNA PE=1 SV=4	41.8118	189.886	9.95403	176.105	336.897	59.6209	12.386	42.3942	15.1494	339.001	80.1213	224.784	98.092	8.69204	6.57196	16.5406	55.1538	155.98	101.049	137.47	12.5026	16.4242	112.497	83.8711	9.0376	5.68948	70.2745	199.581	6.42414	100.403	8.99076	88.3356	24.0065	34.1304	55.9677	303.73	95.4864	51.6054	5.98127	27.1563	30.7786	12.8226	39.6899	11.6581	8.24787	6.91104	62.7535	16.509
K7ER74	APOC4-APOC2 readthrough (NMD candidate) OS=Homo sapiens OX=9606 GN=APOC4-APOC2 PE=1 SV=1	63.2306	31.0207	31.8753	13.396	NA	20.0373	58.5728	50.5496	31.0044	85.6725	18.9341	85.7482	21.5681	NA	126.719	28.2498	NA	129.767	47.14	43.9044	98.6721	59.1721	18.023	46.027	51.6428	23.7038	42.1053	92.24	77.4362	105.434	57.0284	15.8895	50.0924	64.5034	31.6167	289.175	854.229	31.6087	64.5809	120.394	37.3948	54.5096	38.0235	54.869	128.117	234.44	NA	76.5712
P04792	Heat shock protein beta-1 OS=Homo sapiens OX=9606 GN=HSPB1 PE=1 SV=2	NA	189.338	NA	297.522	NA	NA	67.8763	25.3655	50.7805	NA	66.3814	NA	NA	NA	NA	NA	NA	NA	NA	NA	7.21147	13.9456	58.8775	93.9158	NA	NA	98.7714	NA	NA	NA	13.9856	99.8476	NA	NA	NA	409.634	38.6307	34.6918	NA	NA	NA	11.075	55.2239	16.94	NA	NA	NA	27.3419
E7EUC7	UTP--glucose-1-phosphate uridylyltransferase OS=Homo sapiens OX=9606 GN=UGP2 PE=1 SV=1	NA	NA	NA	NA	NA	NA	14.2134	21.5304	19.2887	NA	105.455	NA	NA	NA	NA	NA	NA	NA	NA	NA	NA	NA	49.8431	80.9375	NA	NA	48.767	NA	NA	NA	NA	NA	NA	NA	NA	612.7	NA	48.0548	NA	NA	NA	30.8474	68.0935	NA	NA	NA	NA	47.9226
P52566	Rho GDP-dissociation inhibitor 2 OS=Homo sapiens OX=9606 GN=ARHGDIB PE=1 SV=3	NA	154.977	8.08725	110.951	217.185	NA	5.36048	44.0824	18.4896	94.2684	79.1978	NA	111.49	18.5382	26.9446	26.9684	67.773	163.171	NA	NA	21.6324	25.899	99.6493	101.75	NA	12.267	68.0437	NA	20.396	100.648	38.4478	84.899	NA	55.436	NA	747.265	57.829	47.2789	14.9271	NA	NA	14.2091	30.6296	22.005	16.9767	NA	89.8243	13.1548
P11597	Cholesteryl ester transfer protein OS=Homo sapiens OX=9606 GN=CETP PE=1 SV=2	NA	NA	NA	54.8097	NA	77.1094	NA	NA	NA	NA	NA	65.9359	NA	NA	NA	NA	NA	NA	65.4201	106.625	146.739	NA	NA	NA	NA	NA	NA	NA	NA	NA	71.6345	45.7059	85.3257	NA	NA	NA	NA	NA	NA	48.3605	38.6573	NA	NA	57.5894	NA	NA	NA	NA
P07737	Profilin-1 OS=Homo sapiens OX=9606 GN=PFN1 PE=1 SV=2	27.5492	231.051	8.00498	177.994	184.867	106.812	5.91665	28.6174	19.0697	209.416	62.3652	183.835	89.1184	5.84133	7.08928	10.7047	69.9328	114.602	91.3258	130.982	8.64627	12.5649	69.7319	119.005	13.1682	4.69023	44.9787	160.622	9.88257	92.9274	13.7094	71.6914	21.4598	32.8401	52.1375	848.154	82.1981	39.1135	6.48125	30.1928	21.4128	18.5447	48.6577	8.87619	9.96379	9.28275	55.7264	20.6187
Q14247	Src substrate cortactin OS=Homo sapiens OX=9606 GN=CTTN PE=1 SV=2	58.8672	106.652	22.5426	276.88	307.755	39.0767	14.7513	40.362	22.5635	181.974	NA	171.657	102.555	1.86337	10.0026	8.63413	33.8702	181.204	108.976	114.422	8.21848	20.0761	91.8185	72.3057	16.0011	0.870585	NA	223.273	19.7747	100.044	12.7508	118.005	22.6459	24.1917	52.9495	411.738	39.8146	50.1713	21.3985	29.1628	30.3538	NA	37.1159	6.65705	9.10319	11.9509	47.8248	NA
P02751	Fibronectin OS=Homo sapiens OX=9606 GN=FN1 PE=1 SV=5	35.5225	55.377	53.019	34.1676	77.4902	24.492	35.6701	70.7624	60.8248	457.914	35.4489	183.881	88.2308	53.9628	54.3522	61.4386	56.9546	37.151	59.2922	85.4536	79.242	175.323	93.4044	29.3356	69.7488	51.6625	49.563	80.0577	58.2028	58.7436	70.7781	56.7123	78.8625	58.8561	109.626	48.7748	75.2123	68.1152	53.2085	54.3644	62.7579	55.8122	129.981	66.7077	89.6627	116.422	32.5856	77.382
P04746	Pancreatic alpha-amylase OS=Homo sapiens OX=9606 GN=AMY2A PE=1 SV=2	NA	NA	NA	60.823	NA	NA	NA	NA	NA	NA	NA	NA	NA	NA	NA	NA	NA	NA	NA	NA	116.843	NA	NA	NA	NA	NA	NA	NA	NA	NA	124.408	82.1425	NA	NA	NA	NA	NA	NA	NA	NA	NA	NA	NA	72.3749	NA	NA	NA	NA
A0A075B6K0	Immunoglobulin lambda variable 3-16 OS=Homo sapiens OX=9606 GN=IGLV3-16 PE=3 SV=2	28.5249	74.9645	124.329	48.3855	37.7284	51.2136	26.3858	66.4557	942.306	56.6422	24.2306	31.2098	26.891	46.1004	63.5573	27.0901	34.4219	107.112	19.6284	35.248	246.542	26.9524	525.04	12.8976	239.228	124.889	38.3239	25.2816	217.99	59.0764	90.5253	230.74	27.629	139.591	12.8009	72.024	68.6773	9.13402	69.6041	62.6029	149.083	49.9659	16.9787	36.9467	24.6222	19.0581	158.167	41.135
D6RE86	Ceruloplasmin (Fragment) OS=Homo sapiens OX=9606 GN=CP PE=1 SV=8	12.9483	13.9791	56.7131	NA	113.464	NA	NA	96.6146	NA	37.6971	93.499	NA	NA	131.453	112.354	NA	90.8246	NA	NA	NA	NA	48.1172	31.2948	NA	22.4548	81.1697	89.5126	51.6908	62.7054	NA	NA	NA	NA	69.702	164.508	NA	46.9886	19.0747	100.94	NA	NA	96.4115	52.7061	NA	57.4955	833.792	104.531	70.4472
Q15942	Zyxin OS=Homo sapiens OX=9606 GN=ZYX PE=1 SV=1	57.3399	147.129	19.4267	208.227	312.048	69.0311	17.6332	57.5965	39.4838	129.74	85.964	132.58	NA	11.7013	15.3654	NA	61.9259	NA	95.8898	129.988	3.88192	11.4194	115.572	106.149	11.5036	8.09014	95.8798	258.857	8.55182	NA	5.01894	106.108	37.7674	46.7449	52.3224	579.304	101.574	34.3922	17.2293	25.3631	35.4199	23.7021	41.163	5.29307	12.4715	5.37819	113.358	14.137
P04275	von Willebrand factor OS=Homo sapiens OX=9606 GN=VWF PE=1 SV=4	27.9274	27.9538	74.6971	25.6025	202.921	20.182	26.1974	83.9831	107.843	395.241	60.9919	106.311	75.9678	90.0196	60.5593	188.431	55.2923	83.7637	45.6009	67.5088	99.3312	275.174	123.453	24.1323	61.9296	39.0309	61.512	66.7937	43.5739	55.3947	76.7553	128.206	32.0441	37.0334	98.7789	35.5434	84.5326	105.125	82.1719	14.8792	95.5286	81.6859	98.1153	71.5643	94.3647	104.53	28.8103	46.7008
Q9H4B7	Tubulin beta-1 chain OS=Homo sapiens OX=9606 GN=TUBB1 PE=1 SV=1	NA	98.3227	NA	NA	NA	120.352	93.064	NA	95.1423	226.021	35.4998	287.044	NA	NA	4.07753	NA	NA	NA	NA	172.71	NA	111.079	NA	69.1456	NA	5.96219	27.4962	NA	NA	NA	NA	NA	39.8411	18.8416	NA	239.634	123.568	NA	NA	NA	44.7579	41.2797	NA	NA	10.91	NA	NA	19.714
Q10567	AP-1 complex subunit beta-1 OS=Homo sapiens OX=9606 GN=AP1B1 PE=1 SV=2	NA	139.127	NA	NA	NA	NA	NA	NA	NA	NA	NA	NA	NA	NA	NA	NA	NA	NA	99.5219	NA	NA	39.7675	NA	NA	NA	NA	NA	NA	NA	NA	NA	NA	NA	NA	NA	NA	71.8428	NA	NA	5.13729	NA	NA	NA	NA	NA	NA	NA	NA
P78386	Keratin, type II cuticular Hb5 OS=Homo sapiens OX=9606 GN=KRT85 PE=1 SV=1	NA	62.5762	40.99	28.6416	NA	NA	110.593	116.513	167.74	NA	NA	NA	20.0924	NA	NA	79.9406	NA	74.128	NA	NA	44.9151	83.7222	91.629	26.2842	NA	NA	NA	NA	84.4423	77.0596	60.5956	68.9287	NA	NA	NA	49.7299	285.157	72.7857	77.8194	NA	NA	NA	62.2182	77.7349	NA	NA	NA	NA
P07858	Cathepsin B OS=Homo sapiens OX=9606 GN=CTSB PE=1 SV=3	NA	NA	19.9697	120.796	NA	NA	NA	NA	NA	NA	NA	NA	NA	NA	NA	NA	NA	NA	NA	NA	89.6153	NA	NA	NA	NA	NA	NA	NA	18.769	NA	97.5937	119.078	NA	NA	NA	NA	NA	NA	31.1423	NA	NA	NA	NA	61.288	NA	NA	NA	NA
Q15828	Cystatin-M OS=Homo sapiens OX=9606 GN=CST6 PE=1 SV=1	NA	NA	126.33	NA	67.5063	NA	261.505	52.9925	142.543	NA	NA	NA	NA	106.623	NA	NA	34.4668	NA	NA	NA	NA	NA	116.381	41.25	NA	NA	NA	NA	183.098	NA	NA	NA	NA	NA	NA	24.0444	NA	119.464	86.6738	NA	NA	NA	70.3274	NA	NA	NA	51.9049	NA
P63104	14-3-3 protein zeta/delta OS=Homo sapiens OX=9606 GN=YWHAZ PE=1 SV=1	44.8211	161.012	31.1989	199.54	122.999	113.645	12.4085	65.9672	8.41967	411.113	51.5689	247.879	103.473	3.04288	13.8959	13.3186	53.1751	123.846	92.4333	117.632	11.9208	11.4533	90.6039	82.7728	6.29228	15.4326	37.2833	201.869	43.1498	78.291	8.65255	92.4261	36.6143	34.0683	81.6547	481.608	75.4161	42.6701	50.3679	41.582	34.2645	14.0886	49.6437	5.08207	16.7642	14.1365	20.7259	25.3964
P01718	Immunoglobulin lambda variable 3-27 OS=Homo sapiens OX=9606 GN=IGLV3-27 PE=1 SV=2	NA	97.7142	88.6755	74.8257	29.7499	42.1573	226.367	43.7878	285.506	28.7784	45.4976	22.7328	123.716	211.586	114.695	38.409	30.4128	47.0483	41.7742	34.9864	42.9024	68.8571	177.765	70.796	NA	210.494	94.8911	NA	98.7738	45.526	78.7092	85.1411	42.9152	54.2138	NA	30.0851	46.4231	56.2943	105.3	33.5814	62.6738	37.3796	143.872	134.541	48.9022	NA	56.4443	72.6467
P35579	Myosin-9 OS=Homo sapiens OX=9606 GN=MYH9 PE=1 SV=4	40.1248	215.339	6.91258	161.548	219.801	79.2751	19.3582	61.2314	12.9217	423.301	57.9645	237.508	82.4941	12.8559	18.8666	7.35948	48.1543	102.871	109.213	130.14	11.9234	15.8148	93.1393	83.9239	9.97351	16.2529	48.7278	204.681	4.52983	107.883	10.8273	76.3666	19.6796	30.1507	60.601	360.216	121.221	47.9648	4.34846	38.8568	22.7377	17.7552	48.2824	8.91352	11.5583	10.0551	42.604	11.293
P48637	Glutathione synthetase OS=Homo sapiens OX=9606 GN=GSS PE=1 SV=1	NA	NA	NA	NA	NA	36.3144	68.2751	NA	59.2439	56.514	NA	89.3709	NA	NA	104.955	NA	NA	NA	NA	92.6535	NA	NA	NA	67.1038	NA	64.3544	NA	NA	NA	NA	NA	NA	97.6946	83.6179	NA	177.013	NA	NA	NA	NA	104.854	NA	NA	NA	77.1496	NA	NA	NA
Q16706	Alpha-mannosidase 2 OS=Homo sapiens OX=9606 GN=MAN2A1 PE=1 SV=2	73.6714	NA	61.8404	35.9541	NA	46.6682	NA	NA	NA	NA	NA	44.6	NA	NA	NA	NA	NA	NA	NA	61.7633	53.936	NA	NA	NA	86.1413	NA	NA	70.9549	88.4912	NA	64.2815	106.164	103.679	NA	61.8259	NA	NA	NA	74.845	NA	163.571	NA	NA	56.0942	NA	40.252	NA	NA
Q9H4G4	Golgi-associated plant pathogenesis-related protein 1 OS=Homo sapiens OX=9606 GN=GLIPR2 PE=1 SV=3	55.7118	NA	60.3181	NA	NA	NA	NA	NA	NA	NA	NA	NA	NA	NA	NA	NA	NA	NA	NA	NA	NA	NA	NA	NA	59.8303	NA	NA	75.7312	55.7586	NA	NA	NA	NA	NA	105.797	NA	NA	NA	71.7523	NA	NA	NA	NA	NA	NA	103.817	NA	NA
P11142	Heat shock cognate 71 kDa protein OS=Homo sapiens OX=9606 GN=HSPA8 PE=1 SV=1	35.6079	209.919	25.7858	135.396	194.861	69.559	29.6011	53.7327	21.1811	280.981	70.0757	255.094	NA	20.4354	24.9428	NA	65.616	NA	87.9518	112.502	64.32	29.2891	75.3176	85.9227	20.3497	20.9955	78.1927	143.517	33.4389	NA	24.6398	80.9398	33.6482	55.2997	22.5274	679.452	82.7371	47.3867	24.4771	34.1144	42.5078	64.0665	47.374	72.8717	36.3099	27.0983	69.3868	47.7645
P29401	Transketolase OS=Homo sapiens OX=9606 GN=TKT PE=1 SV=3	79.2819	NA	NA	90.1679	129.32	51.0067	49.2854	57.2182	35.6966	NA	77.6692	72.3091	64.026	195.207	NA	75.9551	95.296	96.7198	NA	73.0824	63.8855	NA	82.5483	63.7439	145.22	NA	81.2744	108.287	NA	47.0273	59.6338	65.2872	87.2145	NA	96.3594	802.916	NA	78.2912	NA	NA	75.6795	56.6587	57.0377	70.2777	NA	26.7126	160.581	63.1868
Q16853	Membrane primary amine oxidase OS=Homo sapiens OX=9606 GN=AOC3 PE=1 SV=3	NA	NA	NA	98.7002	NA	NA	NA	NA	NA	NA	85.3042	NA	NA	NA	NA	NA	NA	NA	NA	NA	130.725	NA	NA	NA	NA	NA	73.4478	NA	NA	NA	94.0318	70.1488	NA	NA	NA	NA	NA	NA	NA	NA	NA	101.512	NA	112.744	NA	NA	NA	94.3488
A0A087X188	Bridging integrator 2 OS=Homo sapiens OX=9606 GN=BIN2 PE=1 SV=1	57.0642	129.293	NA	177.082	291.512	40.3992	54.9659	46.487	29.1268	188.813	NA	85.9854	126.406	5.90677	13.7561	12.3914	64.7965	149.985	66.4947	224.987	5.04006	15.186	138.953	77.9308	5.96145	6.78456	NA	254.143	NA	85.0803	7.38514	85.9952	32.0678	41.2936	68.211	279.987	62.6774	24.7649	NA	30.892	23.7965	NA	38.282	4.0825	7.8245	6.32459	65.5968	NA
P11766	Alcohol dehydrogenase class-3 OS=Homo sapiens OX=9606 GN=ADH5 PE=1 SV=4	NA	217.756	NA	NA	NA	61.3576	9.03894	49.0696	18.3998	NA	NA	212.887	NA	NA	NA	NA	NA	NA	NA	120.923	NA	14.0286	90.3811	108.378	NA	NA	NA	NA	NA	NA	NA	NA	55.3603	NA	NA	130.891	78.7117	57.388	NA	NA	60.7852	NA	96.9013	NA	NA	NA	NA	NA
Q14126	Desmoglein-2 OS=Homo sapiens OX=9606 GN=DSG2 PE=1 SV=2	NA	59.6288	80.6736	57.7763	76.2416	36.4677	86.9903	77.0823	95.9843	NA	73.4787	43.2737	90.9004	108.581	NA	89.0595	33.3587	73.0282	46.4514	45.6174	64.5322	99.7422	47.9083	69.8097	NA	NA	90.1434	NA	54.5326	757.931	94.0526	56.8859	87.3773	NA	NA	66.2146	26.5852	75.5209	100.627	31.6039	99.991	114.706	56.9114	61.3006	NA	NA	61.5168	62.904
P78324	Tyrosine-protein phosphatase non-receptor type substrate 1 OS=Homo sapiens OX=9606 GN=SIRPA PE=1 SV=2	59.1119	NA	85.0625	NA	NA	NA	NA	NA	NA	49.1127	NA	NA	NA	NA	110.607	NA	NA	NA	NA	NA	NA	NA	NA	NA	115.203	55.7465	NA	45.3807	108.923	NA	NA	NA	NA	91.9797	62.685	NA	NA	NA	92.6676	NA	NA	NA	NA	NA	41.1464	38.9448	NA	NA
Q14847	LIM and SH3 domain protein 1 OS=Homo sapiens OX=9606 GN=LASP1 PE=1 SV=2	68.8198	238.689	NA	NA	314.745	52.734	11.357	NA	42.3838	139.476	NA	180.078	NA	17.1607	36.7214	NA	71.8551	NA	79.704	142.834	NA	7.49145	NA	32.3358	37.13	15.6556	NA	192.314	NA	NA	NA	NA	30.6354	61.8316	65.4946	287.865	90.7974	NA	NA	24.0024	33.4753	NA	NA	NA	20.905	5.6274	82.3067	NA
A0A087WYE8	Immunoglobulin heavy variable 1/OR21-1 (non-functional) (Fragment) OS=Homo sapiens OX=9606 GN=IGHV1OR21-1 PE=1 SV=1	NA	105.42	87.414	54.2463	NA	39.7234	122.341	41.7216	295.462	39.3426	79.7854	39.7807	12.1023	NA	226.827	92.1074	NA	150.695	57.521	30.6205	40.2749	47.702	74.9201	57.3735	NA	84.3224	180.662	NA	123.794	89.0924	60.6455	170.111	108.483	139.363	NA	65.7273	19.3771	88.8953	229.946	34.1422	139.364	98.7806	65.2011	42.4493	33.0641	NA	NA	35.9574
P60953	Cell division control protein 42 homolog OS=Homo sapiens OX=9606 GN=CDC42 PE=1 SV=2	42.2802	185.251	NA	148.184	276.843	48.2359	NA	NA	NA	NA	NA	127.331	NA	34.1711	NA	NA	42.4404	NA	NA	91.6376	31.9701	15.9538	NA	NA	20.6218	NA	NA	131.864	NA	NA	23.7553	83.7706	39.8233	NA	50.5482	NA	59.7877	NA	NA	NA	38.9367	NA	NA	21.208	NA	12.4461	69.9046	NA
P14618	Pyruvate kinase PKM OS=Homo sapiens OX=9606 GN=PKM PE=1 SV=4	69.0392	166.101	24.2175	174.711	232.797	48.8242	46.9488	43.6586	25.0014	115.533	86.7337	137.491	96.4124	12.6197	22.8052	29.444	56.9896	165.343	98.4927	122.236	19.0432	26.1747	93.8136	102.491	22.5029	19.0378	69.2692	177.333	29.3718	83.019	29.9863	101.557	43.3643	45.5758	76.6474	653.03	66.4654	56.0493	24.3225	27.0666	57.8589	28.3454	56.6537	21.1877	26.0661	17.9665	71.5802	15.8365
Q15404	Ras suppressor protein 1 OS=Homo sapiens OX=9606 GN=RSU1 PE=1 SV=3	40.2378	362.936	7.55471	164.19	NA	50.9151	NA	NA	NA	344.248	NA	355.089	NA	NA	11.5336	NA	NA	NA	NA	175.931	12.1633	5.92461	NA	NA	2.14707	20.1437	NA	162.058	8.89429	NA	5.7662	85.6224	26.9149	51.4572	37.1153	NA	106.898	NA	21.8913	NA	21.3001	NA	NA	4.92622	16.8994	2.27786	NA	NA
P10599	Thioredoxin OS=Homo sapiens OX=9606 GN=TXN PE=1 SV=3	55.2914	173.452	20.2531	86.1085	NA	73.8971	8.9941	NA	26.6491	179.923	44.3335	152.217	36.9251	NA	82.721	22.5924	NA	43.1316	NA	80.3645	30.9821	32.9816	NA	77.5564	92.7619	30.1657	41.2878	160.772	45.5746	74.3415	47.4747	66.0069	46.6845	109.95	46.2846	502.764	79.062	NA	31.5544	NA	32.7055	48.4529	NA	24.0047	82.3576	49.9123	NA	67.2519
P02730	Band 3 anion transport protein OS=Homo sapiens OX=9606 GN=SLC4A1 PE=1 SV=3	NA	23.1204	NA	NA	62.7395	24.3401	28.8641	NA	17.487	28.0316	NA	41.1082	NA	43.3211	111.371	NA	38.5419	NA	NA	33.9353	NA	54.2438	NA	38.9949	NA	54.2825	NA	NA	NA	NA	NA	NA	76.0307	250.509	NA	1077.83	87.8619	NA	NA	NA	79.2583	NA	NA	NA	56.209	NA	45.8186	NA
P16284	Platelet endothelial cell adhesion molecule OS=Homo sapiens OX=9606 GN=PECAM1 PE=1 SV=2	NA	157.029	NA	94.5481	NA	NA	40.5345	NA	76.8997	171.683	64.0757	NA	NA	NA	104.8	NA	NA	NA	NA	NA	52.4746	128.92	NA	57.8737	NA	74.4127	74.9448	NA	NA	NA	59.4944	193.068	NA	72.9801	NA	76.7577	31.7608	NA	NA	NA	NA	10.5639	NA	27.1378	47.4766	NA	NA	47.6397
P48059	LIM and senescent cell antigen-like-containing domain protein 1 OS=Homo sapiens OX=9606 GN=LIMS1 PE=1 SV=4	56.1521	290.208	NA	223.764	428.895	72.8883	33.9914	47.513	33.1387	486.557	42.6356	202.433	73.4096	4.78167	5.40636	13.4972	71.6672	129.689	121.641	106.527	6.32609	14.013	122.655	74.3737	4.4465	2.63508	39.9812	267.115	NA	102.159	0.743546	91.0207	28.0973	32.735	66.9817	377.414	145.776	45.9486	NA	29.352	38.4443	7.12543	41.9345	1.51397	4.82185	3.58519	86.7335	4.57374
O95810	Caveolae-associated protein 2 OS=Homo sapiens OX=9606 GN=CAVIN2 PE=1 SV=3	34.4671	184.044	16.4037	195.686	392.247	58.1308	3.63176	35.4721	0.739288	184.707	NA	256.182	86.3237	8.95595	19.2094	47.9637	62.8314	127.698	99.9968	132.213	6.94104	5.69706	102.904	74.599	10.4843	11.5338	NA	171.674	7.27299	84.5352	3.63237	146.073	22.0005	54.5624	64.876	299.177	76.2353	43.5972	3.38503	13.6552	19.8412	NA	34.8615	5.42152	4.25653	8.69377	59.6753	NA
P40926	Malate dehydrogenase, mitochondrial OS=Homo sapiens OX=9606 GN=MDH2 PE=1 SV=3	NA	167.572	11.2877	NA	NA	36.5891	68.6403	NA	266.144	245.781	80.8352	252.202	NA	NA	6.7655	NA	NA	NA	NA	135.978	NA	21.5994	NA	352.979	NA	23.6323	66.6883	NA	10.0922	NA	NA	NA	31.9492	32.3404	NA	82.6025	82.9191	NA	6.31899	NA	35.8109	9.96154	NA	NA	10.3441	NA	NA	5.60723
P24043	Laminin subunit alpha-2 OS=Homo sapiens OX=9606 GN=LAMA2 PE=1 SV=4	NA	63.0481	NA	NA	NA	NA	NA	NA	NA	NA	NA	NA	NA	NA	NA	NA	NA	NA	NA	NA	NA	117.307	NA	NA	NA	NA	NA	NA	NA	NA	NA	NA	NA	NA	NA	NA	23.3942	NA	NA	NA	NA	NA	NA	NA	NA	NA	NA	NA
Q15833	Syntaxin-binding protein 2 OS=Homo sapiens OX=9606 GN=STXBP2 PE=1 SV=2	51.7933	NA	NA	NA	NA	NA	NA	NA	NA	NA	NA	NA	NA	NA	NA	NA	NA	NA	NA	NA	NA	NA	NA	NA	18.445	NA	NA	327.328	NA	NA	NA	NA	NA	NA	67.3347	NA	NA	NA	NA	NA	NA	NA	NA	NA	NA	12.2516	NA	NA
P00915	Carbonic anhydrase 1 OS=Homo sapiens OX=9606 GN=CA1 PE=1 SV=2	39.2413	17.9485	48.4818	12.3829	86.9652	33.6849	57.646	42.2332	42.5427	40.2093	11.9286	28.3055	25.6024	110.178	290.969	26.5595	23.1266	67.476	35.867	34.8725	33.2613	33.9808	25.1634	44.9608	56.5953	72.9757	66.1158	17.8524	108.817	33.5403	82.8284	60.6612	99.5749	192.272	20.5588	807.868	40.6771	27.9178	103.147	22.5277	102.951	64.7751	62.1746	45.2885	137.383	226.753	49.3555	51.0748
V9GYM3	Apolipoprotein A-II OS=Homo sapiens OX=9606 GN=APOA2 PE=1 SV=1	41.7291	53.8617	49.2798	31.2451	44.8504	44.2359	75.2753	80.4259	171.119	95.6361	16.5348	60.928	33.2353	62.5792	129.794	117.179	94.26	204.212	34.9744	52.3293	66.7095	68.2246	48.5756	47.782	53.7113	74.3956	46.4607	77.4764	136.525	82.8462	65.7285	40.2017	92.7615	133.682	39.0205	153.269	272.388	59.4712	111.844	140.139	43.9116	51.3306	46.9652	115.156	79.7831	229.615	82.3112	52.4661
P27105	Erythrocyte band 7 integral membrane protein OS=Homo sapiens OX=9606 GN=STOM PE=1 SV=3	44.3942	195.533	NA	160.84	141.885	56.6906	4.15541	NA	7.04903	336.982	64.1951	213.821	NA	11.975	26.496	NA	40.5738	NA	NA	115.452	10.7981	16.0782	NA	74.3688	47.2009	13.9271	46.6725	98.1882	NA	NA	33.3776	72.2103	29.2077	57.7403	50.5482	561.511	91.5608	NA	NA	NA	26.984	18.7964	NA	19.3027	21.0498	20.2249	25.489	18.0462
P60174	Triosephosphate isomerase OS=Homo sapiens OX=9606 GN=TPI1 PE=1 SV=3	NA	165.936	NA	207.053	140.608	62.2073	22.1674	48.1857	25.297	NA	NA	112.558	NA	105.854	NA	NA	89.6602	NA	101.332	115.511	21.2151	22.4556	201.657	73.0884	NA	NA	NA	NA	NA	NA	37.1816	90.3301	54.4835	NA	NA	260.087	131.964	59.06	NA	28.3663	44.7284	NA	55.046	31.5049	NA	NA	109.036	NA
P53801	Pituitary tumor-transforming gene 1 protein-interacting protein OS=Homo sapiens OX=9606 GN=PTTG1IP PE=1 SV=1	NA	223.9	NA	NA	NA	NA	NA	NA	NA	NA	NA	NA	NA	NA	NA	NA	NA	NA	108.044	NA	NA	16.8309	NA	NA	NA	NA	NA	NA	NA	NA	NA	NA	NA	NA	NA	NA	89.5355	NA	NA	34.0284	NA	NA	NA	NA	NA	NA	NA	NA
A0A0B4J2D9	Immunoglobulin kappa variable 1D-13 OS=Homo sapiens OX=9606 GN=IGKV1D-13 PE=3 SV=1	8.44455	36.8445	13.1996	NA	NA	28.3475	14.8902	9.64726	23.7435	5.19104	NA	14.2923	14.9749	NA	4.80565	33.1709	NA	163.295	NA	23.7779	NA	22.3819	4.59341	216.824	23.4311	12.4922	NA	22.0421	29.1542	33.5201	NA	NA	15.9614	5.55156	69.9178	9.54791	992.718	49.3379	13.1264	NA	131.122	NA	95.334	NA	14.6952	1186.99	NA	NA
P05556	Integrin beta-1 OS=Homo sapiens OX=9606 GN=ITGB1 PE=1 SV=2	83.9769	NA	NA	135.182	NA	NA	88.1275	59.8025	71.5882	NA	NA	NA	NA	NA	NA	NA	NA	NA	NA	NA	28.1725	NA	153.98	76.9389	63.8599	NA	NA	148.936	NA	NA	31.7989	83.1792	NA	NA	66.6707	95.5228	NA	92.1519	NA	NA	NA	NA	56.7824	46.7266	NA	48.7469	NA	NA
P03950	Angiogenin OS=Homo sapiens OX=9606 GN=ANG PE=1 SV=1	58.2269	65.9512	NA	54.8296	107.749	62.7789	98.5096	93.4697	169.423	43.1058	114.891	55.2046	60.238	58.7312	70.5554	62.8179	148.267	72.9667	36.4079	77.2277	81.1707	46.8861	72.9504	131.71	101.68	49.1881	98.7714	64.4994	NA	79.2821	54.7451	69.279	64.8822	98.5797	93.5392	40.3941	18.5708	80.1757	NA	58.1798	114.059	813.317	139.693	97.5312	53.3338	36.8828	71.8361	94.8422
P10644	cAMP-dependent protein kinase type I-alpha regulatory subunit OS=Homo sapiens OX=9606 GN=PRKAR1A PE=1 SV=1	NA	205.339	NA	NA	NA	73.3484	3.22366	69.837	18.749	327.296	80.0788	182.765	125.231	NA	23.8535	13.234	NA	160.524	94.4531	139.198	NA	10.5915	119.547	61.8143	NA	4.47164	64.4662	NA	NA	73.4662	NA	NA	114.393	42.0282	NA	357.656	74.0786	48.7111	NA	38.4812	59.1921	5.36484	40.7452	NA	7.0136	NA	NA	17.7061
P32119	Peroxiredoxin-2 OS=Homo sapiens OX=9606 GN=PRDX2 PE=1 SV=5	44.1808	36.1696	33.2133	15.6533	57.2523	63.1426	21.6719	NA	33.9121	49.6821	15.6858	54.0697	19.517	44.27	85.0954	14.0974	31.576	28.5698	46.2796	24.8891	30.4084	34.6326	NA	60.6255	81.5221	56.9661	27.8025	27.8554	92.9319	46.1533	75.1065	27.9506	75.3918	194.254	26.5073	1143.25	58.7002	NA	36.0093	23.8236	57.504	58.1489	NA	42.9882	99.1432	100.762	36.6543	105.597
B0YIW2	Apolipoprotein C-III OS=Homo sapiens OX=9606 GN=APOC3 PE=1 SV=1	59.5071	35.1457	63.6166	NA	11.4235	39.8748	84.3123	69.3547	50.585	80.0144	48.3874	53.5109	NA	62.1679	70.2445	NA	78.3201	NA	73.3266	39.456	NA	81.1989	47.2188	22.0202	115.857	43.3591	94.9358	81.0048	51.8098	NA	NA	NA	66.9804	62.5831	31.0689	41.5094	653.406	33.4676	82.3739	236.327	17.4724	59.0329	37.9511	NA	71.8565	467.329	44.8899	111.293
P30086	Phosphatidylethanolamine-binding protein 1 OS=Homo sapiens OX=9606 GN=PEBP1 PE=1 SV=3	NA	101.451	62.0378	76.6648	128.952	NA	4.6532	22.7751	40.4144	78.3826	51.0626	NA	74.6243	70.665	134.765	29.8378	45.0689	91.8388	81.0885	NA	54.6641	39.1909	69.0921	67.3791	NA	59.0257	57.8119	NA	80.6354	75.3866	65.78	50.3051	NA	147.28	NA	842.814	46.4655	48.2384	75.7661	36.3433	NA	46.6071	51.6038	37.0904	71.0831	NA	63.809	53.3167
Q15555	Microtubule-associated protein RP/EB family member 2 OS=Homo sapiens OX=9606 GN=MAPRE2 PE=1 SV=1	44.659	246.902	NA	NA	246.695	35.4817	33.503	NA	90.5192	NA	107.076	125.17	NA	11.1385	NA	NA	38.1029	NA	93.3892	121.029	NA	14.1952	NA	63.4286	12.8592	NA	55.4337	172.331	NA	NA	NA	NA	25.5912	NA	41.3786	295.934	57.9425	NA	NA	47.014	26.4204	2.96893	NA	NA	NA	1.86034	68.2206	9.52862
P00918	Carbonic anhydrase 2 OS=Homo sapiens OX=9606 GN=CA2 PE=1 SV=2	NA	39.2183	NA	NA	105.699	35.9441	53.6048	NA	16.5699	NA	43.5901	44.983	NA	90.1933	NA	NA	33.1336	NA	102.646	61.6671	NA	26.1079	NA	43.3649	NA	NA	75.5836	NA	NA	NA	NA	NA	101.552	NA	NA	982.874	21.9927	NA	NA	19.1081	130.109	64.013	NA	NA	NA	NA	51.8175	98.8736
B7Z6Z4	Myosin light polypeptide 6 OS=Homo sapiens OX=9606 GN=MYL6 PE=1 SV=1	57.0098	189.051	4.16479	215.097	390.943	45.4331	7.96829	51.2821	13.9266	286.201	NA	203.093	183.095	9.5972	7.65753	34.2113	98.6149	328.243	94.5002	147.084	4.07255	4.7506	126.898	84.4643	14.0545	3.34064	NA	219.693	6.93077	136.799	3.51027	98.5352	17.8185	32.6503	68.617	340.446	76.8222	45.8607	5.1162	15.0515	5.5433	NA	32.4153	3.29881	8.85323	25.9135	63.1586	NA
P02788	Lactotransferrin OS=Homo sapiens OX=9606 GN=LTF PE=1 SV=6	NA	55.9021	98.9808	NA	NA	NA	122.974	NA	67.8051	29.0558	36.5031	NA	NA	NA	81.846	NA	NA	NA	NA	NA	NA	63.147	NA	50.8067	NA	49.9402	76.6881	NA	106.3	NA	NA	NA	NA	259.941	NA	370.27	18.2093	NA	87.0488	NA	NA	74.817	NA	NA	82.34	NA	NA	226.488
Q02487	Desmocollin-2 OS=Homo sapiens OX=9606 GN=DSC2 PE=1 SV=1	211.058	NA	NA	NA	NA	NA	NA	NA	NA	NA	NA	NA	NA	NA	NA	NA	NA	NA	44.8263	NA	NA	NA	NA	NA	88.6965	NA	NA	158.055	NA	NA	NA	NA	NA	NA	105.359	NA	NA	NA	NA	43.5849	NA	NA	NA	NA	NA	73.3737	NA	NA
Q8IZF2	Adhesion G protein-coupled receptor F5 OS=Homo sapiens OX=9606 GN=ADGRF5 PE=1 SV=3	82.4464	NA	NA	NA	NA	NA	NA	NA	NA	NA	NA	NA	NA	NA	NA	NA	NA	NA	NA	NA	NA	NA	NA	NA	57.0536	NA	NA	142.413	NA	NA	NA	NA	NA	NA	52.0571	NA	NA	NA	NA	NA	NA	NA	NA	NA	NA	81.0942	NA	NA
Q9ULI3	Protein HEG homolog 1 OS=Homo sapiens OX=9606 GN=HEG1 PE=1 SV=3	NA	NA	98.2209	NA	NA	NA	NA	NA	NA	NA	NA	NA	NA	NA	NA	NA	NA	NA	NA	NA	NA	NA	NA	NA	NA	NA	NA	NA	119.207	NA	NA	NA	NA	NA	NA	NA	NA	NA	58.4897	NA	NA	NA	NA	NA	NA	NA	NA	NA
P13224	Platelet glycoprotein Ib beta chain OS=Homo sapiens OX=9606 GN=GP1BB PE=1 SV=1	45.0166	112.633	NA	NA	632.792	47.2417	NA	NA	NA	252.809	84.1194	217.781	141.528	25.2897	6.53137	11.8037	104.366	225.841	NA	134.482	NA	29.7378	NA	NA	10.388	1.10535	129.665	227.425	NA	105.438	NA	NA	32.7556	35.1239	55.4521	NA	97.4603	NA	NA	NA	32.0925	11.7768	NA	NA	8.14838	6.41208	88.1102	7.7532
B1AK88	F-actin-capping protein subunit beta OS=Homo sapiens OX=9606 GN=CAPZB PE=1 SV=1	NA	NA	NA	NA	NA	NA	NA	NA	NA	285.295	NA	NA	NA	NA	46.9272	NA	NA	NA	NA	NA	NA	NA	NA	NA	NA	31.3574	NA	NA	NA	NA	NA	NA	NA	52.4622	NA	NA	NA	NA	NA	NA	NA	NA	NA	NA	47.2541	NA	NA	NA
P08567	Pleckstrin OS=Homo sapiens OX=9606 GN=PLEK PE=1 SV=3	NA	NA	33.3358	NA	NA	113.25	NA	NA	NA	291.249	NA	224.233	NA	NA	8.71241	NA	NA	NA	98.1586	119.9	NA	NA	NA	NA	NA	7.07742	NA	NA	45.8137	NA	NA	NA	5.68904	29.1529	NA	NA	NA	NA	82.2744	39.357	16.8136	NA	NA	NA	11.1007	NA	NA	NA
A0A140TA37	Serine/threonine-protein kinase 19 OS=Homo sapiens OX=9606 GN=STK19 PE=1 SV=1	NA	NA	NA	NA	NA	32.4847	NA	NA	NA	NA	NA	59.2866	NA	NA	NA	NA	NA	NA	NA	193.727	NA	NA	NA	NA	NA	NA	NA	NA	NA	NA	NA	NA	67.8358	NA	NA	NA	NA	NA	NA	NA	52.759	NA	NA	NA	NA	NA	NA	NA
Q14019	Coactosin-like protein OS=Homo sapiens OX=9606 GN=COTL1 PE=1 SV=3	NA	174.402	NA	207.807	NA	91.3431	10.0009	NA	2.0358	116.922	NA	136.938	NA	NA	16.4814	NA	NA	NA	NA	80.5846	4.22339	7.49145	NA	78.9159	NA	6.40318	NA	NA	NA	NA	2.5482	43.709	19.6357	37.6794	NA	606.951	94.9059	NA	NA	NA	10.181	NA	NA	10.263	13.2387	NA	NA	NA
O94985	Calsyntenin-1 OS=Homo sapiens OX=9606 GN=CLSTN1 PE=1 SV=1	NA	NA	NA	NA	NA	NA	NA	72.8352	NA	NA	NA	NA	NA	NA	NA	NA	NA	NA	NA	NA	NA	NA	85.2646	NA	NA	NA	NA	NA	NA	NA	NA	NA	NA	NA	NA	NA	NA	110.277	NA	NA	NA	NA	100.455	NA	NA	NA	NA	NA
P78332	RNA-binding protein 6 OS=Homo sapiens OX=9606 GN=RBM6 PE=1 SV=5	NA	36.6747	10989.3	391.976	NA	5004.48	NA	4966.92	NA	NA	NA	126.28	NA	NA	NA	NA	NA	NA	NA	2779.36	743.485	2840.26	79.0066	NA	NA	NA	NA	NA	139.196	NA	4297.13	876.071	5694.62	NA	NA	NA	520.799	379.427	1441.28	NA	7756.19	NA	578.01	6040.78	NA	NA	NA	NA
P20774	Mimecan OS=Homo sapiens OX=9606 GN=OGN PE=1 SV=1	170.454	NA	NA	NA	NA	NA	NA	NA	NA	NA	NA	NA	NA	NA	NA	NA	NA	NA	NA	NA	NA	NA	NA	NA	289.567	NA	NA	114.835	NA	NA	NA	NA	NA	NA	61.2456	NA	NA	NA	NA	NA	NA	NA	NA	NA	NA	81.0681	NA	NA
Q9NZ08	Endoplasmic reticulum aminopeptidase 1 OS=Homo sapiens OX=9606 GN=ERAP1 PE=1 SV=3	82.3051	NA	55.1272	NA	NA	NA	NA	NA	NA	NA	NA	NA	NA	NA	NA	NA	NA	NA	NA	NA	NA	NA	NA	NA	16.6744	NA	NA	230.896	92.3208	NA	NA	NA	NA	NA	128.473	NA	NA	NA	95.9373	NA	NA	NA	NA	NA	NA	31.7006	NA	NA
P40925	Malate dehydrogenase, cytoplasmic OS=Homo sapiens OX=9606 GN=MDH1 PE=1 SV=4	76.7424	NA	NA	NA	NA	NA	105.295	NA	101.758	NA	NA	NA	NA	NA	NA	NA	NA	NA	NA	NA	NA	NA	NA	64.0264	87.9024	NA	NA	101.83	NA	NA	NA	NA	NA	NA	132.544	424.441	NA	NA	NA	NA	NA	NA	NA	NA	NA	62.0551	NA	NA
P08833	Insulin-like growth factor-binding protein 1 OS=Homo sapiens OX=9606 GN=IGFBP1 PE=1 SV=1	NA	NA	NA	NA	NA	NA	180.442	NA	70.1684	NA	NA	NA	NA	NA	NA	NA	NA	NA	NA	NA	NA	NA	NA	94.4249	NA	NA	NA	NA	NA	NA	NA	NA	NA	NA	NA	50.1498	NA	NA	NA	NA	NA	NA	NA	NA	NA	NA	NA	NA
P54802	Alpha-N-acetylglucosaminidase OS=Homo sapiens OX=9606 GN=NAGLU PE=1 SV=2	NA	NA	NA	NA	NA	NA	268.024	NA	88.9557	NA	NA	NA	NA	NA	NA	NA	NA	NA	NA	NA	NA	NA	NA	75.8385	NA	NA	NA	NA	NA	NA	NA	NA	NA	NA	NA	135.71	NA	NA	NA	NA	NA	NA	NA	NA	NA	NA	NA	NA
A0A5F9ZHN7	Phosphatidylinositide phosphatase SAC1 OS=Homo sapiens OX=9606 GN=SACM1L PE=4 SV=1	NA	NA	NA	NA	NA	NA	17.6332	NA	34.6979	NA	NA	NA	NA	NA	NA	NA	NA	NA	NA	NA	NA	NA	NA	64.9087	NA	NA	NA	NA	NA	NA	NA	NA	NA	NA	NA	243.427	NA	NA	NA	NA	NA	NA	NA	NA	NA	NA	NA	NA
Q9BXN1	Asporin OS=Homo sapiens OX=9606 GN=ASPN PE=1 SV=2	NA	NA	NA	NA	NA	NA	NA	NA	NA	71.3685	NA	NA	NA	NA	128.487	NA	NA	NA	NA	NA	NA	NA	NA	NA	NA	81.5802	NA	NA	NA	NA	NA	NA	NA	39.4165	NA	NA	NA	NA	NA	NA	NA	NA	NA	NA	39.986	NA	NA	NA
P26038	Moesin OS=Homo sapiens OX=9606 GN=MSN PE=1 SV=3	53.8055	NA	NA	NA	NA	67.4761	28.0899	NA	53.6065	29.9168	NA	77.7007	NA	NA	118.94	NA	NA	NA	75.8237	67.4893	NA	NA	NA	79.0261	31.4064	13.4682	NA	130.57	NA	NA	NA	NA	93.1118	84.4219	87.6742	646.967	NA	NA	NA	23.3654	128.742	NA	NA	NA	4.59224	11.7825	NA	NA
A0A075B6J1	Immunoglobulin lambda variable 5-37 OS=Homo sapiens OX=9606 GN=IGLV5-37 PE=3 SV=1	NA	347.807	223.576	NA	NA	NA	118.696	NA	140.945	NA	NA	NA	15.9572	NA	NA	80.7924	NA	59.582	NA	NA	NA	30.2155	NA	147.564	NA	NA	NA	NA	52.8958	247.563	NA	NA	NA	NA	NA	4.33267	25.1968	NA	389.959	NA	NA	NA	NA	NA	NA	NA	NA	NA
P62979	Ubiquitin-40S ribosomal protein S27a OS=Homo sapiens OX=9606 GN=RPS27A PE=1 SV=2	NA	85.3235	12.2588	65.3218	83.2256	NA	24.8171	NA	89.2485	156.342	27.321	NA	45.7212	29.4347	62.7087	21.0732	52.5055	38.7994	59.5636	NA	59.8295	47.3955	NA	198.857	NA	38.3223	19.6621	NA	39.4496	87.487	91.9052	43.3562	NA	132.921	NA	1346.07	65.9144	NA	24.5382	27.983	NA	39.9981	NA	52.3011	102.255	NA	30.6452	85.1796
A0A2R8YCR2	Chymotrypsinogen B2 OS=Homo sapiens OX=9606 GN=CTRB2 PE=1 SV=1	NA	NA	NA	63.3142	NA	NA	NA	NA	NA	NA	NA	NA	NA	NA	NA	NA	NA	NA	NA	NA	279.875	NA	NA	NA	NA	NA	NA	NA	NA	NA	70.996	46.2437	NA	NA	NA	NA	NA	NA	NA	NA	NA	NA	NA	66.0018	NA	NA	NA	NA
P23229	Integrin alpha-6 OS=Homo sapiens OX=9606 GN=ITGA6 PE=1 SV=5	79.8887	NA	NA	NA	NA	NA	23.5861	NA	53.832	NA	NA	NA	NA	NA	NA	NA	NA	NA	NA	NA	NA	NA	NA	49.7122	15.8878	NA	NA	317.91	NA	NA	NA	NA	NA	NA	60.1603	362.327	NA	NA	NA	NA	NA	NA	NA	NA	NA	9.43916	NA	NA
P00505	Aspartate aminotransferase, mitochondrial OS=Homo sapiens OX=9606 GN=GOT2 PE=1 SV=3	NA	NA	NA	NA	NA	NA	54.243	NA	28.8675	NA	NA	NA	NA	NA	NA	NA	NA	NA	NA	NA	NA	NA	NA	38.5024	NA	NA	NA	NA	NA	NA	NA	NA	NA	NA	NA	229.471	NA	NA	NA	NA	NA	NA	NA	NA	NA	NA	NA	NA
P62879	Guanine nucleotide-binding protein G(I)/G(S)/G(T) subunit beta-2 OS=Homo sapiens OX=9606 GN=GNB2 PE=1 SV=3	NA	201.357	NA	NA	NA	NA	NA	NA	NA	NA	NA	NA	NA	NA	NA	NA	NA	NA	NA	NA	NA	41.5008	NA	NA	NA	NA	NA	NA	NA	NA	NA	NA	NA	NA	NA	NA	92.8368	NA	NA	NA	NA	NA	NA	NA	NA	NA	NA	NA
Q06323	Proteasome activator complex subunit 1 OS=Homo sapiens OX=9606 GN=PSME1 PE=1 SV=1	NA	NA	NA	82.3689	NA	NA	48.9095	21.5191	43.1431	86.8975	92.8307	NA	NA	NA	246.908	NA	NA	NA	NA	NA	31.9127	NA	41.3044	38.5939	NA	43.935	87.6516	NA	NA	NA	40.0096	107.296	NA	186.407	NA	818.358	NA	37.3884	NA	NA	NA	31.5141	26.7269	36.0328	50.1847	NA	NA	59.8104
Q9NS28	Regulator of G-protein signaling 18 OS=Homo sapiens OX=9606 GN=RGS18 PE=1 SV=1	NA	NA	NA	NA	NA	NA	157.175	NA	218.912	NA	NA	NA	NA	NA	NA	NA	NA	NA	NA	NA	NA	NA	NA	80.754	NA	NA	NA	NA	NA	NA	NA	NA	NA	NA	NA	258.355	NA	NA	NA	NA	NA	NA	NA	NA	NA	NA	NA	NA
Q8TE73	Dynein heavy chain 5, axonemal OS=Homo sapiens OX=9606 GN=DNAH5 PE=1 SV=3	NA	NA	NA	NA	NA	NA	NA	NA	NA	NA	70.1323	NA	NA	NA	NA	NA	NA	NA	NA	NA	NA	NA	NA	NA	NA	NA	84.1696	NA	NA	NA	NA	NA	NA	NA	NA	NA	NA	NA	NA	NA	NA	198.522	NA	NA	NA	NA	NA	120.333
Q92823	Neuronal cell adhesion molecule OS=Homo sapiens OX=9606 GN=NRCAM PE=1 SV=3	NA	NA	188.048	NA	NA	NA	NA	NA	NA	NA	NA	NA	NA	NA	NA	NA	NA	NA	NA	NA	NA	NA	NA	NA	NA	NA	NA	NA	42.2895	NA	NA	NA	NA	NA	NA	NA	NA	NA	108.401	NA	NA	NA	NA	NA	NA	NA	NA	NA
Q9NR12	PDZ and LIM domain protein 7 OS=Homo sapiens OX=9606 GN=PDLIM7 PE=1 SV=1	NA	NA	NA	210.549	NA	NA	93.647	NA	39.4406	NA	NA	NA	NA	NA	NA	NA	NA	NA	NA	NA	5.30379	NA	NA	54.5089	NA	NA	NA	NA	NA	NA	9.60018	75.1652	NA	NA	NA	339.827	NA	NA	NA	NA	NA	NA	NA	4.29612	NA	NA	NA	NA
P02549	Spectrin alpha chain, erythrocytic 1 OS=Homo sapiens OX=9606 GN=SPTA1 PE=1 SV=5	67.5902	NA	NA	22.4794	NA	NA	40.3651	35.6024	65.5152	22.8379	25.9955	NA	32.1006	NA	241.023	36.8856	NA	80.4074	NA	NA	30.5783	NA	54.9414	49.6491	114.52	81.1003	87.7832	41.7503	NA	33.0899	95.5421	74.6017	NA	326.157	68.7606	1158.34	NA	43.964	NA	NA	NA	58.3638	97.1832	43.3452	83.171	56.0308	NA	82.3209
Q3V6T2	Girdin OS=Homo sapiens OX=9606 GN=CCDC88A PE=1 SV=2	NA	NA	NA	353.819	NA	NA	NA	NA	NA	NA	NA	NA	NA	NA	NA	NA	NA	NA	NA	NA	310.165	NA	NA	NA	NA	NA	NA	NA	NA	NA	7996.67	221.144	NA	NA	NA	NA	NA	NA	NA	NA	NA	NA	NA	5349.88	NA	NA	NA	NA
P04040	Catalase OS=Homo sapiens OX=9606 GN=CAT PE=1 SV=3	42.8582	NA	63.2871	36.759	NA	13.3722	38.8089	37.3117	48.7579	28.028	27.8008	28.3544	NA	NA	127.172	NA	NA	NA	45.117	35.9654	26.5506	NA	37.4068	57.7154	86.799	73.722	46.5475	23.834	76.5141	NA	55.1584	57.6028	59.2896	194.262	42.5889	1349.01	NA	44.36	98.4738	34.7117	71.4058	67.9468	58.4846	51.0084	58.0036	59.5148	NA	102.206
Q01518	Adenylyl cyclase-associated protein 1 OS=Homo sapiens OX=9606 GN=CAP1 PE=1 SV=5	52.2285	280.801	8.05664	181.644	745.113	91.0514	91.3893	NA	52.6314	176.858	NA	205.908	88.8293	25.6379	6.21038	35.4477	116.095	109.793	99.8221	145.76	5.26625	15.0878	NA	91.6812	14.7183	12.8416	NA	241.58	6.83494	125.866	6.58911	84.2634	33.4166	36.4338	82.4791	417.852	57.7244	NA	4.42765	25.2667	46.1678	NA	NA	1.37604	15.286	3.12297	176.525	NA
P54727	UV excision repair protein RAD23 homolog B OS=Homo sapiens OX=9606 GN=RAD23B PE=1 SV=1	NA	NA	NA	NA	NA	NA	26.8024	NA	53.6935	NA	NA	NA	NA	NA	NA	NA	NA	NA	NA	NA	NA	NA	NA	74.7551	NA	NA	NA	NA	NA	NA	NA	NA	NA	NA	NA	527.623	NA	NA	NA	NA	NA	NA	NA	NA	NA	NA	NA	NA
P08238	Heat shock protein HSP 90-beta OS=Homo sapiens OX=9606 GN=HSP90AB1 PE=1 SV=4	NA	NA	NA	NA	NA	NA	12.1829	NA	22.5452	NA	NA	NA	NA	NA	NA	NA	NA	NA	NA	NA	NA	NA	NA	55.8604	NA	NA	NA	NA	NA	NA	NA	NA	NA	NA	NA	401.04	NA	NA	NA	NA	NA	NA	NA	NA	NA	NA	NA	NA
Q14697	Neutral alpha-glucosidase AB OS=Homo sapiens OX=9606 GN=GANAB PE=1 SV=3	NA	NA	NA	NA	NA	27.718	NA	NA	NA	NA	NA	86.1787	NA	NA	NA	NA	NA	NA	NA	71.5361	NA	NA	NA	NA	NA	NA	NA	NA	NA	NA	NA	NA	57.1441	NA	NA	NA	NA	NA	NA	NA	170.289	NA	NA	NA	NA	NA	NA	NA
A0A0B4J2B8	Immunoglobulin heavy variable 1/OR15-9 (non-functional) (Fragment) OS=Homo sapiens OX=9606 GN=IGHV1OR15-9 PE=1 SV=1	187.274	NA	NA	NA	NA	NA	NA	NA	NA	NA	NA	NA	NA	NA	NA	NA	NA	NA	NA	NA	NA	NA	NA	NA	89.3465	NA	NA	64.6658	NA	NA	NA	NA	NA	NA	58.3706	NA	NA	NA	NA	NA	NA	NA	NA	NA	NA	187.171	NA	NA
P04899	Guanine nucleotide-binding protein G(i) subunit alpha-2 OS=Homo sapiens OX=9606 GN=GNAI2 PE=1 SV=3	69.3834	185.103	NA	NA	NA	NA	15.2286	NA	16.5332	NA	100.797	NA	NA	NA	NA	NA	NA	NA	NA	NA	NA	5.15037	NA	66.8973	22.0311	NA	98.4959	233.696	NA	NA	NA	NA	NA	NA	64.8685	566.939	62.4232	NA	NA	NA	NA	13.1866	NA	NA	NA	11.8664	NA	18.0188
P01854	Immunoglobulin heavy constant epsilon OS=Homo sapiens OX=9606 GN=IGHE PE=1 SV=1	NA	NA	243.536	61.4324	NA	NA	8.59971	12.9451	54.7054	28.4241	NA	NA	5.60192	NA	367.752	6.47416	NA	1071.89	NA	NA	14.9721	NA	255.231	7.28729	NA	45.1267	NA	NA	123.703	147.076	382.046	42.8523	NA	8.85158	NA	9.46082	NA	6.94445	36.9711	NA	NA	NA	46.0088	57.2532	92.721	NA	NA	NA
P58546	Myotrophin OS=Homo sapiens OX=9606 GN=MTPN PE=1 SV=2	62.1098	157.35	26.6687	NA	NA	24.5363	7.42449	43.6508	28.2117	NA	NA	149.054	NA	NA	NA	NA	NA	NA	NA	124.396	NA	18.7943	83.2772	70.8163	34.2603	NA	NA	195.686	24.5639	NA	NA	NA	53.247	NA	58.7081	617.355	45.5897	43.9964	38.5354	NA	53.9145	NA	39.2209	NA	NA	10.6911	NA	NA
Q8WWZ8	Oncoprotein-induced transcript 3 protein OS=Homo sapiens OX=9606 GN=OIT3 PE=1 SV=2	44.3942	55.5238	NA	NA	NA	NA	712.432	NA	97.6187	NA	NA	NA	NA	NA	NA	NA	NA	NA	NA	NA	NA	138.429	NA	63.3266	43.8176	NA	NA	44.959	NA	NA	NA	NA	NA	NA	36.4062	311.092	76.8812	NA	NA	NA	NA	NA	NA	NA	NA	90.8881	NA	NA
P49773	Histidine triad nucleotide-binding protein 1 OS=Homo sapiens OX=9606 GN=HINT1 PE=1 SV=2	NA	NA	NA	NA	NA	NA	38.0877	NA	54.5595	NA	NA	NA	NA	NA	NA	NA	NA	NA	NA	NA	NA	NA	NA	122.789	NA	NA	NA	NA	NA	NA	NA	NA	NA	NA	NA	554.429	NA	NA	NA	NA	NA	NA	NA	NA	NA	NA	NA	NA
Q9BX26	Synaptonemal complex protein 2 OS=Homo sapiens OX=9606 GN=SYCP2 PE=2 SV=2	NA	NA	NA	NA	NA	126.78	128.407	NA	203.302	NA	NA	121.269	NA	NA	NA	NA	NA	NA	NA	78.4287	NA	NA	NA	28.8089	NA	NA	NA	NA	NA	NA	NA	NA	82.7908	NA	NA	17.8743	NA	NA	NA	NA	43.09	NA	NA	NA	NA	NA	NA	NA
P00491	Purine nucleoside phosphorylase OS=Homo sapiens OX=9606 GN=PNP PE=1 SV=2	NA	103.433	NA	NA	NA	61.1593	25.701	47.2385	51.9021	NA	NA	88.4126	NA	NA	NA	NA	NA	NA	NA	78.7681	NA	14.8888	106.339	78.6522	NA	NA	NA	NA	NA	NA	NA	NA	55.6419	NA	NA	852.157	34.8229	59.544	NA	NA	63.5233	NA	53.1809	NA	NA	NA	NA	NA
Q9Y251	Heparanase OS=Homo sapiens OX=9606 GN=HPSE PE=1 SV=2	NA	NA	NA	NA	NA	NA	NA	NA	NA	153.045	38.3915	NA	NA	NA	7.29533	NA	NA	NA	NA	NA	NA	NA	NA	NA	NA	26.0756	1053.11	NA	NA	NA	NA	NA	NA	12.2056	NA	NA	NA	NA	NA	NA	NA	71.0643	NA	NA	11.6189	NA	NA	15.152
P09211	Glutathione S-transferase P OS=Homo sapiens OX=9606 GN=GSTP1 PE=1 SV=2	NA	175.709	16.4115	NA	NA	81.1609	27.7266	94.1463	42.3306	NA	NA	242.748	NA	NA	NA	NA	NA	NA	NA	102.264	NA	8.14191	75.6446	71.4255	NA	NA	NA	NA	25.1938	NA	NA	NA	49.5366	NA	NA	830.552	215.521	50.4558	6.49108	NA	54.9739	NA	40.2305	NA	NA	NA	NA	NA
Q15746	Myosin light chain kinase, smooth muscle OS=Homo sapiens OX=9606 GN=MYLK PE=1 SV=4	NA	190.031	NA	NA	NA	NA	25.8887	NA	20.1498	NA	NA	NA	NA	NA	NA	NA	NA	NA	NA	NA	NA	4.92644	NA	86.7188	NA	NA	NA	NA	NA	NA	NA	NA	NA	NA	NA	338.038	79.4321	NA	NA	NA	NA	NA	NA	NA	NA	NA	NA	NA
Q3ZCW2	Galectin-related protein OS=Homo sapiens OX=9606 GN=LGALSL PE=1 SV=2	NA	NA	NA	226.31	NA	NA	48.3322	NA	1.4907	NA	NA	NA	NA	NA	NA	NA	NA	NA	NA	NA	6.29139	NA	NA	114.379	NA	NA	NA	NA	NA	NA	11.3878	117.318	NA	NA	NA	502.992	NA	NA	NA	NA	NA	NA	NA	47.3936	NA	NA	NA	NA
P26641	Elongation factor 1-gamma OS=Homo sapiens OX=9606 GN=EEF1G PE=1 SV=3	NA	NA	NA	NA	NA	NA	61.3276	NA	26.2009	251.542	NA	NA	NA	NA	11.6853	NA	NA	NA	NA	NA	NA	NA	NA	142.278	NA	8.62949	NA	NA	NA	NA	NA	NA	NA	44.4326	NA	1016.1	NA	NA	NA	NA	NA	NA	NA	NA	19.6258	NA	NA	NA
Q8IU80	Transmembrane protease serine 6 OS=Homo sapiens OX=9606 GN=TMPRSS6 PE=1 SV=3	NA	NA	NA	NA	NA	NA	NA	80.6996	NA	NA	NA	NA	NA	NA	NA	NA	NA	NA	NA	NA	NA	NA	56.3408	NA	NA	NA	NA	NA	NA	NA	NA	NA	NA	NA	NA	NA	NA	38.1233	NA	NA	NA	NA	109.372	NA	NA	NA	NA	NA
P25786	Proteasome subunit alpha type-1 OS=Homo sapiens OX=9606 GN=PSMA1 PE=1 SV=1	NA	NA	NA	NA	109.584	NA	29.1331	NA	21.7447	NA	NA	NA	NA	243.766	NA	NA	52.1178	NA	NA	NA	NA	NA	NA	91.2432	NA	NA	NA	NA	NA	NA	NA	NA	NA	NA	NA	726.35	NA	NA	NA	NA	NA	NA	NA	NA	NA	NA	73.3176	NA
Q9BXS5	AP-1 complex subunit mu-1 OS=Homo sapiens OX=9606 GN=AP1M1 PE=1 SV=3	NA	NA	NA	NA	NA	NA	24.1222	NA	18.1865	NA	NA	NA	NA	NA	NA	NA	NA	NA	NA	NA	NA	NA	NA	80.6732	NA	NA	NA	NA	NA	NA	NA	NA	NA	NA	NA	382.141	NA	NA	NA	NA	NA	NA	NA	NA	NA	NA	NA	NA
O00161	Synaptosomal-associated protein 23 OS=Homo sapiens OX=9606 GN=SNAP23 PE=1 SV=1	NA	NA	NA	NA	NA	32.3461	NA	NA	NA	NA	NA	153.675	NA	NA	NA	NA	NA	NA	NA	97.5013	NA	NA	NA	NA	NA	NA	NA	NA	NA	NA	NA	NA	20.6244	NA	NA	NA	NA	NA	NA	NA	30.3926	NA	NA	NA	NA	NA	NA	NA
P16452	Erythrocyte membrane protein band 4.2 OS=Homo sapiens OX=9606 GN=EPB42 PE=1 SV=3	NA	24.1164	NA	12.2338	NA	NA	38.8259	34.2019	66.2872	15.77	26.4769	NA	NA	NA	245.588	NA	NA	NA	NA	NA	18.5301	30.2155	38.1674	39.7355	NA	64.3017	73.3166	NA	NA	NA	80.2097	92.4598	NA	293.759	NA	1282.59	29.8778	37.2509	NA	NA	NA	65.5357	96.84	39.7506	55.1684	NA	NA	55.0562
O00299	Chloride intracellular channel protein 1 OS=Homo sapiens OX=9606 GN=CLIC1 PE=1 SV=4	NA	NA	NA	NA	NA	NA	7.44512	NA	28.8675	NA	NA	NA	NA	NA	NA	NA	NA	NA	NA	NA	NA	NA	NA	42.8285	NA	NA	NA	NA	NA	NA	NA	NA	NA	NA	NA	188.551	NA	NA	NA	NA	NA	NA	NA	NA	NA	NA	NA	NA
P07437	Tubulin beta chain OS=Homo sapiens OX=9606 GN=TUBB PE=1 SV=2	NA	57.0125	NA	NA	NA	NA	21.4419	NA	25.4611	NA	NA	NA	NA	NA	NA	NA	NA	NA	NA	NA	NA	11.7723	NA	72.6786	NA	NA	NA	NA	NA	NA	NA	NA	NA	NA	NA	262.848	632.706	NA	NA	NA	NA	NA	NA	NA	NA	NA	NA	NA
B0YIW6	Coatomer subunit delta OS=Homo sapiens OX=9606 GN=ARCN1 PE=1 SV=1	NA	NA	NA	NA	NA	NA	43.1564	NA	57.0255	NA	NA	NA	NA	NA	NA	NA	NA	NA	NA	NA	NA	NA	NA	111.79	NA	NA	NA	NA	NA	NA	NA	NA	NA	NA	NA	460.927	NA	NA	NA	NA	NA	NA	NA	NA	NA	NA	NA	NA
P08217	Chymotrypsin-like elastase family member 2A OS=Homo sapiens OX=9606 GN=CELA2A PE=1 SV=1	NA	NA	NA	NA	NA	NA	NA	NA	NA	173.242	NA	NA	NA	NA	116.134	NA	NA	NA	NA	NA	NA	NA	NA	NA	NA	79.0372	NA	NA	NA	NA	NA	NA	NA	82.9582	NA	NA	NA	NA	NA	NA	NA	NA	NA	NA	314.797	NA	NA	NA
G3V4P8	Glia maturation factor beta (Fragment) OS=Homo sapiens OX=9606 GN=GMFB PE=1 SV=1	NA	NA	NA	NA	NA	NA	77.2273	NA	63.1904	NA	NA	NA	NA	NA	NA	NA	NA	NA	NA	NA	NA	NA	NA	80.3776	NA	NA	NA	NA	NA	NA	NA	NA	NA	NA	NA	562.023	NA	NA	NA	NA	NA	NA	NA	NA	NA	NA	NA	NA
P01709	Immunoglobulin lambda variable 2-8 OS=Homo sapiens OX=9606 GN=IGLV2-8 PE=1 SV=2	37.9943	29.5884	NA	NA	NA	NA	NA	114.052	NA	NA	NA	NA	NA	NA	NA	NA	NA	NA	NA	NA	NA	48.14	34.9099	NA	40.812	NA	NA	9.14239	NA	NA	NA	NA	NA	NA	29.1427	NA	582.228	56.4539	NA	NA	NA	NA	23.3568	NA	NA	1181.88	NA	NA
U3KQK0	Histone H2B OS=Homo sapiens OX=9606 GN=H2BC15 PE=1 SV=1	NA	NA	NA	91.4094	NA	NA	87.6557	NA	175.574	33.7912	7.2151	NA	NA	NA	25.7559	NA	NA	NA	NA	NA	14.5604	NA	NA	28.7972	NA	15.6919	5.33821	NA	NA	NA	118.329	70.233	NA	300.298	NA	594.493	NA	NA	NA	NA	NA	3.2845	NA	75.9392	16.8814	NA	NA	44.3064
Q92928	Putative Ras-related protein Rab-1C OS=Homo sapiens OX=9606 GN=RAB1C PE=5 SV=2	NA	46.7602	NA	110.658	NA	NA	100.509	NA	10.3332	NA	121.525	NA	NA	NA	NA	NA	NA	NA	NA	NA	9.42408	21.043	NA	69.375	NA	NA	111.083	NA	NA	NA	15.2711	183.115	NA	NA	NA	1253.36	74.5689	NA	NA	NA	NA	15.7724	NA	15.2672	NA	NA	NA	4.9842
Q86VP6	Cullin-associated NEDD8-dissociated protein 1 OS=Homo sapiens OX=9606 GN=CAND1 PE=1 SV=2	NA	NA	NA	NA	NA	NA	47.8615	NA	93.0975	NA	NA	NA	NA	NA	NA	NA	NA	NA	NA	NA	NA	NA	NA	57.1046	NA	NA	NA	NA	NA	NA	NA	NA	NA	NA	NA	1006.14	NA	NA	NA	NA	NA	NA	NA	NA	NA	NA	NA	NA
Q6GTS8	N-fatty-acyl-amino acid synthase/hydrolase PM20D1 OS=Homo sapiens OX=9606 GN=PM20D1 PE=2 SV=3	NA	NA	NA	NA	NA	NA	95.5029	NA	170.368	389.759	NA	NA	NA	NA	90.3137	NA	NA	NA	NA	NA	NA	NA	NA	31.327	NA	121.72	NA	NA	NA	NA	NA	NA	NA	215.859	NA	42.4137	NA	NA	NA	NA	NA	NA	NA	NA	1021.25	NA	NA	NA
Q8IVB4	Sodium/hydrogen exchanger 9 OS=Homo sapiens OX=9606 GN=SLC9A9 PE=1 SV=1	NA	NA	NA	NA	NA	20.1013	27.2699	NA	24.3192	NA	NA	75.7949	NA	NA	NA	NA	NA	NA	NA	51.5224	NA	NA	NA	77.0097	NA	NA	NA	NA	NA	NA	NA	NA	9.04936	NA	NA	327.091	NA	NA	NA	NA	18.4073	NA	NA	NA	NA	NA	NA	NA
Q96RT1	Erbin OS=Homo sapiens OX=9606 GN=ERBIN PE=1 SV=2	NA	NA	NA	NA	NA	NA	7.96112	NA	34.2122	NA	NA	NA	NA	NA	NA	NA	NA	NA	NA	NA	NA	NA	NA	119.272	NA	NA	NA	NA	NA	NA	NA	NA	NA	NA	NA	639.104	NA	NA	NA	NA	NA	NA	NA	NA	NA	NA	NA	NA
Q5VZU9	Tripeptidyl-peptidase 2 OS=Homo sapiens OX=9606 GN=TPP2 PE=1 SV=1	NA	NA	NA	NA	NA	NA	27.9192	NA	56.8328	NA	NA	NA	NA	NA	NA	NA	NA	NA	NA	NA	NA	NA	NA	141.95	NA	NA	NA	NA	NA	NA	NA	NA	NA	NA	NA	680.289	NA	NA	NA	NA	NA	NA	NA	NA	NA	NA	NA	NA
Q15084	Protein disulfide-isomerase A6 OS=Homo sapiens OX=9606 GN=PDIA6 PE=1 SV=1	NA	NA	NA	NA	NA	93.4028	18.8455	NA	22.7331	NA	NA	222.445	NA	NA	NA	NA	NA	NA	NA	117.894	NA	NA	NA	88.0092	NA	NA	NA	NA	NA	NA	NA	NA	30.7116	NA	NA	499.159	NA	NA	NA	NA	14.3315	NA	NA	NA	NA	NA	NA	NA
Q92734	Protein TFG OS=Homo sapiens OX=9606 GN=TFG PE=1 SV=2	NA	NA	NA	NA	NA	NA	54.1751	NA	19.3473	NA	NA	NA	NA	NA	NA	NA	NA	NA	NA	NA	NA	NA	NA	139.172	NA	NA	NA	NA	NA	NA	NA	NA	NA	NA	NA	602.271	NA	NA	NA	NA	NA	NA	NA	NA	NA	NA	NA	NA
Q13442	28 kDa heat- and acid-stable phosphoprotein OS=Homo sapiens OX=9606 GN=PDAP1 PE=1 SV=1	NA	NA	NA	NA	NA	NA	47.8615	NA	61.7042	NA	NA	NA	NA	NA	NA	NA	NA	NA	NA	NA	NA	NA	NA	89.5504	NA	NA	NA	NA	NA	NA	NA	NA	NA	NA	NA	846.675	NA	NA	NA	NA	NA	NA	NA	NA	NA	NA	NA	NA
Q5T3P9	Galectin (Fragment) OS=Homo sapiens OX=9606 GN=LGALS8 PE=1 SV=1	NA	NA	NA	NA	NA	NA	NA	NA	NA	NA	96.8549	NA	NA	NA	NA	NA	NA	NA	NA	NA	NA	NA	NA	NA	NA	NA	23.5522	NA	NA	NA	NA	NA	NA	NA	NA	NA	NA	NA	NA	NA	NA	513.625	NA	NA	NA	NA	NA	57.4649
Q9UEY8	Gamma-adducin OS=Homo sapiens OX=9606 GN=ADD3 PE=1 SV=1	NA	NA	NA	NA	NA	NA	24.8171	NA	42.0984	NA	NA	NA	NA	NA	NA	NA	NA	NA	NA	NA	NA	NA	NA	69.6503	NA	NA	NA	NA	NA	NA	NA	NA	NA	NA	NA	697.372	NA	NA	NA	NA	NA	NA	NA	NA	NA	NA	NA	NA
Q96KP4	Cytosolic non-specific dipeptidase OS=Homo sapiens OX=9606 GN=CNDP2 PE=1 SV=2	NA	NA	NA	NA	NA	NA	16.9356	NA	25.4811	NA	NA	NA	NA	NA	NA	NA	NA	NA	NA	NA	NA	NA	NA	87.7534	NA	NA	NA	NA	NA	NA	NA	NA	NA	NA	NA	651.011	NA	NA	NA	NA	NA	NA	NA	NA	NA	NA	NA	NA
Q6IAA8	Ragulator complex protein LAMTOR1 OS=Homo sapiens OX=9606 GN=LAMTOR1 PE=1 SV=2	NA	NA	NA	NA	NA	NA	31.11	NA	55.209	NA	NA	NA	NA	NA	NA	NA	NA	NA	NA	NA	NA	NA	NA	108.045	NA	NA	NA	NA	NA	NA	NA	NA	NA	NA	NA	584.91	NA	NA	NA	NA	NA	NA	NA	NA	NA	NA	NA	NA
P06702	Protein S100-A9 OS=Homo sapiens OX=9606 GN=S100A9 PE=1 SV=1	NA	NA	NA	NA	NA	NA	14.8902	NA	129.326	NA	NA	NA	NA	NA	NA	NA	NA	NA	NA	NA	NA	NA	NA	76.3125	NA	NA	NA	NA	NA	NA	NA	NA	NA	NA	NA	1996.08	NA	NA	NA	NA	NA	NA	NA	NA	NA	NA	NA	NA
E7EPK1	Septin-7 OS=Homo sapiens OX=9606 GN=SEPTIN7 PE=1 SV=2	NA	NA	NA	NA	NA	NA	52.6476	NA	69.8232	NA	NA	NA	NA	NA	NA	NA	NA	NA	NA	NA	NA	NA	NA	67.1628	NA	NA	NA	NA	NA	NA	NA	NA	NA	NA	NA	873.755	NA	NA	NA	NA	NA	NA	NA	NA	NA	NA	NA	NA
A0A0G2JH68	Protein diaphanous homolog 1 OS=Homo sapiens OX=9606 GN=DIAPH1 PE=1 SV=1	NA	NA	NA	NA	NA	NA	40.0036	NA	20.358	NA	NA	NA	NA	NA	NA	NA	NA	NA	NA	NA	NA	NA	NA	99.2551	NA	NA	NA	NA	NA	NA	NA	NA	NA	NA	NA	709.178	NA	NA	NA	NA	NA	NA	NA	NA	NA	NA	NA	NA
Q00013	55 kDa erythrocyte membrane protein OS=Homo sapiens OX=9606 GN=MPP1 PE=1 SV=2	NA	NA	NA	NA	NA	NA	14.6195	NA	39.6796	NA	NA	NA	NA	NA	NA	NA	NA	NA	NA	NA	NA	NA	NA	64.4197	NA	NA	NA	NA	NA	NA	NA	NA	NA	NA	NA	845.527	NA	NA	NA	NA	NA	NA	NA	NA	NA	NA	NA	NA
Q13177	Serine/threonine-protein kinase PAK 2 OS=Homo sapiens OX=9606 GN=PAK2 PE=1 SV=3	NA	NA	NA	NA	NA	NA	107.616	NA	82.6659	NA	NA	NA	NA	NA	NA	NA	NA	NA	NA	NA	NA	NA	NA	123.884	NA	NA	NA	NA	NA	NA	NA	NA	NA	NA	NA	1196.3	NA	NA	NA	NA	NA	NA	NA	NA	NA	NA	NA	NA
A0A087WYT3	Prostaglandin E synthase 3 OS=Homo sapiens OX=9606 GN=PTGES3 PE=1 SV=1	NA	NA	NA	NA	NA	NA	60.4368	NA	92.7155	NA	NA	NA	NA	NA	NA	NA	NA	NA	NA	NA	NA	NA	NA	119.706	NA	NA	NA	NA	NA	NA	NA	NA	NA	NA	NA	830.569	NA	NA	NA	NA	NA	NA	NA	NA	NA	NA	NA	NA
P50552	Vasodilator-stimulated phosphoprotein OS=Homo sapiens OX=9606 GN=VASP PE=1 SV=3	NA	NA	NA	NA	NA	NA	101.058	NA	49.193	NA	NA	NA	NA	NA	NA	NA	NA	NA	NA	NA	NA	NA	NA	67.9128	NA	NA	NA	NA	NA	NA	NA	NA	NA	NA	NA	551.054	NA	NA	NA	NA	NA	NA	NA	NA	NA	NA	NA	NA
P21796	Voltage-dependent anion-selective channel protein 1 OS=Homo sapiens OX=9606 GN=VDAC1 PE=1 SV=2	NA	NA	NA	NA	NA	NA	13.8157	NA	21.5613	NA	NA	NA	NA	NA	NA	NA	NA	NA	NA	NA	NA	NA	NA	78.6727	NA	NA	NA	NA	NA	NA	NA	NA	NA	NA	NA	476.296	NA	NA	NA	NA	NA	NA	NA	NA	NA	NA	NA	NA
P30740	Leukocyte elastase inhibitor OS=Homo sapiens OX=9606 GN=SERPINB1 PE=1 SV=1	NA	NA	NA	NA	NA	NA	43.7591	NA	77.9421	NA	NA	NA	NA	NA	NA	NA	NA	NA	NA	NA	NA	NA	NA	40.0474	NA	NA	NA	NA	NA	NA	NA	NA	NA	NA	NA	1007.86	NA	NA	NA	NA	NA	NA	NA	NA	NA	NA	NA	NA
P12931	Proto-oncogene tyrosine-protein kinase Src OS=Homo sapiens OX=9606 GN=SRC PE=1 SV=3	NA	NA	NA	NA	NA	80.83	NA	NA	NA	NA	NA	259.705	NA	NA	NA	NA	NA	NA	NA	170.178	NA	NA	NA	NA	NA	NA	NA	NA	NA	NA	NA	NA	20.0097	NA	NA	NA	NA	NA	NA	NA	20.362	NA	NA	NA	NA	NA	NA	NA
P51659	Peroxisomal multifunctional enzyme type 2 OS=Homo sapiens OX=9606 GN=HSD17B4 PE=1 SV=3	NA	NA	NA	NA	NA	21.4433	NA	NA	NA	NA	NA	225.719	NA	NA	NA	NA	NA	NA	NA	132.895	NA	NA	NA	NA	NA	NA	NA	NA	NA	NA	NA	NA	6.84334	NA	NA	NA	NA	NA	NA	NA	8.5158	NA	NA	NA	NA	NA	NA	NA
P68371	Tubulin beta-4B chain OS=Homo sapiens OX=9606 GN=TUBB4B PE=1 SV=1	NA	57.0125	NA	NA	NA	NA	NA	NA	NA	NA	NA	NA	NA	NA	NA	NA	NA	NA	NA	NA	NA	11.7723	NA	NA	NA	NA	NA	NA	NA	NA	NA	NA	NA	NA	NA	NA	632.706	NA	NA	NA	NA	NA	NA	NA	NA	NA	NA	NA
H0Y6T8	Ras-related protein Rab-18 (Fragment) OS=Homo sapiens OX=9606 GN=RAB18 PE=1 SV=1	NA	NA	NA	NA	NA	NA	46.4575	NA	64.259	NA	NA	NA	NA	NA	NA	NA	NA	NA	NA	NA	NA	NA	NA	95.9357	NA	NA	NA	NA	NA	NA	NA	NA	NA	NA	NA	762.261	NA	NA	NA	NA	NA	NA	NA	NA	NA	NA	NA	NA
P11277	Spectrin beta chain, erythrocytic OS=Homo sapiens OX=9606 GN=SPTB PE=1 SV=5	NA	NA	NA	NA	NA	NA	0	23.8917	117.332	NA	NA	NA	NA	NA	NA	NA	NA	NA	NA	NA	NA	NA	46.282	65.0591	NA	NA	NA	NA	NA	NA	NA	NA	NA	NA	NA	1566.17	NA	33.677	NA	NA	NA	NA	71.3144	NA	NA	NA	NA	NA
F8WDT6	ZNF625-ZNF20 readthrough (NMD candidate) OS=Homo sapiens OX=9606 GN=ZNF625-ZNF20 PE=4 SV=1	NA	NA	NA	NA	77.5383	NA	NA	NA	NA	NA	NA	NA	NA	288.335	NA	NA	46.6599	NA	NA	NA	NA	NA	NA	NA	NA	NA	NA	NA	NA	NA	NA	NA	NA	NA	NA	NA	NA	NA	NA	NA	NA	NA	NA	NA	NA	NA	70.0948	NA
P16402	Histone H1.3 OS=Homo sapiens OX=9606 GN=H1-3 PE=1 SV=2	NA	NA	NA	NA	NA	NA	45.8946	NA	73.4934	NA	NA	NA	NA	NA	NA	NA	NA	NA	NA	NA	NA	NA	NA	58.2424	NA	NA	NA	NA	NA	NA	NA	NA	NA	NA	NA	1478.35	NA	NA	NA	NA	NA	NA	NA	NA	NA	NA	NA	NA
P01704	Immunoglobulin lambda variable 2-14 OS=Homo sapiens OX=9606 GN=IGLV2-14 PE=1 SV=2	NA	51.7872	NA	NA	NA	NA	NA	NA	NA	NA	NA	NA	NA	NA	NA	NA	NA	NA	NA	NA	NA	15.6287	NA	NA	NA	NA	NA	NA	NA	NA	NA	NA	NA	NA	NA	NA	882.828	NA	NA	NA	NA	NA	NA	NA	NA	NA	NA	NA
P08311	Cathepsin G OS=Homo sapiens OX=9606 GN=CTSG PE=1 SV=2	NA	NA	NA	NA	NA	NA	17.6332	NA	76.5747	NA	NA	NA	NA	NA	NA	NA	NA	NA	NA	NA	NA	NA	NA	45.9023	NA	NA	NA	NA	NA	NA	NA	NA	NA	NA	NA	1318.23	NA	NA	NA	NA	NA	NA	NA	NA	NA	NA	NA	NA
P16403	Histone H1.2 OS=Homo sapiens OX=9606 GN=H1-2 PE=1 SV=2	NA	NA	NA	NA	NA	NA	64.8446	NA	87.9992	NA	NA	NA	NA	NA	NA	NA	NA	NA	NA	NA	NA	NA	NA	68.5758	NA	NA	NA	NA	NA	NA	NA	NA	NA	NA	NA	1917.55	NA	NA	NA	NA	NA	NA	NA	NA	NA	NA	NA	NA
P10412	Histone H1.4 OS=Homo sapiens OX=9606 GN=H1-4 PE=1 SV=2	NA	NA	NA	NA	NA	NA	64.8446	NA	87.9992	NA	NA	NA	NA	NA	NA	NA	NA	NA	NA	NA	NA	NA	NA	68.5758	NA	NA	NA	NA	NA	NA	NA	NA	NA	NA	NA	1917.55	NA	NA	NA	NA	NA	NA	NA	NA	NA	NA	NA	NA
P17213	Bactericidal permeability-increasing protein OS=Homo sapiens OX=9606 GN=BPI PE=1 SV=4	NA	NA	NA	NA	NA	NA	107.21	NA	112.15	NA	NA	NA	NA	NA	NA	NA	NA	NA	NA	NA	NA	NA	NA	47.2411	NA	NA	NA	NA	NA	NA	NA	NA	NA	NA	NA	4500.44	NA	NA	NA	NA	NA	NA	NA	NA	NA	NA	NA	NA
Q9UGU0	Transcription factor 20 OS=Homo sapiens OX=9606 GN=TCF20 PE=1 SV=3	100.615	NA	NA	NA	NA	NA	NA	NA	NA	NA	NA	NA	NA	NA	NA	NA	NA	NA	NA	NA	NA	NA	NA	NA	97.1815	NA	NA	48.8879	NA	NA	NA	NA	NA	NA	34.5439	NA	NA	NA	NA	NA	NA	NA	NA	NA	NA	87.1674	NA	NA
P08670	Vimentin OS=Homo sapiens OX=9606 GN=VIM PE=1 SV=4	NA	NA	NA	74.7345	NA	NA	134.012	NA	45.4662	NA	NA	NA	NA	NA	NA	NA	NA	NA	NA	NA	15.2042	NA	NA	54.5089	NA	NA	NA	NA	NA	NA	83.4245	68.1135	NA	NA	NA	7450.74	NA	NA	NA	NA	NA	NA	NA	72.091	NA	NA	NA	NA
Q9UQ80	Proliferation-associated protein 2G4 OS=Homo sapiens OX=9606 GN=PA2G4 PE=1 SV=3	NA	NA	NA	NA	NA	NA	18.8749	NA	12.8074	NA	NA	NA	NA	NA	NA	NA	NA	NA	NA	NA	NA	NA	NA	78.3086	NA	NA	NA	NA	NA	NA	NA	NA	NA	NA	NA	1512.16	NA	NA	NA	NA	NA	NA	NA	NA	NA	NA	NA	NA
P41218	Myeloid cell nuclear differentiation antigen OS=Homo sapiens OX=9606 GN=MNDA PE=1 SV=1	NA	NA	NA	NA	NA	NA	71.6272	NA	15.678	NA	NA	NA	NA	NA	NA	NA	NA	NA	NA	NA	NA	NA	NA	9.39809	NA	NA	NA	NA	NA	NA	NA	NA	NA	NA	NA	3025.89	NA	NA	NA	NA	NA	NA	NA	NA	NA	NA	NA	NA
[truncated: 68 more columns]
