# Supplementary material for: Multi-omics of human plasma reveals molecular features of dysregulated inflammation and accelerated aging in schizophrenia
Source: Mol Psychiatry. 2021 Nov 5;27(2):1217–25. doi: 10.1038/s41380-021-01339-z (PMC9054664; doi:10.1038/s41380-021-01339-z)
Supplement: Supplementary file 4 — Dataset 2: Supplemental Table 3 PTM [file 41380_2021_1339_MOESM4_ESM.xlsx]

## Sheet: Sheet1
Protein_PeptideSequence_Modification	Description	NC_F_28.05202	NC_F_30.705	NC_F_33.94387	NC_F_36.32033	NC_F_40.93087	NC_F_42.71321	NC_F_47.48528	NC_F_49.62081	NC_F_51.7974	NC_F_52.27379	NC_F_52.71184	NC_F_55.10198	NC_F_59.18686	NC_F_59.52088	NC_F_59.65503	NC_F_60.65161	NC_F_61.79329	NC_F_62.29706	NC_F_63.22793	NC_F_63.6742	NC_F_64.24367	NC_F_65.13347	NC_F_67.42779	NC_F_68.21355	NC_F_69.23477	NC_M_31.11567	NC_M_34.53525	NC_M_37.53593	NC_M_40.42984	NC_M_41.10883	NC_M_41.11978	NC_M_44.27652	NC_M_45.50582	NC_M_46.7707	NC_M_46.91855	NC_M_47.09103	NC_M_47.28542	NC_M_47.5154	NC_M_48.09309	NC_M_49.577	NC_M_50.423	NC_M_51.24709	NC_M_51.3128	NC_M_53.76865	NC_M_57.96851	NC_M_59.57016	NC_M_64.87337	NC_M_66.74606
P05160_LIENGYFHPVK_	Coagulation factor XIII B chain OS=Homo sapiens OX=9606 GN=F13B PE=1 SV=3	NA	NA	0.123049	NA	NA	NA	NA	NA	NA	NA	NA	NA	NA	NA	NA	NA	NA	NA	NA	NA	NA	NA	NA	NA	NA	NA	NA	NA	0.13766	NA	NA	NA	NA	NA	NA	NA	NA	NA	0.0799964	NA	NA	NA	NA	NA	NA	NA	NA	NA
Q06033_NAHGEEKENLTARALDLSLK_K7(Carbamyl)N9(HexNAc(4)Hex(5)NeuAc(2))	Inter-alpha-trypsin inhibitor heavy chain H3 OS=Homo sapiens OX=9606 GN=ITIH3 PE=1 SV=2	NA	NA	0.121446	NA	NA	NA	NA	NA	NA	NA	NA	NA	NA	NA	NA	NA	NA	NA	NA	NA	NA	NA	NA	NA	NA	NA	NA	NA	0.407276	NA	NA	NA	NA	NA	NA	NA	NA	NA	0.128229	NA	NA	NA	NA	NA	NA	NA	NA	NA
P20742_VVSVDENFRPR_	Pregnancy zone protein OS=Homo sapiens OX=9606 GN=PZP PE=1 SV=4	NA	NA	0.400821	NA	NA	NA	NA	NA	NA	NA	NA	NA	NA	NA	NA	NA	NA	NA	NA	NA	NA	NA	NA	NA	NA	NA	NA	NA	0.0407642	NA	NA	NA	NA	NA	NA	NA	NA	NA	0.125561	NA	NA	NA	NA	NA	NA	NA	NA	NA
O75882_VFHIHNESWVLLTPK_H3(Oxidation)H5(Oxidation)N6(HexNAc(4)Hex(5)NeuAc(2))W9(Oxidation)	Attractin OS=Homo sapiens OX=9606 GN=ATRN PE=1 SV=2	NA	NA	0.203107	NA	NA	NA	NA	NA	NA	NA	NA	NA	NA	NA	NA	NA	NA	NA	NA	NA	NA	NA	NA	NA	NA	NA	NA	NA	0.204597	NA	NA	NA	NA	NA	NA	NA	NA	NA	0.152303	NA	NA	NA	NA	NA	NA	NA	NA	NA
P04275_VREIRYQGGNR_R2(Carbamyl)N10(HexNAc(4)Hex(5)Fuc(1))	von Willebrand factor OS=Homo sapiens OX=9606 GN=VWF PE=1 SV=4	NA	NA	NA	NA	NA	NA	NA	NA	NA	NA	NA	NA	0.288322	NA	NA	0.0894922	NA	0.267529	NA	NA	NA	NA	NA	NA	NA	NA	NA	NA	NA	0.30486	NA	NA	NA	NA	NA	NA	NA	NA	NA	NA	NA	NA	NA	NA	NA	NA	NA	NA
P01023_GHFSISIPVK_	Alpha-2-macroglobulin OS=Homo sapiens OX=9606 GN=A2M PE=1 SV=3	NA	NA	0.864059	NA	NA	NA	NA	NA	NA	NA	NA	NA	NA	NA	NA	NA	NA	NA	NA	NA	NA	NA	NA	NA	NA	NA	NA	NA	0.413817	NA	NA	NA	NA	NA	NA	NA	NA	NA	0.588664	NA	NA	NA	NA	NA	NA	NA	NA	NA
P23083_DTSISTAYMELSR_	Immunoglobulin heavy variable 1-2 OS=Homo sapiens OX=9606 GN=IGHV1-2 PE=1 SV=2	NA	NA	NA	NA	0.0608139	NA	NA	NA	NA	NA	NA	NA	NA	0.450427	NA	NA	0.655406	NA	NA	NA	NA	NA	NA	NA	NA	NA	NA	NA	NA	NA	NA	NA	NA	NA	NA	NA	NA	NA	NA	NA	NA	NA	NA	NA	NA	NA	0.157863	NA
P04114_IADFELPTIIVPEQTIEIPSIK_	Apolipoprotein B-100 OS=Homo sapiens OX=9606 GN=APOB PE=1 SV=2	NA	NA	0.214818	NA	NA	NA	NA	NA	NA	NA	NA	NA	NA	NA	NA	NA	NA	NA	NA	NA	NA	NA	NA	NA	NA	NA	NA	NA	0.256657	NA	NA	NA	NA	NA	NA	NA	NA	NA	0.226483	NA	NA	NA	NA	NA	NA	NA	NA	NA
P19320_LDNGNLQHLSGNATLTLIAMR_N12(HexNAc(4)Hex(5)NeuAc(1))	Vascular cell adhesion protein 1 OS=Homo sapiens OX=9606 GN=VCAM1 PE=1 SV=1	NA	NA	NA	0.264737	NA	NA	NA	NA	NA	NA	NA	NA	NA	NA	NA	NA	NA	NA	NA	NA	0.559276	NA	NA	NA	NA	NA	NA	NA	NA	NA	0.149933	0.110023	NA	NA	NA	NA	NA	NA	NA	NA	NA	NA	NA	0.270579	NA	NA	NA	NA
P01042_KYNSQNQSNNQFVLYR_K1(Carbamyl)N6(HexNAc(4)Hex(5)NeuAc(1))	Kininogen-1 OS=Homo sapiens OX=9606 GN=KNG1 PE=1 SV=2	NA	0.232221	0.255846	NA	NA	NA	NA	NA	NA	NA	NA	NA	NA	NA	NA	NA	NA	NA	NA	NA	NA	0.373955	NA	NA	NA	NA	NA	NA	0.517551	NA	NA	NA	NA	NA	NA	NA	0.409457	NA	0.0421425	NA	NA	NA	NA	NA	NA	NA	NA	NA
P19827_IYEDHDATQQLQGFYSQVAK_	Inter-alpha-trypsin inhibitor heavy chain H1 OS=Homo sapiens OX=9606 GN=ITIH1 PE=1 SV=3	NA	NA	0.126985	NA	NA	NA	NA	NA	NA	NA	NA	NA	0.175807	NA	NA	0.110487	NA	0.25381	NA	NA	NA	NA	NA	NA	NA	NA	NA	NA	0.188403	0.263298	NA	NA	NA	NA	NA	NA	NA	NA	0.352045	NA	NA	NA	NA	NA	NA	NA	NA	NA
P09871_YHGDPMPCPKEDTPNSVWEPAK_	Complement C1s subcomponent OS=Homo sapiens OX=9606 GN=C1S PE=1 SV=1	NA	NA	NA	NA	NA	0.398678	NA	NA	NA	NA	NA	0.11401	NA	NA	NA	NA	NA	NA	NA	0.395473	NA	NA	NA	NA	NA	NA	NA	NA	NA	NA	NA	NA	0.384752	NA	NA	NA	NA	NA	NA	NA	0.323761	NA	NA	NA	NA	NA	NA	NA
B4E1Z4_EAGIPEFYDYDVALIK_	cDNA FLJ55673, highly similar to Complement factor B OS=Homo sapiens OX=9606 PE=1 SV=1	NA	NA	NA	NA	NA	NA	NA	0.363133	NA	NA	NA	NA	NA	NA	NA	NA	NA	NA	NA	NA	NA	NA	0.074473	NA	NA	NA	NA	NA	NA	NA	NA	NA	NA	NA	NA	NA	NA	0.213556	NA	NA	NA	NA	0.369476	NA	NA	NA	NA	NA
P19320_SLENKSLEMTFIPTIEDTGK_N4(HexNAc(3)Hex(4)NeuAc(1))K5(Formyl)	Vascular cell adhesion protein 1 OS=Homo sapiens OX=9606 GN=VCAM1 PE=1 SV=1	NA	NA	NA	NA	NA	0.292211	NA	NA	NA	NA	NA	0.328095	NA	NA	NA	NA	NA	NA	NA	0.269611	NA	NA	NA	NA	NA	NA	NA	NA	NA	NA	NA	NA	0.106316	NA	NA	NA	NA	NA	NA	NA	0.13152	NA	NA	NA	NA	NA	NA	NA
A0A075B6K4_SGQAPVLVIYEDSK_	Immunoglobulin lambda variable 3-10 OS=Homo sapiens OX=9606 GN=IGLV3-10 PE=3 SV=2	NA	NA	0.473796	NA	NA	NA	NA	NA	NA	NA	NA	NA	NA	NA	NA	NA	NA	NA	NA	NA	NA	NA	NA	NA	NA	NA	NA	NA	0.423322	NA	NA	NA	NA	NA	NA	NA	NA	NA	0.25558	NA	NA	NA	NA	NA	NA	NA	NA	NA
P01871_YKNNSDISSTR_N3(HexNAc(4)Hex(5)Fuc(1))	Immunoglobulin heavy constant mu OS=Homo sapiens OX=9606 GN=IGHM PE=1 SV=4	NA	NA	NA	NA	NA	0.21811	NA	NA	NA	NA	NA	0.180258	NA	NA	NA	NA	NA	NA	NA	0.159535	NA	NA	NA	NA	NA	NA	NA	NA	NA	NA	NA	NA	0.227558	NA	NA	NA	NA	NA	NA	NA	0.136806	NA	NA	NA	NA	NA	NA	NA
P01857_EPQVYTLPPSRDELTK_K16(Formyl)	Immunoglobulin heavy constant gamma 1 OS=Homo sapiens OX=9606 GN=IGHG1 PE=1 SV=1	NA	NA	NA	NA	NA	0.467093	NA	NA	NA	NA	NA	0.226403	NA	NA	NA	NA	NA	NA	NA	0.350422	NA	NA	NA	NA	NA	NA	NA	NA	NA	NA	NA	NA	0.307627	NA	NA	NA	NA	NA	NA	NA	0.172795	NA	NA	NA	NA	NA	NA	NA
P01023_LVHVEEPHTETVR_	Alpha-2-macroglobulin OS=Homo sapiens OX=9606 GN=A2M PE=1 SV=3	NA	NA	NA	NA	NA	0.475223	NA	NA	NA	NA	NA	0.431734	NA	NA	NA	NA	NA	NA	NA	0.445767	NA	NA	NA	NA	NA	NA	NA	NA	NA	NA	NA	NA	0.250578	NA	NA	NA	NA	NA	NA	NA	0.204633	NA	NA	NA	NA	NA	NA	NA
E9PGN7_LEDMEQALSPSVFK_	Plasma protease C1 inhibitor OS=Homo sapiens OX=9606 GN=SERPING1 PE=1 SV=1	NA	NA	NA	NA	NA	NA	0.120538	0.288448	0.08365	0.374385	NA	NA	NA	NA	0.0531558	NA	NA	NA	NA	NA	NA	NA	0.152694	0.360877	NA	0.339565	NA	NA	NA	NA	NA	NA	NA	0.332515	NA	0.391564	NA	0.256774	NA	NA	NA	NA	0.297236	NA	0.176392	NA	NA	NA
P01008_AAINKWVSNKTEGR_N9(HexNAc(4)Hex(5))	Antithrombin-III OS=Homo sapiens OX=9606 GN=SERPINC1 PE=1 SV=1	NA	NA	NA	NA	NA	0.261339	NA	NA	NA	NA	NA	0.245835	NA	NA	NA	NA	NA	NA	NA	0.480125	NA	NA	NA	NA	NA	NA	NA	NA	NA	NA	NA	NA	0.45499	NA	NA	NA	NA	NA	NA	NA	0.619321	NA	NA	NA	NA	NA	NA	NA
P04275_EGGPSQIGDALGFAVR_	von Willebrand factor OS=Homo sapiens OX=9606 GN=VWF PE=1 SV=4	NA	NA	0.242123	NA	NA	NA	NA	NA	NA	1.2207	NA	NA	NA	NA	0.19261	NA	NA	NA	NA	NA	NA	NA	NA	NA	NA	0.47159	NA	NA	0.167434	NA	NA	NA	NA	0.246591	NA	NA	NA	NA	0.0590075	NA	NA	NA	NA	NA	0.542601	NA	NA	NA
P02763_NWGLSVYADKPETTK_	Alpha-1-acid glycoprotein 1 OS=Homo sapiens OX=9606 GN=ORM1 PE=1 SV=1	NA	NA	0.339295	NA	NA	NA	NA	NA	NA	NA	NA	NA	NA	NA	NA	NA	NA	NA	NA	NA	NA	NA	NA	NA	NA	NA	NA	NA	0.377566	NA	NA	NA	NA	NA	NA	NA	NA	NA	0.243743	NA	NA	NA	NA	NA	NA	NA	NA	NA
O75882_NHPNITFFVYVSNFTWPIKIQIAFSQHSNFMDLVQFFVTFFSCFLSLLLVAAVVWKIK_N4(HexNAc(6)Hex(3)Fuc(1))N13(HexNAc(2)Hex(1))H27(Oxidation)	Attractin OS=Homo sapiens OX=9606 GN=ATRN PE=1 SV=2	NA	NA	0.317497	NA	NA	NA	NA	NA	NA	NA	NA	NA	NA	NA	NA	NA	NA	NA	NA	NA	NA	NA	NA	NA	NA	NA	NA	NA	0.464427	NA	NA	NA	NA	NA	NA	NA	NA	NA	0.423123	NA	NA	NA	NA	NA	NA	NA	NA	NA
P01619_FSGSGSGTDFTLTISR_	Immunoglobulin kappa variable 3-20 OS=Homo sapiens OX=9606 GN=IGKV3-20 PE=1 SV=2	NA	NA	NA	NA	NA	NA	0.209386	NA	0.274734	0.573466	NA	NA	NA	NA	0.0431777	NA	NA	NA	NA	NA	NA	NA	NA	0.36197	NA	0.313299	NA	NA	NA	NA	NA	NA	NA	0.191246	NA	0.612981	NA	NA	NA	NA	NA	NA	NA	NA	0.250474	NA	NA	NA
D6RF35_HQPQEFPTYVEPTNDEICEAFRK_	Vitamin D-binding protein OS=Homo sapiens OX=9606 GN=GC PE=1 SV=1	0.215475	NA	NA	NA	NA	0.701848	0.128931	NA	0.106298	NA	0.130023	0.973588	NA	NA	NA	NA	NA	NA	NA	0.378182	NA	NA	NA	0.42911	0.100052	NA	0.0819387	0.398685	NA	NA	NA	NA	0.286216	NA	0.171961	0.196788	NA	NA	NA	NA	0.289202	0.152055	NA	NA	NA	0.264025	NA	0.306505
P00747_CQSWSSMTPHR_	Plasminogen OS=Homo sapiens OX=9606 GN=PLG PE=1 SV=2	NA	NA	NA	NA	NA	1.60336	0.254019	1.04516	0.0865486	NA	NA	0.498965	NA	NA	NA	NA	NA	NA	NA	0.290854	NA	NA	0.281694	0.717461	NA	NA	NA	NA	NA	NA	NA	NA	0.18842	NA	NA	0.133794	NA	0.373571	NA	NA	0.0951134	NA	1.15713	NA	NA	NA	NA	NA
A0A0S2Z4L3_NIPGDFECECPEGYRYNLK_	Protein S isoform 2 (Fragment) OS=Homo sapiens OX=9606 GN=PROS1 PE=1 SV=1	NA	NA	NA	NA	NA	0.309671	NA	NA	NA	NA	NA	0.448797	0.318215	NA	NA	0.367951	NA	0.598773	NA	0.248668	NA	NA	NA	NA	NA	NA	NA	NA	NA	0.327936	NA	NA	0.276477	NA	NA	NA	NA	NA	NA	NA	0.385863	NA	NA	NA	NA	NA	NA	NA
P18065_GECWCVNPNTGK_	Insulin-like growth factor-binding protein 2 OS=Homo sapiens OX=9606 GN=IGFBP2 PE=1 SV=2	NA	NA	NA	NA	NA	NA	0.343844	NA	0.375226	NA	NA	NA	NA	NA	NA	NA	NA	NA	NA	NA	NA	NA	NA	0.590542	NA	NA	NA	NA	NA	NA	NA	NA	NA	NA	NA	0.84153	NA	NA	NA	NA	NA	NA	NA	NA	NA	NA	NA	NA
P01042_DIPTNSPELEETLTHTITK_K19(Formyl)	Kininogen-1 OS=Homo sapiens OX=9606 GN=KNG1 PE=1 SV=2	NA	NA	NA	NA	0.123779	NA	NA	NA	NA	NA	NA	NA	NA	0.420573	NA	NA	0.31011	NA	NA	NA	NA	NA	NA	NA	NA	NA	NA	NA	NA	NA	NA	NA	NA	NA	NA	NA	NA	NA	NA	NA	NA	NA	NA	NA	NA	NA	0.246638	NA
P06681_EVVTDQFLCSGTQEDESPCKGESGGAVFLERR_R31(Dihydroxyimidazolidine)	Complement C2 OS=Homo sapiens OX=9606 GN=C2 PE=1 SV=2	NA	NA	NA	NA	NA	0.582914	NA	NA	NA	NA	NA	0.354928	NA	NA	NA	NA	NA	NA	NA	0.404333	NA	NA	NA	NA	NA	NA	NA	NA	NA	NA	NA	NA	0.30904	NA	NA	NA	NA	NA	NA	NA	0.217824	NA	NA	NA	NA	NA	NA	NA
P02751_VDVIPVNLPGEHGQR_	Fibronectin OS=Homo sapiens OX=9606 GN=FN1 PE=1 SV=5	0.126266	0.429575	0.103662	0.199324	NA	0.725631	NA	0.294003	NA	0.623263	0.113738	0.659302	0.233527	NA	0.0534042	0.162794	NA	0.186549	0.426471	0.185021	0.111288	0.243232	0.0814245	NA	0.205192	0.202653	0.0703032	0.353281	0.156601	0.423284	0.267574	0.141398	0.0831953	0.223945	0.113531	NA	0.867381	0.135727	0.0527834	0.443376	0.124279	0.365776	0.440687	0.33815	0.401817	0.423355	NA	0.256696
P01042_QVVAGLNFR_	Kininogen-1 OS=Homo sapiens OX=9606 GN=KNG1 PE=1 SV=2	NA	NA	NA	NA	0.233276	NA	NA	NA	NA	NA	NA	NA	NA	0.293759	NA	NA	0.411492	NA	NA	NA	NA	NA	NA	NA	NA	NA	NA	NA	NA	NA	NA	NA	NA	NA	NA	NA	NA	NA	NA	NA	NA	NA	NA	NA	NA	NA	0.238416	NA
Q9Y6R7_LTYNHGGITGSR_	IgGFc-binding protein OS=Homo sapiens OX=9606 GN=FCGBP PE=1 SV=3	NA	NA	NA	NA	NA	NA	NA	NA	NA	0.583522	NA	NA	NA	NA	0.41444	NA	NA	NA	NA	NA	NA	NA	NA	NA	NA	0.362884	NA	NA	NA	NA	NA	NA	NA	0.407947	NA	NA	NA	NA	NA	NA	NA	NA	NA	NA	0.403096	NA	NA	NA
P01009_LQHLENELTHDIITK_	Alpha-1-antitrypsin OS=Homo sapiens OX=9606 GN=SERPINA1 PE=1 SV=3	NA	NA	NA	NA	NA	0.791027	0.196028	0.165702	0.171832	NA	NA	0.44601	NA	NA	NA	NA	NA	NA	NA	0.194893	NA	NA	0.24436	0.304337	NA	NA	NA	NA	NA	NA	NA	NA	0.17586	NA	NA	0.200198	NA	0.355979	NA	NA	0.145405	NA	0.212617	NA	NA	NA	NA	NA
P02787_KPVEEYANCHLAR_	Serotransferrin OS=Homo sapiens OX=9606 GN=TF PE=1 SV=3	0.368292	0.390095	0.0128561	0.272441	0.162915	0.870751	0.170999	0.398728	0.239239	0.717244	0.414266	0.256589	0.452364	0.122751	0.173809	0.255298	0.644999	0.651685	0.301893	0.191183	0.271448	0.0488123	0.449955	0.17434	0.110504	0.302988	0.0314653	0.375973	0.30067	0.445675	0.244053	0.196054	0.254101	0.169414	0.435637	0.273011	1.10985	0.350048	0.237277	0.485672	0.212082	0.30755	0.326679	0.392473	0.298405	0.35311	0.309853	0.430661
P01023_AGAFCLSEDAGLGISSTASLR_	Alpha-2-macroglobulin OS=Homo sapiens OX=9606 GN=A2M PE=1 SV=3	0.298776	NA	0.242914	0.529944	0.179894	0.379549	0.1855	0.557714	0.275104	0.589891	NA	0.364748	0.218607	0.139478	0.174717	0.260997	0.473577	0.725245	0.671114	0.328794	0.133124	NA	0.243828	0.216711	0.276047	0.376114	NA	0.560982	0.27962	0.526049	0.317664	0.149606	0.260392	0.249078	0.093622	0.314012	NA	0.218741	0.369872	1.30254	0.103646	NA	0.387271	0.556058	0.361723	0.290746	0.162336	NA
P00450_IYHSHIDAPK_	Ceruloplasmin OS=Homo sapiens OX=9606 GN=CP PE=1 SV=1	NA	0.384435	NA	NA	NA	NA	0.21811	0.522048	0.221528	NA	NA	NA	NA	NA	NA	NA	NA	NA	NA	NA	NA	0.382023	0.161011	0.325904	NA	NA	NA	NA	NA	NA	NA	NA	NA	NA	NA	0.468263	0.74808	0.22788	NA	NA	NA	NA	0.313164	NA	NA	NA	NA	NA
P09871_SSNNPHSPIVEEFQVPYNK_	Complement C1s subcomponent OS=Homo sapiens OX=9606 GN=C1S PE=1 SV=1	0.328791	NA	0.336483	NA	0.166167	1.12862	NA	NA	NA	NA	NA	0.871471	NA	0.0811175	NA	NA	0.437038	NA	NA	0.455864	NA	NA	NA	NA	0.36019	NA	NA	0.528859	0.349265	NA	NA	NA	0.293787	NA	0.383189	NA	NA	NA	0.175901	NA	0.256372	NA	NA	NA	NA	0.35921	0.296602	NA
C9JC84_LTIGEGQQHHLGGAK_	Fibrinogen gamma chain OS=Homo sapiens OX=9606 GN=FGG PE=1 SV=1	0.23157	0.175082	0.20934	0.349228	0.268665	NA	0.211094	0.400577	0.185439	0.437005	0.346819	NA	0.26624	0.283885	0.167852	0.143901	0.435692	0.465454	0.393367	NA	0.11475	0.274444	0.287894	0.258248	0.138004	0.282424	0.247767	0.265034	0.162835	0.277733	0.193037	0.191319	NA	0.225884	0.184244	0.317249	1.45561	0.170404	0.195341	0.653006	NA	0.282636	0.220042	0.27975	0.181474	0.0647691	0.371078	0.227123
D6RF35_ELSSFIDK_	Vitamin D-binding protein OS=Homo sapiens OX=9606 GN=GC PE=1 SV=1	NA	NA	0.333973	NA	NA	NA	0.324253	0.214174	0.139235	0.650621	NA	NA	NA	NA	0.159976	NA	NA	NA	0.441781	NA	NA	NA	0.368917	0.608145	NA	0.173866	NA	NA	0.342981	NA	NA	NA	NA	0.168559	NA	0.889542	NA	0.322805	0.197749	0.441227	NA	NA	0.240058	NA	0.245872	NA	NA	NA
P01024_TVLTPATNHMGNVTFTIPANR_N12(HexNAc(3)Hex(6)NeuAc(1))	Complement C3 OS=Homo sapiens OX=9606 GN=C3 PE=1 SV=2	0.321798	NA	0.0778297	NA	NA	NA	NA	NA	NA	0.121843	NA	NA	NA	NA	0.318591	NA	NA	NA	0.667369	NA	NA	NA	NA	NA	0.333559	1.1072	NA	0.46334	0.385827	NA	NA	NA	NA	0.540382	0.587906	NA	NA	NA	0.189906	0.339357	NA	NA	NA	NA	0.326212	0.333123	NA	NA
P01859_KCCVECPPCPAPPVAGPSVFLFPPK_K1(Carbamyl)	Immunoglobulin heavy constant gamma 2 OS=Homo sapiens OX=9606 GN=IGHG2 PE=1 SV=2	NA	NA	NA	NA	NA	NA	NA	NA	NA	NA	NA	NA	0.263404	NA	NA	0.257924	NA	0.35177	0.635415	NA	NA	NA	NA	NA	NA	NA	NA	NA	NA	0.434044	NA	NA	NA	NA	NA	NA	NA	NA	NA	0.522602	NA	NA	NA	NA	NA	NA	NA	NA
P00747_VILGAHQEVNLEPHVQEIEVSR_	Plasminogen OS=Homo sapiens OX=9606 GN=PLG PE=1 SV=2	NA	NA	NA	NA	0.160693	NA	NA	NA	NA	NA	NA	NA	NA	0.191844	NA	NA	0.261547	NA	NA	NA	NA	NA	NA	NA	NA	NA	NA	NA	NA	NA	NA	NA	NA	NA	NA	NA	NA	NA	NA	NA	NA	NA	NA	NA	NA	NA	0.254168	NA
Q16610_VTPNLMGHLCGNQR_	Extracellular matrix protein 1 OS=Homo sapiens OX=9606 GN=ECM1 PE=1 SV=2	NA	0.349097	0.385844	NA	NA	NA	NA	0.486507	NA	0.880203	NA	NA	NA	NA	0.0506111	NA	NA	NA	NA	NA	NA	0.459996	0.189204	NA	NA	0.302279	NA	NA	0.260781	NA	NA	NA	NA	0.251942	NA	NA	2.46208	0.276647	0.211819	NA	NA	NA	0.149344	NA	0.552742	NA	NA	NA
Q9BXR6_GWSTPPICSFTK_	Complement factor H-related protein 5 OS=Homo sapiens OX=9606 GN=CFHR5 PE=1 SV=1	NA	NA	0.585098	NA	NA	NA	NA	NA	NA	NA	0.379532	NA	NA	NA	NA	NA	NA	NA	NA	NA	NA	NA	NA	NA	NA	NA	0.214254	NA	0.39104	NA	NA	NA	NA	NA	NA	NA	NA	NA	0.250094	NA	NA	0.386816	NA	NA	NA	NA	NA	0.518776
P19823_ENIQDNISLFSLGMGFDVDYDFLK_N6(HexNAc(6)Hex(3))	Inter-alpha-trypsin inhibitor heavy chain H2 OS=Homo sapiens OX=9606 GN=ITIH2 PE=1 SV=2	NA	NA	NA	NA	NA	NA	0.101685	NA	0.117801	NA	NA	NA	0.198724	NA	NA	0.304115	NA	0.453936	0.309868	NA	NA	NA	NA	0.448422	NA	NA	NA	NA	NA	0.27633	NA	NA	NA	NA	NA	0.665251	NA	NA	NA	0.550498	NA	NA	NA	NA	NA	NA	NA	NA
P02751_NLQPASEYTVSLVAIK_	Fibronectin OS=Homo sapiens OX=9606 GN=FN1 PE=1 SV=5	NA	NA	0.201532	0.175804	NA	0.395979	NA	0.253092	NA	0.458585	NA	0.40525	0.317921	NA	0.302768	0.288135	NA	0.368122	0.248662	0.262411	0.171206	NA	0.198162	NA	NA	0.22285	NA	NA	0.311839	0.310116	0.363681	0.262073	0.196776	0.196256	NA	NA	NA	0.245116	0.0743283	0.501674	0.0489338	NA	0.290566	0.364693	0.328903	NA	NA	NA
P02790_LLQDEFPGIPSPLDAAVECHR_	Hemopexin OS=Homo sapiens OX=9606 GN=HPX PE=1 SV=2	NA	NA	0.338348	NA	0.224369	1.21308	0.301092	0.680326	0.176776	0.741112	0.491632	0.392807	0.483676	0.310835	0.350762	0.23235	0.439463	0.599245	0.383854	0.297356	NA	NA	0.426331	0.265265	NA	0.446711	0.245064	NA	0.230251	0.38548	NA	NA	0.29702	0.375617	NA	0.222526	NA	0.260317	0.21356	0.568456	0.212591	0.315177	0.36579	NA	0.274148	NA	0.260277	0.468963
P02787_LCMGSGLNLCEPNNKEGYYGYTGAFR_	Serotransferrin OS=Homo sapiens OX=9606 GN=TF PE=1 SV=3	NA	0.178599	NA	NA	NA	0.358981	0.52104	1.27777	0.338415	NA	NA	0.163349	0.480808	NA	NA	0.342462	NA	0.565535	NA	0.337584	NA	0.296331	0.880145	0.367642	NA	NA	NA	NA	NA	0.306044	NA	NA	0.275898	NA	NA	0.232246	1.71023	0.610383	NA	NA	0.620317	NA	0.303404	NA	NA	NA	NA	NA
Q9Y490_DDILNGSHPVSFDK_	Talin-1 OS=Homo sapiens OX=9606 GN=TLN1 PE=1 SV=3	NA	NA	0.312034	0.82297	NA	0.261178	NA	0.680417	NA	0.546299	NA	0.246368	NA	NA	0.223889	NA	NA	NA	NA	0.344175	0.119975	NA	0.510028	NA	NA	0.246476	NA	NA	0.203598	NA	0.267501	0.290399	0.522674	0.363581	NA	NA	NA	0.542161	0.199887	NA	2.47438	NA	0.481314	0.284384	0.365126	NA	NA	NA
B1AHL2_MCVDVNECQR_	Fibulin-1 OS=Homo sapiens OX=9606 GN=FBLN1 PE=1 SV=1	NA	0.400851	NA	NA	0.285917	NA	0.253644	0.765541	0.205238	NA	NA	NA	0.584798	0.117434	NA	0.241257	0.389745	0.620155	NA	NA	NA	1.09307	0.372046	0.510368	NA	NA	NA	NA	NA	0.380937	NA	NA	NA	NA	NA	0.292403	0.772137	0.292896	NA	NA	NA	NA	0.643294	NA	NA	NA	0.329829	NA
P02787_DQYELLCLDNTR_	Serotransferrin OS=Homo sapiens OX=9606 GN=TF PE=1 SV=3	0.22023	NA	0.221738	NA	0.231992	1.06594	0.373004	0.316259	0.128512	0.59209	0.159632	0.621031	0.302577	0.0358825	0.0345407	0.175202	0.774078	0.229077	0.45422	0.350184	NA	NA	0.249343	0.444373	0.230319	0.386003	0.165011	0.31824	0.113702	0.447805	NA	NA	0.16908	0.280626	0.204181	0.448654	NA	0.25745	0.110013	0.421607	0.228092	0.25423	0.448294	NA	0.248595	0.681858	0.361971	0.293781
P01024_ISLPESLKR_	Complement C3 OS=Homo sapiens OX=9606 GN=C3 PE=1 SV=2	NA	0.122709	0.220414	NA	0.480823	0.856742	NA	0.741905	NA	0.353455	NA	0.226528	0.351803	0.154439	0.142527	0.156425	0.610392	0.494977	0.486467	0.31806	NA	0.318172	0.295246	NA	NA	0.369888	NA	NA	0.28233	0.327512	NA	NA	0.202916	0.137358	NA	NA	0.679183	0.276798	0.179271	0.837833	0.171002	NA	0.459864	NA	0.273632	NA	0.51975	NA
A0A0C4DH29_DTSASTAYMELSSLR_	Immunoglobulin heavy variable 1-3 OS=Homo sapiens OX=9606 GN=IGHV1-3 PE=3 SV=1	0.378808	NA	0.0815296	NA	0.85346	0.489695	0.226795	NA	0.117155	NA	0.359789	0.0361025	NA	0.293505	NA	NA	0.219577	NA	0.957242	0.0826718	NA	NA	NA	0.556089	0.32376	NA	0.688851	0.52664	0.454867	NA	NA	NA	0.433578	NA	0.289831	0.407181	NA	NA	0.173323	0.509402	0.073896	0.759781	NA	NA	NA	0.143774	0.329135	0.626538
P02760_VVAQGVGIPEDSIFTMADR_	Protein AMBP OS=Homo sapiens OX=9606 GN=AMBP PE=1 SV=1	NA	NA	NA	0.426833	NA	1.31932	0.181095	0.214018	0.189933	0.715119	NA	0.657816	0.17717	NA	0.0899813	0.13589	NA	0.243167	0.338665	0.227085	0.172716	NA	0.260703	0.366875	NA	0.377601	NA	NA	NA	0.423349	0.52898	0.326837	0.188218	0.225685	NA	1.12491	NA	0.197961	NA	0.460244	0.167304	NA	0.447536	0.42586	0.52378	NA	NA	NA
P00734_LAACLEGNCAEGLGTNYR_	Prothrombin OS=Homo sapiens OX=9606 GN=F2 PE=1 SV=2	NA	NA	0.539599	NA	0.272031	0.824415	0.235683	0.583431	0.0534983	NA	NA	0.476744	0.576718	0.0898084	NA	0.0389951	0.523425	0.159391	0.43099	0.415646	NA	NA	0.13956	0.271867	NA	NA	NA	NA	0.203805	0.305334	NA	NA	0.254381	NA	NA	0.27605	NA	0.298068	0.105744	0.579604	0.227056	NA	0.630171	NA	NA	NA	0.198637	NA
P04114_ADSVVDLLSYNVQGSGETTYDHK_	Apolipoprotein B-100 OS=Homo sapiens OX=9606 GN=APOB PE=1 SV=2	NA	0.232128	0.170827	NA	0.179444	0.93369	0.140248	0.355883	0.128678	NA	NA	0.677478	0.372869	0.168592	NA	0.145838	0.397122	0.224582	0.541272	0.3057	NA	0.392255	0.256074	0.342724	NA	NA	NA	NA	0.13847	0.423049	NA	NA	0.180547	NA	NA	0.249023	1.29972	0.274512	0.0646046	0.554247	0.166603	NA	0.589643	NA	NA	NA	0.179504	NA
P02671_QHLPLIK_	Fibrinogen alpha chain OS=Homo sapiens OX=9606 GN=FGA PE=1 SV=2	NA	NA	NA	NA	0.245315	0.812855	0.166494	0.662707	0.128266	0.74411	0.166429	0.494282	0.340647	0.156479	0.167622	0.162221	0.645281	0.369143	0.349011	0.357205	NA	NA	0.238685	0.322677	NA	0.38533	0.0930064	NA	NA	0.398902	NA	NA	0.17597	0.404587	NA	0.310604	NA	0.342323	NA	0.72438	0.192359	0.151082	0.425301	NA	0.243787	NA	0.292679	0.383499
P02743_IVLGQEQDSYGGKFDR_	Serum amyloid P-component OS=Homo sapiens OX=9606 GN=APCS PE=1 SV=2	NA	NA	NA	NA	NA	NA	NA	0.592159	NA	NA	0.278873	NA	0.458835	NA	NA	0.312681	NA	1.04625	NA	NA	NA	NA	0.418832	NA	NA	NA	0.243881	NA	NA	0.331968	NA	NA	NA	NA	NA	NA	NA	0.492524	NA	NA	NA	0.278693	0.211456	NA	NA	NA	NA	0.240086
P04004_DWHGVPGQVDAAMAGR_	Vitronectin OS=Homo sapiens OX=9606 GN=VTN PE=1 SV=1	NA	NA	0.244451	0.599226	NA	0.823994	NA	0.580879	NA	0.760593	0.226292	0.463934	0.377849	NA	0.139525	0.177805	NA	0.38871	NA	0.48552	0.455791	NA	0.311118	NA	NA	0.427869	0.364299	NA	0.282735	0.184537	0.415109	0.300795	0.369513	0.39203	NA	NA	NA	0.255834	0.0539708	NA	0.0792708	0.288232	0.404769	0.44312	0.331988	NA	NA	0.507516
P03951_YCQVVCTYHPR_	Coagulation factor XI OS=Homo sapiens OX=9606 GN=F11 PE=1 SV=1	NA	NA	0.301504	NA	0.0823887	0.442374	NA	NA	NA	NA	NA	0.282862	0.649623	0.351191	NA	0.231407	0.749684	0.584039	0.538617	0.40046	NA	NA	NA	NA	NA	NA	NA	NA	0.286631	0.261515	NA	NA	0.29185	NA	NA	NA	NA	NA	0.170535	1.03585	0.214011	NA	NA	NA	NA	NA	0.447633	NA
P06681_EVVTDQFLCSGTQEDESPCKGESGGAVFLER_	Complement C2 OS=Homo sapiens OX=9606 GN=C2 PE=1 SV=2	NA	0.320284	0.39763	NA	NA	0.578436	0.450916	0.529314	0.0939411	0.535062	0.369154	0.36693	0.44872	NA	0.188802	0.316189	NA	0.361561	0.588951	0.395328	NA	0.288577	0.477	0.252885	NA	0.406104	0.364052	NA	0.24527	0.249906	NA	NA	0.232357	0.445282	NA	0.283116	0.49279	0.268806	0.365347	0.78609	0.268359	0.427327	0.309668	NA	0.278671	NA	NA	0.4176
P02760_VVAQGVGIPEDSIFTMADR_M16(Oxidation)	Protein AMBP OS=Homo sapiens OX=9606 GN=AMBP PE=1 SV=1	0.34347	0.156391	0.185192	NA	0.232182	1.00102	0.133061	0.307782	0.231539	0.774866	0.14991	0.562224	0.125971	0.110418	0.0459479	0.109962	0.519934	0.236442	0.37605	0.343051	NA	0.277047	0.29204	0.278513	0.330311	0.54571	0.325487	0.656018	0.540185	0.391705	NA	NA	0.333098	0.405569	0.148227	0.93453	0.998011	0.20629	0.0620777	0.506866	0.208393	0.305826	0.489066	NA	0.413462	1.17332	0.232699	0.511395
P04114_VNQNLVYESGSLNFSK_	Apolipoprotein B-100 OS=Homo sapiens OX=9606 GN=APOB PE=1 SV=2	0.327324	NA	0.0916494	0.492584	0.268027	0.684003	0.23042	NA	0.351897	NA	NA	0.423363	NA	0.222807	NA	NA	0.346825	NA	NA	0.41314	0.220399	NA	NA	0.357623	0.351499	NA	NA	0.434263	0.501971	NA	0.191973	0.133055	0.290632	NA	0.216894	0.462987	NA	NA	0.227107	NA	0.224095	NA	NA	0.447325	NA	0.690351	0.39439	NA
P01780_NSLYLQMNSLR_	Immunoglobulin heavy variable 3-7 OS=Homo sapiens OX=9606 GN=IGHV3-7 PE=1 SV=2	NA	NA	NA	NA	0.553751	NA	0.631379	0.564681	0.366255	NA	NA	NA	NA	0.133069	NA	NA	0.681034	NA	0.422096	NA	NA	NA	0.288192	0.47849	NA	NA	NA	NA	NA	NA	NA	NA	NA	NA	NA	0.375713	NA	0.388398	NA	0.863762	NA	NA	0.319223	NA	NA	NA	0.465495	NA
A0A0S2Z4L3_AHSCPSVWK_	Protein S isoform 2 (Fragment) OS=Homo sapiens OX=9606 GN=PROS1 PE=1 SV=1	NA	0.278445	0.406978	NA	NA	NA	0.314385	NA	0.145343	0.496349	0.246187	NA	0.567494	NA	0.0844077	0.259969	NA	0.392616	0.669958	NA	NA	0.532197	NA	0.427759	NA	0.480573	0.211062	NA	0.256686	0.431055	NA	NA	NA	0.347752	NA	0.308306	1.21792	NA	0.204304	0.562147	NA	0.491323	NA	NA	0.404849	NA	NA	0.482909
P08519_NPDAEISPWCYTMDPNVR_	Apolipoprotein(a) OS=Homo sapiens OX=9606 GN=LPA PE=1 SV=1	NA	NA	NA	NA	0.455344	NA	NA	NA	NA	NA	NA	NA	NA	0.453374	NA	NA	0.89989	NA	0.459495	NA	NA	NA	NA	NA	NA	NA	NA	NA	NA	NA	NA	NA	NA	NA	NA	NA	NA	NA	NA	0.551978	NA	NA	NA	NA	NA	NA	0.272584	NA
P08603_WSHPPSCIK_	Complement factor H OS=Homo sapiens OX=9606 GN=CFH PE=1 SV=4	0.184697	0.518542	0.253581	0.622969	0.163942	0.931385	NA	0.508488	NA	NA	0.13855	0.817913	0.302842	0.0108647	NA	0.0886974	0.562636	0.322873	0.603678	0.415689	0.442799	0.385873	0.134961	NA	0.168253	NA	0.0592926	0.331162	0.263052	0.50664	0.45996	0.114689	0.308753	NA	0.30539	NA	1.31528	0.304978	0.102303	0.597766	0.122124	0.362108	0.448117	0.467278	NA	0.151926	0.123409	0.443336
Q14624_ANTVQEATFQMELPKK_M11(Oxidation)	Inter-alpha-trypsin inhibitor heavy chain H4 OS=Homo sapiens OX=9606 GN=ITIH4 PE=1 SV=4	NA	NA	NA	NA	NA	0.333334	NA	0.503248	NA	NA	NA	0.599616	NA	NA	NA	NA	NA	NA	NA	0.419242	NA	NA	0.531588	NA	NA	NA	NA	NA	NA	NA	NA	NA	0.575284	NA	NA	NA	NA	0.511964	NA	NA	0.21335	NA	0.327748	NA	NA	NA	NA	NA
P06396_HVVPNEVVVQR_	Gelsolin OS=Homo sapiens OX=9606 GN=GSN PE=1 SV=1	0.253435	0.410699	0.263293	NA	0.328661	1.07908	NA	NA	NA	0.92982	NA	0.699629	0.295381	0.150875	0.469147	0.117451	0.43731	0.194743	NA	0.451297	NA	0.322108	NA	NA	0.263877	0.257327	NA	0.505046	0.226065	0.43784	NA	NA	0.203145	0.210276	0.229468	NA	0.767273	NA	0.177713	NA	0.0984404	NA	NA	NA	0.273348	0.23033	0.34196	NA
P01871_GLTFQQNASSMCVPDQDTAIR_N7(HexNAc(4)Hex(5)Fuc(1)NeuAc(1))	Immunoglobulin heavy constant mu OS=Homo sapiens OX=9606 GN=IGHM PE=1 SV=4	NA	NA	0.79434	0.713726	NA	0.365001	0.33594	0.705301	0.194291	NA	NA	0.20637	0.462971	NA	NA	0.211764	NA	0.444154	0.277405	0.254454	0.3526	NA	0.548735	0.511794	NA	NA	NA	NA	0.54324	0.558004	0.452881	0.292122	0.315004	NA	NA	0.342267	NA	0.454729	0.237624	0.648546	0.110806	NA	0.0826915	0.440898	NA	NA	NA	NA
P00734_GHVNITRSGIECQLWR_N4(HexNAc(4)Hex(5)NeuAc(2))	Prothrombin OS=Homo sapiens OX=9606 GN=F2 PE=1 SV=2	0.416315	NA	NA	0.405817	0.308518	NA	NA	NA	NA	NA	0.528336	NA	NA	0.405961	NA	NA	0.458334	NA	0.62671	NA	0.60765	NA	NA	NA	0.233699	NA	0.143324	0.293577	NA	NA	0.408686	0.274225	NA	NA	0.338991	NA	NA	NA	NA	0.443064	NA	0.496335	NA	0.525376	NA	0.314705	0.440829	0.216075
P01008_AAINKWVSNKTEGR_N9(HexNAc(4)Hex(5)NeuAc(1))	Antithrombin-III OS=Homo sapiens OX=9606 GN=SERPINC1 PE=1 SV=1	0.592575	NA	0.477048	NA	0.469745	0.28816	NA	NA	NA	0.245607	NA	0.239892	NA	0.475627	0.270901	NA	0.585175	NA	NA	0.308816	NA	NA	NA	NA	0.44982	0.484611	NA	0.428589	0.405202	NA	NA	NA	0.278039	0.418281	0.289621	NA	NA	NA	0.417138	NA	0.302778	NA	NA	NA	0.185972	0.347062	0.604955	NA
P08603_CFEGFGIDGPAIAK_	Complement factor H OS=Homo sapiens OX=9606 GN=CFH PE=1 SV=4	0.278782	0.500441	0.352541	0.468566	0.371934	0.669177	0.304998	0.666983	0.197922	0.508697	0.268364	0.533559	0.505727	0.199113	0.163093	0.239542	0.565019	0.589043	0.421492	0.492957	0.311806	0.583994	0.445525	0.427233	0.236391	0.415064	0.324516	0.363346	0.446988	0.503196	0.337772	0.28235	0.320643	0.253996	0.258752	0.356419	0.903678	0.434972	0.172516	0.696004	0.174212	0.410747	0.369833	0.379789	0.345336	0.131855	0.344563	0.529458
P01023_QQNAQGGFSSTQDTVVALHALSK_	Alpha-2-macroglobulin OS=Homo sapiens OX=9606 GN=A2M PE=1 SV=3	0.211613	0.622022	0.287295	0.587261	NA	0.87965	0.265636	0.418397	0.22319	1.15287	NA	0.785504	0.438897	NA	0.0626979	0.201507	NA	0.437311	0.48994	0.418657	0.31915	0.636512	0.203678	0.496225	0.278135	0.290768	NA	0.345428	0.343922	0.663775	0.427665	0.271086	0.192737	0.408778	0.199483	0.554539	0.967596	0.342824	0.247858	0.452801	0.147116	NA	0.562297	0.525041	0.501023	0.0403614	NA	NA
P04114_TGISPLALIK_	Apolipoprotein B-100 OS=Homo sapiens OX=9606 GN=APOB PE=1 SV=2	NA	NA	0.321493	NA	NA	NA	NA	0.432968	NA	NA	NA	NA	0.366997	NA	NA	0.208013	NA	0.514185	NA	NA	NA	NA	0.275235	NA	NA	NA	NA	NA	0.287507	0.440405	NA	NA	NA	NA	NA	NA	NA	0.261559	0.237944	NA	NA	NA	0.365617	NA	NA	NA	NA	NA
P01042_YNSQNQSNNQFVLYR_	Kininogen-1 OS=Homo sapiens OX=9606 GN=KNG1 PE=1 SV=2	NA	0.252246	0.255813	0.703312	0.206155	NA	0.149186	NA	0.159593	NA	NA	NA	0.238687	0.0909976	NA	0.108631	0.349805	0.516318	0.489642	NA	0.496874	0.274063	NA	0.321474	NA	NA	NA	NA	0.232619	0.314975	0.372985	0.199168	NA	NA	NA	0.4388	0.702365	NA	0.200556	0.854539	NA	NA	NA	0.574219	NA	NA	0.269702	NA
P01024_VELLHNPAFCSLATTK_	Complement C3 OS=Homo sapiens OX=9606 GN=C3 PE=1 SV=2	0.560373	NA	0.397969	0.526626	0.463541	0.661403	NA	0.657498	NA	NA	NA	0.373628	0.367675	0.21163	NA	0.338981	0.686998	0.603623	NA	0.304713	0.16223	NA	0.356668	NA	0.356812	NA	NA	0.516613	0.387608	0.468624	0.377721	0.379371	0.27771	NA	0.453263	NA	NA	0.348322	0.348582	NA	0.299253	NA	0.416563	0.503976	NA	0.201022	0.465404	NA
P04275_RLPGDIQVVPIGVGPNANVQELER_	von Willebrand factor OS=Homo sapiens OX=9606 GN=VWF PE=1 SV=4	NA	NA	NA	NA	NA	0.317245	0.115426	0.393909	0.553954	NA	NA	0.60771	NA	NA	NA	NA	NA	NA	0.369759	0.422257	NA	NA	0.326362	0.327359	NA	NA	NA	NA	NA	NA	NA	NA	0.203559	NA	NA	0.629756	NA	0.365159	NA	0.346539	0.404677	NA	0.211393	NA	NA	NA	NA	NA
P02751_WCHDNGVNYK_	Fibronectin OS=Homo sapiens OX=9606 GN=FN1 PE=1 SV=5	NA	NA	0.604485	NA	0.326518	NA	NA	0.922765	NA	0.538327	NA	NA	NA	0.215826	0.220144	NA	0.526119	NA	0.498251	NA	NA	NA	0.341088	NA	NA	0.321806	NA	NA	0.201752	NA	NA	NA	NA	0.231238	NA	NA	NA	0.3992	0.231585	0.889036	NA	NA	0.307107	NA	0.396372	NA	0.371092	NA
D6RF35_THLPEVFLSK_	Vitamin D-binding protein OS=Homo sapiens OX=9606 GN=GC PE=1 SV=1	0.222008	0.480736	0.197177	0.336564	0.210192	NA	0.330775	0.708951	0.205406	0.574555	0.331759	NA	0.3337	0.180682	0.118448	0.217377	0.306826	0.395464	0.417885	NA	0.313763	0.334537	0.362329	0.35979	0.186797	0.293086	0.107621	0.22437	0.185774	0.414199	0.244885	0.145835	NA	0.271653	0.353247	0.548269	1.52704	0.498388	0.133483	0.930831	NA	0.254636	0.238372	0.374641	0.3685	0.106198	0.230668	0.380349
P04114_NLQNNAEWVYQGAIR_	Apolipoprotein B-100 OS=Homo sapiens OX=9606 GN=APOB PE=1 SV=2	NA	0.325746	0.234799	NA	0.353632	0.985182	0.38965	0.424715	0.21381	0.528044	0.272592	0.414987	0.655726	0.275209	0.297586	0.536156	0.510422	0.503352	NA	0.25068	NA	0.401148	0.896842	0.412525	NA	0.426027	0.177076	NA	0.183762	0.27687	NA	NA	0.211119	0.355932	NA	0.46822	1.36982	0.43443	0.157016	NA	0.347291	0.159503	0.14836	NA	0.235485	NA	0.350726	0.293659
P02671_DSDWPFCSDEDWNYK_	Fibrinogen alpha chain OS=Homo sapiens OX=9606 GN=FGA PE=1 SV=2	NA	NA	0.322543	NA	NA	0.897307	0.311716	0.384016	0.152689	0.492333	NA	0.500464	NA	NA	0.210992	NA	NA	NA	NA	0.500692	NA	NA	0.254591	0.624164	NA	0.384005	NA	NA	0.224782	NA	NA	NA	0.326101	0.351934	NA	0.125965	NA	0.561141	0.186063	NA	0.243437	NA	0.383893	NA	0.366652	NA	NA	NA
P00738_GSFPWQAK_	Haptoglobin OS=Homo sapiens OX=9606 GN=HP PE=1 SV=1	0.366351	0.572531	NA	NA	0.0983052	NA	0.422899	NA	0.298416	0.59581	NA	NA	NA	0.195357	0.274371	NA	0.447021	NA	NA	NA	NA	0.481345	NA	0.38273	0.293688	0.340013	NA	0.437785	NA	NA	NA	NA	NA	0.214228	0.166891	0.828404	0.836203	NA	NA	NA	NA	NA	NA	NA	0.509067	0.273573	0.342624	NA
Q14624_GPDVLTATVSGK_	Inter-alpha-trypsin inhibitor heavy chain H4 OS=Homo sapiens OX=9606 GN=ITIH4 PE=1 SV=4	0.264603	0.292116	0.343528	0.364069	NA	0.721099	0.359866	0.323669	0.166096	0.524616	NA	0.619173	NA	NA	0.180522	NA	NA	NA	0.407288	0.312011	0.254639	0.390774	0.283456	0.475801	0.333272	0.457914	NA	0.46927	0.359181	NA	0.438381	0.393532	0.201264	0.512226	0.281286	0.484666	0.908755	0.203728	0.129911	0.352967	0.19943	NA	0.572313	0.493268	0.346384	0.364903	NA	NA
K7ER74_ESLSSYWESAK_	APOC4-APOC2 readthrough (NMD candidate) OS=Homo sapiens OX=9606 GN=APOC4-APOC2 PE=1 SV=1	NA	0.289863	NA	NA	NA	NA	0.331599	0.367719	0.385352	NA	NA	NA	NA	NA	NA	NA	NA	NA	NA	NA	NA	0.283391	0.10421	0.25947	NA	NA	NA	NA	NA	NA	NA	NA	NA	NA	NA	0.0624463	0.464143	0.400645	NA	NA	NA	NA	0.298955	NA	NA	NA	NA	NA
C9JC84_VELEDWNGR_	Fibrinogen gamma chain OS=Homo sapiens OX=9606 GN=FGG PE=1 SV=1	0.427077	0.409532	NA	NA	NA	NA	NA	0.554577	NA	NA	NA	NA	NA	NA	NA	NA	NA	NA	NA	NA	NA	0.855928	0.635598	NA	0.242034	NA	NA	0.470897	NA	NA	NA	NA	NA	NA	0.270747	NA	0.443392	0.241448	NA	NA	NA	NA	0.3727	NA	NA	0.321227	NA	NA
C9JC84_YLQEIYNSNNQK_	Fibrinogen gamma chain OS=Homo sapiens OX=9606 GN=FGG PE=1 SV=1	NA	0.135507	0.413201	0.335574	0.266374	0.675082	0.150289	0.389769	0.379937	0.709223	NA	0.575247	NA	0.196649	0.0746463	NA	0.710136	NA	0.445393	0.286634	0.180193	0.351182	0.21289	0.257167	NA	0.475652	NA	NA	0.30526	NA	0.35165	0.263636	0.134914	0.331526	NA	0.395818	0.617673	0.264014	0.153326	0.592475	0.260166	NA	0.476093	0.339428	0.265568	NA	0.379818	NA
P19827_QYYEGSEIVVAGR_	Inter-alpha-trypsin inhibitor heavy chain H1 OS=Homo sapiens OX=9606 GN=ITIH1 PE=1 SV=3	NA	0.28856	0.555459	0.522932	NA	0.244927	NA	0.411321	NA	NA	NA	0.303144	NA	NA	NA	NA	NA	NA	NA	0.329482	0.260363	0.483285	0.394017	NA	NA	NA	NA	NA	0.591671	NA	0.41118	0.570254	0.338824	NA	NA	NA	0.741025	0.494524	0.638779	NA	0.34134	NA	0.360551	0.375293	NA	NA	NA	NA
P01023_FEVQVTVPK_	Alpha-2-macroglobulin OS=Homo sapiens OX=9606 GN=A2M PE=1 SV=3	0.340833	0.377401	0.246176	0.396614	0.295536	0.654792	0.275025	0.492896	0.247216	0.628074	NA	0.576928	0.392849	0.124665	0.110148	0.226152	0.530493	0.332282	0.459531	0.3113	0.306654	0.494144	0.323325	0.460462	0.321911	0.278456	NA	0.380092	0.293415	0.45537	0.314532	0.197118	0.194945	0.263929	0.239595	0.58135	1.33544	0.302445	0.140436	0.538748	0.121826	NA	0.448627	0.311083	0.311868	0.198338	0.308866	NA
P01023_HYDGSYSTFGER_	Alpha-2-macroglobulin OS=Homo sapiens OX=9606 GN=A2M PE=1 SV=3	0.214725	0.713189	0.787806	NA	0.18753	0.571764	NA	0.587491	NA	0.498075	0.642562	0.351	NA	0.39761	0.223989	NA	0.275572	NA	0.488234	0.327841	NA	0.232656	0.447829	NA	0.282225	0.288134	0.22637	0.287917	0.456669	NA	NA	NA	0.457518	0.47322	0.408922	NA	1.59965	0.386954	0.590437	0.396019	0.421714	0.308177	0.248154	NA	0.402506	0.982919	0.324601	0.335061
P17936_EMEDTLNHLK_	Insulin-like growth factor-binding protein 3 OS=Homo sapiens OX=9606 GN=IGFBP3 PE=1 SV=2	0.505181	NA	0.417326	0.433019	NA	0.375015	NA	NA	NA	0.703047	0.309686	0.41885	NA	NA	0.19369	NA	NA	NA	NA	0.408809	0.334301	NA	NA	NA	0.790186	0.450733	0.328348	0.473499	0.370606	NA	0.240397	0.21061	0.201492	0.442544	0.364111	NA	NA	NA	0.222364	NA	0.0719107	0.437922	NA	0.377383	0.400176	0.0288478	NA	0.555936
P08603_EIMENYNIALR_	Complement factor H OS=Homo sapiens OX=9606 GN=CFH PE=1 SV=4	0.263772	0.318738	0.317003	NA	0.247514	1.09815	0.285057	0.496049	0.198556	0.881246	0.347017	0.506449	0.521657	0.144276	0.078161	0.223084	0.497013	0.475499	0.512155	0.376263	NA	0.394497	0.225925	0.439441	0.285354	0.257802	0.329144	0.259427	0.279082	0.37628	NA	NA	0.255887	0.332669	0.441899	0.660474	0.787035	0.33689	0.1414	0.702893	0.121578	0.409031	0.372959	NA	0.365264	0.379394	0.337708	0.482208
P01024_ADIGCTPGSGKDYAGVFSDAGLTFTSSSGQQTAQR_	Complement C3 OS=Homo sapiens OX=9606 GN=C3 PE=1 SV=2	0.877025	0.219926	0.542686	0.615481	0.293159	0.232112	0.561291	1.0528	0.707704	0.390398	0.688607	0.36732	0.495406	0.579223	0.69111	0.466734	0.207996	1.44024	0.44935	0.254053	0.0795176	0.280551	0.993622	0.120806	0.513397	0.522316	1.0263	0.492428	0.326015	0.287079	0.178546	0.518687	0.264412	0.318613	0.261642	0.313159	0.162537	0.358168	0.945955	1.0025	0.384969	0.208342	0.118843	0.475658	0.152257	0.563835	0.503666	0.368299
P01023_FEVQVTVPK_K9(Formyl)	Alpha-2-macroglobulin OS=Homo sapiens OX=9606 GN=A2M PE=1 SV=3	NA	0.179223	0.229304	NA	0.135111	0.215672	0.16711	0.494758	0.315756	NA	NA	0.50146	NA	0.0639915	NA	NA	0.535077	NA	NA	0.10612	NA	0.640559	0.147486	0.48493	NA	NA	NA	NA	0.482714	NA	NA	NA	0.0734045	NA	NA	0.284463	1.7048	0.221473	0.0770055	NA	0.0212621	NA	0.573887	NA	NA	NA	0.146915	NA
P04114_GMALFGEGK_	Apolipoprotein B-100 OS=Homo sapiens OX=9606 GN=APOB PE=1 SV=2	0.411962	NA	0.47625	0.397215	0.399368	NA	NA	0.483017	NA	NA	NA	NA	0.478604	0.233019	NA	0.508717	0.391829	0.604235	0.356876	NA	0.520168	NA	0.584915	NA	0.435592	NA	NA	0.573152	0.394083	0.493677	0.474356	0.241486	NA	NA	0.327841	NA	NA	0.272159	0.366777	0.489787	NA	NA	0.375776	0.442571	NA	0.250633	0.337692	NA
C9JC84_AIQLTYNPDESSKPNMIDAATLK_M16(Oxidation)	Fibrinogen gamma chain OS=Homo sapiens OX=9606 GN=FGG PE=1 SV=1	0.357325	0.782696	0.187533	NA	0.211722	0.369056	0.0619453	NA	0.0821464	0.780594	0.272059	0.642039	NA	0.222758	0.250524	NA	0.359471	NA	0.398602	0.408468	NA	0.358895	NA	0.348626	0.262627	0.397065	0.213977	0.326424	0.484416	NA	NA	NA	0.315546	0.399082	0.147189	0.506567	0.823406	NA	0.259399	0.38432	0.160704	0.207167	NA	NA	0.559811	0.109881	0.143142	0.342569
P02751_TYHVGEQWQK_	Fibronectin OS=Homo sapiens OX=9606 GN=FN1 PE=1 SV=5	0.510984	NA	NA	0.555817	0.274538	0.349405	NA	0.556962	NA	NA	NA	0.67207	NA	0.274127	NA	NA	0.483453	NA	0.45111	0.459246	0.384554	NA	0.315567	NA	0.385852	NA	NA	0.462082	NA	NA	0.506293	0.570855	0.391371	NA	0.335951	NA	NA	0.375147	NA	0.576169	0.510392	NA	0.268089	0.45918	NA	0.216039	0.39	NA
P01857_TPEVTCVVVDVSHEDPEVK_	Immunoglobulin heavy constant gamma 1 OS=Homo sapiens OX=9606 GN=IGHG1 PE=1 SV=1	0.500056	0.353565	0.353749	0.471707	NA	0.301759	NA	0.473216	NA	0.322678	0.337918	0.438913	0.357187	NA	0.249758	0.471486	NA	0.927563	0.506646	0.319486	0.230004	0.526227	0.277311	NA	0.396649	0.442705	0.392924	0.397674	0.448694	0.470999	0.323591	0.296491	0.372115	0.476584	0.188632	NA	1.0946	0.394006	0.29975	0.562394	0.172347	0.478971	0.339606	0.403587	0.278668	0.167898	NA	0.444169
P01031_AFTECCVVASQLR_	Complement C5 OS=Homo sapiens OX=9606 GN=C5 PE=1 SV=4	0.302707	0.258716	NA	NA	NA	0.659387	0.274381	0.375472	0.1558	0.593623	0.224481	0.411986	0.513189	NA	0.0685623	0.211447	NA	0.349667	0.610623	0.387575	NA	0.419345	0.375971	0.515168	0.308755	0.405875	0.417747	0.288681	NA	0.478646	NA	NA	0.18477	0.200445	0.306435	0.231025	0.789261	0.306821	NA	0.905665	0.0818393	0.227875	0.551453	NA	0.278785	1.45159	NA	0.359113
P02787_DYELLCLDGTR_	Serotransferrin OS=Homo sapiens OX=9606 GN=TF PE=1 SV=3	0.240975	0.472368	NA	NA	0.375784	0.989193	0.441168	0.447377	0.253695	0.648163	0.296266	0.376712	0.673681	0.214233	0.202439	0.280663	0.486523	0.385229	NA	0.339442	NA	0.197762	0.445444	0.28894	0.229375	0.317625	0.31235	0.318466	NA	0.442371	NA	NA	0.326061	0.320643	0.463229	0.292379	0.910478	0.403667	NA	NA	0.282589	0.16573	0.415607	NA	0.215629	0.196588	0.37058	0.440074
P02787_FDEFFSEGCAPGSK_	Serotransferrin OS=Homo sapiens OX=9606 GN=TF PE=1 SV=3	0.223134	0.575973	0.163172	0.396319	NA	0.933883	0.242221	0.373242	0.124808	1.02187	0.17775	0.713296	0.327004	NA	0.0604946	0.0988762	NA	0.150139	0.249792	0.42451	0.351405	0.38703	0.250924	0.592791	0.184428	0.289895	0.146736	0.324969	0.288754	0.39567	0.365416	0.215457	0.231899	0.252706	0.269749	0.228221	0.955083	0.242093	0.0727091	0.335605	0.0334909	0.186442	0.409129	0.280793	0.356877	0.183196	NA	0.288857
P00747_HSIFTPETNPR_	Plasminogen OS=Homo sapiens OX=9606 GN=PLG PE=1 SV=2	0.340566	0.44154	0.273945	0.563374	0.364158	0.681736	0.343688	0.740936	0.218489	0.574627	0.440153	0.403289	0.460206	0.211552	0.193087	0.237071	0.425731	0.435228	0.43464	0.405592	0.312616	0.417911	0.370649	0.391871	0.24773	0.228002	0.312286	0.324609	0.294342	0.306241	0.357799	0.27019	0.284544	0.321117	0.436825	0.524478	1.04248	0.236769	0.258608	0.895899	0.188794	0.313438	0.301359	0.48304	0.295244	0.592943	0.331467	0.533306
Q14624_NMEQFQVSVSVAPNAK_	Inter-alpha-trypsin inhibitor heavy chain H4 OS=Homo sapiens OX=9606 GN=ITIH4 PE=1 SV=4	NA	NA	NA	0.362084	NA	0.733284	0.305638	0.607907	0.152934	NA	0.301769	0.468017	NA	NA	NA	NA	NA	NA	0.508462	0.449854	0.256397	NA	0.391075	0.375449	NA	NA	0.234338	NA	NA	NA	0.271141	0.222662	0.275894	NA	NA	0.361368	NA	0.359526	NA	0.791151	0.122839	0.180886	0.433538	0.448476	NA	NA	NA	0.413335
P01031_ELSYYSLEDLNNK_	Complement C5 OS=Homo sapiens OX=9606 GN=C5 PE=1 SV=4	NA	NA	0.490481	0.439417	0.250654	0.441534	0.294669	0.437369	0.42282	0.485239	0.406034	0.46779	0.424698	0.21191	0.328561	0.321256	0.468757	0.705313	0.586546	0.328103	0.343159	NA	0.402885	0.49784	NA	0.342821	0.277021	NA	0.497359	0.53168	0.341056	0.287505	0.314265	0.387788	NA	1.06577	NA	0.401692	0.495768	0.667828	0.28282	0.411021	0.339024	0.431626	0.369141	NA	0.259495	0.382794
P02751_TYLGNALVCTCYGGSR_	Fibronectin OS=Homo sapiens OX=9606 GN=FN1 PE=1 SV=5	NA	NA	0.273544	0.234168	0.422071	0.451512	0.272883	0.589863	0.265633	0.363184	NA	0.4477	NA	0.389253	0.177637	NA	0.491983	NA	0.516703	0.453032	0.376207	NA	0.520152	0.354962	NA	0.474799	NA	NA	0.300124	NA	0.326871	0.363406	0.349002	0.293558	NA	0.0920407	NA	0.649864	0.333694	0.818501	0.288271	NA	0.245373	0.31297	0.463111	NA	0.543109	NA
O43866_GQWGTVCDDGWDIK_	CD5 antigen-like OS=Homo sapiens OX=9606 GN=CD5L PE=1 SV=1	NA	NA	NA	0.132609	NA	0.177532	0.68332	NA	0.390977	0.715364	NA	0.584238	NA	NA	0.26246	NA	NA	NA	0.499231	0.377104	0.359366	NA	NA	0.959027	NA	0.36491	NA	NA	NA	NA	0.340549	0.258281	0.350168	0.445106	NA	0.749353	NA	NA	NA	0.4273	0.293721	NA	NA	0.267287	0.377169	NA	NA	NA
P04114_EFQVPTFTIPK_	Apolipoprotein B-100 OS=Homo sapiens OX=9606 GN=APOB PE=1 SV=2	0.264356	0.495674	0.306479	NA	0.238039	0.599374	0.205177	0.43992	0.194825	0.748282	0.156803	0.624158	0.283653	0.1694	0.165345	0.19667	0.449597	0.408371	0.421543	0.284965	NA	0.415141	0.257124	0.307448	0.272437	0.322089	0.256535	0.352892	0.261848	0.359949	NA	NA	0.207432	0.305164	0.21164	0.431764	1.62488	0.323253	0.174891	0.625605	0.25324	0.296322	0.454688	NA	0.359007	0.13347	0.305209	0.414569
P01859_TTPPMLDSDGSFFLYSK_	Immunoglobulin heavy constant gamma 2 OS=Homo sapiens OX=9606 GN=IGHG2 PE=1 SV=2	NA	0.557879	0.364657	0.679265	0.262506	0.680719	0.315444	0.590244	0.139696	0.864998	0.20522	0.497783	0.338509	0.0788904	0.215113	0.330942	0.550178	0.53628	0.479765	0.448737	0.415672	0.363192	0.349118	0.631716	NA	0.270702	0.153076	NA	0.273999	0.429576	0.253356	0.25661	0.308848	0.307757	NA	0.539236	0.850431	0.349528	0.206243	0.683005	0.227774	0.26568	0.298415	0.509462	0.405203	NA	0.231942	0.464234
P02749_TFYEPGEEITYSCKPGYVSR_	Beta-2-glycoprotein 1 OS=Homo sapiens OX=9606 GN=APOH PE=1 SV=3	NA	NA	0.395255	NA	0.34321	NA	0.351568	0.871006	0.322706	0.555944	0.547308	NA	0.512325	0.350556	0.384913	0.280653	0.347071	0.912899	0.476483	NA	NA	NA	0.59698	0.408269	NA	0.435071	0.462021	NA	0.313066	0.394121	NA	NA	NA	0.419996	NA	0.4428	NA	0.426884	0.416012	0.775644	NA	0.221144	0.240223	NA	0.357297	NA	0.250427	0.404042
P01023_ETTFNSLLCPSGGEVSEELSLKLPPNVVEESAR_	Alpha-2-macroglobulin OS=Homo sapiens OX=9606 GN=A2M PE=1 SV=3	NA	0.480259	NA	NA	NA	0.236844	NA	0.610099	NA	NA	NA	0.284343	NA	NA	NA	NA	NA	NA	0.472018	0.206302	NA	0.307281	0.530715	NA	NA	NA	NA	NA	NA	NA	NA	NA	0.452234	NA	NA	NA	0.396285	0.478403	NA	0.723619	0.369072	NA	0.251882	NA	NA	NA	NA	NA
P80748_FSGSNSGNTATLTISR_	Immunoglobulin lambda variable 3-21 OS=Homo sapiens OX=9606 GN=IGLV3-21 PE=1 SV=2	0.670342	0.836051	0.439639	0.797227	0.345187	0.514686	0.35949	0.828888	0.267539	0.450211	0.35799	0.317207	0.480825	0.245467	0.23458	0.406529	0.4802	0.461178	NA	0.524	0.440491	0.895394	0.500511	0.446374	0.355744	0.300063	0.297377	0.266071	0.423464	0.460738	0.576101	0.355181	0.316883	0.328653	0.14211	0.690391	1.17356	0.608531	0.356766	NA	0.316872	0.29725	0.412792	0.628431	0.340401	0.670105	0.35163	0.470955
Q9Y6R7_VTLQPYNVAQLQSSVDLSGSK_	IgGFc-binding protein OS=Homo sapiens OX=9606 GN=FCGBP PE=1 SV=3	NA	NA	0.33429	0.647927	0.417549	0.426543	NA	NA	NA	NA	NA	0.434118	NA	0.203409	NA	NA	0.479967	NA	0.375351	0.47785	0.463431	NA	NA	NA	NA	NA	NA	NA	0.372287	NA	0.6213	0.420883	0.399424	NA	NA	NA	NA	NA	0.305377	0.760381	0.340725	NA	NA	0.568871	NA	NA	0.3166	NA
P01023_TGTHGLLVKQEDMK_	Alpha-2-macroglobulin OS=Homo sapiens OX=9606 GN=A2M PE=1 SV=3	0.333599	0.354806	0.645353	NA	0.28429	NA	0.282914	NA	0.243528	NA	NA	NA	0.500121	0.154424	NA	0.341704	0.385214	0.633756	0.495366	NA	NA	0.302679	NA	0.398178	0.689318	NA	NA	0.597414	0.31402	0.424188	NA	NA	NA	NA	1.47759	0.477632	0.413491	NA	0.494932	0.804494	NA	NA	NA	NA	NA	0.879962	0.25605	NA
B4E1Z4_FLCTGGVSPYADPNTCR_	cDNA FLJ55673, highly similar to Complement factor B OS=Homo sapiens OX=9606 PE=1 SV=1	0.395691	0.731604	0.439434	0.406091	0.219566	0.8076	0.414778	0.603924	0.35863	0.50056	0.26603	0.633742	0.532225	0.26733	0.115188	0.295784	0.421536	0.33871	0.509865	0.435608	0.46019	0.440709	0.547804	0.540758	0.296093	0.43606	0.381854	0.417583	0.391192	0.434539	0.667851	0.483892	0.298563	0.307325	0.391212	0.234496	0.392695	0.550384	0.345052	0.783324	0.311565	0.271195	0.497077	0.679057	0.323699	0.300717	0.357588	0.298819
P04114_AVSMPSFSILGSDVR_M4(Oxidation)	Apolipoprotein B-100 OS=Homo sapiens OX=9606 GN=APOB PE=1 SV=2	0.447541	NA	0.322101	NA	0.356469	0.305949	NA	0.874622	NA	NA	NA	0.32533	0.463529	0.265827	NA	0.326144	0.430668	0.681424	NA	0.561487	NA	NA	0.531021	NA	0.251708	NA	NA	0.459288	0.601595	0.560645	NA	NA	0.589951	NA	0.302095	NA	NA	0.239905	0.426846	NA	0.435614	NA	0.431943	NA	NA	0.425435	0.338563	NA
P07996_GGVNDNFQGVLQNVR_	Thrombospondin-1 OS=Homo sapiens OX=9606 GN=THBS1 PE=1 SV=2	NA	NA	NA	NA	0.280171	0.907985	0.290503	NA	0.235709	1.22523	NA	0.665475	0.44412	0.1476	0.143579	0.315952	0.468091	0.39523	NA	0.38662	NA	NA	NA	0.278038	NA	0.488063	NA	NA	NA	0.463848	NA	NA	0.174805	0.36298	NA	1.11643	NA	NA	NA	NA	0.295167	NA	NA	NA	0.289989	NA	0.262224	NA
P01024_VYAYYNLEESCTR_	Complement C3 OS=Homo sapiens OX=9606 GN=C3 PE=1 SV=2	NA	0.490206	0.316797	NA	NA	0.560504	NA	NA	NA	0.682893	0.473309	0.512685	NA	NA	0.216642	NA	NA	NA	NA	0.378807	NA	0.53303	NA	NA	NA	0.433895	0.186089	NA	0.210137	NA	NA	NA	0.321327	0.38625	NA	NA	1.08148	NA	0.309195	NA	0.0523537	0.23287	NA	NA	0.38027	NA	NA	0.39461
P19823_IQPSGGTNINEALLR_	Inter-alpha-trypsin inhibitor heavy chain H2 OS=Homo sapiens OX=9606 GN=ITIH2 PE=1 SV=2	0.368341	0.455545	0.283955	0.597933	0.272813	1.06317	0.271219	0.476653	0.255898	0.906479	0.213179	0.599899	0.394849	0.0951568	0.159132	0.124421	0.582494	0.395737	0.559006	0.388104	0.426165	0.480944	0.297169	0.56737	0.402106	0.358217	0.36833	0.363542	0.289761	0.423887	0.382865	0.216898	0.205354	0.495757	0.293573	0.771751	1.50985	0.25515	0.138031	0.68119	0.201187	0.412646	0.612769	0.526397	0.319271	0.379075	0.260325	0.386372
P27169_SFNPNSPGK_	Serum paraoxonase/arylesterase 1 OS=Homo sapiens OX=9606 GN=PON1 PE=1 SV=3	NA	NA	NA	NA	NA	NA	NA	0.320712	NA	0.32556	NA	NA	0.345365	NA	0.859974	0.452194	NA	0.408862	0.520995	NA	NA	NA	0.453964	NA	NA	0.577493	NA	NA	NA	0.604357	NA	NA	NA	0.67029	NA	NA	NA	0.36492	NA	0.592481	NA	NA	0.319005	NA	0.387717	NA	NA	NA
P01023_HNVYINGITYTPVSSTNEK_	Alpha-2-macroglobulin OS=Homo sapiens OX=9606 GN=A2M PE=1 SV=3	NA	NA	0.383986	0.54226	0.301922	0.738278	NA	NA	NA	0.476391	0.410146	0.398339	0.38816	0.220995	0.225108	0.276533	0.576676	0.334024	NA	0.401475	0.315787	NA	NA	NA	NA	0.428006	0.224764	NA	0.376854	0.379395	0.372755	0.325725	0.361322	0.407895	NA	NA	NA	NA	0.235304	NA	0.23124	0.441557	NA	0.331288	0.364178	NA	0.361685	0.518469
P10643_NVVYTCNEGYSLIGNPVAR_	Complement component C7 OS=Homo sapiens OX=9606 GN=C7 PE=1 SV=2	NA	0.665568	NA	NA	0.239648	0.589922	0.345732	0.30109	0.125578	NA	0.746479	0.497398	0.444004	0.245445	NA	0.356392	0.225987	0.481149	0.280344	0.322763	NA	0.492983	0.527665	0.244653	NA	NA	0.361478	NA	NA	0.529906	NA	NA	0.173841	NA	NA	0.550138	1.1363	0.534009	NA	0.619155	0.0369354	0.146252	0.397874	NA	NA	NA	0.235499	0.858076
P09871_CQPVDCGIPESIENGKVEDPESTLFGSVIR_	Complement C1s subcomponent OS=Homo sapiens OX=9606 GN=C1S PE=1 SV=1	0.425415	0.394736	0.355698	NA	0.641128	0.363385	0.708219	0.697553	0.380969	0.357901	0.5942	0.330496	0.482831	0.64619	0.341022	0.407404	0.416985	0.763533	0.344524	0.328702	NA	0.582314	0.656566	0.449421	0.283147	0.520583	0.497854	0.359332	0.226436	0.426754	NA	NA	0.399719	0.332678	0.173866	0.222156	0.621951	0.554561	0.324436	0.537388	0.335346	0.402373	0.311339	NA	0.262763	0.505097	0.478343	0.728094
B4E1Z4_GDSGGPLIVHK_	cDNA FLJ55673, highly similar to Complement factor B OS=Homo sapiens OX=9606 PE=1 SV=1	0.227193	0.421317	0.290405	NA	0.395139	1.967	0.277802	0.315242	0.179321	0.735646	0.273896	1.24658	NA	0.144976	0.125474	NA	0.594882	NA	0.517642	0.410614	NA	0.588163	0.286718	0.642885	0.248944	0.384749	0.153008	0.383557	0.333752	NA	NA	NA	0.360579	0.380293	0.391088	0.637854	0.724367	0.298353	0.145411	0.330966	0.19377	0.36722	0.91172	NA	0.403468	0.0853304	0.327665	0.349724
P36955_VPMMSDPK_	Pigment epithelium-derived factor OS=Homo sapiens OX=9606 GN=SERPINF1 PE=1 SV=4	0.286212	0.63681	0.374496	0.69622	0.229585	0.629084	0.510251	0.479136	0.3691	0.736934	NA	0.465544	0.355994	0.348333	0.220092	0.284922	0.57295	0.376284	0.43605	0.512044	0.447629	0.607351	0.413054	0.770237	0.296365	0.550344	NA	0.41225	0.371472	0.434708	0.415206	0.332914	0.376011	0.459799	0.399709	0.635093	0.672809	0.352081	0.38715	0.555096	0.168278	NA	0.388842	0.408533	0.311393	0.308205	0.54411	NA
P00738_VVLHPNYSQVDIGLIK_N6(HexNAc(4)Hex(5)NeuAc(2))	Haptoglobin OS=Homo sapiens OX=9606 GN=HP PE=1 SV=1	0.553423	NA	0.38937	NA	0.213547	NA	0.582171	0.407225	0.259287	0.200635	0.508721	NA	0.66349	0.244829	0.379024	0.369187	0.492732	0.895138	0.888057	NA	NA	NA	0.238012	0.681073	0.544211	0.459514	0.712942	0.427056	0.409006	1.12554	NA	NA	NA	0.389554	0.347925	1.20758	NA	0.399306	0.206732	0.627002	NA	0.383667	0.662599	NA	0.195691	0.275966	0.421289	0.407392
B4E1Z4_WSGQTAICDNGAGYCSNPGIPIGTRK_	cDNA FLJ55673, highly similar to Complement factor B OS=Homo sapiens OX=9606 PE=1 SV=1	0.470719	0.828755	NA	0.519006	0.368844	0.376067	NA	0.636079	NA	NA	NA	0.481088	NA	0.140362	NA	NA	0.365115	NA	0.502579	0.630798	0.345565	0.547778	0.471312	NA	0.327987	NA	NA	0.361092	NA	NA	0.466862	0.259371	0.486442	NA	0.224413	NA	0.588726	0.550864	NA	0.728536	0.368162	NA	0.286727	0.321243	NA	0.260874	0.211423	NA
P35579_NFINNPLAQADWAAK_	Myosin-9 OS=Homo sapiens OX=9606 GN=MYH9 PE=1 SV=4	NA	NA	0.25469	NA	NA	0.332045	NA	0.324993	NA	0.441741	NA	0.506695	0.482177	NA	0.321015	0.695278	NA	0.62661	0.414592	0.422688	NA	NA	0.439616	NA	NA	0.67204	NA	NA	0.410904	0.371458	NA	NA	0.541109	0.408891	NA	NA	NA	0.329249	0.401615	0.486229	0.307378	NA	0.0890445	NA	0.264386	NA	NA	NA
P01024_ISLPESLK_	Complement C3 OS=Homo sapiens OX=9606 GN=C3 PE=1 SV=2	0.420737	NA	0.48232	0.676622	0.409359	0.373226	0.340028	NA	0.363769	0.6513	0.387397	0.46077	NA	0.402781	0.310207	NA	0.465555	NA	0.78656	0.465907	0.494298	NA	NA	0.453074	0.371374	0.359482	0.380768	0.387769	0.343133	NA	0.400108	0.482454	0.363518	0.32535	0.410308	0.580778	NA	NA	0.296635	1.04406	0.33173	0.447506	NA	0.490109	0.370361	0.15244	0.373487	0.549323
Q04756_EALVPLVADHK_	Hepatocyte growth factor activator OS=Homo sapiens OX=9606 GN=HGFAC PE=1 SV=1	0.287533	0.43285	0.345804	0.485083	NA	0.541369	NA	0.532472	NA	0.81779	0.301062	0.389735	0.47182	NA	0.0577108	0.26569	NA	0.543429	0.453372	0.358927	0.241492	0.440786	0.427665	NA	0.275451	0.363798	0.394178	0.410471	0.494711	0.378409	0.291251	0.202685	0.0943505	0.409975	0.43294	NA	0.703233	0.540024	0.210005	0.825248	0.107011	0.359898	0.405465	0.351288	0.383822	0.264617	NA	0.431036
P04003_GVGWSHPLPQCEIVK_	C4b-binding protein alpha chain OS=Homo sapiens OX=9606 GN=C4BPA PE=1 SV=2	NA	0.429051	0.642012	NA	0.418543	NA	NA	0.546845	NA	0.456811	NA	NA	0.438299	0.420229	0.741822	0.385949	0.515544	0.949991	0.393551	NA	NA	0.451159	0.379866	NA	NA	0.467948	NA	NA	0.539526	0.511429	NA	NA	NA	0.436118	NA	NA	0.84095	0.375364	0.635471	0.731228	NA	NA	0.231265	NA	0.388849	NA	0.58552	NA
P02751_GNLLQCICTGNGR_	Fibronectin OS=Homo sapiens OX=9606 GN=FN1 PE=1 SV=5	NA	0.627391	NA	NA	NA	0.598175	0.427575	0.281299	0.141134	NA	NA	0.579483	0.174181	NA	NA	0.192261	NA	0.386033	NA	0.14772	NA	0.351713	0.0875215	0.360281	NA	NA	NA	NA	NA	0.438707	NA	NA	0.0682087	NA	NA	0.178884	3.00882	0.0125957	NA	NA	0.122354	NA	0.325786	NA	NA	NA	NA	NA
P02675_NYCGLPGEYWLGNDK_	Fibrinogen beta chain OS=Homo sapiens OX=9606 GN=FGB PE=1 SV=2	0.292944	0.642788	0.323926	NA	0.499127	0.574394	0.429485	0.417246	0.243447	0.47989	0.360331	0.519689	0.30946	0.126527	0.155134	0.225891	0.943462	0.549647	0.42911	0.394799	NA	0.345522	0.241127	0.6222	0.353164	0.244963	0.0722728	0.349205	0.283883	0.454544	NA	NA	0.265331	0.317472	0.334019	0.451033	0.814169	0.357803	0.240414	0.464751	0.275034	0.305396	0.256432	NA	0.383524	0.21334	0.308618	0.350382
P04114_SVSDGIAALDLNAVANK_	Apolipoprotein B-100 OS=Homo sapiens OX=9606 GN=APOB PE=1 SV=2	0.52807	0.021732	0.926403	0.47969	0.442853	0.244564	0.32512	0.499285	0.485941	0.527734	0.307178	0.580919	0.272298	0.443562	0.333947	0.407214	0.630531	0.597853	0.487754	0.383451	0.281403	1.52095	0.40704	0.401271	0.493684	0.45349	0.410148	0.498178	0.439412	0.405967	0.411578	0.520412	0.292705	0.467457	0.237413	0.7347	2.76839	0.430468	1.08776	0.562432	0.340351	0.511724	0.367352	0.436802	0.323734	0.0937259	0.453383	0.437586
P01024_DYAGVFSDAGLTFTSSSGQQTAQR_	Complement C3 OS=Homo sapiens OX=9606 GN=C3 PE=1 SV=2	0.316127	0.469426	0.320152	0.684825	0.362315	0.52809	0.39972	0.543599	0.239338	0.51585	0.518294	0.484009	0.524342	0.43471	0.302621	0.36298	0.537912	0.614375	0.509911	0.431452	0.367052	0.62652	0.430755	0.30318	0.256616	0.535022	0.448009	0.474181	0.320458	0.621938	0.490139	0.28816	0.327521	0.406636	0.27107	0.51672	0.519926	0.481886	0.364928	0.824427	0.257497	0.319349	0.514986	0.548161	0.316436	0.257309	0.372839	0.606553
P01024_GQGTLSVVTMYHAK_	Complement C3 OS=Homo sapiens OX=9606 GN=C3 PE=1 SV=2	NA	0.376883	0.241682	NA	NA	NA	NA	NA	NA	0.650735	NA	NA	NA	NA	0.336102	NA	NA	NA	NA	NA	NA	0.484241	NA	NA	NA	0.260051	NA	NA	0.337126	NA	NA	NA	NA	0.444221	NA	NA	1.18956	NA	0.267334	NA	NA	NA	NA	NA	0.49725	NA	NA	NA
P01011_LYGSEAFATDFQDSAAAKK_	Alpha-1-antichymotrypsin OS=Homo sapiens OX=9606 GN=SERPINA3 PE=1 SV=2	NA	NA	0.332307	NA	0.556079	0.552458	0.621207	0.905952	0.439583	0.110072	0.48009	0.159622	0.566951	0.537572	0.338937	0.481058	0.561371	0.508155	0.513831	0.313098	NA	NA	0.706849	0.265763	NA	0.504491	0.809615	NA	0.420562	0.322687	NA	NA	0.284077	0.390473	NA	0.557881	NA	0.408526	0.451278	0.756181	0.39236	0.380448	0.442281	NA	0.130303	NA	0.698042	0.376785
P04114_AVSMPSFSILGSDVR_	Apolipoprotein B-100 OS=Homo sapiens OX=9606 GN=APOB PE=1 SV=2	NA	0.273287	0.515362	NA	NA	0.491915	NA	0.608104	NA	0.37455	NA	0.344538	NA	NA	0.199807	NA	NA	NA	0.494398	0.371121	NA	0.516111	0.304079	NA	NA	0.38026	NA	NA	0.342681	NA	NA	NA	0.293118	0.228564	NA	NA	1.32591	0.394664	0.274153	0.74941	0.157897	NA	0.31306	NA	0.271664	NA	NA	NA
P02671_HPDEAAFFDTASTGK_	Fibrinogen alpha chain OS=Homo sapiens OX=9606 GN=FGA PE=1 SV=2	0.521797	0.731776	NA	NA	NA	0.506999	0.31781	NA	0.19164	NA	0.486858	0.467084	0.769906	NA	NA	0.367103	NA	0.360197	NA	0.58595	NA	0.469313	NA	0.531855	0.461253	NA	0.429037	0.586492	NA	0.463162	NA	NA	0.3959	NA	0.614694	0.399239	0.42405	NA	NA	NA	0.339941	0.293449	NA	NA	NA	0.23575	NA	0.542179
E7ETH0_EANVACLDLGFQQGADTQR_	Complement factor I OS=Homo sapiens OX=9606 GN=CFI PE=1 SV=1	NA	0.486642	NA	NA	0.416538	1.09947	0.239767	0.586237	0.227169	1.18815	NA	0.769296	NA	0.137801	0.3183	NA	0.630145	NA	NA	0.696199	NA	0.56947	0.408564	0.41233	NA	0.706517	NA	NA	NA	NA	NA	NA	0.482331	0.432517	NA	0.378082	0.520787	0.361358	NA	NA	0.0926353	NA	0.449414	NA	0.578685	NA	0.42684	NA
P02787_CSTSSLLEACTFR_	Serotransferrin OS=Homo sapiens OX=9606 GN=TF PE=1 SV=3	0.454889	0.564573	0.378738	0.562129	0.528211	0.518245	0.623621	0.681768	0.437273	0.455269	0.437185	0.426967	0.607902	0.209334	0.169478	0.286093	0.466166	0.383587	0.493508	0.476842	0.399793	0.556316	0.723792	0.493648	0.376705	0.456111	0.437874	0.36535	0.322447	0.347235	0.361071	0.399016	0.305732	0.281391	0.342646	0.357464	0.356033	0.50738	0.196328	0.920696	0.219592	0.356968	0.394838	0.417831	0.303335	0.299274	0.43723	0.653575
P01859_TTPPMLDSDGSFFLYSK_M5(Oxidation)	Immunoglobulin heavy constant gamma 2 OS=Homo sapiens OX=9606 GN=IGHG2 PE=1 SV=2	NA	0.493548	0.443922	0.446679	NA	0.600754	0.341994	0.628234	0.219818	0.714312	0.303604	0.542008	0.316903	NA	0.255947	0.354469	NA	0.448685	0.560259	0.457563	0.556039	0.303898	0.387577	0.598556	NA	0.365545	0.211966	NA	0.358437	0.510174	0.254408	0.381277	0.249863	0.363967	NA	0.543911	0.644034	0.327483	0.24765	0.778513	0.252617	0.333771	0.271524	0.377134	0.480845	NA	NA	0.395811
P04114_VSALLTPAEQTGTWK_	Apolipoprotein B-100 OS=Homo sapiens OX=9606 GN=APOB PE=1 SV=2	0.188053	0.597586	0.287399	0.472339	0.30839	1.03231	0.32542	0.42826	0.19601	0.86799	0.273639	0.763711	NA	0.19034	0.0814276	NA	0.475709	NA	0.408254	0.354278	0.346291	0.50329	0.321003	0.624421	0.18169	0.336794	0.14813	0.346686	0.263419	NA	0.265974	0.145174	0.253492	0.349325	0.301324	0.497051	0.652095	0.373367	0.122767	0.441703	0.178943	0.350121	0.628463	0.264292	0.345029	0.122581	0.326317	0.466477
P21333_AHVVPCFDASK_	Filamin-A OS=Homo sapiens OX=9606 GN=FLNA PE=1 SV=4	NA	0.596096	0.46407	0.729281	0.673904	0.276769	0.18306	0.544047	0.365047	0.426228	0.602238	0.397248	0.414281	0.251478	0.237233	0.484629	0.818756	0.753303	0.539937	0.408412	0.201737	0.320242	0.576713	0.486357	NA	0.319172	0.585865	NA	0.306577	0.65104	0.449031	0.487535	0.319352	0.522149	NA	0.320196	0.489459	0.410081	0.244835	0.346319	0.486704	0.244382	0.332592	0.183204	0.424426	NA	0.638633	0.290026
P04114_IAELSATAQEIIK_	Apolipoprotein B-100 OS=Homo sapiens OX=9606 GN=APOB PE=1 SV=2	0.450508	0.686158	0.420014	0.584187	0.430443	0.499144	0.226945	0.550802	0.360719	0.60717	0.207076	0.448472	0.386533	0.294644	0.227108	0.322314	0.585106	0.431504	0.497606	0.376415	0.460051	0.435443	0.412259	0.487764	0.245299	0.473817	0.396187	0.324833	0.432694	0.45263	0.46086	0.438044	0.293683	0.403183	0.205715	0.759203	0.509651	0.497459	0.303477	0.584781	0.152123	0.456369	0.315936	0.638554	0.393004	0.0993058	0.342675	0.428536
P19827_GFSLDEATNLNGGLLR_	Inter-alpha-trypsin inhibitor heavy chain H1 OS=Homo sapiens OX=9606 GN=ITIH1 PE=1 SV=3	NA	0.166143	0.275739	NA	0.136125	NA	0.375456	0.434399	0.154975	0.241004	0.374096	NA	0.309681	0.118938	0.154622	0.124307	0.349083	0.481485	0.361046	NA	NA	0.323431	0.267979	0.204756	NA	0.242876	0.371403	NA	0.17947	0.287482	NA	NA	NA	0.285258	NA	0.27188	5.70584	0.197326	0.157429	0.766161	NA	0.291905	0.228915	NA	0.197614	NA	0.211572	0.413435
P01019_ALQDQLVLVAAK_	Angiotensinogen OS=Homo sapiens OX=9606 GN=AGT PE=1 SV=1	0.36469	0.576756	0.431504	0.605034	0.189555	0.791438	NA	0.659984	NA	1.15593	0.326426	0.865524	0.451222	0.316554	0.209252	0.323247	0.462001	0.458192	0.428966	0.504478	0.359193	0.519476	0.35643	NA	0.490738	0.368095	0.383222	0.410406	0.379679	0.761734	0.443553	0.42753	0.456238	0.430212	0.24599	NA	0.400804	0.286085	0.192601	0.755717	0.137725	0.455453	0.370036	0.526222	0.613342	0.0278909	0.282153	0.493419
P01031_YVLSPYK_	Complement C5 OS=Homo sapiens OX=9606 GN=C5 PE=1 SV=4	NA	0.77318	0.393495	NA	0.478219	0.589356	NA	0.333371	NA	NA	NA	0.49872	0.318432	0.276398	NA	0.230151	0.648621	0.478217	NA	0.328419	NA	0.472484	0.218974	NA	NA	NA	NA	NA	0.42663	0.516407	NA	NA	0.2858	NA	NA	NA	1.03697	0.330699	0.262744	NA	0.429298	NA	0.459208	NA	NA	NA	0.37905	NA
P01857_TTPPVLDSDGSFFLYSK_	Immunoglobulin heavy constant gamma 1 OS=Homo sapiens OX=9606 GN=IGHG1 PE=1 SV=1	0.44837	0.629472	0.877083	0.470869	0.288377	0.674352	0.147882	0.510078	0.131709	0.577623	0.448472	0.615556	0.537893	0.213399	0.140925	0.238552	0.529283	0.621079	0.481984	0.455544	0.389391	0.462401	0.326808	0.26255	0.33487	0.441697	0.279423	0.429329	0.377609	0.540575	0.420973	0.260344	0.31618	0.365796	0.25277	0.373816	0.778794	0.43123	0.535242	0.455947	0.149398	1.71513	0.392239	0.314233	0.760315	0.194873	0.411556	0.3977
P01023_AAQVTIQSSGTFSSK_	Alpha-2-macroglobulin OS=Homo sapiens OX=9606 GN=A2M PE=1 SV=3	0.376349	0.422087	0.467613	0.633086	0.398346	0.573019	0.361479	0.487183	0.34507	0.641797	0.403694	0.401702	0.469721	0.294293	0.258497	0.362851	0.621648	0.499245	0.57018	0.436451	0.318082	0.600794	0.500301	0.410012	0.427274	0.431663	0.475809	0.53966	0.42488	0.612796	0.483419	0.515344	0.32231	0.396552	0.291376	0.605053	0.41659	0.411141	0.416766	0.680773	0.282458	0.503151	0.5181	0.554336	0.356557	0.225653	0.391647	0.486731
P05090_CPNPPVQENFDVNK_	Apolipoprotein D OS=Homo sapiens OX=9606 GN=APOD PE=1 SV=1	NA	0.499579	0.344389	NA	0.423708	0.628269	0.504287	NA	0.32652	NA	0.53077	0.498462	NA	0.213635	NA	NA	0.790662	NA	0.460139	0.40536	NA	0.414102	NA	0.48404	NA	NA	0.439055	NA	0.410345	NA	NA	NA	0.303185	NA	NA	0.423891	0.5504	NA	0.238519	0.611553	0.298736	0.444921	NA	NA	NA	NA	0.63651	0.936127
P06331_LSSVTAADTAVYYCAR_	Immunoglobulin heavy variable 4-34 OS=Homo sapiens OX=9606 GN=IGHV4-34 PE=1 SV=2	0.404517	NA	NA	NA	0.16876	0.42407	0.23703	0.630797	0.37135	0.580943	0.298131	0.51528	0.427666	0.39652	0.264409	0.43517	0.71367	0.582554	0.414774	0.283549	NA	NA	0.683703	0.600117	0.398722	0.45578	0.3483	0.420161	NA	0.589349	NA	NA	0.246674	0.625454	0.276263	0.326126	NA	0.533361	NA	0.594049	0.242842	0.413452	0.396443	NA	0.400594	0.376643	0.657786	0.736437
P19827_ELAAQTIK_	Inter-alpha-trypsin inhibitor heavy chain H1 OS=Homo sapiens OX=9606 GN=ITIH1 PE=1 SV=3	0.343055	NA	NA	NA	NA	NA	NA	0.555444	NA	0.299635	NA	NA	NA	NA	0.437174	NA	NA	NA	0.428024	NA	NA	NA	0.508426	NA	0.350661	0.550638	NA	0.511104	NA	NA	NA	NA	NA	0.515828	0.445535	NA	NA	0.419047	NA	0.414443	NA	NA	0.439333	NA	0.275262	0.542495	NA	NA
P02675_GGETSEMYLIQPDSSVKPYR_	Fibrinogen beta chain OS=Homo sapiens OX=9606 GN=FGB PE=1 SV=2	0.494564	0.422743	0.724172	0.634458	0.313116	0.355381	0.329197	0.59656	0.307671	0.539204	0.544854	0.462429	0.459522	0.219379	0.29458	0.359075	0.625752	0.761602	0.493226	0.489563	0.420877	0.589132	0.436749	0.40636	0.387245	0.50252	0.543192	0.49509	0.333306	0.609833	0.400222	0.382287	0.440857	0.341282	0.420201	0.456936	0.692785	0.426808	0.680308	0.573611	0.320562	0.55885	0.365269	0.525128	0.444487	0.209267	0.323733	0.454622
P01023_VGFYESDVMGR_M9(Oxidation)	Alpha-2-macroglobulin OS=Homo sapiens OX=9606 GN=A2M PE=1 SV=3	0.473547	0.593309	0.44169	NA	0.424391	0.478203	0.415966	0.67849	0.203788	NA	NA	0.371222	NA	0.315608	NA	NA	0.400064	NA	NA	0.484919	NA	0.425562	0.494103	0.454058	0.333267	NA	NA	0.338322	0.452422	NA	NA	NA	0.373021	NA	0.535585	0.41342	0.730007	0.53263	0.434518	NA	0.362411	NA	0.324846	NA	NA	0.272461	0.528297	NA
P02751_LGVRPSQGGEAPR_	Fibronectin OS=Homo sapiens OX=9606 GN=FN1 PE=1 SV=5	NA	NA	1.05122	0.486842	0.318789	NA	0.286868	0.718888	0.468938	0.625773	0.43733	NA	0.409509	0.310073	0.45135	0.397293	0.446854	0.719686	0.528434	NA	0.441862	NA	0.621863	0.600412	NA	0.901695	0.531578	NA	0.576773	0.560822	0.457178	0.428701	NA	0.65706	NA	0.860451	NA	0.458217	0.556344	0.658134	NA	0.846126	0.430983	0.48129	0.651066	NA	0.507568	0.587655
P01011_EIGELYLPK_	Alpha-1-antichymotrypsin OS=Homo sapiens OX=9606 GN=SERPINA3 PE=1 SV=2	0.272713	0.53611	0.544796	0.388122	0.402357	0.703841	NA	0.368441	NA	0.727527	0.292122	0.550963	0.357393	0.254563	0.12619	0.300072	0.61209	0.425149	0.418543	0.382808	0.284747	0.524958	0.279058	NA	0.219154	0.458802	0.268656	0.412136	0.343433	0.485937	0.303215	0.289247	0.274757	0.397685	0.276705	NA	0.86348	0.374551	0.308957	0.477486	0.151562	0.318251	0.409397	0.342284	0.303023	0.10345	0.503216	0.410385
P43652_LPNNVLQEK_	Afamin OS=Homo sapiens OX=9606 GN=AFM PE=1 SV=1	NA	0.375427	0.351523	NA	0.409953	0.668216	0.325058	0.427426	0.272145	0.437714	NA	0.498582	0.429109	0.204316	0.184044	0.34547	0.522419	0.366026	0.56511	0.447495	NA	0.502216	0.341311	0.415108	NA	0.451407	NA	NA	0.315267	0.458818	NA	NA	0.386247	0.481162	NA	0.505931	0.853889	0.463143	0.254339	0.79692	0.246811	NA	0.553702	NA	0.382699	NA	0.372702	NA
P02763_TYMLAFDVNDEK_	Alpha-1-acid glycoprotein 1 OS=Homo sapiens OX=9606 GN=ORM1 PE=1 SV=1	NA	0.410177	0.503652	0.379117	NA	0.432214	0.387533	0.542851	0.354365	0.400575	NA	0.45035	0.430669	NA	0.240374	0.460352	NA	0.505965	0.371665	0.618955	0.447803	0.380167	0.226448	0.502328	NA	0.335452	NA	NA	0.384227	0.471812	0.493726	0.404441	0.46241	0.268367	NA	0.638068	0.743959	0.479052	0.335339	0.430706	0.256595	NA	0.321529	0.359861	0.343984	NA	NA	NA
P01857_GFYPSDIAVEWESNGQPENNYK_	Immunoglobulin heavy constant gamma 1 OS=Homo sapiens OX=9606 GN=IGHG1 PE=1 SV=1	0.360095	0.632494	0.569192	0.555979	0.403507	0.636407	0.503115	0.744577	0.251442	0.377336	0.675128	0.532807	0.453848	0.307508	0.496404	0.43899	0.448308	0.547362	0.572566	0.507436	0.471579	0.307302	0.395094	0.541209	0.188512	0.246184	0.387697	0.484373	0.336658	0.486959	0.292915	0.383158	0.454891	0.472687	0.514268	0.55416	0.807067	0.446059	0.491719	0.745797	0.629572	0.441652	0.20376	0.678088	0.389526	0.417216	0.35186	0.395842
P43652_ICAMEGLPQK_	Afamin OS=Homo sapiens OX=9606 GN=AFM PE=1 SV=1	0.16174	0.48944	0.21839	0.476507	NA	0.854229	0.282601	0.324205	0.190563	0.936369	0.156201	0.809812	0.311546	NA	0.162861	0.25463	NA	0.252239	0.421762	0.369056	0.434488	0.524479	0.17783	0.58222	0.262894	0.34442	0.163047	0.405358	0.209894	0.358636	0.459136	0.213372	0.295439	0.475022	0.304194	0.148567	0.958191	0.465502	0.219566	0.57262	0.147192	0.27359	0.589477	0.468905	0.457758	0.166245	NA	0.470983
P08603_TDCLSLPSFENAIPMGEKK_	Complement factor H OS=Homo sapiens OX=9606 GN=CFH PE=1 SV=4	0.289594	0.468111	0.354364	0.504902	0.401263	0.504112	0.246724	0.506251	0.285322	0.525819	0.402507	0.552279	0.337229	0.24569	0.205456	0.229824	0.567984	0.413751	0.388427	0.498628	0.387904	0.33923	0.338102	0.554027	0.220064	0.332198	0.22595	0.236385	0.444607	0.513741	0.423082	0.304517	0.363355	0.273871	0.221635	0.455776	0.569157	0.457929	0.268677	0.649257	0.210787	0.31811	0.371693	0.369544	0.452677	0.266237	0.310408	0.502606
P02748_FEGIACEISK_	Complement component C9 OS=Homo sapiens OX=9606 GN=C9 PE=1 SV=2	NA	NA	NA	NA	0.705954	0.629052	0.256199	0.449928	0.268804	0.473771	NA	0.464647	0.479518	0.333295	0.217123	0.379093	0.515277	0.425425	0.493687	0.325126	NA	NA	0.400513	0.483807	NA	0.280878	NA	NA	NA	0.540823	NA	NA	0.268064	0.303304	NA	0.397874	NA	0.495601	NA	0.438052	0.204042	NA	0.32253	NA	0.365866	NA	0.38771	NA
P04114_QGFFPDSVNK_	Apolipoprotein B-100 OS=Homo sapiens OX=9606 GN=APOB PE=1 SV=2	0.336562	0.946373	0.281006	0.253415	0.460335	NA	0.266865	0.503857	0.215079	0.824228	0.227141	NA	0.268585	0.201244	0.173875	0.238434	0.594358	0.429443	0.437072	NA	0.517326	0.422354	0.226999	0.650261	0.332404	0.364757	0.199194	0.423903	0.386534	0.54882	0.524781	0.322033	NA	0.289815	0.197318	0.564488	1.15621	0.393036	0.209175	0.480024	NA	0.375627	0.469691	0.306156	0.448364	0.0657256	0.210509	0.386544
P02749_VCPFAGILENGAVR_	Beta-2-glycoprotein 1 OS=Homo sapiens OX=9606 GN=APOH PE=1 SV=3	0.314768	0.503357	0.578149	0.539693	0.500844	0.67327	0.367207	0.695523	0.131101	0.759537	0.661476	0.386967	0.547021	0.427598	0.301004	0.268697	0.381036	0.487221	0.424765	0.474723	0.410467	0.393031	0.559123	0.40732	0.217272	0.286606	0.465655	0.337319	0.307291	0.370542	0.407595	0.347886	0.373813	0.35725	0.453201	0.212347	1.13484	0.442724	0.311776	0.763619	0.390591	0.308835	0.302883	0.432043	0.397925	0.469932	0.440113	0.449824
P08603_WQSIPLCVEK_	Complement factor H OS=Homo sapiens OX=9606 GN=CFH PE=1 SV=4	0.436794	0.512307	0.414421	0.57148	NA	0.533695	0.334261	0.635275	0.224981	0.557991	0.480399	0.314386	0.525593	NA	0.339672	0.389803	NA	0.642228	0.519287	0.423503	0.31154	0.403295	0.674527	0.353525	0.380767	0.474181	0.4719	0.410836	0.314924	0.417207	0.27259	0.286363	0.343361	0.466562	0.508184	0.397938	0.641857	0.602739	0.391136	0.618713	0.306023	0.232756	0.40399	0.458524	0.368258	0.0561586	NA	0.50866
P00450_SGAGTEDSACIPWAYYSTVDQVK_	Ceruloplasmin OS=Homo sapiens OX=9606 GN=CP PE=1 SV=1	0.186727	0.612162	0.293941	0.542968	0.488206	0.920133	0.236475	0.655287	0.268248	0.826694	NA	0.609223	0.465242	0.306089	0.255866	0.27873	0.496799	0.461784	0.48039	0.425256	0.434728	0.42678	0.334127	0.386285	0.137597	0.481539	NA	0.237507	0.257753	0.452022	0.345654	0.287904	0.286403	0.207841	0.299442	0.156437	0.808466	0.476916	0.263629	0.827253	0.163532	NA	0.529515	0.366314	0.288436	0.443587	0.368429	NA
P43652_DADPDTFFAK_	Afamin OS=Homo sapiens OX=9606 GN=AFM PE=1 SV=1	0.346165	0.317309	0.33539	0.520109	0.444466	0.603984	0.41746	0.418273	0.331839	0.577871	0.437303	0.49373	0.605276	0.322774	0.183236	0.308465	0.596504	0.375449	0.524666	0.471486	0.290016	0.285599	0.514197	0.481749	0.34186	0.395916	0.357407	0.410997	0.303473	0.481263	0.313565	0.348676	0.28604	0.434824	0.289652	0.965228	0.56482	0.366839	0.222784	0.60134	0.335857	0.331562	0.484095	0.387873	0.316269	0.299134	0.597186	0.538889
P01009_SPLFMGK_	Alpha-1-antitrypsin OS=Homo sapiens OX=9606 GN=SERPINA1 PE=1 SV=3	NA	0.533265	0.554317	NA	NA	NA	0.391101	0.42732	0.360978	0.359809	NA	NA	0.666102	NA	0.386048	0.327382	NA	0.482255	0.400639	NA	NA	0.555111	0.482844	0.421183	NA	0.426106	NA	NA	0.290649	0.421621	NA	NA	NA	0.346668	NA	0.466873	0.302322	0.487015	0.572993	0.658296	NA	NA	0.459969	NA	0.296638	NA	NA	NA
P01008_LQPLDFK_	Antithrombin-III OS=Homo sapiens OX=9606 GN=SERPINC1 PE=1 SV=1	0.427969	0.438781	0.399144	0.455695	0.286757	0.676154	0.403266	0.397097	0.148044	0.563707	0.349918	0.55441	0.481854	0.353931	0.244989	0.366631	0.435619	0.490875	0.386185	0.443964	0.236385	0.446079	0.322846	0.304656	0.421627	0.414119	0.347697	0.531823	0.405943	0.42944	0.304966	0.416427	0.323236	0.436859	0.361764	0.430172	0.90691	0.358346	0.309672	0.47853	0.215478	0.465096	0.424647	0.46786	0.358533	0.244747	0.32751	0.429953
P00450_GAYPLSIEPIGVR_	Ceruloplasmin OS=Homo sapiens OX=9606 GN=CP PE=1 SV=1	0.263497	0.493406	0.434455	0.78638	0.513971	0.918536	0.0844529	0.364725	0.317758	1.0358	0.286377	0.638569	0.524747	0.41708	0.191193	0.268288	0.494334	0.488669	0.46513	0.366669	0.330679	0.460123	0.216036	0.338717	0.190229	0.608293	0.259303	0.326096	0.331112	0.596111	0.304395	0.214803	0.249093	0.44414	0.361686	0.664556	0.945197	0.245721	0.340118	0.684067	0.12011	0.628554	0.411583	0.619736	0.377863	0.551643	0.42517	0.589158
P01859_GPSVFPLAPCSR_	Immunoglobulin heavy constant gamma 2 OS=Homo sapiens OX=9606 GN=IGHG2 PE=1 SV=2	0.467871	0.458419	0.696498	0.857297	0.451886	0.600403	0.402313	0.576503	0.235781	0.689103	0.473724	0.470434	0.529117	0.239384	0.317231	0.418152	0.467998	0.631325	0.616257	0.496179	0.4059	0.437846	0.626458	0.447744	0.405363	0.484378	0.469421	0.660444	0.372054	0.47376	0.543374	0.37452	0.388139	0.393917	0.447703	0.237074	0.370665	0.526473	0.471988	0.80344	0.373965	0.450223	0.461413	0.641594	0.429365	0.212633	0.425498	0.511548
P08603_WSSPPQCEGLPCK_	Complement factor H OS=Homo sapiens OX=9606 GN=CFH PE=1 SV=4	NA	NA	NA	NA	0.567374	0.355949	0.457738	NA	0.385972	NA	NA	0.36462	0.317943	0.456123	NA	0.336559	0.415224	0.394622	0.567603	0.441988	NA	NA	NA	0.435788	NA	NA	NA	NA	NA	0.389152	NA	NA	0.431468	NA	NA	0.533138	NA	NA	NA	0.435051	0.540074	NA	NA	NA	NA	NA	0.504388	NA
P02790_SGAQATWTELPWPHEK_	Hemopexin OS=Homo sapiens OX=9606 GN=HPX PE=1 SV=2	0.297418	NA	NA	NA	0.387827	0.856667	0.335656	0.468553	0.250924	0.676565	0.415922	0.630147	0.350524	0.433253	0.403956	0.287826	0.615502	0.605645	0.405746	0.487705	NA	NA	0.281541	0.469161	0.24622	0.423645	0.226609	0.420769	NA	0.457211	NA	NA	0.457819	0.658853	0.403719	0.661042	NA	0.449128	NA	0.583539	0.384901	0.346443	0.291808	NA	0.34453	0.227208	0.401037	0.508783
P00747_NLDENYCRNPDGK_	Plasminogen OS=Homo sapiens OX=9606 GN=PLG PE=1 SV=2	NA	NA	0.456506	0.575378	NA	NA	0.439515	NA	0.396608	0.481874	NA	NA	NA	NA	0.427342	NA	NA	NA	0.41725	NA	0.31482	NA	NA	0.386853	NA	0.436643	NA	NA	0.355423	NA	0.362573	0.363808	NA	0.404046	NA	0.287797	NA	NA	0.398176	0.643188	NA	NA	NA	0.341604	0.362415	NA	NA	NA
P02753_LIVHNGYCDGR_	Retinol-binding protein 4 OS=Homo sapiens OX=9606 GN=RBP4 PE=1 SV=3	NA	NA	0.494788	NA	0.410479	0.449856	0.387691	0.637627	0.315336	0.783487	0.310662	0.539571	0.405612	0.628919	0.430522	0.374891	0.564351	0.600889	0.457443	0.404854	NA	NA	0.39884	0.378156	NA	0.392347	0.333126	NA	0.362025	0.424065	NA	NA	0.368638	0.364364	NA	0.274849	NA	0.430561	0.382841	0.583147	0.389422	0.444564	0.253456	NA	0.421407	NA	0.594742	0.475658
P04114_FPEVDVLTK_	Apolipoprotein B-100 OS=Homo sapiens OX=9606 GN=APOB PE=1 SV=2	NA	0.365457	NA	0.557003	NA	0.823163	0.472235	0.522139	0.380448	0.470412	NA	0.51515	0.547514	NA	0.334304	0.356333	NA	0.469653	0.489489	0.421296	0.27896	0.437136	0.474423	0.442436	NA	0.519665	NA	NA	NA	0.442975	0.371276	0.197706	0.354588	0.439141	NA	0.503169	0.529969	0.4679	NA	0.602532	0.352951	NA	0.51975	0.399077	0.359881	NA	NA	NA
E7ETH0_TMGYQDFADVVCYTQK_	Complement factor I OS=Homo sapiens OX=9606 GN=CFI PE=1 SV=1	NA	NA	NA	0.436863	0.366158	NA	NA	NA	NA	NA	NA	NA	0.376759	0.399271	NA	0.341022	0.428441	0.493412	0.631913	NA	0.236834	NA	NA	NA	NA	NA	NA	NA	NA	0.353268	0.337897	0.405493	NA	NA	NA	NA	NA	NA	NA	0.713149	NA	NA	NA	0.364577	NA	NA	0.395695	NA
P00738_YVMLPVADQDQCIR_M3(Oxidation)	Haptoglobin OS=Homo sapiens OX=9606 GN=HP PE=1 SV=1	0.303104	0.603072	0.349263	0.63164	0.220143	0.642554	0.32618	0.473756	0.222758	0.72781	0.385938	0.540052	0.5208	0.357172	0.24822	0.301821	0.419242	0.356602	0.459313	0.468571	0.551022	0.472254	0.426389	0.607253	0.303971	0.343391	0.295551	0.50348	0.378094	0.478543	0.45535	0.250342	0.363906	0.371578	0.319174	0.438586	0.667806	0.486919	0.226407	0.572683	0.265135	0.369956	0.503865	0.494009	0.393788	0.318122	0.362576	0.579338
P36955_LQSLFDSPDFSK_	Pigment epithelium-derived factor OS=Homo sapiens OX=9606 GN=SERPINF1 PE=1 SV=4	NA	0.996238	0.333672	0.589382	0.278002	0.609211	0.208993	0.412853	0.335359	0.654435	0.24223	0.745095	0.304071	0.24475	0.294486	0.321021	0.535985	0.437742	0.496895	0.509468	0.394049	0.351545	0.273687	0.450046	NA	0.404008	0.198461	NA	0.31195	0.568003	0.626002	0.316063	0.304046	0.361825	NA	0.481243	1.5235	0.466942	0.411684	0.565321	0.327567	0.339283	0.458792	0.521133	0.521353	NA	0.443626	0.327321
P01024_SGIPIVTSPYQIHFTK_	Complement C3 OS=Homo sapiens OX=9606 GN=C3 PE=1 SV=2	NA	0.530875	0.496605	0.605146	0.332219	0.520007	0.426778	0.535451	0.429488	NA	0.428658	0.500813	0.399157	0.328675	NA	0.414622	0.449348	0.560191	0.793685	0.373837	0.352632	0.40904	0.406446	0.50662	NA	NA	0.408553	NA	0.438028	0.569752	0.429066	0.374843	0.42654	NA	NA	0.665239	0.867464	0.430814	0.420206	0.345059	0.335558	0.543411	0.345962	0.583647	NA	NA	0.346773	0.508192
P01024_AGDFLEANYMNLQR_	Complement C3 OS=Homo sapiens OX=9606 GN=C3 PE=1 SV=2	0.370288	0.530398	0.472216	0.561099	0.524057	0.57576	0.587309	0.471518	0.396977	0.452965	0.875322	0.296263	0.559045	0.626807	0.519574	0.406783	0.428706	0.473153	0.529117	0.390783	0.323293	0.419281	0.519793	0.423955	0.286071	0.321399	0.516422	0.346449	0.298428	0.437937	0.333858	0.342044	0.426288	0.374278	0.582826	0.533378	0.79224	0.528553	0.371928	0.642303	0.480874	0.30613	0.249777	0.353841	0.305855	0.626088	0.490563	0.477639
P04114_ITENDIQIALDDAK_	Apolipoprotein B-100 OS=Homo sapiens OX=9606 GN=APOB PE=1 SV=2	0.448991	0.651657	0.413119	0.587749	0.397777	NA	0.534239	0.417874	0.344859	NA	NA	NA	0.506885	0.393591	NA	0.319756	0.374036	0.353645	0.445629	NA	0.408814	0.436066	0.441497	0.408054	0.369172	NA	NA	0.467906	0.381287	0.443036	0.406829	0.410503	NA	NA	0.467503	0.452685	0.450791	0.480422	0.402293	0.476264	NA	NA	0.3834	0.434623	NA	0.0831962	0.586288	NA
P01009_GTEAAGAMFLEAIPMSIPPEVK_M8(Oxidation)	Alpha-1-antitrypsin OS=Homo sapiens OX=9606 GN=SERPINA1 PE=1 SV=3	NA	0.49603	0.425967	0.622812	0.547543	0.5066	0.289083	0.404448	0.299253	0.494108	NA	0.500977	0.385934	0.328669	0.348152	0.302028	0.88264	0.414273	NA	0.40882	0.444778	0.492821	0.307811	0.447093	NA	0.388967	NA	NA	0.31765	0.465119	0.577473	0.493991	0.437107	0.615222	NA	0.599635	0.493573	0.459861	0.279995	NA	0.35021	NA	0.407484	0.471233	0.354098	NA	0.416199	NA
P00738_SPVGVQPILNEHTFCAGMSK_	Haptoglobin OS=Homo sapiens OX=9606 GN=HP PE=1 SV=1	0.512275	0.461855	0.479196	0.649666	0.139066	0.399274	0.511957	0.472363	0.514916	0.406407	0.527773	0.347445	0.449109	0.403909	0.514363	0.500822	0.475686	0.588282	0.523143	0.40531	0.322479	0.493197	0.561686	0.490659	0.484667	0.495137	0.51963	0.470207	0.535124	0.431299	0.427045	0.295235	0.444109	0.551179	0.303872	0.438196	0.392279	0.404749	0.414231	0.411717	0.449992	0.527397	0.341406	0.439207	0.403209	0.3526	0.377234	0.420113
P01042_TVGSDTFYSFK_	Kininogen-1 OS=Homo sapiens OX=9606 GN=KNG1 PE=1 SV=2	0.412286	0.745615	0.298009	0.411613	0.373348	0.996842	0.369383	0.55022	0.293932	1.09421	0.285441	0.886549	0.369323	0.164714	0.15853	0.247273	0.466414	0.364851	NA	0.56279	0.431869	0.477442	0.345423	0.643475	0.333256	0.358493	0.216507	0.525198	0.31414	0.579855	0.571031	0.350778	0.289681	0.428115	0.383747	0.810527	0.546349	0.426986	0.23086	NA	0.213594	0.31841	0.482939	0.488756	0.471836	0.204726	0.336382	0.517005
P04114_YNALDLTNNGK_	Apolipoprotein B-100 OS=Homo sapiens OX=9606 GN=APOB PE=1 SV=2	0.399402	0.703609	0.387818	0.509065	0.357199	0.520566	0.189997	0.383473	0.269101	0.597219	0.450868	0.668797	0.390328	0.32613	0.361892	0.405585	0.465049	0.551309	0.414584	0.412008	0.375247	0.532995	0.457965	0.277476	0.381369	0.429998	0.469201	0.470891	0.402018	0.439188	0.403667	0.457533	0.357963	0.466083	0.245671	0.317139	0.47966	0.534331	0.473543	0.454541	0.385487	0.422955	0.424191	0.39963	0.378412	0.104453	0.451254	0.623721
P01024_QPSSAFAAFVK_	Complement C3 OS=Homo sapiens OX=9606 GN=C3 PE=1 SV=2	NA	0.432017	NA	NA	0.364115	0.984808	0.34371	0.440344	0.218411	NA	0.321068	0.791634	0.395211	0.132799	NA	0.264138	0.578384	0.428962	0.405362	0.50443	NA	0.459859	0.298978	0.27393	NA	NA	0.282958	NA	NA	0.44959	NA	NA	0.323744	NA	NA	0.371981	2.08223	0.332834	NA	0.431431	0.179989	0.305565	0.464201	NA	NA	NA	0.330357	0.425019
P27169_IFFYDSENPPASEVLR_	Serum paraoxonase/arylesterase 1 OS=Homo sapiens OX=9606 GN=PON1 PE=1 SV=3	NA	0.618081	0.425286	NA	0.345851	0.500371	0.375346	0.489282	0.41621	0.485355	0.525815	0.384718	0.433986	0.335475	0.383985	0.331907	0.461649	0.428773	0.566552	0.405262	NA	0.408649	0.421909	0.373212	NA	0.362453	0.509168	NA	0.28905	0.396353	NA	NA	0.324894	0.296103	NA	0.484688	2.61104	0.388941	0.531127	0.66298	0.33542	0.419814	0.259077	NA	0.342511	NA	0.370745	0.347743
P01591_IVLVDNK_	Immunoglobulin J chain OS=Homo sapiens OX=9606 GN=JCHAIN PE=1 SV=4	NA	0.50677	0.373357	0.698773	0.268376	0.683893	0.415278	0.450698	0.310033	0.57163	0.318758	0.381009	0.484588	0.24278	0.357571	0.362222	0.335835	0.467256	0.391602	0.429963	0.285846	0.474821	0.475638	0.345627	NA	0.493313	0.3918	NA	0.346582	0.493758	0.374714	0.288763	0.350319	0.525109	NA	0.732726	0.583284	0.40794	0.29927	0.57138	0.217605	0.320893	0.330304	0.42203	0.26399	NA	0.326961	0.366265
P01042_ENFLFLTPDCK_	Kininogen-1 OS=Homo sapiens OX=9606 GN=KNG1 PE=1 SV=2	0.4308	0.702787	0.346696	NA	0.38519	0.667797	0.295561	0.416508	0.248173	0.762217	0.327657	0.809997	0.359213	0.334127	0.328531	0.372194	0.518838	0.499719	0.452186	0.531183	NA	0.424738	0.309536	0.450969	0.358605	0.368078	0.289358	0.433553	0.349788	0.621381	NA	NA	0.346675	0.394411	0.377751	0.236065	0.743677	0.455773	0.386248	0.409133	0.336301	0.475403	0.333285	NA	0.516597	0.22072	0.315306	0.425991
P01009_LSITGTYDLK_	Alpha-1-antitrypsin OS=Homo sapiens OX=9606 GN=SERPINA1 PE=1 SV=3	0.193618	0.448713	0.252841	0.404966	0.253172	0.635492	0.266416	0.356237	0.223116	0.445605	0.151894	0.487861	0.397714	0.147145	0.405784	0.556134	0.359821	0.691429	0.262783	0.300716	0.266831	0.34711	0.148583	0.32334	0.41679	0.268969	0.227343	0.381065	0.266645	0.322818	0.285502	0.272059	0.210569	0.709067	0.493539	0.244712	1.93037	0.385347	0.32446	0.423523	0.183068	0.178602	0.294106	0.497541	0.222369	0.0776065	0.460694	0.420785
P08603_SCDIPVFMNAR_	Complement factor H OS=Homo sapiens OX=9606 GN=CFH PE=1 SV=4	0.506693	0.541591	0.534973	0.517965	0.641078	0.443628	0.477895	0.472112	0.409729	0.428834	0.545696	0.488946	0.44808	0.617686	0.476594	0.536945	0.539001	0.690903	0.511079	0.382021	0.352398	0.405686	0.600696	0.464048	0.426659	0.478356	0.574475	0.481464	0.434872	0.48136	0.346497	0.403132	0.427811	0.443195	0.367006	0.416527	0.466013	0.493905	0.599249	0.510539	0.412043	0.435497	0.375285	0.398271	0.370072	0.393135	0.566031	0.475856
P02671_MADEAGSEADHEGTHSTK_	Fibrinogen alpha chain OS=Homo sapiens OX=9606 GN=FGA PE=1 SV=2	0.464001	0.861397	5.48939	NA	0.736957	0.243746	0.69289	0.429238	0.63116	NA	0.50532	0.282183	0.752248	1.02074	NA	0.990136	0.492216	0.539892	1.71118	0.483921	NA	1.13518	0.693403	0.782229	0.843046	NA	0.520704	0.824805	0.741303	0.870516	NA	NA	0.535791	NA	0.906085	0.616817	0.333546	0.670189	3.47203	0.16767	1.08264	1.08061	0.619088	NA	NA	0.372372	1.11396	0.396238
P36955_TVQAVLTVPK_	Pigment epithelium-derived factor OS=Homo sapiens OX=9606 GN=SERPINF1 PE=1 SV=4	0.569344	0.697569	0.538809	0.503142	0.532927	0.439779	0.591171	0.370066	0.509543	0.409688	0.454153	0.529803	0.473547	0.543402	0.509789	0.36487	0.491315	0.416098	0.423982	0.582511	0.389572	0.558966	0.516471	0.583293	0.49496	0.581882	0.416723	0.525644	0.509273	0.615777	0.482467	0.540863	0.610329	0.63589	0.479765	0.848616	0.358463	0.520096	0.466039	0.458093	0.551374	0.451559	0.400554	0.332339	0.453287	0.139245	0.664245	0.454257
Q14624_NVHSGSTFFK_	Inter-alpha-trypsin inhibitor heavy chain H4 OS=Homo sapiens OX=9606 GN=ITIH4 PE=1 SV=4	NA	0.11304	NA	NA	0.166552	0.83152	0.174961	NA	0.0529072	NA	NA	0.252228	NA	0.0988829	NA	NA	0.200087	NA	NA	0.155318	NA	0.203712	NA	0.197697	NA	NA	NA	NA	NA	NA	NA	NA	0.255286	NA	NA	0.155106	4.80941	NA	NA	NA	0.381409	NA	NA	NA	NA	NA	0.168216	NA
P00738_VMPICLPSK_M2(Oxidation)	Haptoglobin OS=Homo sapiens OX=9606 GN=HP PE=1 SV=1	0.558976	0.784947	0.524285	0.634006	0.755886	0.533493	0.512542	0.478412	0.415168	0.601552	0.575207	0.556779	0.633046	0.647332	0.493948	0.500449	0.413336	0.542272	0.459826	0.568124	0.509637	0.532737	0.560343	0.525534	0.518117	0.473049	0.531001	0.552285	0.485296	0.419163	0.41643	0.652511	0.550805	0.510597	0.546145	0.421609	0.403928	0.575292	0.448288	0.484219	0.536411	0.43294	0.460318	0.45331	0.440138	0.263311	0.546635	0.519035
P19827_LDAQASFLPK_	Inter-alpha-trypsin inhibitor heavy chain H1 OS=Homo sapiens OX=9606 GN=ITIH1 PE=1 SV=3	0.455945	0.766436	0.611674	0.569451	0.472185	0.536716	0.531561	0.394985	0.541331	0.60137	0.378329	0.57746	0.582499	0.480803	0.443304	0.43304	0.422426	0.39485	0.351824	0.559438	0.436725	0.509627	0.441892	0.66589	0.44975	0.493863	0.415381	0.520111	0.45536	0.64471	0.469947	0.511157	0.578633	0.53676	0.541822	0.778983	0.357771	0.53926	0.466568	0.429431	0.551331	0.413143	0.468695	0.46326	0.473325	0.328884	0.516899	0.47562
P02787_SVIPSDGPSVACVK_	Serotransferrin OS=Homo sapiens OX=9606 GN=TF PE=1 SV=3	0.560556	0.727238	0.769925	0.677327	0.63838	0.366553	0.70873	0.511059	0.597921	0.675198	0.596059	0.440291	0.702949	0.677917	0.527131	0.598257	0.387137	0.490858	0.475199	0.565867	0.386236	0.664907	0.830063	0.601309	0.491742	0.769968	0.652558	0.53267	0.525228	0.55521	0.468042	0.613974	0.590226	0.683084	0.531851	0.435429	0.223492	0.711883	0.59961	0.451743	0.681677	0.494528	0.427228	0.405601	0.615377	0.31847	0.579491	0.573277
P22792_GQVVPALNEK_	Carboxypeptidase N subunit 2 OS=Homo sapiens OX=9606 GN=CPN2 PE=1 SV=3	0.619589	0.63928	0.652521	0.540236	0.805848	0.401631	0.723448	0.608431	0.625509	0.433053	NA	0.391241	0.59276	0.699075	0.735067	0.561594	0.54707	0.623883	0.457627	0.477947	0.412064	0.488815	0.62289	0.641512	0.661521	0.513264	NA	0.672236	0.586601	0.656589	0.498178	0.66327	0.542261	0.534404	0.477761	1.00975	0.259567	0.594477	0.709509	0.394115	0.53202	NA	0.460992	0.436287	0.459222	0.293663	0.600768	NA
P08603_DGWSAQPTCIK_W3(Oxidation)	Complement factor H OS=Homo sapiens OX=9606 GN=CFH PE=1 SV=4	NA	0.5591	0.677333	0.555905	0.613289	0.34698	0.534189	0.443906	0.475152	0.418794	0.566796	0.352986	0.493269	0.617104	0.660656	0.514805	0.46156	0.546237	0.455756	0.420884	0.378627	0.426677	0.634455	0.50082	NA	0.615737	0.560766	NA	0.514764	0.539866	0.490122	0.710539	0.476923	0.622743	NA	0.516277	0.356245	0.568919	0.630703	0.487908	0.647486	0.470945	0.405611	0.289885	0.425359	NA	0.564348	0.517174
E9PGN7_VTTSQDMLSIMEK_	Plasma protease C1 inhibitor OS=Homo sapiens OX=9606 GN=SERPING1 PE=1 SV=1	0.506836	0.702296	NA	0.798002	NA	0.712105	0.482507	0.432156	0.46218	0.505381	0.563749	0.476807	0.548049	NA	0.402275	0.458988	NA	0.436607	NA	0.519668	0.445336	0.451233	0.552889	0.626619	0.536803	0.416414	0.506853	0.530635	NA	0.408329	0.452201	0.46774	0.452806	0.444431	0.448712	0.679598	0.335202	0.554589	NA	NA	0.547153	0.518634	0.437605	0.507865	0.295778	0.130183	NA	0.576809
Q16610_EVGPPLPQEAVPLQK_	Extracellular matrix protein 1 OS=Homo sapiens OX=9606 GN=ECM1 PE=1 SV=2	0.543639	0.563519	0.623139	0.672502	0.679686	0.461667	0.679146	0.507449	0.705155	0.470868	NA	0.483208	0.479852	0.701486	0.733786	0.551749	0.53237	0.557895	0.469405	0.49815	0.494905	0.36666	0.596073	0.499544	0.573541	0.543841	NA	0.553851	0.559019	0.555363	0.494697	0.809516	0.549993	0.662975	0.553862	0.88649	0.22882	0.464241	0.672148	0.456747	0.629581	NA	0.416301	0.498651	0.428444	0.68599	0.596087	NA
P00738_VMPICLPSK_	Haptoglobin OS=Homo sapiens OX=9606 GN=HP PE=1 SV=1	0.460492	0.799056	0.577795	0.677687	0.657908	0.529228	0.39246	0.459921	0.330182	0.61636	0.51927	0.497875	0.617341	0.592569	0.462474	0.500409	0.423807	0.565817	0.47012	0.538632	0.5172	0.561882	0.554702	0.428116	0.492316	0.484196	0.495304	0.533489	0.502492	0.421341	0.430534	0.556934	0.522238	0.469308	0.674729	0.252024	0.458314	0.588747	0.436483	0.507049	0.502973	0.540947	0.472725	0.523027	0.433166	0.733071	0.543568	0.537812
E7ETH0_SFPTYCQQK_	Complement factor I OS=Homo sapiens OX=9606 GN=CFI PE=1 SV=1	0.590067	0.602595	0.569011	0.615758	0.636797	0.374041	0.703292	0.405926	0.671793	0.560873	0.629696	0.462175	0.573676	0.705067	0.756416	0.579823	0.340791	0.530428	0.456673	0.390028	0.402435	0.438817	0.734992	0.437335	0.560359	0.653214	0.754179	0.587064	0.450008	0.488189	0.441446	0.670785	0.450463	0.60355	0.444365	0.629301	0.286565	0.529257	0.712579	0.379402	0.645806	0.501394	0.374718	0.404208	0.365149	0.434459	0.570066	0.443001
P00742_ACIPTGPYPCGK_	Coagulation factor X OS=Homo sapiens OX=9606 GN=F10 PE=1 SV=2	0.497233	0.637164	0.639042	0.554947	0.585354	0.365254	0.64614	0.463566	0.653828	0.327335	NA	0.359959	0.414661	0.503147	0.639685	0.487658	0.491945	0.698726	0.475327	0.444067	0.345823	0.444476	0.410392	0.534321	0.591426	0.492055	NA	0.438892	0.516292	0.483276	0.501607	0.559241	0.496862	0.605644	0.390534	0.472069	0.390217	0.418563	0.629482	0.382155	0.589907	NA	0.291566	0.542812	0.424774	0.513487	0.482942	NA
P13671_IGESIELTCPK_	Complement component C6 OS=Homo sapiens OX=9606 GN=C6 PE=1 SV=3	0.841882	0.671604	0.458804	0.494354	0.66776	0.398868	0.54255	0.574028	0.367078	0.454038	0.470005	0.420867	0.719662	0.668279	0.407946	0.452197	0.477848	0.506005	0.434614	0.550373	0.49787	0.459527	0.748604	0.483383	0.56873	0.555513	0.499715	0.798878	0.515835	0.473717	0.477699	0.380765	0.482444	0.539117	0.654424	0.470993	0.308913	0.598614	0.38385	0.563611	0.501975	0.341266	0.452989	0.402684	0.444244	0.431569	0.662214	0.468639
P04004_GQYCYELDEK_	Vitronectin OS=Homo sapiens OX=9606 GN=VTN PE=1 SV=1	0.546704	0.682899	0.540914	0.605088	0.70949	0.413799	0.813754	0.499622	0.600127	0.352105	0.650998	0.504192	0.613554	0.797473	0.565976	0.509952	0.488476	0.487228	0.523563	0.606232	0.467523	0.607928	0.589063	0.53657	0.563758	0.488727	0.948768	0.502938	0.516748	0.413009	0.476763	0.75077	0.643827	0.550087	0.474204	0.393451	0.35311	0.563912	0.804502	0.42147	0.619228	0.519183	0.391449	0.54356	0.374506	0.469079	0.64137	0.541518
P02787_SASDLTWDNLK_	Serotransferrin OS=Homo sapiens OX=9606 GN=TF PE=1 SV=3	0.615359	0.594464	0.606218	0.56258	0.773468	0.358542	0.66843	0.56771	0.681291	0.341628	0.58071	0.415608	0.591065	0.798846	0.654176	0.619728	0.501413	0.731636	0.456783	0.49258	0.373534	0.508854	0.728712	0.455646	0.611968	0.552084	0.735634	0.541842	0.558304	0.538148	0.434219	0.76141	0.508235	0.647802	0.439612	1.22397	0.248505	0.587429	0.733686	0.422207	0.698675	0.512952	0.368952	0.422481	0.37942	0.265134	0.712188	0.477811
P04275_ILTSDVFQDCNK_	von Willebrand factor OS=Homo sapiens OX=9606 GN=VWF PE=1 SV=4	NA	0.665182	0.545516	NA	0.666161	0.186055	0.407019	0.443159	0.811166	0.415083	0.346449	0.454901	0.528227	0.650883	0.634632	0.534208	0.426313	0.561213	0.476439	0.517834	NA	0.595676	0.630515	0.456853	NA	0.425458	0.498747	NA	0.450996	0.571821	NA	NA	0.409716	0.561976	NA	0.452813	0.342227	0.621783	0.486337	0.33966	0.493649	0.393755	0.413082	NA	0.451523	NA	0.300611	0.400326
P08603_DGWSAQPTCIK_	Complement factor H OS=Homo sapiens OX=9606 GN=CFH PE=1 SV=4	0.473345	0.522041	0.586717	0.67323	0.60454	0.431089	0.576523	0.387311	0.538042	0.428918	0.603948	0.379374	0.522683	0.635995	0.702147	0.505965	0.46376	0.542606	0.496769	0.526863	0.484117	0.493515	0.641324	0.523418	0.435508	0.541072	0.592966	0.564422	0.585973	0.441412	0.58141	0.850795	0.548425	0.657767	0.426424	0.653105	0.357534	0.571899	0.691172	0.38963	0.7559	0.505247	0.390626	0.498119	0.429468	0.455273	0.604869	0.45666
P07360_SLPVSDSVLSGFEQR_	Complement component C8 gamma chain OS=Homo sapiens OX=9606 GN=C8G PE=1 SV=3	NA	0.728923	0.623113	NA	0.450616	NA	NA	0.606066	NA	NA	0.51985	NA	NA	0.853561	NA	NA	0.500691	NA	0.479596	NA	NA	0.560494	0.510063	NA	NA	NA	0.812474	NA	0.42991	NA	NA	NA	NA	NA	NA	NA	0.178318	0.691502	0.487003	0.695673	NA	0.303503	0.455465	NA	NA	NA	0.504508	0.694347
P01871_GQPLSPEK_	Immunoglobulin heavy constant mu OS=Homo sapiens OX=9606 GN=IGHM PE=1 SV=4	NA	0.660222	0.727911	NA	0.568669	0.635273	0.520618	0.49748	0.330476	0.629958	0.691392	0.752682	0.653277	0.705846	0.477015	0.352297	0.529873	0.649755	0.547851	0.736393	NA	0.630469	0.884036	0.519308	NA	0.572819	0.820216	NA	0.523331	0.609641	NA	NA	0.816238	0.558474	NA	0.703457	0.241569	0.407289	0.657349	0.431667	0.590391	0.434952	0.717964	NA	0.380529	NA	0.435187	0.46951
P02671_GSESGIFTNTK_	Fibrinogen alpha chain OS=Homo sapiens OX=9606 GN=FGA PE=1 SV=2	0.492809	0.676151	0.696236	0.908914	0.742038	0.411279	0.576567	0.520016	0.402095	0.553655	0.715141	0.42704	0.865109	0.907118	0.511443	0.621469	0.449295	0.496401	0.496803	0.619032	0.694369	0.690055	0.924899	0.470061	0.507857	0.591114	0.654282	0.541062	0.417082	0.452436	0.609221	0.606755	0.504827	0.676371	0.618651	0.55375	0.238627	0.784484	0.577084	0.491995	0.535517	0.446323	0.451915	0.911991	0.510869	0.210784	0.611418	0.531741
P00738_VTSIQDWVQK_W7(Oxidation)	Haptoglobin OS=Homo sapiens OX=9606 GN=HP PE=1 SV=1	0.654829	0.793847	0.495184	0.496043	0.187278	0.378232	0.672397	0.415062	0.659918	0.545797	0.576052	0.454324	0.46163	0.689087	0.797867	0.497266	0.454131	0.529325	0.443014	0.589512	0.561869	0.460421	0.672628	0.582908	0.600195	0.452195	0.69662	0.504704	0.66836	0.638596	0.584407	0.635056	0.447774	0.49679	0.451015	1.31834	0.224321	0.405756	0.659305	0.349364	0.668261	0.4546	0.315422	0.345693	0.522216	0.187089	0.649193	0.374336
P04114_NTLELSNGVIVK_	Apolipoprotein B-100 OS=Homo sapiens OX=9606 GN=APOB PE=1 SV=2	0.574567	0.8382	0.39752	0.572621	0.788413	0.367954	0.649289	0.345106	0.639204	0.344337	0.586547	0.408311	0.426057	0.7825	0.700978	0.472217	0.514209	0.375479	0.378272	0.471277	0.387392	0.575905	0.505368	0.548986	0.435181	0.63877	0.6058	0.514556	0.589151	0.452264	0.565259	0.766578	0.472334	0.592832	0.343277	0.938034	0.195689	0.488683	0.543058	0.395457	0.464958	0.569714	0.331937	0.423436	0.437949	0.187191	0.630941	0.533537
P00747_QLGAGSIEECAAK_	Plasminogen OS=Homo sapiens OX=9606 GN=PLG PE=1 SV=2	0.514279	NA	0.6017	0.799146	0.708636	0.510084	0.45307	0.404044	0.652627	0.431498	0.660897	0.596146	0.368646	0.775298	0.63647	0.479709	0.349028	0.815034	0.331701	0.611321	0.701336	NA	0.652294	0.806775	0.580982	0.309069	0.715692	0.425522	0.609534	0.660695	0.722604	0.741781	0.522963	0.447323	0.504193	0.700381	NA	0.469124	0.725034	0.267387	0.573534	0.471893	0.391843	0.39634	0.375288	0.382281	0.509994	0.443879
P01857_GPSVFPLAPSSK_K12(Carbamyl)	Immunoglobulin heavy constant gamma 1 OS=Homo sapiens OX=9606 GN=IGHG1 PE=1 SV=1	0.594941	1.02793	0.601293	NA	0.332187	0.47801	0.29984	0.405827	0.353304	0.395177	NA	0.601739	0.714374	0.563957	0.270474	0.395033	0.593864	0.407285	NA	0.377277	NA	0.605698	0.533204	0.414332	0.474264	0.355704	NA	0.50311	0.549974	0.657307	NA	NA	0.397339	0.492311	0.567706	0.721304	0.561491	0.697327	0.477369	NA	0.265672	NA	0.618969	NA	0.585782	0.652145	0.448935	NA
A0A075B6I9_TLIYDTSNK_	Immunoglobulin lambda variable 7-46 OS=Homo sapiens OX=9606 GN=IGLV7-46 PE=3 SV=4	NA	NA	NA	NA	0.568535	0.516948	0.901719	0.461441	0.913034	NA	0.598261	0.515116	0.495102	0.514906	NA	0.482265	0.561875	0.663602	NA	0.561809	NA	NA	0.53953	0.703837	NA	NA	0.608368	NA	NA	0.497247	NA	NA	0.554575	NA	NA	0.758289	NA	0.511831	NA	NA	0.581578	0.409432	0.320082	NA	NA	NA	0.435442	0.470987
P04003_LMQCLPNPEDVK_M2(Oxidation)	C4b-binding protein alpha chain OS=Homo sapiens OX=9606 GN=C4BPA PE=1 SV=2	0.460512	1.16106	0.417435	0.488515	0.529184	0.735332	0.59009	0.44344	0.710829	0.4116	0.656286	0.388804	0.370331	0.82037	0.559349	0.493516	0.391632	0.634596	0.281541	0.458962	0.308442	0.4627	0.695461	0.398756	0.536064	0.408074	0.702633	0.657472	0.574801	0.409043	0.460834	0.750617	0.672928	0.517813	0.657168	0.485844	0.926875	0.583994	0.522993	0.336225	0.776131	0.22023	0.416126	0.459039	0.378794	0.514375	0.48023	0.520428
P08603_CLPVTAPENGK_	Complement factor H OS=Homo sapiens OX=9606 GN=CFH PE=1 SV=4	0.509777	0.635217	0.568879	0.483435	0.894955	0.426488	0.886153	0.433637	0.73883	0.417803	0.718797	0.459259	0.492082	0.767083	0.866949	0.499734	0.483512	0.590329	0.340065	0.580776	0.331193	0.359153	0.813376	0.505955	0.457825	0.577218	0.841381	0.409525	0.461584	0.454528	0.337723	0.913362	0.646472	0.56913	0.493787	0.511268	0.199806	0.490286	0.651988	0.37201	0.948378	0.530545	0.336017	0.293103	0.386325	0.218667	0.637904	0.493501
P00747_EQQCVIMAENR_	Plasminogen OS=Homo sapiens OX=9606 GN=PLG PE=1 SV=2	0.476497	0.507947	0.647265	0.699949	0.514595	NA	0.499088	0.526559	0.617577	0.376878	1.06424	NA	0.568168	0.74307	0.6473	0.525455	0.352596	0.498501	0.497707	NA	0.46612	0.446971	0.689387	0.32364	0.492448	0.589547	0.973274	0.511379	0.450048	0.391563	0.569631	0.537819	NA	0.663048	0.632426	0.420353	0.156376	0.69534	0.657123	0.546226	NA	0.638435	0.378807	0.528539	0.461144	0.578454	0.560064	0.61114
P04114_SVSLPSLDPASAK_	Apolipoprotein B-100 OS=Homo sapiens OX=9606 GN=APOB PE=1 SV=2	0.546448	0.615885	0.535595	0.679057	0.650982	0.344836	0.748238	0.483316	0.679552	0.316985	0.717669	0.347199	0.688083	0.786413	0.751593	0.643431	0.387022	0.678494	0.405601	0.461997	0.397592	0.486393	0.830372	0.514012	0.518114	0.586402	0.866687	0.4975	0.479593	0.497464	0.451117	0.780723	0.582232	0.605281	0.468726	0.712186	0.171345	0.620384	0.68915	0.478022	0.637176	0.651428	0.36906	0.403876	0.394493	0.138803	0.73036	0.517496
P01042_AATGECTATVGK_	Kininogen-1 OS=Homo sapiens OX=9606 GN=KNG1 PE=1 SV=2	NA	0.557125	NA	0.547403	0.909262	NA	0.572839	0.456824	0.5974	0.631892	0.529483	NA	0.467276	0.703735	0.828661	0.383454	0.561399	0.236722	0.454696	NA	0.522684	0.383587	0.469895	0.679524	NA	0.791311	0.563723	NA	NA	0.729251	0.620537	0.756723	NA	0.938937	NA	0.664918	0.146683	0.53609	NA	0.34872	NA	0.610176	0.503195	0.395302	0.810047	NA	0.806518	0.417475
P02671_AQLVDMK_	Fibrinogen alpha chain OS=Homo sapiens OX=9606 GN=FGA PE=1 SV=2	0.497061	0.863391	0.545874	1.00857	0.610934	0.524655	0.809886	0.506771	0.503889	0.361656	0.775584	0.278781	1.08216	0.46802	0.375909	0.561924	0.593244	0.447894	0.467985	0.634878	0.47441	0.642985	1.00119	0.64965	0.331699	0.620714	0.596374	0.433884	0.427871	0.498056	0.514831	0.577361	0.522875	0.586297	0.422782	0.487465	0.161319	0.837543	0.384841	0.377827	0.494309	0.600484	0.526961	0.575821	0.382701	0.647311	0.545863	0.735677
P05160_GMCTSPPLIK_	Coagulation factor XIII B chain OS=Homo sapiens OX=9606 GN=F13B PE=1 SV=3	0.562521	0.500006	0.726553	0.632693	NA	0.321232	0.665702	0.498921	0.667997	0.436994	0.688994	0.350852	NA	NA	0.679461	NA	NA	NA	NA	0.459557	0.482147	0.495434	0.725264	0.554702	0.620657	0.591328	0.699185	0.627575	0.553415	NA	0.579314	0.689075	0.528014	0.64617	0.640147	0.701427	0.191472	0.581706	0.662954	NA	0.697623	0.548887	0.355574	0.533936	0.499912	0.348261	NA	0.468686
P04003_TPSCGDICNFPPK_	C4b-binding protein alpha chain OS=Homo sapiens OX=9606 GN=C4BPA PE=1 SV=2	NA	0.62272	0.418282	0.492972	0.684937	0.289475	0.549009	0.41769	0.447386	0.534638	0.599309	0.527094	0.529477	0.65611	0.601044	0.336178	0.443237	0.28037	0.540798	0.56952	0.492823	0.486644	0.567087	0.621886	NA	0.575551	0.629018	NA	0.434187	0.499326	0.466492	0.603738	0.480063	0.648649	NA	0.607349	0.232511	0.549699	0.350245	0.616615	0.537323	0.443485	0.445507	0.389214	0.488228	NA	0.649376	0.621825
P01024_SGSDEVQVGQQR_	Complement C3 OS=Homo sapiens OX=9606 GN=C3 PE=1 SV=2	0.633894	0.654519	0.554378	NA	0.680256	0.278158	0.773028	0.501268	0.624215	NA	0.656401	0.42104	0.548947	0.84527	NA	0.621353	0.410751	0.613057	0.396293	0.484931	NA	0.500788	0.826995	0.554465	0.521481	NA	0.710362	0.514243	0.455862	0.497929	NA	NA	0.591157	NA	0.497505	0.902149	0.212751	0.714208	0.586341	0.416848	0.742202	0.473983	0.409783	NA	NA	0.451671	0.612954	0.478203
O75882_DNPMYYCNK_	Attractin OS=Homo sapiens OX=9606 GN=ATRN PE=1 SV=2	0.476196	0.736965	0.651365	0.473929	0.565736	0.27533	0.675347	0.246201	0.568436	0.412888	0.606285	0.572046	0.352099	0.557945	0.764932	0.39973	0.42553	0.358073	0.489486	0.552161	0.421911	0.472745	0.356502	0.619232	0.56402	0.656614	0.463953	0.470307	0.471772	0.539663	0.475716	0.67029	0.63124	0.741731	0.444918	0.589821	0.393683	0.46928	0.501088	0.331094	0.81438	0.572633	0.262135	0.338582	0.392269	0.281644	0.489426	0.380838
P08603_EQVQSCGPPPELLNGNVK_	Complement factor H OS=Homo sapiens OX=9606 GN=CFH PE=1 SV=4	0.590883	0.767937	0.569396	0.71022	0.669074	0.351181	NA	0.396879	NA	0.36942	0.73048	0.48226	0.421588	0.735857	1.03484	0.579319	0.342033	0.574253	0.491587	0.569096	0.444792	0.473573	0.73829	NA	0.515091	0.57638	0.900715	0.584356	0.411664	0.516384	0.473532	1.01301	0.736748	0.74919	0.584495	NA	0.348121	0.442392	0.766209	0.421583	1.14654	0.580761	0.320561	0.464882	0.463167	0.217057	0.620385	0.494235
P02675_TPCTVSCNIPVVSGK_	Fibrinogen beta chain OS=Homo sapiens OX=9606 GN=FGB PE=1 SV=2	0.511807	0.886957	0.619508	0.734548	0.79261	0.46857	0.670771	0.398885	0.577235	0.498401	0.669873	0.585251	0.557634	0.710227	0.689811	0.514294	0.357156	0.41406	0.415297	0.617535	0.614207	0.564775	0.736171	0.703594	0.508396	0.534312	0.706659	0.538003	0.502036	0.51613	0.58308	0.759179	0.603439	0.625227	0.703402	0.336752	0.225438	0.629621	0.503355	0.307987	0.830583	0.498944	0.49724	0.657378	0.487222	0.160798	0.662569	0.511761
P19823_MATTMIQSK_M1(Oxidation)M5(Oxidation)	Inter-alpha-trypsin inhibitor heavy chain H2 OS=Homo sapiens OX=9606 GN=ITIH2 PE=1 SV=2	0.640196	0.651736	0.506116	0.526665	0.643041	0.384371	0.675661	0.420541	0.722413	0.401637	0.493831	0.397191	0.4598	0.641407	0.890402	0.582716	0.501389	0.673998	0.439473	0.449468	0.453846	0.4495	0.664145	0.594183	0.62218	0.571144	0.649978	0.620143	0.585994	0.502958	0.435695	0.959302	0.533289	0.665369	0.472682	1.07619	0.206929	0.472108	0.643076	0.333081	0.612754	0.540263	0.351333	0.29021	0.385139	0.609986	0.559462	0.425153
P02787_HQTVPQNTGGK_	Serotransferrin OS=Homo sapiens OX=9606 GN=TF PE=1 SV=3	0.327087	0.653968	1.15245	1.33863	0.68595	0.982357	0.690502	0.332349	0.398192	0.712324	0.646448	0.611029	0.828791	0.583839	0.572127	0.638604	0.515594	0.408676	0.795043	0.425586	0.637794	0.59014	0.731397	0.682872	0.501421	0.782543	0.73777	0.501034	0.671859	0.816671	0.557579	0.767895	0.52118	1.3322	0.950182	1.41602	0.17663	0.736169	0.691255	0.289287	0.593324	0.901908	0.859205	0.7971	0.744547	0.543904	0.598707	0.467914
P02671_TVIGPDGHK_	Fibrinogen alpha chain OS=Homo sapiens OX=9606 GN=FGA PE=1 SV=2	0.301878	0.532387	0.575559	0.409895	0.703614	0.394042	0.693965	0.350541	0.569933	0.199304	0.461461	0.177025	0.548169	0.686898	0.450322	0.450228	0.686512	0.324973	0.498815	0.298507	0.287449	0.347139	0.787108	0.638226	0.41724	0.548055	0.546228	0.37644	0.64713	0.583757	0.489146	0.896294	0.52468	0.678766	0.350249	0.931035	0.118788	0.725253	0.563932	0.400343	0.734854	0.422132	0.543676	0.340143	0.378142	0.473819	0.71368	0.267585
P04003_EEIIYECDK_	C4b-binding protein alpha chain OS=Homo sapiens OX=9606 GN=C4BPA PE=1 SV=2	NA	NA	NA	NA	0.517526	0.75066	0.391475	NA	0.558477	NA	NA	0.761953	NA	0.130763	NA	NA	0.854141	NA	NA	0.355412	NA	NA	NA	0.793237	NA	NA	NA	NA	NA	NA	NA	NA	0.287099	NA	NA	0.908772	NA	NA	NA	NA	0.495193	NA	NA	NA	NA	NA	0.533206	NA
O75882_DNPMYYCNK_M4(Oxidation)	Attractin OS=Homo sapiens OX=9606 GN=ATRN PE=1 SV=2	NA	NA	0.604363	0.345891	0.731937	NA	0.647964	NA	0.511389	0.35119	0.80944	NA	0.360127	0.593613	0.758939	0.4627	0.206329	0.326323	0.349385	NA	0.557548	NA	NA	0.463962	NA	0.582732	0.410697	NA	0.532132	0.471048	0.66875	1.01584	NA	0.751232	NA	0.59068	NA	NA	0.587025	0.363622	NA	0.591594	NA	0.290321	0.37249	NA	0.413749	0.427966
P08697_LGNQEPGGQTALK_	Alpha-2-antiplasmin OS=Homo sapiens OX=9606 GN=SERPINF2 PE=1 SV=3	0.596435	0.69845	0.533811	0.442153	0.642758	0.279453	0.542861	0.329843	0.555684	0.270594	0.662891	0.42407	0.414447	0.642421	0.581821	0.525629	0.489007	0.537705	0.462688	0.563162	0.378321	0.506692	0.629953	0.488357	0.615354	0.481412	0.794222	0.615362	0.604171	0.567402	0.436072	0.788478	0.623637	0.692089	0.557679	0.753571	0.239195	0.53847	0.71725	0.369935	0.934922	0.549594	0.376974	0.385089	0.358158	0.546806	0.66208	0.561405
P08603_TGESVEFVCK_	Complement factor H OS=Homo sapiens OX=9606 GN=CFH PE=1 SV=4	0.511384	0.796784	0.593559	0.632154	0.574739	0.531274	0.602728	0.450982	0.471509	NA	0.642736	0.471368	0.490021	0.658425	NA	0.598768	0.355492	0.556625	0.414152	0.609711	0.56067	0.433874	0.91296	0.577493	0.357476	NA	0.560603	0.395606	0.495279	0.488916	0.481164	0.49811	0.542459	NA	0.435626	0.647906	0.146924	0.597139	0.579003	0.370037	0.518448	0.340313	0.430558	0.364736	NA	0.447456	0.483137	0.599034
P08603_SPDVINGSPISQK_	Complement factor H OS=Homo sapiens OX=9606 GN=CFH PE=1 SV=4	0.823535	0.640269	1.22974	0.469762	0.608648	0.361086	0.532333	0.406166	0.506629	0.339368	0.747146	0.391425	0.518772	0.660368	0.500783	0.513146	0.477364	0.479541	0.409397	0.498836	0.344492	0.45892	0.529818	0.564774	0.639616	0.558914	0.667565	0.593411	0.505407	0.547168	0.466951	0.545429	0.612671	0.696994	0.650048	1.37551	0.261681	0.578898	0.942718	0.298701	0.758849	0.569717	0.407524	0.411141	0.442176	0.373521	0.672186	0.485939
Q9Y490_AAMEPIVISAK_	Talin-1 OS=Homo sapiens OX=9606 GN=TLN1 PE=1 SV=3	NA	NA	NA	NA	0.524692	0.544167	0.485833	0.41277	0.565951	0.554506	NA	0.519379	NA	0.220806	0.951185	NA	0.394924	NA	NA	0.548425	NA	NA	0.631298	0.496864	NA	0.698095	NA	NA	NA	NA	NA	NA	0.440928	0.464559	NA	0.911174	NA	0.652984	NA	NA	0.341685	NA	0.466476	NA	0.900264	NA	0.599838	NA
P01857_NQVSLTCLVK_	Immunoglobulin heavy constant gamma 1 OS=Homo sapiens OX=9606 GN=IGHG1 PE=1 SV=1	0.575771	0.617129	0.562353	0.409667	0.567408	0.399595	0.756404	0.676115	0.594072	0.443446	0.460349	0.336934	0.36189	0.539251	0.701976	0.616797	0.363873	0.362938	0.372262	0.636796	0.42296	0.434035	0.654131	0.692585	0.357902	0.384071	0.468919	0.755009	0.594481	0.674484	0.503868	0.645007	0.571067	0.668392	0.348333	0.635074	0.303923	0.65299	0.604153	0.637087	0.748784	0.549358	0.327213	0.612353	0.499847	0.184812	0.275399	0.598986
A0A0S2Z4L3_QSTNAYPDLR_	Protein S isoform 2 (Fragment) OS=Homo sapiens OX=9606 GN=PROS1 PE=1 SV=1	NA	0.797286	NA	0.429976	0.91343	0.354186	NA	NA	NA	NA	0.516893	0.375946	0.585635	0.916191	NA	0.500871	0.379787	0.634545	NA	0.658891	0.455879	0.546429	NA	NA	NA	NA	0.812793	NA	NA	0.355963	0.455272	0.633835	0.653009	NA	NA	NA	0.201755	NA	NA	NA	0.629934	0.559991	NA	0.524448	NA	NA	0.540851	0.421993
P01024_ADIGCTPGSGK_	Complement C3 OS=Homo sapiens OX=9606 GN=C3 PE=1 SV=2	0.527113	0.677253	0.669158	0.500317	0.858596	0.453049	0.755972	0.378124	0.776253	0.35714	0.62179	0.511188	0.477396	0.975839	0.669221	0.498173	0.640757	0.514946	0.560129	0.534303	0.383132	0.576984	0.573438	0.593754	0.562901	0.592815	0.663887	0.607908	0.627798	0.606429	0.50236	0.702786	0.609955	0.61199	0.44707	0.485629	0.197995	0.590418	0.687809	0.43449	0.957012	0.750756	0.441607	0.372468	0.476058	0.271762	0.727753	0.544373
P04114_IGQDGISTSATTNLK_	Apolipoprotein B-100 OS=Homo sapiens OX=9606 GN=APOB PE=1 SV=2	0.626992	0.705956	0.43588	0.832998	0.779674	0.464422	0.744041	0.393236	0.430449	0.591602	0.818187	0.416628	0.609053	0.902755	0.852473	0.407041	0.454625	0.319369	0.413397	0.50963	0.504429	0.479465	0.879806	0.559646	0.597443	0.607943	0.704931	0.692715	0.346835	0.32831	0.491467	0.742049	0.631668	0.867858	0.789758	0.547895	0.174038	0.645071	0.403727	0.416078	0.778794	0.592643	0.423383	0.45502	0.527505	0.44094	0.77634	0.675825
P01024_DSCVGSLVVK_	Complement C3 OS=Homo sapiens OX=9606 GN=C3 PE=1 SV=2	0.492148	0.78044	0.556908	0.533025	0.860711	0.448952	0.675422	0.361972	0.737381	0.414037	0.620507	0.564253	0.468991	0.803803	0.644424	0.495844	0.624142	0.408885	0.424574	0.535787	0.473664	0.505323	0.604783	0.689757	0.518754	0.524514	0.528881	0.560157	0.568767	0.602759	0.468032	0.652851	0.512887	0.604218	0.513608	0.480774	0.219341	0.635045	0.552426	0.348397	0.828656	0.536441	0.470572	0.372162	0.459399	0.191671	0.768264	0.512995
P01023_VSVQLEASPAFLAVPVEK_	Alpha-2-macroglobulin OS=Homo sapiens OX=9606 GN=A2M PE=1 SV=3	NA	0.657722	0.640998	0.835923	0.641772	0.514551	0.724702	0.51614	0.63186	0.381529	0.765824	0.429424	0.836442	0.76387	0.444783	0.60775	0.460527	0.419301	0.440297	0.627152	0.550387	0.570594	0.837938	0.713361	NA	0.50732	0.726987	NA	0.496755	0.519572	0.6066	0.737005	0.659882	0.578403	NA	0.486324	0.191354	0.720934	0.497173	0.452823	0.658409	0.543175	0.412587	0.477507	0.43394	NA	0.673249	0.549714
P08603_LGYVTADGETSGSITCGK_	Complement factor H OS=Homo sapiens OX=9606 GN=CFH PE=1 SV=4	0.523775	0.515256	0.561672	0.611871	0.666613	0.354331	0.507918	0.351477	0.579196	0.290038	0.564063	0.347524	0.428321	0.673251	0.599129	0.608927	0.550204	0.501743	0.457611	0.523448	0.380485	0.573912	0.673582	0.594853	0.575748	0.501355	0.656809	0.538115	0.553051	0.542588	0.456737	0.65926	0.603845	0.538595	0.81991	0.685721	0.430584	0.507871	0.674034	0.391802	0.766935	0.509647	0.363604	0.444425	0.412555	1.01822	0.731611	0.55318
H0YAC1_VSSVEECQK_	Plasma kallikrein (Fragment) OS=Homo sapiens OX=9606 GN=KLKB1 PE=1 SV=1	0.639746	0.724239	0.626146	0.434665	1.12688	NA	0.871653	0.407378	0.821033	0.191408	0.872542	NA	0.636765	0.680883	0.620665	0.46817	0.601484	0.174827	0.622035	NA	0.455512	0.511891	0.714566	0.602681	0.528972	0.6101	0.776362	0.501962	0.554529	0.715589	0.503676	0.724393	NA	0.577509	0.696686	0.859775	0.0726913	0.573202	0.571426	0.269027	NA	0.617165	0.426733	0.313741	0.366106	0.203875	0.765944	0.515996
P04217_NGVAQEPVHLDSPAIK_	Alpha-1B-glycoprotein OS=Homo sapiens OX=9606 GN=A1BG PE=1 SV=4	NA	NA	NA	NA	0.935824	0.473477	0.7569	0.590382	0.505063	NA	0.64132	0.406244	0.609452	0.781376	NA	0.512986	0.550949	0.52955	NA	0.478804	NA	NA	0.585568	0.598944	NA	NA	0.343656	NA	NA	0.536203	NA	NA	0.494398	NA	NA	0.876043	NA	0.575936	NA	NA	0.631209	0.421196	0.432165	NA	NA	NA	0.732867	0.505166
P01591_MVETALTPDACYPD_	Immunoglobulin J chain OS=Homo sapiens OX=9606 GN=JCHAIN PE=1 SV=4	0.503659	0.722601	0.561956	NA	0.68561	0.269766	0.64015	0.580527	0.687199	0.410799	0.517318	0.437998	0.428685	0.833857	0.721297	0.48861	0.400143	0.561465	0.574189	0.405413	NA	0.551611	0.85114	0.601714	0.533492	0.464308	0.706876	0.539308	0.652629	0.524206	NA	NA	0.535056	0.785465	0.397145	0.455493	0.39978	0.55568	0.886808	0.46667	0.596389	0.601391	0.31579	NA	0.425971	0.974414	0.807923	0.372374
P04114_NMEVSVATTTK_	Apolipoprotein B-100 OS=Homo sapiens OX=9606 GN=APOB PE=1 SV=2	0.596417	0.658492	0.35448	0.514444	0.923814	0.35776	0.956066	0.458461	0.736002	0.274622	0.582608	0.321413	0.51189	0.911192	0.898906	0.483136	0.449877	0.430346	0.406297	0.53274	0.386619	0.489322	0.908981	0.569174	0.471998	0.469679	0.798531	0.472202	0.536655	0.426353	0.451092	0.826382	0.586331	0.578929	0.379125	0.870789	0.135877	0.658332	0.667791	0.411154	0.599217	0.466146	0.352323	0.357437	0.311122	0.135646	0.791827	0.581118
P01042_SVSEINPTTQMK_	Kininogen-1 OS=Homo sapiens OX=9606 GN=KNG1 PE=1 SV=2	0.768286	0.26575	0.537727	NA	NA	NA	NA	0.287661	NA	0.355237	0.481011	NA	1.05515	NA	0.81101	0.857093	NA	0.518554	0.468273	NA	NA	0.648907	1.11411	NA	0.580586	0.845502	0.841126	0.424552	0.472873	0.64278	NA	NA	NA	0.455526	0.859655	NA	0.286412	0.282145	0.407292	0.991684	NA	0.41999	0.348392	NA	0.259629	0.465445	NA	1.03073
P01023_QTVSWAVTPK_W5(Oxidation)	Alpha-2-macroglobulin OS=Homo sapiens OX=9606 GN=A2M PE=1 SV=3	0.768557	0.852299	0.538832	0.614761	0.790507	0.315563	0.942577	0.446967	0.729225	0.403288	0.846454	0.374618	0.560519	0.997067	0.899152	0.628468	0.40479	0.831926	0.412833	0.515127	0.404239	0.450465	0.923921	0.51864	0.647714	0.48752	1.25939	0.516901	0.723642	0.440161	0.403482	0.828443	0.604842	0.555152	0.464066	0.988263	0.209428	0.49196	0.923821	0.373297	0.793221	0.454654	0.269819	0.41008	0.337264	0.457934	0.741579	0.527673
P06396_AVEVLPK_	Gelsolin OS=Homo sapiens OX=9606 GN=GSN PE=1 SV=1	0.693137	0.590719	0.839919	0.559529	NA	0.189934	0.629051	0.587452	0.77257	0.323172	0.588807	0.203303	NA	NA	0.831506	NA	NA	NA	0.426396	0.360619	0.442434	0.508446	1.01649	0.469983	0.769253	0.520124	0.798857	0.698241	0.576055	NA	0.427532	0.733561	0.377632	0.603355	0.574989	0.664547	0.165979	0.552403	1.00611	0.400184	0.577482	0.393332	0.430063	0.431946	0.317031	0.306644	NA	0.376069
C9JC84_VAQLEAQCQEPCK_	Fibrinogen gamma chain OS=Homo sapiens OX=9606 GN=FGG PE=1 SV=1	0.427448	0.889856	0.604771	0.80591	0.707146	0.598087	0.381839	0.348817	0.423273	0.590878	0.736085	0.842305	0.618178	0.726016	0.419026	0.556159	0.668701	0.65562	0.446999	0.494352	0.716046	0.600286	0.403801	0.501702	0.436295	0.52479	0.609864	0.61138	0.509006	0.782758	0.57027	0.696268	0.608559	0.558786	0.53053	0.282262	0.244508	0.623319	0.520733	0.328889	0.764046	1.86857	0.499925	0.687035	0.505474	0.0519322	0.552085	0.589571
P01042_EGDCPVQSGK_	Kininogen-1 OS=Homo sapiens OX=9606 GN=KNG1 PE=1 SV=2	0.526236	0.776574	0.649487	0.695038	0.868373	0.471555	0.741625	0.362249	0.653183	0.318425	0.603157	0.453726	0.538781	0.755095	0.694034	0.441517	0.477862	0.445598	0.488637	0.494442	0.460592	0.492195	0.700848	0.621188	0.539407	0.538855	0.684378	0.5098	0.550718	0.61987	0.511301	0.828372	0.656826	0.581169	0.718641	0.712902	0.0757026	0.709592	0.560311	0.324388	0.848865	0.478299	0.485699	0.408336	0.39502	0.339995	0.724461	0.418855
P01859_GLPAPIEK_	Immunoglobulin heavy constant gamma 2 OS=Homo sapiens OX=9606 GN=IGHG2 PE=1 SV=2	0.521932	0.626819	0.400792	0.51039	0.912614	0.328132	0.662564	0.18483	0.530799	0.58244	0.605057	0.235967	0.422134	0.858394	0.912301	0.392073	0.759047	0.436581	0.419166	0.244842	0.309856	0.34528	0.883073	0.531975	0.555288	0.782885	0.591846	0.410067	0.617279	0.51513	0.435251	0.51116	0.38163	0.70315	0.37499	1.01392	0.176815	0.186613	0.470999	0.348875	0.519998	0.584486	0.11045	0.541575	0.660798	0.301624	0.873708	0.39865
P04114_GISTSAASPAVGTVGMDMDEDDDFSK_	Apolipoprotein B-100 OS=Homo sapiens OX=9606 GN=APOB PE=1 SV=2	0.482768	0.48759	0.549563	0.668524	0.904584	0.323826	0.823072	0.290861	0.864414	0.335473	0.790538	0.32768	0.597876	0.931163	1.03125	0.704384	0.511075	0.638971	0.455513	0.43053	0.472698	0.434998	0.481783	0.59157	0.517845	0.711132	0.81612	0.585304	0.519712	0.534311	0.464696	1.12287	0.574861	0.776111	0.497616	0.689488	0.166521	0.659367	0.87305	0.375991	0.799504	0.850171	0.408833	0.367596	0.409524	0.469937	0.813123	0.509124
P02787_SASDLTWDNLK_W7(Oxidation)	Serotransferrin OS=Homo sapiens OX=9606 GN=TF PE=1 SV=3	0.712229	0.780785	0.652232	0.508198	0.67688	0.352782	0.672762	0.4455	0.726249	0.399443	0.573213	0.451491	0.466254	0.76567	0.840205	0.582696	0.441422	0.659641	0.437384	0.522526	0.5423	0.495892	0.810691	0.50782	0.673529	0.577507	0.816393	0.590917	0.605971	0.526676	0.593816	1.01194	0.553812	0.649199	0.430361	1.26497	0.223864	0.568212	0.861198	0.3867	0.7319	0.487586	0.356086	0.383384	0.468565	0.264108	0.672839	0.453701
P04114_NMEVSVATTTK_M2(Oxidation)	Apolipoprotein B-100 OS=Homo sapiens OX=9606 GN=APOB PE=1 SV=2	0.530842	0.587009	0.534583	0.57904	0.958674	0.315309	0.929797	0.465057	0.735688	0.251526	0.77119	0.359356	0.547887	0.901218	0.897389	0.504106	0.488443	0.433564	0.384544	0.545723	0.346403	0.498066	0.834268	0.566037	0.469497	0.570164	0.944531	0.463979	0.575809	0.445072	0.473987	0.855505	0.661256	0.650687	0.380357	0.772911	0.138672	0.596435	0.683441	0.452901	0.807881	0.517059	0.333103	0.352854	0.344972	0.265991	0.74851	0.532369
H0YAC1_TSESGTPSSSTPQENTISGYSLLTCK_	Plasma kallikrein (Fragment) OS=Homo sapiens OX=9606 GN=KLKB1 PE=1 SV=1	0.837315	0.675726	0.408128	NA	0.568628	0.241923	0.670337	0.481329	0.674655	0.270737	NA	0.318124	0.539095	0.665956	0.570782	0.336025	0.63009	0.153581	0.575329	0.585828	NA	0.317814	0.524996	0.632241	0.632541	0.588842	NA	1.02645	0.57556	0.573653	NA	NA	0.453131	0.511043	0.896093	0.523907	0.191359	0.616916	0.4444	0.317124	0.684674	NA	0.498262	NA	0.355501	0.830604	0.854967	NA
P01009_DTEEEDFHVDQVTTVK_	Alpha-1-antitrypsin OS=Homo sapiens OX=9606 GN=SERPINA1 PE=1 SV=3	NA	NA	NA	0.551648	NA	2.47089	1.0372	NA	0.588569	NA	0.55621	0.880884	0.309262	NA	NA	0.318316	NA	0.310524	0.639465	0.395042	0.58268	NA	NA	1.28142	NA	NA	0.686822	NA	NA	0.445829	0.397909	0.0523456	6.26632	NA	NA	0.874834	NA	NA	NA	0.450016	1.42301	0.441106	NA	0.308491	NA	NA	NA	0.399608
P01834_TVAAPSVFIFPPSDEQLK_	Immunoglobulin kappa constant OS=Homo sapiens OX=9606 GN=IGKC PE=1 SV=2	0.563583	0.516516	0.567382	0.629925	0.685786	0.464197	0.405694	0.463115	0.53469	0.23763	0.622706	0.487667	0.470562	0.839402	1.11641	0.492435	0.430729	0.684259	0.57628	0.462625	0.54473	0.424746	0.819919	0.230853	0.683805	0.468859	0.925685	0.53061	0.480269	0.341316	0.702776	0.838141	0.743984	0.372113	0.695999	0.47102	0.418153	0.54479	0.591965	0.592086	0.575385	0.290686	0.277552	0.712196	0.284534	2.0419	0.559255	0.459633
P00747_NPDNDPQGPWCYTTDPEK_	Plasminogen OS=Homo sapiens OX=9606 GN=PLG PE=1 SV=2	NA	NA	NA	NA	NA	0.612021	NA	NA	NA	0.518292	NA	0.525441	NA	NA	0.471277	NA	NA	NA	NA	0.478835	NA	NA	NA	NA	NA	0.435827	NA	NA	NA	NA	NA	NA	0.579366	0.439071	NA	NA	NA	NA	NA	NA	0.475502	NA	NA	NA	0.38433	NA	NA	NA
Q9BXR6_ENYLLPEAK_	Complement factor H-related protein 5 OS=Homo sapiens OX=9606 GN=CFHR5 PE=1 SV=1	0.665797	NA	NA	0.656347	1.49422	NA	NA	0.446763	NA	0.379004	NA	NA	0.389795	0.996415	0.714155	0.543251	0.678555	0.516068	NA	NA	0.401884	NA	0.599499	NA	0.47041	0.540314	NA	0.635904	NA	0.593868	0.504135	0.62982	NA	0.582803	0.579559	NA	NA	0.512553	NA	NA	NA	NA	0.380561	0.462749	0.46795	0.228834	0.587426	NA
B4E1Z4_VSEADSSNADWVTK_	cDNA FLJ55673, highly similar to Complement factor B OS=Homo sapiens OX=9606 PE=1 SV=1	0.612789	NA	NA	0.422803	0.64991	NA	0.946626	NA	0.899045	0.32993	0.58341	NA	0.522575	0.734624	0.80722	0.555635	0.447983	0.403148	0.416727	NA	0.376318	NA	NA	0.717421	0.567816	0.515824	0.674326	0.570213	NA	0.498066	0.482789	1.05102	NA	0.662875	0.43575	1.41092	NA	NA	NA	0.352934	NA	0.557597	NA	0.317337	0.37682	0.315529	0.501458	0.468258
P02751_CDPHEATCYDDGK_	Fibronectin OS=Homo sapiens OX=9606 GN=FN1 PE=1 SV=5	NA	0.82632	0.485304	NA	NA	NA	0.883168	NA	0.778663	0.291667	0.42293	NA	NA	NA	0.798121	NA	NA	NA	NA	NA	NA	0.502851	NA	0.591201	NA	0.676394	0.634362	NA	0.581937	NA	NA	NA	NA	0.637052	NA	0.260057	0.168041	NA	0.609203	NA	NA	0.47908	NA	NA	0.356401	NA	NA	0.478866
P09871_EDTPNSVWEPAK_	Complement C1s subcomponent OS=Homo sapiens OX=9606 GN=C1S PE=1 SV=1	NA	NA	NA	0.596289	0.525064	0.525354	0.696634	0.409033	0.532985	0.492558	NA	0.59542	0.663169	0.713851	0.584999	0.564817	0.456357	0.521949	0.349446	0.601924	0.494662	NA	0.707043	0.640868	NA	0.388175	NA	NA	NA	0.717916	0.367501	0.804257	0.463848	0.653637	NA	1.09661	NA	0.64611	NA	0.304271	0.77788	NA	0.411911	0.486198	0.441578	NA	0.595927	NA
P04196_ALDLINK_	Histidine-rich glycoprotein OS=Homo sapiens OX=9606 GN=HRG PE=1 SV=1	0.662414	0.772308	0.683575	0.370284	0.815343	0.327528	NA	0.430913	NA	0.519392	0.549035	0.545848	0.369702	0.921961	0.923955	0.409129	0.347745	0.496057	0.469715	0.539248	0.460938	0.628866	0.639855	NA	0.579	0.478487	0.677977	0.609198	0.495722	0.564636	0.389249	0.73236	0.645143	0.738319	0.477585	NA	0.350514	0.549189	0.815907	0.353684	0.840632	0.446834	0.484336	0.318678	0.515962	0.14097	0.64283	0.477026
B4E1Z4_SSGQWQTPGATR_	cDNA FLJ55673, highly similar to Complement factor B OS=Homo sapiens OX=9606 PE=1 SV=1	0.607571	1.31474	0.580912	0.46555	0.798089	0.394545	1.0903	0.470847	0.59822	0.335402	0.576546	0.4821	NA	0.941083	0.680998	NA	0.595168	NA	0.468399	0.534872	0.369832	0.775654	1.08992	0.627751	0.616844	0.542553	0.860021	0.668247	0.58324	NA	0.499831	0.707539	0.404906	0.636262	0.515277	0.819738	0.409421	0.678311	0.686729	0.521723	0.741362	0.67015	0.341351	0.466409	0.299809	0.770859	0.576124	0.636571
P01024_ENEGFTVTAEGK_	Complement C3 OS=Homo sapiens OX=9606 GN=C3 PE=1 SV=2	0.334728	NA	0.361494	0.55765	0.414502	0.59913	0.556427	0.283293	0.451281	0.761208	0.473873	0.849836	0.524536	0.316821	0.382341	0.358201	0.397031	0.266332	0.329137	0.653365	0.758995	NA	0.491032	0.892552	0.356432	0.48443	0.291492	0.481439	0.352244	0.664541	0.594347	0.483354	0.560863	0.521052	0.598505	0.909292	NA	0.620801	0.367124	0.263217	0.510593	0.411287	0.537425	0.433226	0.576596	0.374763	0.393127	0.47911
P01591_MVETALTPDACYPD_M1(Oxidation)	Immunoglobulin J chain OS=Homo sapiens OX=9606 GN=JCHAIN PE=1 SV=4	0.742755	0.65447	0.617132	NA	0.433955	0.310984	0.656506	0.419819	0.755181	0.353489	0.573056	0.35909	NA	0.56597	0.604232	NA	0.470824	NA	0.455826	0.441876	NA	0.55381	0.681915	0.537222	0.620113	0.37905	0.554707	0.429496	0.605225	NA	NA	NA	0.51567	0.504914	0.50428	0.736768	0.419799	0.583114	0.517327	0.534139	0.718074	0.37534	0.382645	NA	0.327107	1.95411	0.466645	0.353091
P01042_DFVQPPTK_	Kininogen-1 OS=Homo sapiens OX=9606 GN=KNG1 PE=1 SV=2	0.631327	0.34782	NA	0.458346	0.719806	0.308149	0.706482	0.352926	0.842295	0.40689	NA	0.271053	0.484834	0.845098	0.949828	0.534108	0.46858	0.537126	0.43213	0.42271	0.476756	0.395612	0.651591	0.535546	0.612539	0.675253	NA	0.583167	NA	0.612264	0.605053	0.807196	0.407149	0.785493	0.468949	1.21904	0.229728	0.45391	NA	0.427241	0.599228	NA	0.309174	0.44864	0.574976	0.642095	0.671098	NA
P04004_VDTVDPPYPR_	Vitronectin OS=Homo sapiens OX=9606 GN=VTN PE=1 SV=1	NA	NA	0.607858	0.492221	NA	NA	0.951855	0.501581	0.615332	NA	0.574124	NA	0.567619	NA	NA	0.443909	NA	0.241613	0.470155	NA	0.532466	NA	0.645856	0.584262	NA	NA	1.10994	NA	0.621326	0.512087	0.430872	0.870722	NA	NA	NA	1.16919	NA	0.597673	0.759516	0.337119	NA	0.445567	0.522757	0.52598	NA	NA	NA	0.620402
H0YAC1_YSPGGTPTAIK_	Plasma kallikrein (Fragment) OS=Homo sapiens OX=9606 GN=KLKB1 PE=1 SV=1	0.676091	0.73881	0.473771	NA	0.924276	0.520642	0.66995	NA	0.716995	0.40735	0.538385	0.487846	0.455676	0.626771	0.440243	0.419019	0.642698	0.38085	NA	0.483336	NA	0.469467	NA	0.730725	0.626179	0.471232	0.451757	0.589262	0.502809	0.564959	NA	NA	0.430005	0.576745	0.514546	1.9174	0.423347	NA	0.485761	NA	0.533555	0.524988	NA	NA	0.38472	0.384667	0.767608	0.533872
C9JC84_DTVQIHDITGK_	Fibrinogen gamma chain OS=Homo sapiens OX=9606 GN=FGG PE=1 SV=1	0.473338	1.10843	0.683092	0.501836	0.586933	0.654752	0.456421	0.333262	0.619576	0.455726	0.612802	0.833969	0.340297	0.621428	0.690723	0.622228	0.52903	0.551284	0.497471	0.721696	0.747992	0.522595	0.358604	0.889417	0.432343	0.4629	0.401984	0.554338	0.699723	0.854296	0.804405	0.68373	0.687848	0.649383	0.396526	0.913076	0.140955	0.540112	0.663987	0.40582	0.746081	0.577466	0.451522	0.505519	0.620614	0.236573	0.459822	0.600687
P01857_FNWYVDGVEVHNAK_	Immunoglobulin heavy constant gamma 1 OS=Homo sapiens OX=9606 GN=IGHG1 PE=1 SV=1	NA	NA	0.271411	NA	NA	NA	NA	NA	NA	NA	NA	NA	NA	NA	NA	NA	NA	NA	NA	NA	NA	NA	NA	NA	NA	NA	NA	NA	0.361195	NA	NA	NA	NA	NA	NA	NA	NA	NA	0.264626	NA	NA	NA	NA	NA	NA	NA	NA	NA
P13671_GEVLDNSFTGGICK_	Complement component C6 OS=Homo sapiens OX=9606 GN=C6 PE=1 SV=3	0.654634	0.660693	0.704165	0.810379	0.742565	0.436819	0.615333	0.51633	0.593055	0.500111	0.750708	0.53611	0.673333	1.23832	0.921751	0.614724	0.530658	0.69323	0.460412	0.608031	0.550246	0.471239	0.883956	0.490555	0.697806	0.62986	0.68277	0.524874	0.49884	0.456885	0.559218	0.668839	0.686441	0.578533	0.572605	0.535612	0.283533	0.690108	0.962078	0.477092	0.811977	0.581009	0.34417	0.534647	0.449118	0.450943	0.79363	0.479502
P07357_LGSLGAACEQTQTEGAK_	Complement component C8 alpha chain OS=Homo sapiens OX=9606 GN=C8A PE=1 SV=2	NA	0.0979244	NA	NA	0.589198	0.547498	0.710121	0.537161	0.662753	NA	NA	0.494454	NA	0.851885	NA	NA	0.471196	NA	NA	0.591184	NA	1.13838	0.731614	0.586288	NA	NA	NA	NA	NA	NA	NA	NA	1.81579	NA	NA	0.672952	0.51606	0.626624	NA	NA	1.01152	NA	0.392507	NA	NA	NA	0.542553	NA
B4E1Z4_DAQYAPGYDK_	cDNA FLJ55673, highly similar to Complement factor B OS=Homo sapiens OX=9606 PE=1 SV=1	0.611761	0.613357	0.5092	0.4332	0.583891	NA	0.878965	0.374916	0.733002	0.334524	0.886423	NA	0.668369	0.900485	0.875246	0.617177	0.3349	0.483509	0.367402	NA	0.327596	0.444579	0.497037	0.672523	0.519283	0.576234	0.973066	0.525031	0.432517	0.350085	0.286606	0.442818	NA	0.640185	0.730131	0.865996	0.166729	0.658536	0.688813	0.407651	NA	0.897257	0.386684	0.37484	0.353929	0.75365	0.601739	0.483792
P01031_FQNSAILTIQPK_	Complement C5 OS=Homo sapiens OX=9606 GN=C5 PE=1 SV=4	0.51234	0.681366	0.586888	0.557431	0.489713	0.381941	0.619047	0.306266	0.646402	0.456274	0.438012	0.47071	0.26277	0.545163	0.876751	0.453115	0.530027	0.483589	0.40008	0.465178	0.503168	0.496556	0.455363	0.626633	0.452193	0.520164	0.468692	0.523214	0.607886	0.518873	0.509263	0.924967	0.528475	0.691188	0.357834	1.51727	0.178614	0.535189	0.666533	0.320115	0.618643	0.379421	0.379543	0.368917	0.45358	0.163653	0.505906	0.427306
E9PGN7_VTTSQDMLSIMEK_M7(Oxidation)	Plasma protease C1 inhibitor OS=Homo sapiens OX=9606 GN=SERPING1 PE=1 SV=1	NA	NA	0.384251	0.687771	NA	0.502212	0.556614	0.368978	0.505299	0.696441	NA	0.374074	NA	NA	0.494409	NA	NA	NA	NA	0.611616	0.46963	NA	0.392468	0.539013	NA	0.528519	NA	NA	0.311665	NA	0.517501	0.669187	0.855733	0.843433	NA	1.19347	NA	0.456663	0.318438	NA	0.701275	NA	0.447355	0.38997	0.459205	NA	NA	NA
P01023_AVDQSVLLMKPDAELSASSVYNLLPEK_M9(Oxidation)	Alpha-2-macroglobulin OS=Homo sapiens OX=9606 GN=A2M PE=1 SV=3	NA	NA	0.912473	NA	0.399868	NA	0.433424	0.557461	0.692043	NA	0.684888	NA	NA	0.709905	NA	NA	0.576017	NA	0.526627	NA	NA	NA	0.58187	0.484617	NA	NA	0.593541	NA	0.734677	NA	NA	NA	NA	NA	NA	1.2021	NA	0.514505	1.08703	0.63987	NA	0.590373	0.311123	NA	NA	NA	0.438081	0.509054
P04114_GISTSAASPAVGTVGMDMDEDDDFSK_M18(Oxidation)	Apolipoprotein B-100 OS=Homo sapiens OX=9606 GN=APOB PE=1 SV=2	0.698808	NA	NA	NA	0.798829	0.33503	0.628853	0.364243	0.700291	0.16257	0.818071	0.303033	NA	0.954948	0.864907	NA	0.543958	NA	NA	0.480175	NA	NA	0.916144	0.441764	0.671079	0.469638	0.786137	0.676836	NA	NA	NA	NA	0.464577	0.711776	0.603035	0.599431	NA	0.648419	NA	NA	0.714096	0.499152	0.495574	NA	0.376002	0.634547	0.516748	0.394931
Q15166_GFCSANGITVSADQK_	Serum paraoxonase/lactonase 3 OS=Homo sapiens OX=9606 GN=PON3 PE=1 SV=3	0.571411	NA	NA	0.634546	NA	NA	1.0062	NA	0.851654	NA	NA	NA	NA	NA	NA	NA	NA	NA	NA	NA	0.581138	NA	NA	0.718302	0.442618	NA	NA	0.504223	NA	NA	0.537553	0.634471	NA	NA	0.472435	0.591003	NA	NA	NA	NA	NA	NA	NA	0.538955	NA	0.218544	NA	NA
P01859_VSNKGLPAPIEK_K4(Formyl)	Immunoglobulin heavy constant gamma 2 OS=Homo sapiens OX=9606 GN=IGHG2 PE=1 SV=2	NA	0.491221	0.489061	0.983261	NA	NA	NA	0.570733	NA	0.285963	0.381755	NA	0.492722	NA	0.858284	0.641714	NA	0.400399	NA	NA	0.479593	0.367215	0.984176	NA	NA	0.378885	0.565625	NA	0.565396	0.354153	0.544478	0.768457	NA	0.422541	NA	NA	0.190482	0.47288	0.883156	NA	NA	0.622279	0.310488	0.429362	0.313114	NA	NA	0.820687
P04114_NPNGYSFSIPVK_	Apolipoprotein B-100 OS=Homo sapiens OX=9606 GN=APOB PE=1 SV=2	0.448489	1.24114	NA	0.350083	0.462015	0.630283	0.37012	0.237491	0.37901	1.03027	0.307851	1.11773	0.316526	0.265335	0.436888	0.320686	0.451073	0.222846	0.278365	0.510088	0.596827	0.449042	0.231426	0.614334	0.441129	0.356516	0.193731	0.590693	NA	0.517359	0.527247	0.423872	0.371283	0.499704	0.287289	0.847049	0.362148	0.373456	NA	0.257011	0.425584	0.346759	0.3042	0.390431	0.629988	0.152291	0.40354	0.452024
P02787_CGLVPVLAENYNK_	Serotransferrin OS=Homo sapiens OX=9606 GN=TF PE=1 SV=3	0.522121	0.721161	0.419434	0.438408	0.787624	0.881411	0.857562	0.390009	0.617331	0.344921	0.851038	0.5274	0.272463	0.807875	0.790613	0.422918	0.458509	2.23106	NA	0.50123	0.2807	0.442274	0.86431	0.637824	0.525987	0.599176	0.755255	0.546896	0.563228	0.32385	0.458282	0.768143	0.435331	0.441543	0.319028	0.517006	0.16541	0.462298	0.533656	NA	0.617543	1.0402	0.29777	0.278504	0.453263	0.345363	0.754021	0.597798
P01024_DICEEQVNSLPGSITK_	Complement C3 OS=Homo sapiens OX=9606 GN=C3 PE=1 SV=2	0.389205	0.887157	0.388094	0.46351	0.688424	0.821016	0.541596	0.367082	0.624703	0.862292	0.708434	0.574592	NA	0.677268	0.816324	NA	0.402494	NA	0.394893	0.569674	0.432039	0.423321	0.594505	0.543876	0.475741	0.551036	0.48572	0.460951	0.626552	NA	0.463997	0.820622	0.652544	0.700878	0.69944	0.313673	0.15149	0.576587	0.478538	0.23878	0.994057	0.483623	0.504327	0.374862	0.608031	0.247572	0.549889	0.478891
A0A5H1ZRS2_DIVMTQSPLSLPVTPGEPASISCR_	Immunoglobulin kappa variable 2D-28 OS=Homo sapiens OX=9606 GN=IGKV2D-28 PE=1 SV=1	0.839917	0.695885	0.776329	0.507758	0.959795	0.36457	1.08274	0.373962	0.749643	0.24557	0.67938	0.423044	0.571271	1.17168	1.10582	0.530426	0.417489	0.699064	0.424357	0.553926	0.431635	0.436753	0.584965	0.390496	0.647829	0.607608	0.790446	0.483104	0.52057	0.652969	0.467363	0.717653	0.556032	0.711679	0.643294	0.399283	0.37376	0.481357	0.81926	0.42478	0.709257	0.567349	0.258944	0.418111	0.28967	0.814147	0.891216	0.404254
B4E1Z4_EELLPAQDIK_	cDNA FLJ55673, highly similar to Complement factor B OS=Homo sapiens OX=9606 PE=1 SV=1	0.485163	1.14387	0.38688	0.679681	0.740742	0.41405	0.602068	0.35827	0.766695	NA	0.523018	0.690466	0.516935	0.780328	NA	0.542336	0.446367	0.481827	0.345024	0.651239	0.755308	0.395186	0.523018	1.07852	0.518386	NA	0.600568	0.473351	0.528361	0.708757	0.602975	0.820021	0.59939	NA	0.687772	1.1715	0.195762	0.581927	0.51846	0.28252	0.721879	0.531678	0.407064	0.666197	NA	0.456882	0.621636	0.443819
P04114_INNQLTLDSNTK_	Apolipoprotein B-100 OS=Homo sapiens OX=9606 GN=APOB PE=1 SV=2	0.465877	1.10795	0.550412	NA	0.670374	0.35866	0.758493	0.292868	0.737574	0.503448	0.711088	0.415572	0.381836	0.684082	0.641132	0.53458	0.425288	0.44014	0.352192	0.520186	NA	0.598547	0.543801	0.746898	0.622088	0.557051	0.623731	0.392583	0.619097	0.536109	NA	NA	0.4621	0.723953	0.401307	1.11584	0.178168	0.579222	0.553476	0.232783	0.674275	0.512717	0.372888	NA	0.492174	0.192485	0.661787	0.493403
P11226_NAAENGAIQNLIK_	Mannose-binding protein C OS=Homo sapiens OX=9606 GN=MBL2 PE=1 SV=2	NA	0.986129	0.443876	0.417871	NA	0.253441	0.589425	0.600198	0.660015	NA	NA	1.03875	0.575064	NA	NA	0.269553	NA	0.331341	NA	0.758213	0.516722	0.463913	0.975563	0.524013	NA	NA	NA	NA	0.400669	0.689398	0.445781	0.623189	0.859073	NA	NA	0.538041	0.34305	0.488074	0.479728	NA	0.212385	NA	0.193966	0.315983	NA	NA	NA	NA
P01023_PLLVEPEGLEK_	Alpha-2-macroglobulin OS=Homo sapiens OX=9606 GN=A2M PE=1 SV=3	0.468923	0.649827	0.513837	NA	0.75076	0.838086	0.560943	0.233199	0.527428	0.367111	0.614542	0.530818	0.390161	0.585372	0.527762	0.464351	0.642519	0.410342	0.462909	0.421182	NA	0.514686	0.296921	0.792368	0.552891	0.409049	0.404889	0.486197	0.452259	0.498338	NA	NA	0.391343	0.652802	0.456173	0.867671	0.276665	0.660666	0.42677	0.316046	0.60114	0.879908	0.473323	NA	0.476822	0.503335	0.585013	0.491447
P02787_IECVSAETTEDCIAK_	Serotransferrin OS=Homo sapiens OX=9606 GN=TF PE=1 SV=3	0.56997	0.287138	1.22166	0.609333	0.465104	0.42352	0.279075	0.299717	0.379135	0.382825	0.965298	0.494262	0.654447	0.687411	0.947847	0.563708	0.348894	0.570323	0.421802	0.617563	0.497134	1.01775	0.637224	0.203511	0.635522	0.565578	1.12836	0.603241	0.474199	0.635678	0.634834	0.928744	0.575252	0.675506	0.951042	0.14003	0.373741	0.468365	1.2946	0.333743	0.744532	1.25659	0.374536	0.436548	0.529735	0.483398	0.625197	0.473382
P02751_STTPDITGYR_	Fibronectin OS=Homo sapiens OX=9606 GN=FN1 PE=1 SV=5	NA	NA	0.520234	NA	NA	NA	NA	NA	NA	0.414478	NA	NA	NA	NA	0.56761	NA	NA	NA	NA	NA	NA	NA	NA	NA	NA	0.551566	NA	NA	0.476849	NA	NA	NA	NA	0.487328	NA	NA	NA	NA	0.502658	NA	NA	NA	NA	NA	0.524439	NA	NA	NA
P01024_LSINTHPSQK_	Complement C3 OS=Homo sapiens OX=9606 GN=C3 PE=1 SV=2	0.194101	0.757259	1.24807	NA	NA	NA	NA	NA	NA	1.47655	NA	NA	0.446327	NA	0.807758	0.941289	NA	0.974732	NA	NA	NA	0.475184	NA	NA	0.705514	0.53768	NA	0.548944	0.664038	0.803283	NA	NA	NA	1.12755	0.959286	NA	2.19919	NA	1.31925	NA	NA	NA	NA	NA	0.753978	0.740273	NA	NA
P00450_EDEDFQESNK_	Ceruloplasmin OS=Homo sapiens OX=9606 GN=CP PE=1 SV=1	NA	0.349823	0.161269	NA	0.255877	NA	0.195044	1.05718	0.170415	0.147445	0.842954	NA	NA	0.145651	0.31651	NA	0.0664803	NA	NA	NA	NA	0.157221	1.15004	1.69821	NA	0.0813043	0.215469	NA	1.63974	NA	NA	NA	NA	0.325112	NA	0.408591	0.143037	0.193206	0.17738	NA	NA	0.135773	0.0629868	NA	0.59566	NA	0.13263	0.144606
P04114_ESDEETQIK_	Apolipoprotein B-100 OS=Homo sapiens OX=9606 GN=APOB PE=1 SV=2	0.879824	0.718781	NA	NA	0.783191	0.487699	0.880848	0.297253	0.684315	NA	0.872556	0.557057	NA	1.36019	NA	NA	0.373758	NA	0.465446	0.527956	NA	0.552804	0.740136	0.570368	0.581217	NA	0.837291	0.584049	NA	NA	NA	NA	0.76932	NA	0.475754	0.792945	0.140363	0.823947	NA	0.312609	0.867606	0.423982	0.439838	NA	NA	0.618815	0.86835	0.580068
P08519_VMPACLPSPDYMVTAR_	Apolipoprotein(a) OS=Homo sapiens OX=9606 GN=LPA PE=1 SV=1	NA	0.67738	0.952254	0.463203	0.753836	0.275513	0.461386	0.423346	0.623442	0.332895	0.493822	0.393359	1.0635	0.791344	0.928071	0.653624	0.585781	0.513462	NA	0.607044	0.433578	0.337781	0.412514	0.279608	NA	0.368592	1.09546	NA	0.845614	0.437681	0.471846	0.762269	0.497864	0.829099	NA	0.897552	0.270054	0.472648	0.33467	NA	0.306089	0.19845	0.429143	0.697333	0.420501	NA	0.767977	0.475669
P01834_VDNALQSGNSQESVTEQDSK_	Immunoglobulin kappa constant OS=Homo sapiens OX=9606 GN=IGKC PE=1 SV=2	0.417295	1.1403	NA	1.14695	0.515446	0.693314	0.552104	0.435914	0.394457	0.550375	0.577038	0.617393	0.499549	0.39215	0.410492	0.282765	0.447015	0.326764	0.525629	0.497509	1.88986	0.578259	0.624504	0.679194	0.494362	0.405755	0.573398	0.584195	NA	0.604002	1.47929	1.22908	0.470575	0.400991	0.580785	0.811824	0.349484	0.592209	NA	0.384118	0.639768	0.186082	0.353929	1.56816	0.536839	0.448098	0.414275	0.490834
P02765_QYGFCK_	Alpha-2-HS-glycoprotein OS=Homo sapiens OX=9606 GN=AHSG PE=1 SV=2	0.724694	NA	0.644677	NA	NA	0.463281	NA	NA	NA	NA	NA	0.309034	NA	NA	NA	NA	NA	NA	NA	0.754556	NA	NA	NA	NA	0.585774	NA	NA	0.395021	0.502761	NA	NA	NA	0.58066	NA	0.555032	NA	NA	NA	0.7154	NA	0.682058	NA	NA	NA	NA	0.393591	NA	NA
P02751_WCGTTQNYDADQK_W1(Oxidation)	Fibronectin OS=Homo sapiens OX=9606 GN=FN1 PE=1 SV=5	NA	NA	0.692574	NA	0.727924	NA	0.534886	0.427329	0.913453	NA	NA	NA	0.520345	0.855744	NA	0.732747	0.662678	0.747081	NA	NA	NA	NA	0.741897	0.564607	NA	NA	NA	NA	0.629487	0.674091	NA	NA	NA	NA	NA	0.644562	NA	0.680165	0.801159	NA	NA	NA	0.373497	NA	NA	NA	0.769482	NA
P04114_SNTVASLHTEK_	Apolipoprotein B-100 OS=Homo sapiens OX=9606 GN=APOB PE=1 SV=2	NA	0.598147	0.896195	NA	0.724305	NA	NA	0.321019	NA	0.316819	0.866458	NA	0.692763	1.07693	1.16542	0.933623	0.3587	0.649957	1.03384	NA	NA	0.506028	0.885771	NA	NA	0.615112	1.0201	NA	0.740803	0.814283	NA	NA	NA	1.13282	NA	NA	0.157529	0.733983	1.31372	0.201871	NA	1.13689	0.604258	NA	0.448718	NA	0.870563	0.499341
P01024_TVMVNIENPEGIPVK_M3(Oxidation)	Complement C3 OS=Homo sapiens OX=9606 GN=C3 PE=1 SV=2	NA	0.911952	0.38011	0.49756	0.537232	0.603834	0.472829	0.35555	0.462307	1.01878	NA	0.827417	0.362639	0.518045	0.627947	0.419947	0.418608	0.336054	0.365989	0.768395	0.712277	0.477783	0.516804	0.80771	NA	0.462325	NA	NA	0.51922	0.652247	0.686281	0.603658	0.765719	0.726205	NA	1.02676	0.204471	0.522425	0.409431	0.303923	0.472949	NA	0.392408	0.459303	0.62345	NA	0.471402	NA
P01024_TVMVNIENPEGIPVK_	Complement C3 OS=Homo sapiens OX=9606 GN=C3 PE=1 SV=2	0.440454	1.10782	0.683502	0.524268	0.554343	0.639118	0.531911	0.373282	0.443413	0.728447	0.440769	0.861342	0.397568	0.559068	0.43006	0.45826	0.436215	0.423413	0.413534	0.679484	0.6429	0.424939	0.483805	0.808519	0.453999	0.433362	0.355563	0.483653	0.491342	0.706555	0.543631	0.446624	0.625446	0.443954	0.822523	0.760457	0.267749	0.535289	0.65738	0.323652	0.402771	0.364219	0.443995	0.469178	0.733031	3.43026	0.485173	0.499178
P08603_SSQESYAHGTK_	Complement factor H OS=Homo sapiens OX=9606 GN=CFH PE=1 SV=4	0.657381	NA	1.79098	NA	NA	0.710161	0.818423	0.379079	0.608298	NA	0.990481	0.399651	1.00679	NA	NA	1.44894	NA	0.852847	1.26732	0.40986	NA	NA	0.647905	0.477585	1.07556	NA	1.24774	0.821749	0.942988	0.751719	NA	NA	1.46819	NA	1.97684	1.27245	NA	0.81629	1.62098	0.192923	2.00273	0.921831	0.712065	NA	NA	1.16007	NA	0.348009
P19827_LDAQASFLPK_K10(Formyl)	Inter-alpha-trypsin inhibitor heavy chain H1 OS=Homo sapiens OX=9606 GN=ITIH1 PE=1 SV=3	NA	NA	NA	0.829281	NA	NA	0.165628	0.3376	0.637208	0.399293	NA	NA	0.705852	NA	0.454549	0.217893	NA	0.369384	NA	NA	0.405312	NA	0.28075	0.445535	NA	0.342592	NA	NA	NA	1.08316	1.33533	0.645144	NA	0.484042	NA	0.416565	NA	0.424555	NA	NA	NA	NA	0.610798	0.813279	0.443937	NA	NA	NA
P27169_HANWTLTPLK_N3(HexNAc(4)Hex(5)NeuAc(1))	Serum paraoxonase/arylesterase 1 OS=Homo sapiens OX=9606 GN=PON1 PE=1 SV=3	NA	NA	0.4479	NA	NA	NA	NA	NA	NA	NA	NA	NA	NA	NA	NA	NA	NA	NA	NA	NA	NA	NA	NA	NA	NA	NA	NA	NA	0.518559	NA	NA	NA	NA	NA	NA	NA	NA	NA	0.429625	NA	NA	NA	NA	NA	NA	NA	NA	NA
Q14520_VVLGDQDLK_	Hyaluronan-binding protein 2 OS=Homo sapiens OX=9606 GN=HABP2 PE=1 SV=1	NA	0.535879	NA	NA	0.566676	0.775406	0.476413	NA	0.362782	0.350596	NA	0.497061	NA	0.589378	0.427768	NA	0.423735	NA	NA	0.662294	NA	0.392838	NA	0.707198	NA	0.298688	NA	NA	NA	NA	NA	NA	0.632996	0.380928	NA	1.18246	0.321386	NA	NA	NA	0.5575	NA	NA	NA	0.262371	NA	0.50349	NA
Q02985_AQTTVTCTEK_	Complement factor H-related protein 3 OS=Homo sapiens OX=9606 GN=CFHR3 PE=1 SV=2	NA	NA	0.732757	NA	0.903649	0.594975	NA	0.281951	NA	NA	0.997878	0.58949	0.71205	0.830546	NA	0.520652	0.341481	0.64891	NA	0.31146	NA	NA	1.12135	NA	NA	NA	0.908296	NA	0.451516	0.598881	NA	NA	0.939369	NA	NA	NA	NA	0.647701	0.881336	NA	1.36965	0.458948	0.25917	NA	NA	NA	0.635232	0.0114319
P04114_KGISTSAASPAVGTVGMDMDEDDDFSK_	Apolipoprotein B-100 OS=Homo sapiens OX=9606 GN=APOB PE=1 SV=2	NA	NA	0.818159	NA	0.753705	0.222411	0.588338	0.380585	0.787895	0.413126	0.532461	0.37128	0.428516	0.90975	0.833128	0.702291	0.878447	0.567044	0.428903	0.470649	NA	NA	0.378288	0.652056	NA	0.596443	0.576658	NA	0.53311	0.649968	NA	NA	0.524185	0.724457	NA	0.778939	NA	0.622531	0.657883	0.357759	0.808291	0.657464	0.362681	NA	0.521785	NA	0.951546	0.533236
Q14624_AEAQAQYSAAVAK_	Inter-alpha-trypsin inhibitor heavy chain H4 OS=Homo sapiens OX=9606 GN=ITIH4 PE=1 SV=4	0.537569	NA	0.650241	0.4809	0.934272	0.313109	NA	NA	NA	0.208276	0.70804	0.454792	NA	1.21872	0.837367	NA	0.51669	NA	NA	0.52156	0.514328	NA	NA	NA	0.445631	0.445701	0.82166	0.457989	0.726339	NA	0.556138	0.858997	0.588537	0.624494	0.358097	NA	NA	NA	0.928794	NA	1.13234	0.68025	NA	0.369053	0.458892	0.0219718	0.918422	0.454302
P01031_MSAVEGICTSESPVIDHQGTK_	Complement C5 OS=Homo sapiens OX=9606 GN=C5 PE=1 SV=4	NA	NA	0.698415	0.683156	0.525535	NA	NA	NA	NA	0.164772	0.725897	NA	NA	0.893829	1.03413	NA	0.453613	NA	NA	NA	0.331457	NA	NA	NA	NA	0.552161	0.976903	NA	0.57597	NA	0.392612	1.16984	NA	0.693923	NA	NA	NA	NA	0.837408	NA	NA	0.554673	NA	0.396258	0.316303	NA	0.681298	0.347007
P00738_VMPICLPSK_K9(Carbamyl)	Haptoglobin OS=Homo sapiens OX=9606 GN=HP PE=1 SV=1	NA	NA	NA	NA	NA	0.734057	NA	NA	NA	NA	NA	0.695703	NA	NA	NA	NA	NA	NA	0.553737	0.483798	NA	NA	NA	NA	NA	NA	NA	NA	NA	NA	NA	NA	0.581776	NA	NA	NA	NA	NA	NA	0.613806	0.651175	NA	NA	NA	NA	NA	NA	NA
A0A5H1ZRS2_DIVMTQSPLSLPVTPGEPASISCR_ M4(Oxidation)	Immunoglobulin kappa variable 2D-28 OS=Homo sapiens OX=9606 GN=IGKV2D-28 PE=1 SV=1	NA	NA	0.717151	0.562983	NA	0.279339	0.971016	0.334518	0.797299	NA	NA	0.378478	0.609937	NA	NA	0.550471	NA	0.58692	0.328876	0.568534	0.609032	NA	0.70849	0.517766	NA	NA	NA	NA	0.552456	0.416223	0.51659	0.771233	0.972961	NA	NA	0.532105	NA	0.477624	0.931497	0.215253	0.741582	NA	0.216911	0.503899	NA	NA	NA	NA
P01857_NQVSLTCLVK_K10(Carbamyl)	Immunoglobulin heavy constant gamma 1 OS=Homo sapiens OX=9606 GN=IGHG1 PE=1 SV=1	NA	0.720212	NA	NA	NA	0.429251	0.698799	NA	0.498217	0.440938	NA	0.34748	NA	NA	0.863082	NA	NA	NA	NA	0.648643	NA	0.431062	NA	0.52422	NA	0.175955	NA	NA	NA	NA	NA	NA	0.533153	0.889677	NA	0.757021	0.311788	NA	NA	NA	1.04874	NA	NA	NA	0.749682	NA	NA	NA
P02787_TAGWNIPMGLLYNK_M8(Oxidation)	Serotransferrin OS=Homo sapiens OX=9606 GN=TF PE=1 SV=3	NA	1.34678	NA	NA	0.459607	0.468445	0.386936	0.350986	0.39096	NA	NA	0.844025	0.291162	0.593781	NA	0.400033	0.347708	0.484488	0.282928	0.667018	NA	0.441685	0.394549	0.673259	NA	NA	NA	NA	NA	0.47064	NA	NA	0.597266	NA	NA	1.59448	1.06334	0.455956	NA	0.330932	0.416447	NA	0.206445	NA	NA	NA	0.311024	NA
P01023_YNILPEK_	Alpha-2-macroglobulin OS=Homo sapiens OX=9606 GN=A2M PE=1 SV=3	0.3119	2.24527	0.302175	0.203915	0.30439	0.385442	0.229739	0.257242	0.422819	1.11942	NA	1.08307	0.17734	0.358903	0.461706	0.332013	0.333233	0.493626	0.185582	1.15391	0.964441	0.355027	0.281077	1.61592	0.358725	0.24589	NA	0.427783	0.583176	1.30932	0.74253	0.611186	0.591117	0.381805	0.272545	0.780114	0.169343	0.345864	0.491236	0.150594	0.330246	NA	0.192883	0.310781	1.01977	0.502914	0.273477	NA
P06396_VHVSEEGTEPEAMLQVLGPKPALPAGTEDTAK_	Gelsolin OS=Homo sapiens OX=9606 GN=GSN PE=1 SV=1	NA	NA	NA	NA	NA	0.748728	NA	0.423505	NA	NA	NA	1.09652	0.528719	NA	NA	0.85409	NA	0.701945	0.690947	0.754413	NA	NA	0.636932	NA	NA	NA	NA	NA	NA	1.83823	NA	NA	1.50195	NA	NA	NA	NA	0.6288	NA	0.372752	0.72256	NA	0.795758	NA	NA	NA	NA	NA
P27918_SISCQEIPGQQSR_	Properdin OS=Homo sapiens OX=9606 GN=CFP PE=1 SV=2	0.555884	NA	NA	0.695002	0.908252	NA	0.690607	0.378626	0.723085	NA	0.491029	NA	NA	0.83269	NA	NA	0.565011	NA	NA	NA	0.38883	NA	1.46473	0.503587	0.510836	NA	0.499276	0.692041	NA	NA	0.641731	0.926211	NA	NA	0.5687	1.02451	NA	0.506407	NA	NA	NA	0.237142	0.396344	0.43594	NA	0.834007	0.919187	0.473587
P01023_MVSGFIPLKPTVK_M1(Oxidation)	Alpha-2-macroglobulin OS=Homo sapiens OX=9606 GN=A2M PE=1 SV=3	NA	NA	0.43767	NA	NA	NA	NA	NA	NA	NA	NA	NA	NA	NA	NA	NA	NA	NA	NA	NA	NA	NA	NA	NA	NA	NA	NA	NA	0.538218	NA	NA	NA	NA	NA	NA	NA	NA	NA	0.526606	NA	NA	NA	NA	NA	NA	NA	NA	NA
P01834_VQWKVDNALQSGNSQESVTEQDSK_W3(Oxidation)	Immunoglobulin kappa constant OS=Homo sapiens OX=9606 GN=IGKC PE=1 SV=2	NA	NA	0.439591	0.231882	NA	NA	0.502972	NA	0.569883	0.675956	NA	NA	0.214627	NA	0.655179	0.42852	NA	0.669138	0.359519	NA	0.67825	NA	NA	0.70865	NA	0.261766	NA	NA	0.489702	0.471826	0.802851	0.824495	NA	0.331614	NA	1.54638	NA	NA	0.769398	0.345659	NA	NA	NA	0.177939	0.710933	NA	NA	NA
P19320_SLEMTFIPTIEDTGK_	Vascular cell adhesion protein 1 OS=Homo sapiens OX=9606 GN=VCAM1 PE=1 SV=1	NA	NA	NA	NA	NA	NA	0.79405	NA	0.785164	NA	NA	NA	NA	NA	NA	NA	NA	NA	0.618975	NA	NA	NA	NA	0.530458	NA	NA	NA	NA	NA	NA	NA	NA	NA	NA	NA	0.998546	NA	NA	NA	0.535971	NA	NA	NA	NA	NA	NA	NA	NA
P02751_LDAPTNLQFVNETDSTVLVR_N11(HexNAc(4)Hex(5)NeuAc(1))	Fibronectin OS=Homo sapiens OX=9606 GN=FN1 PE=1 SV=5	0.561673	1.04967	0.600881	NA	NA	0.302435	0.76737	0.433298	0.715883	0.582432	NA	0.459418	NA	NA	0.788302	NA	NA	NA	NA	0.583542	NA	0.676321	0.916249	0.498741	0.551352	0.681794	NA	0.434932	0.424868	NA	NA	NA	0.659526	0.599169	0.690712	0.885185	0.219671	0.739503	0.772552	NA	0.977359	NA	0.418252	NA	0.614102	0.506037	NA	NA
P01023_DMYSFLEDMGLK_M2(Oxidation)	Alpha-2-macroglobulin OS=Homo sapiens OX=9606 GN=A2M PE=1 SV=3	0.447537	0.978295	0.404993	NA	0.986839	0.614266	0.675335	0.254887	0.379305	0.546843	0.722657	0.497748	0.446469	0.866551	1.00783	0.431416	0.417335	0.48182	0.357203	0.456616	NA	0.351616	0.499095	0.74273	0.44465	0.472874	0.365614	0.213858	0.548035	0.519344	NA	NA	0.687678	0.634368	0.560625	1.11559	0.788804	0.47858	0.396006	0.26741	1.15128	0.311274	0.211079	NA	0.545099	0.507261	0.712767	0.398022
P05546_NLSMPLLPADFHK_N1(HexNAc(4)Hex(5)NeuAc(1)Na(1))	Heparin cofactor 2 OS=Homo sapiens OX=9606 GN=SERPIND1 PE=1 SV=3	NA	NA	NA	NA	0.790525	NA	NA	NA	NA	NA	NA	NA	NA	0.604204	NA	NA	0.503544	NA	NA	NA	NA	NA	NA	NA	NA	NA	NA	NA	NA	NA	NA	NA	NA	NA	NA	NA	NA	NA	NA	NA	NA	NA	NA	NA	NA	NA	0.663084	NA
Q04756_VQLSPDLLATLPEPASPGR_	Hepatocyte growth factor activator OS=Homo sapiens OX=9606 GN=HGFAC PE=1 SV=1	0.621327	NA	0.747958	0.698287	NA	0.231282	NA	NA	NA	0.295189	NA	0.303148	NA	NA	1.28238	NA	NA	NA	NA	0.53624	0.407783	NA	NA	NA	0.582403	0.495504	NA	0.368208	0.719003	NA	0.578407	1.00647	0.780579	0.668416	0.535447	NA	NA	NA	1.60398	NA	0.871856	NA	NA	0.456814	0.376468	0.254137	NA	NA
P02751_TETITGFQVDAVPANGQTPIQR_	Fibronectin OS=Homo sapiens OX=9606 GN=FN1 PE=1 SV=5	0.338477	1.13989	0.445796	0.383822	NA	0.453748	0.601186	0.348059	0.598469	0.273099	0.269427	0.787937	0.400823	NA	0.417534	0.670377	NA	0.588351	NA	0.537869	0.451373	0.458485	0.798113	0.524659	0.413165	0.377243	0.59178	0.450438	0.448274	0.541056	0.491288	0.773851	0.490177	0.455896	0.32635	0.979331	0.217441	0.606751	0.674725	NA	0.73187	0.417881	0.389099	0.236375	0.317961	0.361805	NA	0.353957
A0A0B4J1V6_NTAYLQMNSLK_M7(Oxidation)	Immunoglobulin heavy variable 3-73 OS=Homo sapiens OX=9606 GN=IGHV3-73 PE=3 SV=1	NA	NA	NA	NA	NA	0.542271	NA	NA	NA	NA	NA	0.648184	NA	NA	NA	NA	NA	NA	NA	0.484015	NA	NA	NA	NA	NA	NA	NA	NA	NA	NA	NA	NA	0.501015	NA	NA	NA	NA	NA	NA	NA	0.48795	NA	NA	NA	NA	NA	NA	NA
P04114_LSNDMMGSYAEMK_M5(Oxidation)	Apolipoprotein B-100 OS=Homo sapiens OX=9606 GN=APOB PE=1 SV=2	0.671524	NA	NA	0.532154	NA	0.649996	NA	NA	NA	0.885035	NA	0.666215	NA	NA	0.918227	NA	NA	NA	NA	0.648633	0.692735	NA	NA	NA	0.400053	0.488717	NA	0.519009	NA	NA	0.520948	0.765543	0.786672	0.844914	0.512247	NA	NA	NA	NA	NA	0.469134	NA	NA	0.35161	0.888406	0.284702	NA	NA
P08519_SPVVQDCYHGDGR_	Apolipoprotein(a) OS=Homo sapiens OX=9606 GN=LPA PE=1 SV=1	NA	NA	NA	NA	NA	NA	0.547047	NA	0.714601	0.500276	0.588567	NA	0.752281	NA	0.714922	0.591353	NA	0.634642	NA	NA	NA	NA	NA	0.427064	NA	0.403762	1.3621	NA	NA	0.541755	NA	NA	NA	0.679387	NA	1.13813	NA	NA	NA	NA	NA	0.201797	NA	NA	0.480079	NA	NA	0.489704
P01023_DMYSFLEDMGLK_M9(Oxidation)	Alpha-2-macroglobulin OS=Homo sapiens OX=9606 GN=A2M PE=1 SV=3	0.530543	1.14234	0.372389	0.334905	1.18616	0.999314	0.826479	0.350211	0.562158	0.262699	0.860549	0.428221	0.554351	1.35227	0.912447	0.500101	0.362155	0.420466	0.305595	0.43369	0.478339	0.347501	0.472624	0.873152	0.481068	0.335219	0.605124	0.242294	0.451883	0.625348	0.371952	0.842792	0.673001	0.540622	0.474891	1.63847	0.659933	0.452396	0.528652	0.278986	1.48807	0.384084	0.291906	0.187048	0.37308	0.195728	0.921312	0.281719
P01024_EDIPPADLSDQVPDTESETR_	Complement C3 OS=Homo sapiens OX=9606 GN=C3 PE=1 SV=2	0.402767	NA	NA	NA	NA	0.219986	0.706788	0.41106	0.603301	0.794404	NA	0.49228	0.339282	NA	0.882159	0.538672	NA	0.461857	NA	0.595671	NA	NA	0.618772	0.773898	0.403584	0.532415	NA	0.63359	NA	0.722147	NA	NA	0.787485	0.579956	0.48608	0.850679	NA	0.553636	NA	NA	0.574531	NA	0.373157	NA	0.594172	0.661947	NA	NA
P02787_CGLVPVLAENYNK_N12(HexNAc(4)Hex(5)NeuAc(1))	Serotransferrin OS=Homo sapiens OX=9606 GN=TF PE=1 SV=3	NA	1.16103	NA	NA	NA	0.398364	0.829315	NA	0.728588	NA	NA	0.587037	0.385664	NA	NA	0.435252	NA	0.796824	NA	0.896483	NA	0.382643	NA	1.06854	NA	NA	NA	NA	NA	0.618336	NA	NA	0.628935	NA	NA	0.659693	0.155509	NA	NA	NA	0.6143	NA	NA	NA	NA	NA	NA	NA
P02751_WLPSSSPVTGYRVTTTPK_	Fibronectin OS=Homo sapiens OX=9606 GN=FN1 PE=1 SV=5	NA	NA	0.833111	NA	NA	NA	NA	NA	NA	0.425425	NA	NA	0.181728	NA	1.19399	0.869511	NA	1.27275	NA	NA	NA	NA	NA	NA	NA	0.524016	NA	NA	0.721967	0.843839	NA	NA	NA	0.676002	NA	NA	NA	NA	1.4989	NA	NA	NA	NA	NA	0.563895	NA	NA	NA
P02787_TAGWNIPMGLLYNK_W4(Oxidation)	Serotransferrin OS=Homo sapiens OX=9606 GN=TF PE=1 SV=3	NA	NA	0.346551	NA	NA	NA	0.688224	0.436812	0.765175	NA	NA	NA	NA	NA	NA	NA	NA	NA	NA	NA	NA	NA	0.538363	0.771583	NA	NA	NA	NA	0.579357	NA	NA	NA	NA	NA	NA	1.41754	NA	0.366902	0.534391	NA	NA	NA	0.219644	NA	NA	NA	NA	NA
P01871_QVGSGVTTDQVQAEAK_	Immunoglobulin heavy constant mu OS=Homo sapiens OX=9606 GN=IGHM PE=1 SV=4	0.711193	0.161714	14.5862	0.640545	4.84304	0.42349	0.734163	0.475047	0.739019	0.328832	0.684613	0.590894	0.711398	9.48084	0.723428	0.773222	1.70684	0.817617	NA	0.558187	0.509262	0.950839	0.800614	0.646993	0.772778	0.526051	0.87801	0.648718	1.66552	0.75194	0.51247	0.977549	0.823857	0.593368	0.909486	0.935981	0.503527	0.527	6.90773	NA	0.869236	0.544751	0.33913	0.411173	0.539818	0.996133	0.631616	0.460086
P01834_VQWKVDNALQSGNSQESVTEQDSK_K4(Carbamyl)	Immunoglobulin kappa constant OS=Homo sapiens OX=9606 GN=IGKC PE=1 SV=2	0.622697	NA	0.508549	0.308491	0.73636	0.0422908	0.376954	0.224876	0.871661	0.713292	0.538309	0.673834	NA	0.93347	0.719177	NA	0.437834	NA	0.381839	0.525797	0.496174	NA	0.52897	0.511527	0.949678	0.414707	0.735764	0.929504	0.517765	NA	0.42212	0.684694	0.507678	0.582076	0.220783	1.38156	NA	0.654346	0.684394	0.404915	0.74051	0.425875	0.411982	0.217271	0.663889	0.991996	0.435715	0.387081
P19827_EVAFDLEIPK_	Inter-alpha-trypsin inhibitor heavy chain H1 OS=Homo sapiens OX=9606 GN=ITIH1 PE=1 SV=3	0.945698	0.664595	0.448052	1.21175	0.639238	0.353878	0.453206	0.412137	0.454207	0.436569	0.602285	0.507975	0.413863	0.675764	0.634279	0.5272	0.522574	0.691313	0.459149	0.3927	0.67359	0.481794	0.466117	0.380034	1.20093	0.426848	0.584716	1.04644	0.42076	0.535899	0.467586	0.522801	0.65717	0.504994	2.33858	0.381631	0.489497	0.52983	0.59007	0.511737	0.465506	0.763839	0.312079	1.26639	0.612965	6.02973	0.591162	0.444696
P02671_MADEAGSEADHEGTHSTK_M1(Oxidation)	Fibrinogen alpha chain OS=Homo sapiens OX=9606 GN=FGA PE=1 SV=2	NA	NA	NA	1.53222	NA	NA	0.507157	0.346898	0.76373	NA	NA	NA	NA	NA	NA	NA	NA	NA	NA	NA	0.474055	NA	0.838228	0.811604	NA	NA	NA	NA	NA	NA	0.650658	1.07421	NA	NA	NA	0.586882	NA	0.608743	NA	NA	NA	NA	0.586833	0.730671	NA	NA	NA	NA
P01008_VANPCVK_	Antithrombin-III OS=Homo sapiens OX=9606 GN=SERPINC1 PE=1 SV=1	NA	NA	0.717179	NA	NA	NA	1.16569	0.598108	0.872598	NA	1.01073	NA	0.830246	NA	NA	0.365288	NA	0.124596	NA	NA	NA	NA	1.28232	0.663545	NA	NA	1.04975	NA	0.558679	0.390735	NA	NA	NA	NA	NA	0.513261	NA	0.870491	0.602651	NA	NA	0.62945	0.422269	NA	NA	NA	NA	0.466108
P05543_QEINSHVEMQTK_	Thyroxine-binding globulin OS=Homo sapiens OX=9606 GN=SERPINA7 PE=1 SV=2	NA	NA	0.559172	NA	NA	NA	NA	NA	NA	NA	NA	NA	NA	NA	NA	NA	NA	NA	NA	NA	NA	NA	NA	NA	NA	NA	NA	NA	0.590954	NA	NA	NA	NA	NA	NA	NA	NA	NA	0.506089	NA	NA	NA	NA	NA	NA	NA	NA	NA
P25311_QVEGMEDWK_	Zinc-alpha-2-glycoprotein OS=Homo sapiens OX=9606 GN=AZGP1 PE=1 SV=2	NA	NA	NA	NA	NA	NA	NA	NA	NA	0.560618	NA	NA	NA	NA	0.563607	NA	NA	NA	NA	NA	NA	NA	NA	NA	NA	0.312595	NA	NA	NA	NA	NA	NA	NA	0.574684	NA	NA	NA	NA	NA	NA	NA	NA	NA	NA	0.50166	NA	NA	NA
P06396_GASQAGAPQGR_	Gelsolin OS=Homo sapiens OX=9606 GN=GSN PE=1 SV=1	NA	NA	0.610835	NA	NA	NA	NA	NA	NA	0.140735	0.958028	NA	NA	NA	1.16861	NA	NA	NA	NA	NA	NA	NA	NA	NA	NA	0.661115	0.999014	NA	0.525135	NA	NA	NA	NA	0.894029	NA	NA	NA	NA	0.869107	NA	NA	0.790388	NA	NA	0.356242	NA	NA	0.5703
Q86UX7_SQDEAPGDPIQQLNLK_	Fermitin family homolog 3 OS=Homo sapiens OX=9606 GN=FERMT3 PE=1 SV=1	NA	NA	NA	0.471849	NA	NA	0.61247	NA	0.913223	NA	0.584499	NA	NA	NA	NA	NA	NA	NA	NA	NA	0.378318	NA	NA	0.575209	NA	NA	0.530883	NA	NA	NA	0.210386	0.705379	NA	NA	NA	1.34705	NA	NA	NA	NA	NA	0.387659	NA	0.730149	NA	NA	NA	0.34976
P25311_EIPAWVPFDPAAQITK_	Zinc-alpha-2-glycoprotein OS=Homo sapiens OX=9606 GN=AZGP1 PE=1 SV=2	NA	NA	0.551254	NA	NA	0.376763	0.694755	NA	1.0197	NA	NA	0.45018	NA	NA	NA	NA	NA	NA	NA	0.435035	NA	NA	NA	0.63689	NA	NA	NA	NA	0.657696	NA	NA	NA	0.593462	NA	NA	2.05823	NA	NA	0.549962	NA	0.573976	NA	NA	NA	NA	NA	NA	NA
P02787_LCMGSGLNLCEPNNK_K15(Formyl)	Serotransferrin OS=Homo sapiens OX=9606 GN=TF PE=1 SV=3	NA	0.547681	NA	NA	NA	NA	0.212691	NA	0.622707	NA	NA	NA	0.425557	NA	NA	0.353129	NA	0.518151	NA	NA	NA	0.69174	NA	0.725623	NA	NA	NA	NA	NA	0.886281	NA	NA	NA	NA	NA	0.0939369	0.905134	NA	NA	NA	NA	NA	NA	NA	NA	NA	NA	NA
Q14520_VVLGDQDLKK_	Hyaluronan-binding protein 2 OS=Homo sapiens OX=9606 GN=HABP2 PE=1 SV=1	NA	NA	NA	NA	NA	NA	NA	NA	NA	0.920004	NA	NA	NA	NA	0.426807	NA	NA	NA	NA	NA	NA	NA	NA	NA	NA	0.477143	NA	NA	NA	NA	NA	NA	NA	0.582566	NA	NA	NA	NA	NA	NA	NA	NA	NA	NA	0.758126	NA	NA	NA
A0A4W8ZXM2_ANSYTTEYAASVK_	Immunoglobulin heavy variable 3-72 OS=Homo sapiens OX=9606 GN=IGHV3-72 PE=1 SV=1	NA	NA	NA	NA	0.700735	NA	0.572489	NA	0.839256	NA	0.898146	NA	0.350758	0.34959	NA	0.55729	0.678559	0.110188	NA	NA	NA	NA	NA	0.689334	NA	NA	0.341282	NA	NA	0.722082	NA	NA	NA	NA	NA	0.367209	NA	NA	NA	NA	NA	0.652784	NA	NA	NA	NA	0.824741	0.371349
P06331_VTISVDTSK_	Immunoglobulin heavy variable 4-34 OS=Homo sapiens OX=9606 GN=IGHV4-34 PE=1 SV=2	NA	NA	NA	NA	NA	NA	0.467476	NA	0.447978	NA	NA	NA	NA	NA	NA	NA	NA	NA	NA	NA	NA	NA	NA	0.469724	NA	NA	NA	NA	NA	NA	NA	NA	NA	NA	NA	0.746607	NA	NA	NA	NA	NA	NA	NA	NA	NA	NA	NA	NA
P00747_TKNGITCQK_	Plasminogen OS=Homo sapiens OX=9606 GN=PLG PE=1 SV=2	NA	0.594339	3.78992	NA	1.16269	0.61317	0.49845	0.40536	0.870223	0.551481	2.26913	0.493278	2.03829	1.79906	3.40958	2.62138	0.389384	2.52481	1.20297	0.427634	NA	0.548579	1.02669	0.296825	NA	1.35533	3.72623	NA	1.15935	1.20053	NA	NA	2.8437	2.44897	NA	0.543828	0.0511528	0.721981	4.42045	0.0751337	4.23342	2.19457	0.46899	NA	0.997965	NA	1.06271	0.14606
B4DPQ0_YTTEIIK_	Complement C1r subcomponent OS=Homo sapiens OX=9606 GN=C1R PE=1 SV=1	NA	NA	NA	NA	0.664803	NA	1.02207	NA	1.2214	NA	NA	NA	NA	0.708319	NA	NA	0.406236	NA	0.287774	NA	NA	NA	NA	0.830765	NA	NA	NA	NA	NA	NA	NA	NA	NA	NA	NA	1.53598	NA	NA	NA	0.259887	NA	NA	NA	NA	NA	NA	0.561831	NA
P02671_DYEDQQK_	Fibrinogen alpha chain OS=Homo sapiens OX=9606 GN=FGA PE=1 SV=2	0.502325	NA	NA	NA	NA	0.527425	0.665564	NA	0.831084	NA	NA	0.298445	NA	NA	NA	NA	NA	NA	NA	0.424229	NA	NA	NA	0.439898	0.459477	NA	NA	0.559733	NA	NA	NA	NA	0.648872	NA	0.698413	1.32806	NA	NA	NA	NA	0.8822	NA	NA	NA	NA	0.397717	NA	NA
P02765_TVVQPSVGAAAGPVVPPCPGRIR_	Alpha-2-HS-glycoprotein OS=Homo sapiens OX=9606 GN=AHSG PE=1 SV=2	NA	NA	NA	NA	NA	NA	1.57848	0.288361	1.54543	NA	1.00648	NA	0.346813	NA	NA	0.857043	NA	0.508805	NA	NA	NA	NA	1.20961	0.915966	NA	NA	0.749668	NA	NA	0.45807	NA	NA	NA	NA	NA	0.808145	NA	0.537473	NA	NA	NA	0.713566	0.229691	NA	NA	NA	NA	0.465401
A0A5H1ZRQ7_VTHEGSTVEK_	Immunoglobulin lambda constant 7 (Fragment) OS=Homo sapiens OX=9606 GN=IGLC7 PE=1 SV=1	1.2372	0.330338	0.101407	1.49829	NA	0.447833	1.40639	0.379311	0.410626	NA	1.08524	0.206148	1.01331	NA	NA	1.33737	NA	0.329336	0.225955	0.845755	0.761488	1.91666	2.57082	1.0023	1.06998	NA	1.30628	0.594932	0.880147	0.551503	0.308438	0.973467	1.03192	NA	0.560195	0.883374	0.00866289	1.83955	2.62859	0.340002	0.245677	1.01948	0.0856269	0.0558126	NA	0.271155	NA	0.642656
P43652_SCCEEQNK_	Afamin OS=Homo sapiens OX=9606 GN=AFM PE=1 SV=1	0.920583	0.451192	0.853419	0.321092	1.7859	NA	0.781359	0.195919	0.945297	0.0572076	NA	NA	0.682905	1.80888	2.19681	0.772932	0.631097	0.193748	0.367461	NA	0.238945	0.353325	0.966808	0.212483	0.547259	0.614929	NA	0.315211	0.586521	0.247008	0.117433	1.98444	NA	0.625698	0.850803	0.855317	0.01081	0.817916	0.590501	0.123281	NA	NA	0.298202	0.0914415	0.220801	0.592421	0.760898	NA
P01023_EEFPFALGVQTLPQTCDEPK_	Alpha-2-macroglobulin OS=Homo sapiens OX=9606 GN=A2M PE=1 SV=3	0.308239	2.30396	0.349314	NA	2.21576	0.620822	0.330453	0.227656	0.462837	1.34847	NA	1.56387	0.212249	3.40589	0.434765	0.349189	0.569943	0.305629	0.222202	1.30879	NA	0.375175	0.259177	1.97839	0.330237	0.269941	NA	0.593983	0.603535	1.04421	NA	NA	1.02712	0.402037	0.349382	0.347788	0.142017	0.379264	0.420149	0.136305	0.393095	NA	0.285025	NA	1.23774	0.278786	0.251755	NA
P02675_DNENVVNEYSSELEK_	Fibrinogen beta chain OS=Homo sapiens OX=9606 GN=FGB PE=1 SV=2	0.559822	0.850076	0.269622	0.688034	0.926797	4.16212	0.735361	0.443838	0.7953	0.644429	0.669483	2.06592	6.29915	1.28592	1.25791	3.25005	0.661505	5.11791	0.541988	0.376905	0.528243	0.4907	0.768196	0.702922	0.585763	0.501591	0.798129	0.484839	0.574203	5.23796	0.590396	1.01755	16.0854	0.82612	1.26308	1.22002	0.169601	0.672836	0.62657	0.231632	10.5402	0.482596	0.426298	0.526151	0.513154	0.883135	0.594469	0.516048
P01042_SVSEINPTTQMK_M11(Oxidation)	Kininogen-1 OS=Homo sapiens OX=9606 GN=KNG1 PE=1 SV=2	NA	NA	NA	NA	0.161956	NA	0.779207	0.418276	0.541311	NA	NA	NA	0.744588	0.545196	NA	0.662102	0.429039	0.388054	NA	NA	NA	NA	1.28762	0.978317	NA	NA	NA	NA	NA	0.598222	NA	NA	NA	NA	NA	1.09292	NA	0.373006	NA	NA	NA	NA	0.50121	NA	NA	NA	0.715249	NA
P13671_EVDLPEIEADSGCPQPVPPENGFIRNEK_	Complement component C6 OS=Homo sapiens OX=9606 GN=C6 PE=1 SV=3	NA	NA	0.505013	0.161067	NA	0.10886	NA	0.842357	NA	0.353826	NA	0.733282	0.097756	NA	0.413785	0.260474	NA	0.405984	NA	1.73146	1.26476	NA	0.748161	NA	NA	0.296983	NA	NA	1.55574	1.97491	1.76336	0.811085	1.69827	0.354524	NA	NA	NA	0.394311	0.264638	NA	0.509551	NA	0.205255	0.205827	1.28455	NA	NA	NA
P01619_LLIYGASSR_	Immunoglobulin kappa variable 3-20 OS=Homo sapiens OX=9606 GN=IGKV3-20 PE=1 SV=2	NA	NA	0.475626	NA	NA	NA	NA	NA	NA	NA	NA	NA	NA	NA	NA	NA	NA	NA	NA	NA	NA	NA	NA	NA	NA	NA	NA	NA	0.507701	NA	NA	NA	NA	NA	NA	NA	NA	NA	0.518654	NA	NA	NA	NA	NA	NA	NA	NA	NA
P04114_GISTSAASPAVGTVGMDMDEDDDFSK_M16(Oxidation)M18(Oxidation)	Apolipoprotein B-100 OS=Homo sapiens OX=9606 GN=APOB PE=1 SV=2	NA	NA	0.621344	0.768667	1.45559	0.270809	0.642154	0.317271	0.673587	NA	0.668875	0.29333	NA	1.31855	NA	NA	2.20189	NA	NA	0.359122	0.367574	NA	0.503555	0.603773	NA	NA	0.430024	NA	0.855562	NA	0.955072	1.7322	0.865904	NA	NA	2.2042	NA	0.506553	0.782719	NA	1.08652	0.673018	0.327087	0.544722	NA	NA	1.21781	0.48049
P02787_KSASDLTWDNLK_K1(Carbamyl)	Serotransferrin OS=Homo sapiens OX=9606 GN=TF PE=1 SV=3	NA	0.693226	NA	NA	0.319605	NA	0.564362	0.38912	1.32884	NA	NA	NA	NA	1.03328	NA	NA	0.211853	NA	0.377761	NA	NA	0.271794	0.875316	0.301387	NA	NA	NA	NA	NA	NA	NA	NA	NA	NA	NA	2.17717	0.154853	0.928613	NA	0.450267	NA	NA	0.587676	NA	NA	NA	0.227144	NA
P00450_MFTTAPDQVDKEDEDFQESNK_K21(Formyl)	Ceruloplasmin OS=Homo sapiens OX=9606 GN=CP PE=1 SV=1	NA	NA	0.751296	NA	NA	NA	NA	NA	NA	NA	NA	NA	NA	NA	NA	NA	NA	NA	NA	NA	NA	NA	NA	NA	NA	NA	NA	NA	0.779375	NA	NA	NA	NA	NA	NA	NA	NA	NA	0.765171	NA	NA	NA	NA	NA	NA	NA	NA	NA
D6RF35_CCESASEDCMAK_	Vitamin D-binding protein OS=Homo sapiens OX=9606 GN=GC PE=1 SV=1	NA	NA	0.790988	NA	NA	NA	NA	NA	NA	NA	NA	NA	NA	NA	NA	NA	NA	NA	NA	NA	NA	NA	NA	NA	NA	NA	NA	NA	0.577946	NA	NA	NA	NA	NA	NA	NA	NA	NA	0.886017	NA	NA	NA	NA	NA	NA	NA	NA	NA
P08603_SIDVACHPGYALPK_H7(Oxidation)	Complement factor H OS=Homo sapiens OX=9606 GN=CFH PE=1 SV=4	NA	NA	0.555195	NA	NA	NA	NA	NA	NA	NA	NA	NA	NA	NA	NA	NA	NA	NA	NA	NA	NA	NA	NA	NA	NA	NA	NA	NA	1.03748	NA	NA	NA	NA	NA	NA	NA	NA	NA	0.916509	NA	NA	NA	NA	NA	NA	NA	NA	NA
P01024_LTQSKIWDVVEK_W7(Oxidation)	Complement C3 OS=Homo sapiens OX=9606 GN=C3 PE=1 SV=2	NA	1.89977	0.658022	0.584444	1.54321	NA	NA	NA	NA	NA	NA	NA	NA	1.83107	NA	NA	0.52087	NA	NA	NA	0.532346	0.48347	NA	NA	NA	NA	NA	NA	1.85	NA	0.670404	0.689904	NA	NA	NA	NA	0.284671	NA	0.60065	NA	NA	NA	NA	1.20135	NA	NA	0.680324	NA
P01023_MVSGFIPLKPTVK_M1(Oxidation)K13(Formyl)	Alpha-2-macroglobulin OS=Homo sapiens OX=9606 GN=A2M PE=1 SV=3	NA	NA	NA	NA	NA	NA	NA	NA	NA	NA	NA	NA	0.543986	NA	NA	0.502244	NA	1.05865	NA	NA	NA	NA	NA	NA	NA	NA	NA	NA	NA	0.99038	NA	NA	NA	NA	NA	NA	NA	NA	NA	NA	NA	NA	NA	NA	NA	NA	NA	NA
P02787_DSGFQMNQLR_	Serotransferrin OS=Homo sapiens OX=9606 GN=TF PE=1 SV=3	NA	NA	0.526888	NA	NA	NA	NA	NA	NA	NA	NA	NA	NA	NA	NA	NA	NA	NA	NA	NA	NA	NA	NA	NA	NA	NA	NA	NA	0.669865	NA	NA	NA	NA	NA	NA	NA	NA	NA	0.801843	NA	NA	NA	NA	NA	NA	NA	NA	NA
P01024_TVMVNIENPEGIPVK_K15(Formyl)	Complement C3 OS=Homo sapiens OX=9606 GN=C3 PE=1 SV=2	NA	NA	NA	NA	NA	NA	0.38347	NA	1.06355	NA	NA	NA	0.451544	NA	NA	0.423338	NA	0.363684	NA	NA	NA	NA	NA	0.964396	NA	NA	NA	NA	NA	1.08502	NA	NA	NA	NA	NA	0.702147	NA	NA	NA	NA	NA	NA	NA	NA	NA	NA	NA	NA
E7ETH0_EMECAGTYDGSIDACK_	Complement factor I OS=Homo sapiens OX=9606 GN=CFI PE=1 SV=1	NA	NA	NA	NA	NA	0.787199	NA	NA	NA	NA	NA	1.00413	NA	NA	NA	NA	NA	NA	NA	0.936066	NA	NA	NA	NA	NA	NA	NA	NA	NA	NA	NA	NA	1.31091	NA	NA	NA	NA	NA	NA	NA	0.877598	NA	NA	NA	NA	NA	NA	NA
P02671_TFPGFFSPMLGEFVSETESR_M9(Oxidation)	Fibrinogen alpha chain OS=Homo sapiens OX=9606 GN=FGA PE=1 SV=2	NA	NA	NA	NA	NA	0.697906	NA	NA	NA	NA	NA	0.447022	NA	NA	NA	NA	NA	NA	NA	0.564878	NA	NA	NA	NA	NA	NA	NA	NA	NA	NA	NA	NA	0.87905	NA	NA	NA	NA	NA	NA	NA	0.785419	NA	NA	NA	NA	NA	NA	NA
P02790_VDGALCMEK_K9(HCysThiolactone)	Hemopexin OS=Homo sapiens OX=9606 GN=HPX PE=1 SV=2	NA	NA	NA	0.529358	NA	NA	NA	NA	NA	NA	NA	NA	NA	NA	NA	NA	NA	NA	NA	NA	0.393084	NA	NA	NA	NA	NA	NA	NA	NA	NA	0.409087	0.793583	NA	NA	NA	NA	NA	NA	NA	NA	NA	NA	NA	0.384726	NA	NA	NA	NA
P01031_LQGTLPVEAR_	Complement C5 OS=Homo sapiens OX=9606 GN=C5 PE=1 SV=4	NA	0.451674	NA	NA	NA	NA	1.33953	NA	0.721923	NA	NA	NA	NA	NA	NA	NA	NA	NA	NA	NA	NA	0.367208	NA	1.04363	NA	NA	NA	NA	NA	NA	NA	NA	NA	NA	NA	1.42977	0.0975924	NA	NA	NA	NA	NA	NA	NA	NA	NA	NA	NA
P01834_VDNALQSGNSQESVTEQDSKDSTYSLSSTLTLSK_K20(Carbamyl)	Immunoglobulin kappa constant OS=Homo sapiens OX=9606 GN=IGKC PE=1 SV=2	0.461508	NA	NA	0.197441	NA	0.265741	0.297989	0.337827	0.681862	0.378746	NA	0.142169	0.427819	NA	0.833857	0.792708	NA	0.200544	0.420696	0.552881	0.189888	NA	1.20146	0.154313	0.821348	0.163489	NA	0.904262	NA	1.02907	0.193363	0.885675	0.792177	0.681929	0.456302	1.07266	NA	1.34057	NA	0.693735	0.951432	NA	0.958105	0.583845	0.708826	1.10646	NA	NA
P04004_NNATVHEQVGGPSLTSDLQAQSK_N2(HexNAc(4)Hex(5)NeuAc(1))K23(HCysteinyl)	Vitronectin OS=Homo sapiens OX=9606 GN=VTN PE=1 SV=1	NA	NA	NA	NA	NA	0.485046	NA	NA	NA	NA	NA	1.22757	NA	NA	NA	NA	NA	NA	NA	0.859222	NA	NA	NA	NA	NA	NA	NA	NA	NA	NA	NA	NA	0.951154	NA	NA	NA	NA	NA	NA	NA	0.94068	NA	NA	NA	NA	NA	NA	NA
P13671_NSGLTEEEAK_	Complement component C6 OS=Homo sapiens OX=9606 GN=C6 PE=1 SV=3	NA	NA	NA	NA	0.948601	NA	1.01066	NA	0.877109	NA	NA	NA	NA	1.0324	NA	NA	0.502894	NA	NA	NA	NA	NA	NA	0.578871	NA	NA	NA	NA	NA	NA	NA	NA	NA	NA	NA	2.70806	NA	NA	NA	NA	NA	NA	NA	NA	NA	NA	0.807127	NA
P25311_AGEVQEPELR_	Zinc-alpha-2-glycoprotein OS=Homo sapiens OX=9606 GN=AZGP1 PE=1 SV=2	NA	NA	NA	NA	1.05582	NA	1.85402	NA	1.06171	NA	NA	NA	NA	0.776957	NA	NA	0.282162	NA	NA	NA	NA	NA	NA	0.9182	NA	NA	NA	NA	NA	NA	NA	NA	NA	NA	NA	0.436496	NA	NA	NA	NA	NA	NA	NA	NA	NA	NA	0.708758	NA
P04003_CKPPPDIR_K2(Carbamyl)	C4b-binding protein alpha chain OS=Homo sapiens OX=9606 GN=C4BPA PE=1 SV=2	NA	NA	0.631577	NA	NA	NA	NA	NA	NA	NA	NA	NA	NA	NA	NA	NA	NA	NA	NA	NA	NA	NA	NA	NA	NA	NA	NA	NA	0.696176	NA	NA	NA	NA	NA	NA	NA	NA	NA	1.0813	NA	NA	NA	NA	NA	NA	NA	NA	NA
P01857_VSNKALPAPIEK_K4(Carbamyl)	Immunoglobulin heavy constant gamma 1 OS=Homo sapiens OX=9606 GN=IGHG1 PE=1 SV=1	0.122258	NA	0.225735	0.252802	0.394208	0.150733	0.348604	NA	1.17646	0.259838	0.289885	0.085619	NA	1.1893	0.885728	NA	0.201375	NA	0.182794	0.437519	0.329182	NA	NA	0.195794	0.424821	0.209827	0.52337	0.979857	1.01863	NA	0.282923	1.57589	0.98419	1.12517	0.659196	2.19478	NA	NA	1.06755	0.261172	1.49143	0.994562	NA	0.818796	0.604674	0.253135	0.192481	1.03065
P01857_ALPAPIEKTISK_K8(Carbamyl)	Immunoglobulin heavy constant gamma 1 OS=Homo sapiens OX=9606 GN=IGHG1 PE=1 SV=1	0.178157	0.466293	0.237303	NA	NA	NA	0.402683	0.150573	1.09146	0.218	0.318447	NA	0.34783	NA	0.981382	0.97862	NA	0.324487	0.240546	NA	NA	0.384994	0.759439	0.242245	0.423452	0.218041	0.50076	1.083	1.17273	0.966055	NA	NA	NA	1.13857	0.739766	2.0922	0.579569	1.27789	1.2844	0.231797	NA	1.08118	0.913727	NA	0.702895	0.340501	NA	0.983824
P01008_DIPMNPMCIYRSPEK_M7(Oxidation)	Antithrombin-III OS=Homo sapiens OX=9606 GN=SERPINC1 PE=1 SV=1	NA	NA	0.642214	NA	NA	NA	NA	NA	NA	NA	NA	NA	NA	NA	NA	NA	NA	NA	NA	NA	NA	NA	NA	NA	NA	NA	NA	NA	0.997412	NA	NA	NA	NA	NA	NA	NA	NA	NA	1.25217	NA	NA	NA	NA	NA	NA	NA	NA	NA
B4E1Z4_EELLPAQDIK_K10(Carbamyl)	cDNA FLJ55673, highly similar to Complement factor B OS=Homo sapiens OX=9606 PE=1 SV=1	NA	NA	NA	NA	NA	NA	1.37901	NA	0.925741	NA	NA	NA	NA	NA	NA	NA	NA	NA	NA	NA	NA	NA	NA	1.41213	NA	NA	NA	NA	NA	NA	NA	NA	NA	NA	NA	0.974151	NA	NA	NA	NA	NA	NA	NA	NA	NA	NA	NA	NA
P00738_YQCKNYYK_K4(Carbamyl)	Haptoglobin OS=Homo sapiens OX=9606 GN=HP PE=1 SV=1	NA	NA	NA	NA	NA	NA	NA	0.233166	NA	0.665926	NA	NA	NA	NA	1.27032	NA	NA	NA	NA	NA	NA	NA	0.764344	NA	NA	0.171539	NA	NA	NA	NA	NA	NA	NA	1.44887	NA	NA	NA	1.65739	NA	NA	NA	NA	0.554984	NA	1.58366	NA	NA	NA
P01859_GLPAPIEKTISK_K8(Carbamyl)	Immunoglobulin heavy constant gamma 2 OS=Homo sapiens OX=9606 GN=IGHG2 PE=1 SV=2	NA	0.40253	0.308782	NA	0.293002	0.14468	NA	0.299493	NA	0.229809	0.310242	0.109779	NA	0.707318	1.17634	NA	0.211314	NA	NA	0.541737	NA	0.312241	1.03751	NA	NA	0.493444	0.521828	NA	1.08336	NA	NA	NA	0.902067	0.883277	NA	NA	0.43772	1.0766	1.64148	NA	2.18026	1.24825	0.703694	NA	0.68602	NA	0.178642	0.977867
P00450_EYTDASFTNR_	Ceruloplasmin OS=Homo sapiens OX=9606 GN=CP PE=1 SV=1	NA	NA	1.21884	NA	NA	NA	NA	NA	NA	NA	NA	NA	NA	NA	NA	NA	NA	NA	NA	NA	NA	NA	NA	NA	NA	NA	NA	NA	0.867164	NA	NA	NA	NA	NA	NA	NA	NA	NA	1.23206	NA	NA	NA	NA	NA	NA	NA	NA	NA
P01859_VSNKGLPAPIEK_K4(Carbamyl)	Immunoglobulin heavy constant gamma 2 OS=Homo sapiens OX=9606 GN=IGHG2 PE=1 SV=2	NA	0.586179	NA	0.231619	NA	0.0946814	NA	NA	NA	NA	0.34362	0.0590128	NA	NA	NA	NA	NA	NA	NA	0.535614	0.250297	0.30792	NA	NA	NA	NA	0.440347	NA	NA	NA	0.223668	1.19323	1.22994	NA	NA	NA	0.457611	NA	NA	NA	3.05167	0.982164	NA	0.673221	NA	NA	NA	0.852593
P25311_SQPMGLWR_	Zinc-alpha-2-glycoprotein OS=Homo sapiens OX=9606 GN=AZGP1 PE=1 SV=2	NA	NA	0.605152	NA	NA	NA	NA	NA	NA	NA	NA	NA	NA	NA	NA	NA	NA	NA	NA	NA	NA	NA	NA	NA	NA	NA	NA	NA	0.652921	NA	NA	NA	NA	NA	NA	NA	NA	NA	0.999483	NA	NA	NA	NA	NA	NA	NA	NA	NA
P04217_CLAPLEGAR_	Alpha-1B-glycoprotein OS=Homo sapiens OX=9606 GN=A1BG PE=1 SV=4	NA	NA	NA	NA	NA	NA	0.979007	NA	1.85289	NA	NA	NA	NA	NA	NA	NA	NA	NA	NA	NA	NA	NA	NA	0.52991	NA	NA	NA	NA	NA	NA	NA	NA	NA	NA	NA	3.59605	NA	NA	NA	NA	NA	NA	NA	NA	NA	NA	NA	NA
P08603_NGQWSEPPK_	Complement factor H OS=Homo sapiens OX=9606 GN=CFH PE=1 SV=4	0.574518	0.772265	0.853564	0.586353	NA	0.468356	NA	0.548665	NA	0.488836	0.525073	0.388405	0.568801	NA	0.484785	0.450411	NA	0.48918	NA	0.508921	0.554682	0.560505	0.720822	NA	5.01622	0.451369	0.536502	1.014	0.42407	0.340374	0.506834	0.450792	0.45561	0.50901	11.6839	NA	0.22992	0.719577	0.713762	NA	0.424973	0.350972	0.376092	0.448264	0.435128	62.2287	NA	0.424148
P00738_VMPICLPSKDYAEVGR_K9(Carbamyl)	Haptoglobin OS=Homo sapiens OX=9606 GN=HP PE=1 SV=1	NA	NA	NA	NA	NA	NA	NA	0.275334	NA	NA	NA	NA	NA	NA	NA	NA	NA	NA	NA	NA	NA	NA	0.714601	NA	NA	NA	NA	NA	NA	NA	NA	NA	NA	NA	NA	NA	NA	1.72226	NA	NA	NA	NA	0.782123	NA	NA	NA	NA	NA
P00450_EHEGAIYPDNTTDFQR_N10(HexNAc(4)Hex(5))R16(Dihydroxyimidazolidine)	Ceruloplasmin OS=Homo sapiens OX=9606 GN=CP PE=1 SV=1	NA	NA	0.675907	NA	NA	NA	NA	NA	NA	NA	NA	NA	NA	NA	NA	NA	NA	NA	NA	NA	NA	NA	NA	NA	NA	NA	NA	NA	0.596943	NA	NA	NA	NA	NA	NA	NA	NA	NA	1.18436	NA	NA	NA	NA	NA	NA	NA	NA	NA
A0A087WV75_GLGEISAASEFK_	Neural cell adhesion molecule 1 OS=Homo sapiens OX=9606 GN=NCAM1 PE=1 SV=1	NA	NA	NA	NA	#N/A	NA	NA	#N/A	NA	NA	NA	NA	NA	#N/A	NA	NA	#N/A	NA	NA	NA	NA	NA	#N/A	NA	NA	NA	NA	NA	NA	NA	NA	NA	NA	NA	NA	NA	NA	#N/A	NA	NA	NA	NA	#N/A	NA	NA	NA	#N/A	NA
A0A0B4J1U3_VTISCSGSSSNIGNNAVNWYQQLPGKAPK_	Immunoglobulin lambda variable 1-36 OS=Homo sapiens OX=9606 GN=IGLV1-36 PE=1 SV=5	NA	NA	NA	NA	NA	NA	NA	NA	NA	NA	NA	NA	NA	NA	NA	NA	NA	NA	NA	NA	NA	NA	NA	NA	NA	NA	NA	NA	NA	NA	NA	NA	NA	NA	NA	NA	NA	NA	NA	NA	NA	NA	NA	NA	NA	NA	NA	NA
A0A0B4J1V2_SQVVLTMTNMDPVDTATYYCAR_R22(Carbamyl)	Immunoglobulin heavy variable 2-26 OS=Homo sapiens OX=9606 GN=IGHV2-26 PE=3 SV=1	NA	NA	NA	NA	NA	NA	NA	NA	NA	NA	NA	NA	NA	NA	NA	NA	NA	NA	NA	NA	NA	NA	NA	NA	NA	NA	NA	NA	NA	NA	NA	NA	NA	NA	NA	NA	NA	NA	NA	NA	NA	NA	NA	NA	NA	NA	NA	NA
A0A0B4J2B8_DTSMGTAYMELSSLR_	Immunoglobulin heavy variable 1/OR15-9 (non-functional) (Fragment) OS=Homo sapiens OX=9606 GN=IGHV1OR15-9 PE=1 SV=1	NA	NA	NA	NA	NA	NA	NA	NA	NA	NA	NA	NA	NA	NA	NA	NA	NA	NA	NA	NA	NA	NA	NA	NA	NA	NA	NA	NA	NA	NA	NA	NA	NA	NA	NA	NA	NA	NA	NA	NA	NA	NA	NA	NA	NA	NA	NA	NA
A0A0C4DH72_LLIYAASSLQSGVPSR_	Immunoglobulin kappa variable 1-6 OS=Homo sapiens OX=9606 GN=IGKV1-6 PE=3 SV=1	NA	#N/A	NA	NA	NA	NA	NA	NA	NA	NA	NA	NA	NA	NA	NA	NA	NA	NA	NA	NA	NA	#N/A	NA	NA	NA	NA	NA	NA	NA	NA	NA	NA	NA	NA	NA	NA	#N/A	NA	NA	NA	NA	NA	NA	NA	NA	NA	NA	NA
A0A0J9YWU9_LSSVTAADTAVYY_	Ig-like domain-containing protein (Fragment) OS=Homo sapiens OX=9606 PE=1 SV=1	NA	NA	#N/A	NA	#N/A	NA	#N/A	NA	#N/A	NA	NA	NA	#N/A	#N/A	NA	#N/A	#N/A	#N/A	NA	NA	NA	NA	NA	#N/A	NA	NA	NA	NA	#N/A	#N/A	NA	NA	NA	NA	NA	#N/A	NA	NA	#N/A	NA	NA	NA	NA	NA	NA	NA	#N/A	NA
A0A0J9YXC7_VIEGDVVSALNK_	LIM and senescent cell antigen-like-containing domain protein OS=Homo sapiens OX=9606 GN=LIMS4 PE=4 SV=1	NA	NA	NA	NA	NA	#N/A	NA	NA	NA	NA	NA	#N/A	NA	NA	NA	NA	NA	NA	NA	#N/A	NA	NA	NA	NA	NA	NA	NA	NA	NA	NA	NA	NA	#N/A	NA	NA	NA	NA	NA	NA	NA	#N/A	NA	NA	NA	NA	NA	NA	NA
A0A0J9YXC7_VIKAMNNSWHPECFR_K3(HCysteinyl)N6(HexNAc(4)Hex(5))	LIM and senescent cell antigen-like-containing domain protein OS=Homo sapiens OX=9606 GN=LIMS4 PE=4 SV=1	NA	NA	NA	NA	#N/A	NA	NA	#N/A	NA	NA	NA	NA	NA	#N/A	NA	NA	#N/A	NA	NA	NA	NA	NA	#N/A	NA	NA	NA	NA	NA	NA	NA	NA	NA	NA	NA	NA	NA	NA	#N/A	NA	NA	NA	NA	#N/A	NA	NA	NA	#N/A	NA
A0A0J9YXC7_VIKAMNNSWHPECFR_K3(HCysteinyl)N6(HexNAc(4)Hex(5)Fuc(1))	LIM and senescent cell antigen-like-containing domain protein OS=Homo sapiens OX=9606 GN=LIMS4 PE=4 SV=1	NA	NA	NA	NA	NA	NA	NA	NA	NA	NA	NA	NA	#N/A	NA	NA	#N/A	NA	#N/A	NA	NA	NA	NA	NA	NA	NA	NA	NA	NA	NA	#N/A	NA	NA	NA	NA	NA	NA	NA	NA	NA	NA	NA	NA	NA	NA	NA	NA	NA	NA
A0A0J9YXC7_VIKAMNNSWHPECFR_K3(HCysteinyl)N6(HexNAc(4)Hex(5)NeuAc(1))	LIM and senescent cell antigen-like-containing domain protein OS=Homo sapiens OX=9606 GN=LIMS4 PE=4 SV=1	NA	NA	NA	NA	#N/A	#N/A	#N/A	NA	#N/A	NA	NA	#N/A	#N/A	#N/A	NA	#N/A	#N/A	#N/A	NA	#N/A	NA	NA	NA	#N/A	NA	NA	NA	NA	NA	#N/A	NA	NA	#N/A	NA	NA	#N/A	NA	NA	NA	NA	#N/A	NA	NA	NA	NA	NA	#N/A	NA
A0A0J9YXC7_VIKAMNNSWHPECFR_K3(HCysThiolactone)N6(HexNAc(4)Hex(5)NeuAc(1))H10(Oxidation)	LIM and senescent cell antigen-like-containing domain protein OS=Homo sapiens OX=9606 GN=LIMS4 PE=4 SV=1	NA	NA	NA	NA	NA	#N/A	NA	NA	NA	NA	NA	#N/A	NA	NA	NA	NA	NA	NA	NA	#N/A	NA	NA	NA	NA	NA	NA	NA	NA	NA	NA	NA	NA	#N/A	NA	NA	NA	NA	NA	NA	NA	#N/A	NA	NA	NA	NA	NA	NA	NA
A0A140TA32_AACAQLNDFLQEYGTQGCQ_	Complement C4-A OS=Homo sapiens OX=9606 GN=C4A PE=1 SV=1	NA	NA	NA	NA	NA	NA	#N/A	NA	#N/A	NA	NA	NA	NA	NA	NA	NA	NA	NA	NA	NA	NA	NA	NA	#N/A	NA	NA	NA	NA	NA	NA	NA	NA	NA	NA	NA	#N/A	NA	NA	NA	NA	NA	NA	NA	NA	NA	NA	NA	NA
A0A140TA32_AACAQLNDFLQEYGTQGCQV_	Complement C4-A OS=Homo sapiens OX=9606 GN=C4A PE=1 SV=1	#N/A	#N/A	#N/A	#N/A	#N/A	#N/A	NA	#N/A	NA	#N/A	#N/A	#N/A	#N/A	#N/A	#N/A	#N/A	#N/A	#N/A	#N/A	#N/A	#N/A	#N/A	#N/A	NA	#N/A	#N/A	#N/A	#N/A	#N/A	#N/A	#N/A	#N/A	#N/A	#N/A	#N/A	NA	#N/A	#N/A	#N/A	#N/A	#N/A	#N/A	#N/A	#N/A	#N/A	#N/A	#N/A	#N/A
A0A140TA32_AEFQDALEK_	Complement C4-A OS=Homo sapiens OX=9606 GN=C4A PE=1 SV=1	NA	NA	NA	NA	#N/A	#N/A	#N/A	#N/A	#N/A	NA	NA	#N/A	#N/A	#N/A	NA	#N/A	#N/A	#N/A	NA	#N/A	NA	NA	#N/A	#N/A	NA	NA	NA	NA	NA	#N/A	NA	NA	#N/A	NA	NA	#N/A	NA	#N/A	NA	NA	#N/A	NA	#N/A	NA	NA	NA	#N/A	NA
A0A140TA32_AEMADQAAAWLTR_	Complement C4-A OS=Homo sapiens OX=9606 GN=C4A PE=1 SV=1	NA	NA	NA	NA	NA	#N/A	NA	NA	NA	NA	NA	#N/A	NA	NA	NA	NA	NA	NA	NA	#N/A	NA	NA	NA	NA	NA	NA	NA	NA	NA	NA	NA	NA	#N/A	NA	NA	NA	NA	NA	NA	NA	#N/A	NA	NA	NA	NA	NA	NA	NA
A0A140TA32_ANSFLGEK_	Complement C4-A OS=Homo sapiens OX=9606 GN=C4A PE=1 SV=1	NA	NA	NA	NA	#N/A	NA	NA	NA	NA	NA	NA	NA	NA	#N/A	NA	NA	#N/A	NA	NA	NA	NA	NA	NA	NA	NA	NA	NA	NA	NA	NA	NA	NA	NA	NA	NA	NA	NA	NA	NA	NA	NA	NA	NA	NA	NA	NA	#N/A	NA
A0A140TA32_CSVFYGAPSK_	Complement C4-A OS=Homo sapiens OX=9606 GN=C4A PE=1 SV=1	NA	#N/A	#N/A	#N/A	#N/A	#N/A	#N/A	#N/A	#N/A	#N/A	#N/A	#N/A	#N/A	#N/A	#N/A	#N/A	#N/A	#N/A	#N/A	#N/A	#N/A	#N/A	#N/A	#N/A	NA	#N/A	#N/A	NA	#N/A	#N/A	#N/A	#N/A	#N/A	#N/A	NA	#N/A	#N/A	#N/A	#N/A	#N/A	#N/A	#N/A	#N/A	#N/A	#N/A	NA	#N/A	#N/A
A0A140TA32_CSVFYGAPSKSR_K10(Formyl)	Complement C4-A OS=Homo sapiens OX=9606 GN=C4A PE=1 SV=1	NA	NA	#N/A	NA	NA	NA	NA	NA	NA	NA	NA	NA	NA	NA	NA	NA	NA	NA	NA	NA	NA	NA	NA	NA	NA	NA	NA	NA	#N/A	NA	NA	NA	NA	NA	NA	NA	NA	NA	#N/A	NA	NA	NA	NA	NA	NA	NA	NA	NA
A0A140TA32_EELVYELNPLDHR_	Complement C4-A OS=Homo sapiens OX=9606 GN=C4A PE=1 SV=1	#N/A	#N/A	#N/A	NA	NA	NA	NA	NA	NA	#N/A	#N/A	NA	#N/A	NA	#N/A	#N/A	NA	#N/A	NA	NA	NA	#N/A	NA	NA	#N/A	#N/A	#N/A	#N/A	#N/A	#N/A	NA	NA	NA	#N/A	#N/A	NA	#N/A	NA	#N/A	NA	NA	#N/A	NA	NA	#N/A	#N/A	NA	#N/A
A0A140TA32_EMSGSPASGIPVK_	Complement C4-A OS=Homo sapiens OX=9606 GN=C4A PE=1 SV=1	NA	#N/A	#N/A	#N/A	#N/A	#N/A	#N/A	#N/A	#N/A	#N/A	NA	#N/A	#N/A	#N/A	#N/A	#N/A	#N/A	#N/A	NA	#N/A	#N/A	#N/A	#N/A	#N/A	NA	#N/A	NA	NA	#N/A	#N/A	#N/A	#N/A	#N/A	#N/A	NA	#N/A	#N/A	#N/A	#N/A	NA	#N/A	NA	#N/A	#N/A	#N/A	NA	#N/A	NA
A0A140TA32_EMSGSPASGIPVK_M2(Oxidation)	Complement C4-A OS=Homo sapiens OX=9606 GN=C4A PE=1 SV=1	#N/A	#N/A	#N/A	#N/A	#N/A	#N/A	#N/A	#N/A	#N/A	#N/A	#N/A	#N/A	#N/A	#N/A	#N/A	#N/A	#N/A	#N/A	#N/A	#N/A	#N/A	#N/A	#N/A	#N/A	#N/A	#N/A	#N/A	#N/A	#N/A	#N/A	#N/A	#N/A	#N/A	#N/A	#N/A	#N/A	#N/A	#N/A	#N/A	#N/A	#N/A	#N/A	#N/A	#N/A	#N/A	#N/A	#N/A	#N/A
A0A140TA32_EPFLSCCQFAESLR_	Complement C4-A OS=Homo sapiens OX=9606 GN=C4A PE=1 SV=1	NA	#N/A	#N/A	#N/A	#N/A	#N/A	#N/A	#N/A	#N/A	#N/A	#N/A	#N/A	#N/A	#N/A	#N/A	#N/A	#N/A	#N/A	#N/A	#N/A	#N/A	#N/A	#N/A	#N/A	NA	#N/A	#N/A	NA	#N/A	#N/A	#N/A	#N/A	#N/A	#N/A	NA	#N/A	#N/A	#N/A	#N/A	#N/A	#N/A	#N/A	#N/A	#N/A	#N/A	NA	#N/A	#N/A
A0A140TA32_FGLLDEDGK_	Complement C4-A OS=Homo sapiens OX=9606 GN=C4A PE=1 SV=1	NA	NA	NA	NA	NA	#N/A	NA	#N/A	NA	NA	NA	#N/A	NA	NA	NA	NA	NA	NA	#N/A	#N/A	NA	NA	#N/A	NA	NA	NA	NA	NA	NA	NA	NA	NA	#N/A	NA	NA	NA	NA	#N/A	NA	#N/A	#N/A	NA	#N/A	NA	NA	NA	NA	NA
A0A140TA32_FSDGLESNSSTQFEVK_N8(HexNAc(2)Hex(9))	Complement C4-A OS=Homo sapiens OX=9606 GN=C4A PE=1 SV=1	NA	NA	NA	NA	NA	#N/A	NA	NA	NA	NA	NA	#N/A	NA	NA	NA	NA	NA	NA	NA	#N/A	NA	NA	NA	NA	NA	NA	NA	NA	NA	NA	NA	NA	#N/A	NA	NA	NA	NA	NA	NA	NA	#N/A	NA	NA	NA	NA	NA	NA	NA
A0A140TA32_GCGEQTMIYLAPTLAASR_	Complement C4-A OS=Homo sapiens OX=9606 GN=C4A PE=1 SV=1	NA	NA	#N/A	#N/A	NA	NA	NA	#N/A	NA	NA	NA	NA	#N/A	NA	NA	#N/A	NA	#N/A	NA	NA	#N/A	NA	#N/A	NA	NA	NA	NA	NA	#N/A	#N/A	#N/A	#N/A	NA	NA	NA	NA	NA	#N/A	#N/A	NA	NA	NA	#N/A	#N/A	NA	NA	NA	NA
A0A140TA32_GLEEELQFSLGSK_	Complement C4-A OS=Homo sapiens OX=9606 GN=C4A PE=1 SV=1	#N/A	#N/A	#N/A	#N/A	#N/A	#N/A	#N/A	#N/A	#N/A	#N/A	#N/A	#N/A	#N/A	#N/A	#N/A	#N/A	#N/A	#N/A	#N/A	#N/A	#N/A	#N/A	#N/A	#N/A	#N/A	#N/A	#N/A	#N/A	#N/A	#N/A	#N/A	#N/A	#N/A	#N/A	#N/A	#N/A	#N/A	#N/A	#N/A	#N/A	#N/A	#N/A	#N/A	#N/A	#N/A	#N/A	#N/A	#N/A
A0A140TA32_GLESQTK_	Complement C4-A OS=Homo sapiens OX=9606 GN=C4A PE=1 SV=1	NA	NA	NA	NA	NA	NA	NA	NA	NA	#N/A	NA	NA	NA	NA	#N/A	NA	NA	NA	NA	NA	NA	NA	NA	NA	NA	#N/A	NA	NA	NA	NA	NA	NA	NA	#N/A	NA	NA	NA	NA	NA	NA	NA	NA	NA	NA	#N/A	NA	NA	NA
A0A140TA32_GLQDEDGYR_	Complement C4-A OS=Homo sapiens OX=9606 GN=C4A PE=1 SV=1	NA	NA	NA	#N/A	NA	NA	NA	NA	NA	#N/A	#N/A	NA	NA	NA	#N/A	NA	NA	NA	NA	NA	#N/A	NA	NA	NA	NA	#N/A	#N/A	NA	NA	NA	#N/A	#N/A	NA	#N/A	NA	NA	NA	NA	NA	NA	NA	#N/A	NA	#N/A	#N/A	NA	NA	#N/A
A0A140TA32_GQIVFMNREPK_	Complement C4-A OS=Homo sapiens OX=9606 GN=C4A PE=1 SV=1	NA	NA	NA	NA	NA	NA	NA	NA	NA	NA	NA	NA	NA	NA	NA	NA	NA	NA	#N/A	NA	NA	NA	NA	NA	NA	NA	NA	NA	NA	NA	NA	NA	NA	NA	NA	NA	NA	NA	NA	#N/A	NA	NA	NA	NA	NA	NA	NA	NA
A0A140TA32_GRTLEIPGNSDPNMIPDGDFNSYVR_	Complement C4-A OS=Homo sapiens OX=9606 GN=C4A PE=1 SV=1	#N/A	NA	#N/A	#N/A	NA	NA	#N/A	NA	#N/A	#N/A	#N/A	NA	NA	NA	#N/A	NA	NA	NA	#N/A	NA	#N/A	NA	NA	#N/A	#N/A	#N/A	#N/A	#N/A	#N/A	NA	#N/A	#N/A	NA	#N/A	#N/A	#N/A	NA	NA	#N/A	#N/A	NA	#N/A	NA	#N/A	#N/A	#N/A	NA	#N/A
A0A140TA32_GRTLEIPGNSDPNMIPDGDFNSYVR_M14(Oxidation)	Complement C4-A OS=Homo sapiens OX=9606 GN=C4A PE=1 SV=1	NA	NA	NA	NA	NA	NA	NA	#N/A	NA	#N/A	NA	NA	NA	NA	#N/A	NA	NA	NA	NA	NA	NA	NA	#N/A	NA	NA	#N/A	NA	NA	NA	NA	NA	NA	NA	#N/A	NA	NA	NA	#N/A	NA	NA	NA	NA	#N/A	NA	#N/A	NA	NA	NA
A0A140TA32_GSFEFPVGDAVSK_	Complement C4-A OS=Homo sapiens OX=9606 GN=C4A PE=1 SV=1	#N/A	#N/A	#N/A	#N/A	#N/A	#N/A	#N/A	#N/A	#N/A	#N/A	#N/A	#N/A	#N/A	#N/A	#N/A	#N/A	#N/A	#N/A	#N/A	#N/A	#N/A	#N/A	#N/A	#N/A	#N/A	#N/A	#N/A	#N/A	#N/A	#N/A	#N/A	#N/A	#N/A	#N/A	#N/A	#N/A	#N/A	#N/A	#N/A	#N/A	#N/A	#N/A	#N/A	#N/A	#N/A	#N/A	#N/A	#N/A
A0A140TA32_GSFEFPVGDAVSK_K13(Formyl)	Complement C4-A OS=Homo sapiens OX=9606 GN=C4A PE=1 SV=1	NA	NA	NA	NA	NA	#N/A	NA	#N/A	NA	#N/A	NA	#N/A	NA	NA	#N/A	NA	NA	NA	NA	#N/A	NA	NA	#N/A	NA	NA	#N/A	NA	NA	NA	NA	NA	NA	#N/A	#N/A	NA	NA	NA	#N/A	NA	NA	#N/A	NA	#N/A	NA	#N/A	NA	NA	NA
A0A140TA32_ISARFSDGLESNSSTQFEVK_N12(HexNAc(4)Hex(5)NeuAc(2))	Complement C4-A OS=Homo sapiens OX=9606 GN=C4A PE=1 SV=1	NA	NA	NA	NA	NA	#N/A	NA	NA	NA	NA	NA	#N/A	NA	NA	NA	NA	NA	NA	NA	#N/A	NA	NA	NA	NA	NA	NA	NA	NA	NA	NA	NA	NA	#N/A	NA	NA	NA	NA	NA	NA	NA	#N/A	NA	NA	NA	NA	NA	NA	NA
A0A140TA32_KYVLPNFEVK_	Complement C4-A OS=Homo sapiens OX=9606 GN=C4A PE=1 SV=1	NA	#N/A	NA	NA	NA	NA	NA	NA	NA	#N/A	NA	NA	#N/A	NA	#N/A	#N/A	NA	#N/A	#N/A	NA	NA	#N/A	NA	NA	NA	#N/A	NA	NA	NA	#N/A	NA	NA	NA	#N/A	NA	NA	#N/A	NA	NA	#N/A	NA	NA	NA	NA	#N/A	NA	NA	NA
A0A140TA32_LELSVDGAK_	Complement C4-A OS=Homo sapiens OX=9606 GN=C4A PE=1 SV=1	NA	#N/A	NA	NA	NA	NA	#N/A	#N/A	#N/A	NA	NA	NA	NA	NA	NA	NA	NA	NA	NA	NA	NA	#N/A	#N/A	#N/A	NA	NA	NA	NA	NA	NA	NA	NA	NA	NA	NA	#N/A	#N/A	#N/A	NA	NA	NA	NA	#N/A	NA	NA	NA	NA	NA
A0A140TA32_LGQYASPTAK_	Complement C4-A OS=Homo sapiens OX=9606 GN=C4A PE=1 SV=1	#N/A	#N/A	#N/A	NA	NA	#N/A	#N/A	NA	#N/A	NA	NA	#N/A	NA	NA	NA	NA	NA	NA	NA	#N/A	NA	#N/A	NA	#N/A	#N/A	NA	NA	#N/A	#N/A	NA	NA	NA	#N/A	NA	#N/A	#N/A	#N/A	NA	#N/A	NA	#N/A	NA	NA	NA	NA	#N/A	NA	NA
A0A140TA32_LGQYASPTAK_K10(Formyl)	Complement C4-A OS=Homo sapiens OX=9606 GN=C4A PE=1 SV=1	NA	NA	NA	NA	NA	NA	#N/A	#N/A	#N/A	NA	NA	NA	NA	NA	NA	NA	NA	NA	NA	NA	NA	NA	#N/A	#N/A	NA	NA	NA	NA	NA	NA	NA	NA	NA	NA	NA	#N/A	NA	#N/A	NA	NA	NA	NA	#N/A	NA	NA	NA	NA	NA
A0A140TA32_LNMGITDLQGLR_	Complement C4-A OS=Homo sapiens OX=9606 GN=C4A PE=1 SV=1	NA	NA	NA	NA	NA	NA	#N/A	NA	#N/A	NA	NA	NA	NA	NA	NA	NA	NA	NA	NA	NA	NA	NA	NA	#N/A	NA	NA	NA	NA	NA	NA	NA	NA	NA	NA	NA	#N/A	NA	NA	NA	NA	NA	NA	NA	NA	NA	NA	NA	NA
A0A140TA32_LQETSNWLLSQQQADGSFQDPCPVLDR_	Complement C4-A OS=Homo sapiens OX=9606 GN=C4A PE=1 SV=1	NA	#N/A	#N/A	NA	NA	#N/A	#N/A	NA	#N/A	#N/A	#N/A	#N/A	#N/A	NA	#N/A	#N/A	NA	#N/A	#N/A	#N/A	NA	#N/A	NA	#N/A	NA	#N/A	#N/A	NA	#N/A	#N/A	NA	NA	#N/A	#N/A	NA	#N/A	#N/A	NA	#N/A	#N/A	#N/A	#N/A	NA	NA	#N/A	NA	NA	#N/A
A0A140TA32_LQETSNWLLSQQQADGSFQDPCPVLDR_W7(Oxidation)	Complement C4-A OS=Homo sapiens OX=9606 GN=C4A PE=1 SV=1	NA	NA	NA	NA	NA	#N/A	NA	NA	NA	NA	NA	#N/A	NA	NA	NA	NA	NA	NA	NA	#N/A	NA	NA	NA	NA	NA	NA	NA	NA	NA	NA	NA	NA	#N/A	NA	NA	NA	NA	NA	NA	NA	#N/A	NA	NA	NA	NA	NA	NA	NA
A0A140TA32_LTVAAPPSGGPGFLSIER_	Complement C4-A OS=Homo sapiens OX=9606 GN=C4A PE=1 SV=1	NA	#N/A	NA	NA	NA	#N/A	NA	#N/A	NA	NA	NA	#N/A	NA	NA	NA	NA	NA	NA	#N/A	#N/A	NA	#N/A	#N/A	NA	NA	NA	NA	NA	NA	NA	NA	NA	#N/A	NA	NA	NA	#N/A	#N/A	NA	#N/A	#N/A	NA	#N/A	NA	NA	NA	NA	NA
A0A140TA32_LTVAAPPSGGPGFLSIERPDSRPPR_	Complement C4-A OS=Homo sapiens OX=9606 GN=C4A PE=1 SV=1	NA	NA	NA	NA	NA	NA	NA	#N/A	NA	NA	NA	NA	NA	NA	NA	NA	NA	NA	NA	NA	NA	NA	#N/A	NA	NA	NA	NA	NA	NA	NA	NA	NA	NA	NA	NA	NA	NA	#N/A	NA	NA	NA	NA	#N/A	NA	NA	NA	NA	NA
A0A140TA32_LVNGQSHISLSK_	Complement C4-A OS=Homo sapiens OX=9606 GN=C4A PE=1 SV=1	NA	NA	#N/A	NA	NA	NA	NA	NA	NA	#N/A	NA	NA	NA	NA	#N/A	NA	NA	NA	NA	NA	NA	NA	NA	NA	NA	#N/A	NA	NA	#N/A	NA	NA	NA	NA	#N/A	NA	NA	NA	NA	#N/A	NA	NA	NA	NA	NA	#N/A	NA	NA	NA
A0A140TA32_NNVPCSPK_	Complement C4-A OS=Homo sapiens OX=9606 GN=C4A PE=1 SV=1	#N/A	NA	NA	NA	NA	NA	NA	NA	NA	NA	NA	NA	NA	NA	NA	NA	NA	NA	#N/A	NA	NA	NA	NA	NA	#N/A	NA	NA	#N/A	NA	NA	NA	NA	NA	NA	#N/A	NA	NA	NA	NA	#N/A	NA	NA	NA	NA	NA	#N/A	NA	NA
A0A140TA32_NVNFQK_	Complement C4-A OS=Homo sapiens OX=9606 GN=C4A PE=1 SV=1	NA	#N/A	NA	NA	NA	NA	NA	NA	NA	NA	NA	NA	NA	NA	NA	NA	NA	NA	NA	NA	NA	#N/A	NA	NA	NA	NA	NA	NA	NA	NA	NA	NA	NA	NA	NA	NA	#N/A	NA	NA	NA	NA	NA	NA	NA	NA	NA	NA	NA
A0A140TA32_SHKPLNMGK_K3(Carbamyl)	Complement C4-A OS=Homo sapiens OX=9606 GN=C4A PE=1 SV=1	NA	#N/A	NA	NA	NA	NA	NA	#N/A	NA	#N/A	NA	NA	#N/A	NA	#N/A	#N/A	NA	#N/A	NA	NA	NA	#N/A	#N/A	NA	NA	#N/A	NA	NA	NA	#N/A	NA	NA	NA	#N/A	NA	NA	#N/A	#N/A	NA	NA	NA	NA	#N/A	NA	#N/A	NA	NA	NA
A0A140TA32_TEQWSTLPPETK_	Complement C4-A OS=Homo sapiens OX=9606 GN=C4A PE=1 SV=1	NA	#N/A	#N/A	#N/A	NA	#N/A	#N/A	NA	#N/A	#N/A	NA	#N/A	NA	NA	#N/A	NA	NA	NA	#N/A	#N/A	#N/A	#N/A	NA	#N/A	NA	#N/A	NA	NA	#N/A	NA	#N/A	#N/A	#N/A	#N/A	NA	#N/A	#N/A	NA	#N/A	#N/A	#N/A	NA	NA	#N/A	#N/A	NA	NA	NA
A0A140TA32_TKGLCVATPVQLR_	Complement C4-A OS=Homo sapiens OX=9606 GN=C4A PE=1 SV=1	#N/A	#N/A	NA	#N/A	NA	NA	#N/A	NA	#N/A	#N/A	#N/A	NA	#N/A	NA	#N/A	#N/A	NA	#N/A	NA	NA	#N/A	#N/A	NA	#N/A	#N/A	#N/A	#N/A	#N/A	NA	#N/A	#N/A	#N/A	NA	#N/A	#N/A	#N/A	#N/A	NA	NA	NA	NA	#N/A	NA	#N/A	#N/A	#N/A	NA	#N/A
A0A140TA32_TLEIPGNSDPNMIPDGDFNSYVR_	Complement C4-A OS=Homo sapiens OX=9606 GN=C4A PE=1 SV=1	#N/A	#N/A	#N/A	#N/A	#N/A	#N/A	#N/A	#N/A	#N/A	#N/A	NA	#N/A	#N/A	#N/A	#N/A	#N/A	#N/A	#N/A	#N/A	#N/A	#N/A	#N/A	#N/A	#N/A	#N/A	#N/A	NA	#N/A	#N/A	#N/A	#N/A	#N/A	#N/A	#N/A	#N/A	#N/A	#N/A	#N/A	#N/A	#N/A	#N/A	NA	#N/A	#N/A	#N/A	#N/A	#N/A	NA
A0A140TA32_TLEIPGNSDPNMIPDGDFNSYVR_M12(Oxidation)	Complement C4-A OS=Homo sapiens OX=9606 GN=C4A PE=1 SV=1	NA	NA	#N/A	NA	#N/A	#N/A	#N/A	#N/A	#N/A	NA	#N/A	#N/A	NA	#N/A	NA	NA	#N/A	NA	#N/A	#N/A	NA	NA	#N/A	#N/A	NA	NA	#N/A	NA	#N/A	NA	NA	NA	#N/A	NA	NA	#N/A	NA	#N/A	#N/A	#N/A	#N/A	#N/A	#N/A	NA	NA	NA	#N/A	#N/A
A0A140TA32_TTNIQGINLLFSSR_	Complement C4-A OS=Homo sapiens OX=9606 GN=C4A PE=1 SV=1	#N/A	#N/A	#N/A	#N/A	#N/A	#N/A	#N/A	#N/A	#N/A	NA	NA	#N/A	#N/A	#N/A	NA	#N/A	#N/A	#N/A	#N/A	#N/A	#N/A	#N/A	#N/A	#N/A	#N/A	NA	NA	#N/A	#N/A	#N/A	#N/A	#N/A	#N/A	NA	#N/A	#N/A	#N/A	#N/A	#N/A	#N/A	#N/A	NA	#N/A	#N/A	NA	#N/A	#N/A	NA
A0A140TA32_TYNVLDMK_	Complement C4-A OS=Homo sapiens OX=9606 GN=C4A PE=1 SV=1	NA	NA	#N/A	NA	NA	#N/A	NA	NA	NA	#N/A	NA	#N/A	NA	NA	#N/A	NA	NA	NA	#N/A	#N/A	NA	NA	NA	NA	NA	#N/A	NA	NA	#N/A	NA	NA	NA	#N/A	#N/A	NA	NA	NA	NA	#N/A	#N/A	#N/A	NA	NA	NA	#N/A	NA	NA	NA
A0A140TA32_VDVQAGACEGK_	Complement C4-A OS=Homo sapiens OX=9606 GN=C4A PE=1 SV=1	NA	#N/A	#N/A	#N/A	NA	#N/A	#N/A	NA	#N/A	NA	#N/A	#N/A	NA	NA	NA	NA	NA	NA	#N/A	#N/A	#N/A	#N/A	NA	#N/A	NA	NA	#N/A	NA	#N/A	NA	#N/A	#N/A	#N/A	NA	NA	#N/A	#N/A	NA	#N/A	#N/A	#N/A	#N/A	NA	#N/A	NA	NA	NA	#N/A
A0A140TA32_VDVQAGACEGKLELSVDGAK_	Complement C4-A OS=Homo sapiens OX=9606 GN=C4A PE=1 SV=1	NA	#N/A	NA	NA	#N/A	#N/A	NA	#N/A	NA	#N/A	#N/A	#N/A	#N/A	#N/A	#N/A	#N/A	#N/A	#N/A	NA	#N/A	NA	#N/A	#N/A	NA	NA	#N/A	#N/A	NA	NA	#N/A	NA	NA	#N/A	#N/A	NA	NA	#N/A	#N/A	NA	NA	#N/A	#N/A	#N/A	NA	#N/A	NA	#N/A	#N/A
A0A140TA32_VFALDQK_	Complement C4-A OS=Homo sapiens OX=9606 GN=C4A PE=1 SV=1	#N/A	#N/A	#N/A	NA	#N/A	#N/A	#N/A	#N/A	#N/A	#N/A	#N/A	#N/A	NA	#N/A	#N/A	NA	#N/A	NA	#N/A	#N/A	NA	#N/A	#N/A	#N/A	#N/A	#N/A	#N/A	#N/A	#N/A	NA	NA	NA	#N/A	#N/A	#N/A	#N/A	#N/A	#N/A	#N/A	#N/A	#N/A	#N/A	#N/A	NA	#N/A	#N/A	#N/A	#N/A
A0A140TA32_VLSLAQEQVGGSPEK_	Complement C4-A OS=Homo sapiens OX=9606 GN=C4A PE=1 SV=1	#N/A	NA	#N/A	#N/A	NA	#N/A	NA	#N/A	NA	#N/A	NA	#N/A	#N/A	NA	#N/A	#N/A	NA	#N/A	#N/A	#N/A	#N/A	NA	#N/A	NA	#N/A	#N/A	NA	#N/A	#N/A	#N/A	#N/A	#N/A	#N/A	#N/A	#N/A	NA	NA	#N/A	#N/A	#N/A	#N/A	NA	#N/A	#N/A	#N/A	#N/A	NA	NA
A0A140TA32_VTASDPLDTLGSEGALSPGGVASLLR_	Complement C4-A OS=Homo sapiens OX=9606 GN=C4A PE=1 SV=1	NA	#N/A	#N/A	NA	#N/A	#N/A	#N/A	#N/A	#N/A	#N/A	NA	#N/A	#N/A	#N/A	#N/A	#N/A	#N/A	#N/A	#N/A	#N/A	NA	#N/A	#N/A	#N/A	NA	#N/A	NA	NA	#N/A	#N/A	NA	NA	#N/A	#N/A	NA	#N/A	#N/A	#N/A	#N/A	#N/A	#N/A	NA	#N/A	NA	#N/A	NA	#N/A	NA
A0A140TA32_YVLPNFEVK_	Complement C4-A OS=Homo sapiens OX=9606 GN=C4A PE=1 SV=1	#N/A	#N/A	#N/A	#N/A	#N/A	#N/A	#N/A	#N/A	#N/A	#N/A	#N/A	#N/A	#N/A	#N/A	#N/A	#N/A	#N/A	#N/A	#N/A	#N/A	#N/A	#N/A	#N/A	#N/A	#N/A	#N/A	#N/A	#N/A	#N/A	#N/A	#N/A	#N/A	#N/A	#N/A	#N/A	#N/A	#N/A	#N/A	#N/A	#N/A	#N/A	#N/A	#N/A	#N/A	#N/A	#N/A	#N/A	#N/A
A0A4W9A917_CPAPELLGGPSVFLFPPKPK_	Immunoglobulin heavy constant gamma 3 (Fragment) OS=Homo sapiens OX=9606 GN=IGHG3 PE=1 SV=1	NA	#N/A	NA	NA	NA	NA	NA	NA	NA	NA	NA	NA	NA	NA	NA	NA	NA	NA	#N/A	NA	NA	#N/A	NA	NA	NA	NA	NA	NA	NA	NA	NA	NA	NA	NA	NA	NA	#N/A	NA	NA	#N/A	NA	NA	NA	NA	NA	NA	NA	NA
A0A4W9A917_EEQYNSTFR_N5(HexNAc(4)Hex(5))	Immunoglobulin heavy constant gamma 3 (Fragment) OS=Homo sapiens OX=9606 GN=IGHG3 PE=1 SV=1	NA	NA	NA	NA	NA	NA	NA	NA	NA	NA	#N/A	NA	NA	NA	NA	NA	NA	NA	NA	NA	NA	NA	NA	NA	NA	NA	#N/A	NA	NA	NA	NA	NA	NA	NA	NA	NA	NA	NA	NA	NA	NA	#N/A	NA	NA	NA	NA	NA	#N/A
A0A4W9A917_FTQKSLSLSPGK_K4(Formyl)	Immunoglobulin heavy constant gamma 3 (Fragment) OS=Homo sapiens OX=9606 GN=IGHG3 PE=1 SV=1	#N/A	NA	NA	NA	NA	NA	NA	NA	NA	NA	NA	NA	NA	NA	NA	NA	NA	NA	NA	NA	NA	NA	NA	NA	#N/A	NA	NA	#N/A	NA	NA	NA	NA	NA	NA	#N/A	NA	NA	NA	NA	NA	NA	NA	NA	NA	NA	#N/A	NA	NA
A0A4W9A917_SCDTPPPCPR_	Immunoglobulin heavy constant gamma 3 (Fragment) OS=Homo sapiens OX=9606 GN=IGHG3 PE=1 SV=1	#N/A	#N/A	#N/A	#N/A	NA	NA	#N/A	#N/A	#N/A	#N/A	#N/A	NA	#N/A	NA	#N/A	#N/A	NA	#N/A	#N/A	NA	#N/A	#N/A	#N/A	#N/A	#N/A	#N/A	#N/A	#N/A	#N/A	#N/A	#N/A	#N/A	NA	#N/A	#N/A	#N/A	#N/A	#N/A	#N/A	#N/A	NA	#N/A	#N/A	#N/A	#N/A	#N/A	NA	#N/A
A0A4W9A917_TKPREEQYNSTFR_K2(Formyl)N9(HexNAc(2)Hex(6))	Immunoglobulin heavy constant gamma 3 (Fragment) OS=Homo sapiens OX=9606 GN=IGHG3 PE=1 SV=1	NA	NA	NA	NA	NA	#N/A	NA	NA	NA	NA	NA	#N/A	NA	NA	NA	NA	NA	NA	NA	#N/A	NA	NA	NA	NA	NA	NA	NA	NA	NA	NA	NA	NA	#N/A	NA	NA	NA	NA	NA	NA	NA	#N/A	NA	NA	NA	NA	NA	NA	NA
A0A4W9A917_TKPREEQYNSTFR_K2(Formyl)N9(HexNAc(2)Hex(7))	Immunoglobulin heavy constant gamma 3 (Fragment) OS=Homo sapiens OX=9606 GN=IGHG3 PE=1 SV=1	NA	NA	NA	NA	NA	NA	NA	NA	NA	#N/A	NA	NA	NA	NA	#N/A	NA	NA	NA	NA	NA	NA	NA	NA	NA	NA	#N/A	NA	NA	NA	NA	NA	NA	NA	#N/A	NA	NA	NA	NA	NA	NA	NA	NA	NA	NA	#N/A	NA	NA	NA
A0A4W9A917_TKPREEQYNSTFR_N9(HexNAc(4)Hex(5)NeuAc(1))R13(Dihydroxyimidazolidine)	Immunoglobulin heavy constant gamma 3 (Fragment) OS=Homo sapiens OX=9606 GN=IGHG3 PE=1 SV=1	NA	NA	NA	NA	NA	NA	NA	#N/A	NA	NA	NA	NA	NA	NA	NA	NA	NA	NA	NA	NA	NA	NA	#N/A	NA	NA	NA	NA	NA	NA	NA	NA	NA	NA	NA	NA	NA	NA	#N/A	NA	NA	NA	NA	#N/A	NA	NA	NA	NA	NA
A0A4W9A917_TPEVTCVVVDVSHEDPEVQFK_	Immunoglobulin heavy constant gamma 3 (Fragment) OS=Homo sapiens OX=9606 GN=IGHG3 PE=1 SV=1	NA	#N/A	NA	NA	NA	#N/A	#N/A	#N/A	#N/A	#N/A	NA	#N/A	#N/A	NA	#N/A	#N/A	NA	#N/A	#N/A	#N/A	NA	#N/A	#N/A	#N/A	NA	#N/A	NA	NA	NA	#N/A	NA	NA	#N/A	#N/A	NA	#N/A	#N/A	#N/A	NA	#N/A	#N/A	NA	#N/A	NA	#N/A	NA	NA	NA
A0A4W9A917_TPLGDTTHTCPR_	Immunoglobulin heavy constant gamma 3 (Fragment) OS=Homo sapiens OX=9606 GN=IGHG3 PE=1 SV=1	#N/A	NA	NA	#N/A	#N/A	#N/A	#N/A	#N/A	#N/A	#N/A	#N/A	#N/A	NA	#N/A	#N/A	NA	#N/A	NA	#N/A	#N/A	#N/A	NA	#N/A	#N/A	#N/A	#N/A	#N/A	#N/A	NA	NA	#N/A	#N/A	#N/A	#N/A	#N/A	#N/A	NA	#N/A	NA	#N/A	#N/A	#N/A	#N/A	#N/A	#N/A	#N/A	#N/A	#N/A
A0A4W9A917_TPLGDTTHTCPRCPEPK_	Immunoglobulin heavy constant gamma 3 (Fragment) OS=Homo sapiens OX=9606 GN=IGHG3 PE=1 SV=1	NA	NA	#N/A	NA	NA	NA	#N/A	NA	#N/A	#N/A	NA	NA	NA	NA	#N/A	NA	NA	NA	NA	NA	NA	NA	NA	#N/A	NA	#N/A	NA	NA	#N/A	NA	NA	NA	NA	#N/A	NA	#N/A	NA	NA	#N/A	NA	NA	NA	NA	NA	#N/A	NA	NA	NA
A0A4W9A917_VELKTPLGDTTHTCPR_	Immunoglobulin heavy constant gamma 3 (Fragment) OS=Homo sapiens OX=9606 GN=IGHG3 PE=1 SV=1	NA	NA	#N/A	NA	NA	NA	NA	NA	NA	NA	#N/A	NA	#N/A	NA	NA	#N/A	NA	#N/A	#N/A	NA	NA	NA	NA	NA	NA	NA	#N/A	NA	#N/A	#N/A	NA	NA	NA	NA	NA	NA	NA	NA	#N/A	#N/A	NA	#N/A	NA	NA	NA	NA	NA	#N/A
A0A4W9A917_WYVDGVEVHNAK_	Immunoglobulin heavy constant gamma 3 (Fragment) OS=Homo sapiens OX=9606 GN=IGHG3 PE=1 SV=1	NA	#N/A	#N/A	NA	NA	NA	NA	#N/A	NA	#N/A	NA	NA	#N/A	NA	#N/A	#N/A	NA	#N/A	NA	NA	NA	#N/A	#N/A	NA	NA	#N/A	NA	NA	#N/A	#N/A	NA	NA	NA	#N/A	NA	NA	#N/A	#N/A	#N/A	NA	NA	NA	#N/A	NA	#N/A	NA	NA	NA
A0A4W9A917_WYVDGVEVHNAKTK_	Immunoglobulin heavy constant gamma 3 (Fragment) OS=Homo sapiens OX=9606 GN=IGHG3 PE=1 SV=1	NA	NA	NA	NA	NA	NA	NA	NA	NA	#N/A	NA	NA	NA	NA	#N/A	NA	NA	NA	NA	NA	NA	NA	NA	NA	NA	#N/A	NA	NA	NA	NA	NA	NA	NA	#N/A	NA	NA	NA	NA	NA	NA	NA	NA	NA	NA	#N/A	NA	NA	NA
B9A064_AGVETTKPSK_K10(Formyl)	Immunoglobulin lambda-like polypeptide 5 OS=Homo sapiens OX=9606 GN=IGLL5 PE=2 SV=2	#N/A	NA	#N/A	#N/A	#N/A	NA	NA	#N/A	NA	NA	NA	NA	#N/A	#N/A	NA	#N/A	#N/A	#N/A	NA	NA	#N/A	NA	#N/A	NA	#N/A	NA	NA	#N/A	#N/A	#N/A	#N/A	#N/A	NA	NA	#N/A	NA	NA	#N/A	#N/A	NA	NA	NA	#N/A	#N/A	NA	#N/A	#N/A	NA
B9A064_AGVETTKPSK_K7(Carbamyl)	Immunoglobulin lambda-like polypeptide 5 OS=Homo sapiens OX=9606 GN=IGLL5 PE=2 SV=2	#N/A	#N/A	NA	NA	NA	NA	#N/A	#N/A	#N/A	NA	NA	NA	#N/A	NA	NA	#N/A	NA	#N/A	NA	NA	NA	#N/A	#N/A	#N/A	#N/A	NA	NA	#N/A	NA	#N/A	NA	NA	NA	NA	#N/A	#N/A	#N/A	#N/A	NA	NA	NA	NA	#N/A	NA	NA	#N/A	NA	NA
B9A064_AGVETTKPSK_K7(Formyl)	Immunoglobulin lambda-like polypeptide 5 OS=Homo sapiens OX=9606 GN=IGLL5 PE=2 SV=2	NA	NA	NA	NA	NA	#N/A	NA	#N/A	NA	#N/A	NA	#N/A	NA	NA	#N/A	NA	NA	NA	NA	#N/A	NA	NA	#N/A	NA	NA	#N/A	NA	NA	NA	NA	NA	NA	#N/A	#N/A	NA	NA	NA	#N/A	NA	NA	#N/A	NA	#N/A	NA	#N/A	NA	NA	NA
B9A064_AGVETTKPSK_K7(HCysteinyl)	Immunoglobulin lambda-like polypeptide 5 OS=Homo sapiens OX=9606 GN=IGLL5 PE=2 SV=2	NA	NA	NA	NA	NA	#N/A	NA	NA	NA	NA	NA	#N/A	NA	NA	NA	NA	NA	NA	NA	#N/A	NA	NA	NA	NA	NA	NA	NA	NA	NA	NA	NA	NA	#N/A	NA	NA	NA	NA	NA	NA	NA	#N/A	NA	NA	NA	NA	NA	NA	NA
B9A064_AGVETTKPSKQSNNK_	Immunoglobulin lambda-like polypeptide 5 OS=Homo sapiens OX=9606 GN=IGLL5 PE=2 SV=2	NA	NA	#N/A	NA	NA	NA	NA	NA	NA	NA	NA	NA	NA	NA	NA	NA	NA	NA	NA	NA	NA	NA	NA	NA	NA	NA	NA	NA	#N/A	NA	NA	NA	NA	NA	NA	NA	NA	NA	#N/A	NA	NA	NA	NA	NA	NA	NA	NA	NA
B9A064_ANPTVTLFPPSSEELQANK_	Immunoglobulin lambda-like polypeptide 5 OS=Homo sapiens OX=9606 GN=IGLL5 PE=2 SV=2	#N/A	#N/A	#N/A	#N/A	#N/A	#N/A	#N/A	#N/A	#N/A	#N/A	#N/A	#N/A	#N/A	#N/A	#N/A	#N/A	#N/A	#N/A	#N/A	#N/A	#N/A	#N/A	#N/A	#N/A	#N/A	#N/A	#N/A	#N/A	#N/A	#N/A	#N/A	#N/A	#N/A	#N/A	#N/A	#N/A	#N/A	#N/A	#N/A	#N/A	#N/A	#N/A	#N/A	#N/A	#N/A	#N/A	#N/A	#N/A
B9A064_ANPTVTLFPPSSEELQANK_K19(Formyl)	Immunoglobulin lambda-like polypeptide 5 OS=Homo sapiens OX=9606 GN=IGLL5 PE=2 SV=2	NA	NA	NA	NA	NA	#N/A	NA	NA	NA	NA	NA	#N/A	NA	NA	NA	NA	NA	NA	NA	#N/A	NA	NA	NA	NA	NA	NA	NA	NA	NA	NA	NA	NA	#N/A	NA	NA	NA	NA	NA	NA	NA	#N/A	NA	NA	NA	NA	NA	NA	NA
B9A064_VTVLGQPK_	Immunoglobulin lambda-like polypeptide 5 OS=Homo sapiens OX=9606 GN=IGLL5 PE=2 SV=2	#N/A	NA	#N/A	#N/A	#N/A	#N/A	NA	#N/A	NA	#N/A	#N/A	#N/A	#N/A	#N/A	#N/A	#N/A	#N/A	#N/A	#N/A	#N/A	#N/A	NA	#N/A	NA	#N/A	#N/A	#N/A	#N/A	#N/A	#N/A	#N/A	#N/A	#N/A	#N/A	#N/A	NA	NA	#N/A	#N/A	#N/A	#N/A	#N/A	#N/A	#N/A	#N/A	#N/A	#N/A	#N/A
E7EQ64_KTLNNDIMLIK_K1(HCysteinyl)	Trypsin-1 OS=Homo sapiens OX=9606 GN=PRSS1 PE=1 SV=1	NA	NA	NA	NA	NA	NA	NA	NA	NA	NA	NA	NA	NA	NA	NA	NA	NA	NA	NA	NA	NA	NA	NA	NA	NA	NA	NA	NA	NA	NA	NA	NA	NA	NA	NA	NA	NA	NA	NA	NA	NA	NA	NA	NA	NA	NA	NA	NA
E7EQ64_VSTISLPTAPPATGTK_	Trypsin-1 OS=Homo sapiens OX=9606 GN=PRSS1 PE=1 SV=1	NA	NA	NA	NA	NA	NA	NA	NA	NA	NA	NA	NA	NA	NA	NA	NA	NA	NA	NA	NA	NA	NA	NA	NA	NA	NA	NA	NA	NA	NA	NA	NA	NA	NA	NA	NA	NA	NA	NA	NA	NA	NA	NA	NA	NA	NA	NA	NA
J3KPS3_ALANSLACQGK_	Fructose-bisphosphate aldolase OS=Homo sapiens OX=9606 GN=ALDOA PE=1 SV=1	#N/A	NA	NA	#N/A	NA	#N/A	NA	NA	NA	NA	NA	#N/A	NA	NA	NA	NA	NA	NA	NA	#N/A	#N/A	NA	NA	NA	#N/A	NA	NA	#N/A	NA	NA	#N/A	#N/A	#N/A	NA	#N/A	NA	NA	NA	NA	NA	#N/A	NA	NA	#N/A	NA	#N/A	NA	NA
J3KPS3_GILAADESTGSIAK_	Fructose-bisphosphate aldolase OS=Homo sapiens OX=9606 GN=ALDOA PE=1 SV=1	NA	NA	NA	NA	NA	NA	#N/A	NA	#N/A	NA	NA	NA	NA	NA	NA	NA	NA	NA	NA	NA	NA	NA	NA	#N/A	NA	NA	NA	NA	NA	NA	NA	NA	NA	NA	NA	#N/A	NA	NA	NA	NA	NA	NA	NA	NA	NA	NA	NA	NA
J3KPS3_GVVPLAGTNGETTTQGLDGLSER_	Fructose-bisphosphate aldolase OS=Homo sapiens OX=9606 GN=ALDOA PE=1 SV=1	NA	NA	NA	NA	#N/A	NA	NA	NA	NA	NA	NA	NA	#N/A	#N/A	NA	#N/A	#N/A	#N/A	NA	NA	NA	NA	NA	NA	NA	NA	NA	NA	NA	#N/A	NA	NA	NA	NA	NA	NA	NA	NA	NA	NA	NA	NA	NA	NA	NA	NA	#N/A	NA
O15394_FAMLANNNLQILNINK_N15(HexNAc(4)Hex(5)NeuAc(1))K16(HCysteinyl)	Neural cell adhesion molecule 2 OS=Homo sapiens OX=9606 GN=NCAM2 PE=1 SV=2	NA	NA	NA	NA	NA	NA	NA	NA	NA	NA	NA	NA	NA	NA	NA	NA	NA	NA	NA	NA	NA	NA	NA	NA	NA	NA	NA	NA	NA	NA	NA	NA	NA	NA	NA	NA	NA	NA	NA	NA	NA	NA	NA	NA	NA	NA	NA	NA
O60486_ENDNFNISKK_N6(HexNAc(2)Hex(6))	Plexin-C1 OS=Homo sapiens OX=9606 GN=PLXNC1 PE=1 SV=1	NA	NA	NA	NA	NA	NA	#N/A	NA	#N/A	NA	NA	NA	NA	NA	NA	NA	NA	NA	NA	NA	NA	NA	NA	#N/A	NA	NA	NA	NA	NA	NA	NA	NA	NA	NA	NA	#N/A	NA	NA	NA	NA	NA	NA	NA	NA	NA	NA	NA	NA
O60486_VILGENLTSNCPEVIYEIK_N6(HexNAc(4)Hex(5)NeuAc(1))	Plexin-C1 OS=Homo sapiens OX=9606 GN=PLXNC1 PE=1 SV=1	NA	NA	NA	NA	NA	#N/A	NA	NA	NA	NA	NA	#N/A	NA	NA	NA	NA	NA	NA	NA	#N/A	NA	NA	NA	NA	NA	NA	NA	NA	NA	NA	NA	NA	#N/A	NA	NA	NA	NA	NA	NA	NA	#N/A	NA	NA	NA	NA	NA	NA	NA
O60609_PWKMNLSKLNMLK_K3(HCysteinyl)N5(HexNAc(4)Hex(5))	GDNF family receptor alpha-3 OS=Homo sapiens OX=9606 GN=GFRA3 PE=1 SV=2	NA	NA	NA	NA	NA	#N/A	NA	#N/A	NA	NA	NA	#N/A	NA	NA	NA	NA	NA	NA	NA	#N/A	NA	NA	#N/A	NA	NA	NA	NA	NA	NA	NA	NA	NA	#N/A	NA	NA	NA	NA	#N/A	NA	NA	#N/A	NA	#N/A	NA	NA	NA	NA	NA
O60609_PWKMNLSKLNMLK_K3(HCysteinyl)N5(HexNAc(4)Hex(5)NeuAc(1))	GDNF family receptor alpha-3 OS=Homo sapiens OX=9606 GN=GFRA3 PE=1 SV=2	NA	NA	NA	NA	NA	#N/A	NA	NA	NA	#N/A	NA	#N/A	NA	NA	#N/A	NA	NA	NA	#N/A	#N/A	NA	NA	NA	NA	NA	#N/A	NA	NA	NA	NA	NA	NA	#N/A	#N/A	NA	NA	NA	NA	NA	#N/A	#N/A	NA	NA	NA	#N/A	NA	NA	NA
O60609_PWKMNLSKLNMLK_N5(HexNAc(4)Hex(5)NeuAc(2)Na(2))K8(HCysteinyl)	GDNF family receptor alpha-3 OS=Homo sapiens OX=9606 GN=GFRA3 PE=1 SV=2	NA	NA	NA	NA	NA	NA	NA	NA	NA	NA	NA	NA	NA	NA	NA	NA	NA	NA	#N/A	NA	NA	NA	NA	NA	NA	NA	NA	NA	NA	NA	NA	NA	NA	NA	NA	NA	NA	NA	NA	#N/A	NA	NA	NA	NA	NA	NA	NA	NA
P01772_AEDTAVYYCAR_	Immunoglobulin heavy variable 3-33 OS=Homo sapiens OX=9606 GN=IGHV3-33 PE=1 SV=2	#N/A	NA	#N/A	#N/A	#N/A	NA	NA	#N/A	NA	#N/A	NA	NA	NA	#N/A	#N/A	NA	#N/A	NA	NA	NA	#N/A	NA	#N/A	NA	#N/A	#N/A	NA	#N/A	#N/A	NA	#N/A	#N/A	NA	#N/A	#N/A	NA	NA	#N/A	#N/A	NA	NA	NA	#N/A	#N/A	#N/A	#N/A	#N/A	NA
P01772_NTLYLQMNSLR_	Immunoglobulin heavy variable 3-33 OS=Homo sapiens OX=9606 GN=IGHV3-33 PE=1 SV=2	NA	#N/A	#N/A	#N/A	NA	#N/A	NA	NA	NA	#N/A	#N/A	#N/A	NA	NA	#N/A	NA	NA	NA	NA	#N/A	#N/A	#N/A	NA	NA	NA	#N/A	#N/A	NA	#N/A	NA	#N/A	#N/A	#N/A	#N/A	NA	NA	#N/A	NA	#N/A	NA	#N/A	#N/A	NA	#N/A	#N/A	NA	NA	#N/A
P01782_AEDTALYYCAK_	Immunoglobulin heavy variable 3-9 OS=Homo sapiens OX=9606 GN=IGHV3-9 PE=1 SV=2	#N/A	#N/A	#N/A	NA	NA	#N/A	#N/A	NA	#N/A	NA	NA	#N/A	NA	NA	NA	NA	NA	NA	#N/A	#N/A	NA	#N/A	NA	#N/A	#N/A	NA	NA	#N/A	#N/A	NA	NA	NA	#N/A	NA	#N/A	#N/A	#N/A	NA	#N/A	#N/A	#N/A	NA	NA	NA	NA	#N/A	NA	NA
P01861_AKGQPREPQVYTLPPSQEEMTK_	Immunoglobulin heavy constant gamma 4 OS=Homo sapiens OX=9606 GN=IGHG4 PE=1 SV=1	NA	NA	#N/A	NA	NA	NA	NA	NA	NA	NA	NA	NA	#N/A	NA	NA	#N/A	NA	#N/A	NA	NA	NA	NA	NA	NA	NA	NA	NA	NA	#N/A	#N/A	NA	NA	NA	NA	NA	NA	NA	NA	#N/A	NA	NA	NA	NA	NA	NA	NA	NA	NA
P01861_AKGQPREPQVYTLPPSQEEMTK_M20(Oxidation)	Immunoglobulin heavy constant gamma 4 OS=Homo sapiens OX=9606 GN=IGHG4 PE=1 SV=1	NA	NA	NA	#N/A	NA	NA	NA	NA	NA	NA	NA	NA	NA	NA	NA	NA	NA	NA	NA	NA	#N/A	NA	NA	NA	NA	NA	NA	NA	NA	NA	#N/A	#N/A	NA	NA	NA	NA	NA	NA	NA	NA	NA	NA	NA	#N/A	NA	NA	NA	NA
P01861_EPQVYTLPPSQEEMTK_	Immunoglobulin heavy constant gamma 4 OS=Homo sapiens OX=9606 GN=IGHG4 PE=1 SV=1	#N/A	#N/A	#N/A	#N/A	#N/A	#N/A	#N/A	#N/A	#N/A	#N/A	#N/A	#N/A	#N/A	#N/A	#N/A	#N/A	#N/A	#N/A	#N/A	#N/A	#N/A	#N/A	#N/A	#N/A	#N/A	#N/A	#N/A	#N/A	#N/A	#N/A	#N/A	#N/A	#N/A	#N/A	#N/A	#N/A	#N/A	#N/A	#N/A	#N/A	#N/A	#N/A	#N/A	#N/A	#N/A	#N/A	#N/A	#N/A
P01861_EPQVYTLPPSQEEMTK_M14(Oxidation)	Immunoglobulin heavy constant gamma 4 OS=Homo sapiens OX=9606 GN=IGHG4 PE=1 SV=1	#N/A	#N/A	#N/A	#N/A	#N/A	#N/A	#N/A	#N/A	#N/A	#N/A	#N/A	#N/A	#N/A	#N/A	#N/A	#N/A	#N/A	#N/A	#N/A	#N/A	#N/A	#N/A	#N/A	#N/A	#N/A	#N/A	#N/A	#N/A	#N/A	#N/A	#N/A	#N/A	#N/A	#N/A	#N/A	#N/A	#N/A	#N/A	#N/A	#N/A	#N/A	#N/A	#N/A	#N/A	#N/A	#N/A	#N/A	#N/A
P01861_GLPSSIEK_	Immunoglobulin heavy constant gamma 4 OS=Homo sapiens OX=9606 GN=IGHG4 PE=1 SV=1	NA	NA	NA	#N/A	NA	NA	#N/A	NA	#N/A	#N/A	NA	NA	NA	NA	#N/A	NA	NA	NA	NA	NA	#N/A	NA	NA	#N/A	NA	#N/A	NA	NA	NA	NA	#N/A	#N/A	NA	#N/A	NA	#N/A	NA	NA	NA	NA	NA	NA	NA	#N/A	#N/A	NA	NA	NA
P01861_GLPSSIEKTISK_K8(Carbamyl)	Immunoglobulin heavy constant gamma 4 OS=Homo sapiens OX=9606 GN=IGHG4 PE=1 SV=1	#N/A	NA	NA	NA	NA	#N/A	NA	NA	NA	#N/A	NA	#N/A	#N/A	NA	#N/A	#N/A	NA	#N/A	#N/A	#N/A	NA	NA	NA	NA	#N/A	#N/A	NA	#N/A	NA	#N/A	NA	NA	#N/A	#N/A	#N/A	NA	NA	NA	NA	#N/A	#N/A	NA	NA	NA	#N/A	#N/A	NA	NA
P01861_GQPREPQVYTLPPSQEEMTK_	Immunoglobulin heavy constant gamma 4 OS=Homo sapiens OX=9606 GN=IGHG4 PE=1 SV=1	NA	NA	NA	#N/A	NA	NA	NA	NA	NA	NA	NA	NA	#N/A	NA	NA	#N/A	NA	#N/A	NA	NA	#N/A	NA	NA	NA	NA	NA	NA	NA	NA	#N/A	#N/A	#N/A	NA	NA	NA	NA	NA	NA	NA	NA	NA	NA	NA	#N/A	NA	NA	NA	NA
P01861_GQPREPQVYTLPPSQEEMTK_M18(Oxidation)	Immunoglobulin heavy constant gamma 4 OS=Homo sapiens OX=9606 GN=IGHG4 PE=1 SV=1	NA	NA	NA	NA	NA	#N/A	NA	NA	NA	NA	NA	#N/A	NA	NA	NA	NA	NA	NA	NA	#N/A	NA	NA	NA	NA	NA	NA	NA	NA	NA	NA	NA	NA	#N/A	NA	NA	NA	NA	NA	NA	NA	#N/A	NA	NA	NA	NA	NA	NA	NA
P01861_SLSLSLG_	Immunoglobulin heavy constant gamma 4 OS=Homo sapiens OX=9606 GN=IGHG4 PE=1 SV=1	NA	#N/A	NA	NA	NA	NA	NA	NA	NA	NA	NA	NA	NA	NA	NA	NA	NA	NA	NA	NA	NA	#N/A	NA	NA	NA	NA	NA	NA	NA	NA	NA	NA	NA	NA	NA	NA	#N/A	NA	NA	NA	NA	NA	NA	NA	NA	NA	NA	NA
P01861_TTPPVLDSDGSFFLYSR_	Immunoglobulin heavy constant gamma 4 OS=Homo sapiens OX=9606 GN=IGHG4 PE=1 SV=1	#N/A	#N/A	#N/A	NA	#N/A	#N/A	#N/A	#N/A	#N/A	#N/A	#N/A	#N/A	#N/A	#N/A	#N/A	#N/A	#N/A	#N/A	#N/A	#N/A	NA	#N/A	#N/A	#N/A	#N/A	#N/A	#N/A	#N/A	#N/A	#N/A	NA	NA	#N/A	#N/A	#N/A	#N/A	#N/A	#N/A	#N/A	#N/A	#N/A	#N/A	#N/A	NA	#N/A	#N/A	#N/A	#N/A
P01861_TTPPVLDSDGSFFLYSR_R17(Dihydroxyimidazolidine)	Immunoglobulin heavy constant gamma 4 OS=Homo sapiens OX=9606 GN=IGHG4 PE=1 SV=1	NA	NA	NA	NA	#N/A	#N/A	#N/A	#N/A	#N/A	NA	#N/A	#N/A	NA	#N/A	NA	NA	#N/A	NA	NA	#N/A	NA	NA	#N/A	#N/A	NA	NA	#N/A	NA	NA	NA	NA	NA	#N/A	NA	NA	#N/A	NA	#N/A	NA	NA	#N/A	#N/A	#N/A	NA	NA	NA	#N/A	#N/A
P01861_TYTCNVDHK_	Immunoglobulin heavy constant gamma 4 OS=Homo sapiens OX=9606 GN=IGHG4 PE=1 SV=1	NA	#N/A	NA	NA	NA	NA	NA	NA	NA	#N/A	NA	NA	NA	NA	#N/A	NA	NA	NA	#N/A	NA	NA	#N/A	NA	NA	NA	#N/A	NA	NA	NA	NA	NA	NA	NA	#N/A	NA	NA	#N/A	NA	NA	#N/A	NA	NA	NA	NA	#N/A	NA	NA	NA
P01861_TYTCNVDHKPSNTK_	Immunoglobulin heavy constant gamma 4 OS=Homo sapiens OX=9606 GN=IGHG4 PE=1 SV=1	NA	NA	NA	NA	NA	NA	NA	#N/A	NA	NA	NA	NA	NA	NA	NA	NA	NA	NA	#N/A	NA	NA	NA	#N/A	NA	NA	NA	NA	NA	NA	NA	NA	NA	NA	NA	NA	NA	NA	#N/A	NA	#N/A	NA	NA	#N/A	NA	NA	NA	NA	NA
P01861_VSNKGLPSSIEK_	Immunoglobulin heavy constant gamma 4 OS=Homo sapiens OX=9606 GN=IGHG4 PE=1 SV=1	NA	#N/A	#N/A	#N/A	NA	NA	#N/A	#N/A	#N/A	#N/A	NA	NA	#N/A	NA	#N/A	#N/A	NA	#N/A	NA	NA	#N/A	#N/A	#N/A	#N/A	NA	#N/A	NA	NA	#N/A	#N/A	#N/A	#N/A	NA	#N/A	NA	#N/A	#N/A	#N/A	#N/A	NA	NA	NA	#N/A	#N/A	#N/A	NA	NA	NA
P01876_DASGVTFTWTPSSGK_	Immunoglobulin heavy constant alpha 1 OS=Homo sapiens OX=9606 GN=IGHA1 PE=1 SV=2	#N/A	#N/A	#N/A	#N/A	#N/A	#N/A	#N/A	#N/A	#N/A	#N/A	#N/A	#N/A	#N/A	#N/A	#N/A	#N/A	#N/A	#N/A	#N/A	#N/A	#N/A	#N/A	#N/A	#N/A	#N/A	#N/A	#N/A	#N/A	#N/A	#N/A	#N/A	#N/A	#N/A	#N/A	#N/A	#N/A	#N/A	#N/A	#N/A	#N/A	#N/A	#N/A	#N/A	#N/A	#N/A	#N/A	#N/A	#N/A
P01876_DASGVTFTWTPSSGK_W9(Oxidation)	Immunoglobulin heavy constant alpha 1 OS=Homo sapiens OX=9606 GN=IGHA1 PE=1 SV=2	#N/A	NA	NA	#N/A	NA	NA	NA	NA	NA	NA	NA	NA	NA	NA	NA	NA	NA	NA	NA	NA	#N/A	NA	NA	NA	#N/A	NA	NA	#N/A	NA	NA	#N/A	#N/A	NA	NA	#N/A	NA	NA	NA	NA	NA	NA	NA	NA	#N/A	NA	#N/A	NA	NA
P01876_KGDTFSCMVGHEALPLAFTQK_	Immunoglobulin heavy constant alpha 1 OS=Homo sapiens OX=9606 GN=IGHA1 PE=1 SV=2	NA	#N/A	NA	NA	NA	NA	NA	NA	NA	NA	NA	NA	NA	NA	NA	NA	NA	NA	NA	NA	NA	#N/A	NA	NA	NA	NA	NA	NA	NA	NA	NA	NA	NA	NA	NA	NA	#N/A	NA	NA	NA	NA	NA	NA	NA	NA	NA	NA	NA
P01876_NFPPSQDASGDLYTTSSQLTLPATQCLAGK_	Immunoglobulin heavy constant alpha 1 OS=Homo sapiens OX=9606 GN=IGHA1 PE=1 SV=2	#N/A	#N/A	#N/A	#N/A	#N/A	#N/A	#N/A	#N/A	#N/A	#N/A	#N/A	#N/A	#N/A	#N/A	#N/A	#N/A	#N/A	#N/A	#N/A	#N/A	#N/A	#N/A	#N/A	#N/A	#N/A	#N/A	#N/A	#N/A	#N/A	#N/A	#N/A	#N/A	#N/A	#N/A	#N/A	#N/A	#N/A	#N/A	#N/A	#N/A	#N/A	#N/A	#N/A	#N/A	#N/A	#N/A	#N/A	#N/A
P01876_PTHVNVSVVMAEVDGTC_H3(Oxidation)N5(HexNAc(6)Hex(3)Fuc(1)NeuAc(2))	Immunoglobulin heavy constant alpha 1 OS=Homo sapiens OX=9606 GN=IGHA1 PE=1 SV=2	NA	NA	#N/A	NA	NA	NA	NA	NA	NA	NA	NA	NA	NA	NA	NA	NA	NA	NA	NA	NA	NA	NA	NA	NA	NA	NA	NA	NA	#N/A	NA	NA	NA	NA	NA	NA	NA	NA	NA	#N/A	NA	NA	NA	NA	NA	NA	NA	NA	NA
P01876_QEPSQGTTTFAVTSILR_	Immunoglobulin heavy constant alpha 1 OS=Homo sapiens OX=9606 GN=IGHA1 PE=1 SV=2	#N/A	#N/A	#N/A	#N/A	#N/A	#N/A	#N/A	#N/A	#N/A	#N/A	#N/A	#N/A	#N/A	#N/A	#N/A	#N/A	#N/A	#N/A	#N/A	#N/A	#N/A	#N/A	#N/A	#N/A	#N/A	#N/A	#N/A	#N/A	#N/A	#N/A	#N/A	#N/A	#N/A	#N/A	#N/A	#N/A	#N/A	#N/A	#N/A	#N/A	#N/A	#N/A	#N/A	#N/A	#N/A	#N/A	#N/A	#N/A
P01876_TFTCTAAYPESK_	Immunoglobulin heavy constant alpha 1 OS=Homo sapiens OX=9606 GN=IGHA1 PE=1 SV=2	#N/A	#N/A	#N/A	#N/A	#N/A	#N/A	#N/A	#N/A	#N/A	#N/A	#N/A	#N/A	#N/A	#N/A	#N/A	#N/A	#N/A	#N/A	#N/A	#N/A	#N/A	#N/A	#N/A	#N/A	#N/A	#N/A	#N/A	#N/A	#N/A	#N/A	#N/A	#N/A	#N/A	#N/A	#N/A	#N/A	#N/A	#N/A	#N/A	#N/A	#N/A	#N/A	#N/A	#N/A	#N/A	#N/A	#N/A	#N/A
P01876_TFTCTAAYPESK_K12(Formyl)	Immunoglobulin heavy constant alpha 1 OS=Homo sapiens OX=9606 GN=IGHA1 PE=1 SV=2	NA	NA	NA	NA	NA	NA	#N/A	NA	#N/A	NA	#N/A	NA	NA	NA	NA	NA	NA	NA	NA	NA	NA	NA	NA	#N/A	NA	NA	#N/A	NA	NA	NA	NA	NA	NA	NA	NA	#N/A	NA	NA	NA	NA	NA	#N/A	NA	NA	NA	NA	NA	#N/A
P01876_TFTCTAAYPESKTPLTATLSK_	Immunoglobulin heavy constant alpha 1 OS=Homo sapiens OX=9606 GN=IGHA1 PE=1 SV=2	#N/A	NA	NA	NA	#N/A	#N/A	#N/A	#N/A	#N/A	NA	#N/A	#N/A	#N/A	#N/A	NA	#N/A	#N/A	#N/A	#N/A	#N/A	NA	NA	#N/A	#N/A	#N/A	NA	#N/A	#N/A	NA	#N/A	NA	NA	#N/A	NA	#N/A	#N/A	NA	#N/A	NA	#N/A	#N/A	#N/A	#N/A	NA	NA	#N/A	#N/A	#N/A
P01876_TFTCTAAYPESKTPLTATLSK_K12(Carbamyl)	Immunoglobulin heavy constant alpha 1 OS=Homo sapiens OX=9606 GN=IGHA1 PE=1 SV=2	NA	NA	NA	#N/A	NA	NA	#N/A	#N/A	#N/A	#N/A	NA	NA	NA	NA	#N/A	NA	NA	NA	#N/A	NA	#N/A	NA	#N/A	#N/A	NA	#N/A	NA	NA	NA	NA	#N/A	#N/A	NA	#N/A	NA	#N/A	NA	#N/A	NA	#N/A	NA	NA	#N/A	#N/A	#N/A	NA	NA	NA
P01876_TFTCTAAYPESKTPLTATLSK_K21(Formyl)	Immunoglobulin heavy constant alpha 1 OS=Homo sapiens OX=9606 GN=IGHA1 PE=1 SV=2	NA	NA	NA	#N/A	NA	NA	NA	NA	NA	#N/A	NA	NA	NA	NA	#N/A	NA	NA	NA	NA	NA	#N/A	NA	NA	NA	NA	#N/A	NA	NA	NA	NA	#N/A	#N/A	NA	#N/A	NA	NA	NA	NA	NA	NA	NA	NA	NA	#N/A	#N/A	NA	NA	NA
P01876_TPLTATLSK_	Immunoglobulin heavy constant alpha 1 OS=Homo sapiens OX=9606 GN=IGHA1 PE=1 SV=2	#N/A	NA	#N/A	NA	NA	NA	#N/A	#N/A	#N/A	#N/A	#N/A	NA	#N/A	NA	#N/A	#N/A	NA	#N/A	NA	NA	NA	NA	#N/A	#N/A	#N/A	#N/A	#N/A	#N/A	#N/A	#N/A	NA	NA	NA	#N/A	#N/A	#N/A	NA	#N/A	#N/A	NA	NA	#N/A	#N/A	NA	#N/A	#N/A	NA	#N/A
P01876_TPLTATLSK_K9(Carbamyl)	Immunoglobulin heavy constant alpha 1 OS=Homo sapiens OX=9606 GN=IGHA1 PE=1 SV=2	NA	NA	NA	NA	#N/A	NA	#N/A	NA	#N/A	NA	#N/A	NA	#N/A	#N/A	NA	#N/A	#N/A	#N/A	NA	NA	NA	NA	NA	#N/A	NA	NA	#N/A	NA	NA	#N/A	NA	NA	NA	NA	NA	#N/A	NA	NA	NA	NA	NA	#N/A	NA	NA	NA	NA	#N/A	#N/A
P01876_TPLTATLSK_K9(HCysteinyl)	Immunoglobulin heavy constant alpha 1 OS=Homo sapiens OX=9606 GN=IGHA1 PE=1 SV=2	#N/A	NA	NA	NA	NA	NA	#N/A	NA	#N/A	NA	NA	NA	#N/A	NA	NA	#N/A	NA	#N/A	NA	NA	NA	NA	NA	#N/A	#N/A	NA	NA	#N/A	NA	#N/A	NA	NA	NA	NA	#N/A	#N/A	NA	NA	NA	NA	NA	NA	NA	NA	NA	#N/A	NA	NA
P01876_VAAEDWK_	Immunoglobulin heavy constant alpha 1 OS=Homo sapiens OX=9606 GN=IGHA1 PE=1 SV=2	#N/A	#N/A	#N/A	#N/A	#N/A	NA	NA	#N/A	NA	#N/A	NA	NA	#N/A	#N/A	#N/A	#N/A	#N/A	#N/A	#N/A	NA	#N/A	#N/A	#N/A	NA	#N/A	#N/A	NA	#N/A	#N/A	#N/A	#N/A	#N/A	NA	#N/A	#N/A	NA	#N/A	#N/A	#N/A	#N/A	NA	NA	#N/A	#N/A	#N/A	#N/A	#N/A	NA
P01876_VAAEDWK_W6(Oxidation)	Immunoglobulin heavy constant alpha 1 OS=Homo sapiens OX=9606 GN=IGHA1 PE=1 SV=2	NA	NA	NA	NA	NA	NA	NA	NA	NA	NA	NA	NA	#N/A	NA	NA	#N/A	NA	#N/A	NA	NA	NA	NA	NA	NA	NA	NA	NA	NA	NA	#N/A	NA	NA	NA	NA	NA	NA	NA	NA	NA	NA	NA	NA	NA	NA	NA	NA	NA	NA
P01877_QEPSQGTTTYAVTSILR_	Immunoglobulin heavy constant alpha 2 OS=Homo sapiens OX=9606 GN=IGHA2 PE=1 SV=4	NA	NA	NA	NA	NA	NA	NA	NA	NA	NA	NA	NA	NA	NA	NA	NA	NA	NA	#N/A	NA	NA	NA	NA	NA	NA	NA	NA	NA	NA	NA	NA	NA	NA	NA	NA	NA	NA	NA	NA	#N/A	NA	NA	NA	NA	NA	NA	NA	NA
P01880_ATFTCFVVGSDLK_	Immunoglobulin heavy constant delta OS=Homo sapiens OX=9606 GN=IGHD PE=1 SV=3	NA	NA	NA	#N/A	#N/A	#N/A	NA	NA	NA	#N/A	#N/A	#N/A	#N/A	#N/A	#N/A	#N/A	#N/A	#N/A	#N/A	#N/A	#N/A	NA	NA	NA	NA	#N/A	#N/A	NA	NA	#N/A	#N/A	#N/A	#N/A	#N/A	NA	NA	NA	NA	NA	#N/A	#N/A	#N/A	NA	#N/A	#N/A	NA	#N/A	#N/A
P01880_SLEVSYVTDHGPM_	Immunoglobulin heavy constant delta OS=Homo sapiens OX=9606 GN=IGHD PE=1 SV=3	NA	NA	#N/A	#N/A	NA	NA	#N/A	#N/A	#N/A	#N/A	NA	NA	#N/A	NA	#N/A	#N/A	NA	#N/A	NA	NA	#N/A	NA	#N/A	#N/A	NA	#N/A	NA	NA	#N/A	#N/A	#N/A	#N/A	NA	#N/A	NA	#N/A	NA	#N/A	#N/A	NA	NA	NA	#N/A	#N/A	#N/A	NA	NA	NA
P01880_WPESPK_	Immunoglobulin heavy constant delta OS=Homo sapiens OX=9606 GN=IGHD PE=1 SV=3	NA	NA	NA	#N/A	NA	NA	NA	NA	NA	NA	NA	NA	NA	NA	NA	NA	NA	NA	#N/A	NA	#N/A	NA	NA	NA	NA	NA	NA	NA	NA	NA	#N/A	#N/A	NA	NA	NA	NA	NA	NA	NA	#N/A	NA	NA	NA	#N/A	NA	NA	NA	NA
P02766_AADDTWEPFASGK_	Transthyretin OS=Homo sapiens OX=9606 GN=TTR PE=1 SV=1	#N/A	#N/A	#N/A	#N/A	#N/A	#N/A	#N/A	#N/A	#N/A	#N/A	#N/A	#N/A	#N/A	#N/A	#N/A	#N/A	#N/A	#N/A	#N/A	#N/A	#N/A	#N/A	#N/A	#N/A	#N/A	#N/A	#N/A	#N/A	#N/A	#N/A	#N/A	#N/A	#N/A	#N/A	#N/A	#N/A	#N/A	#N/A	#N/A	#N/A	#N/A	#N/A	#N/A	#N/A	#N/A	#N/A	#N/A	#N/A
P02766_AADDTWEPFASGK_K13(Formyl)	Transthyretin OS=Homo sapiens OX=9606 GN=TTR PE=1 SV=1	NA	NA	NA	#N/A	NA	NA	NA	NA	NA	NA	NA	NA	NA	NA	NA	NA	NA	NA	NA	NA	#N/A	NA	NA	NA	NA	NA	NA	NA	NA	NA	#N/A	#N/A	NA	NA	NA	NA	NA	NA	NA	NA	NA	NA	NA	#N/A	NA	NA	NA	NA
P02766_AADDTWEPFASGK_W6(Oxidation)	Transthyretin OS=Homo sapiens OX=9606 GN=TTR PE=1 SV=1	#N/A	#N/A	#N/A	NA	NA	NA	NA	NA	NA	#N/A	#N/A	NA	NA	NA	#N/A	NA	NA	NA	NA	NA	NA	#N/A	NA	NA	#N/A	#N/A	#N/A	#N/A	#N/A	NA	NA	NA	NA	#N/A	#N/A	NA	#N/A	NA	#N/A	NA	NA	#N/A	NA	NA	#N/A	#N/A	NA	#N/A
P02766_CPLMVK_	Transthyretin OS=Homo sapiens OX=9606 GN=TTR PE=1 SV=1	NA	NA	NA	NA	NA	NA	NA	NA	NA	NA	NA	NA	NA	NA	NA	NA	NA	NA	#N/A	NA	NA	NA	NA	NA	NA	NA	NA	NA	NA	NA	NA	NA	NA	NA	NA	NA	NA	NA	NA	#N/A	NA	NA	NA	NA	NA	NA	NA	NA
P02766_KAADDTWEPFASGK_	Transthyretin OS=Homo sapiens OX=9606 GN=TTR PE=1 SV=1	NA	#N/A	NA	NA	NA	NA	#N/A	NA	#N/A	NA	NA	NA	#N/A	NA	NA	#N/A	NA	#N/A	#N/A	NA	NA	#N/A	NA	#N/A	NA	NA	NA	NA	NA	#N/A	NA	NA	NA	NA	NA	#N/A	#N/A	NA	NA	#N/A	NA	NA	NA	NA	NA	NA	NA	NA
P02766_KAADDTWEPFASGK_K1(Carbamyl)	Transthyretin OS=Homo sapiens OX=9606 GN=TTR PE=1 SV=1	NA	NA	NA	NA	NA	NA	#N/A	NA	#N/A	NA	NA	NA	NA	NA	NA	NA	NA	NA	NA	NA	NA	NA	NA	#N/A	NA	NA	NA	NA	NA	NA	NA	NA	NA	NA	NA	#N/A	NA	NA	NA	NA	NA	NA	NA	NA	NA	NA	NA	NA
P02766_RYTIAALLSPYSYSTTAVVTNPKE_	Transthyretin OS=Homo sapiens OX=9606 GN=TTR PE=1 SV=1	NA	NA	NA	NA	NA	NA	NA	NA	NA	NA	NA	NA	#N/A	NA	NA	#N/A	NA	#N/A	NA	NA	NA	NA	NA	NA	NA	NA	NA	NA	NA	#N/A	NA	NA	NA	NA	NA	NA	NA	NA	NA	NA	NA	NA	NA	NA	NA	NA	NA	NA
P02766_TSESGELHGLTTEEEFVEGIYK_	Transthyretin OS=Homo sapiens OX=9606 GN=TTR PE=1 SV=1	NA	NA	NA	NA	NA	NA	#N/A	NA	#N/A	NA	NA	NA	#N/A	NA	NA	#N/A	NA	#N/A	NA	NA	NA	NA	NA	#N/A	NA	NA	NA	NA	NA	#N/A	NA	NA	NA	NA	NA	#N/A	NA	NA	NA	NA	NA	NA	NA	NA	NA	NA	NA	NA
P02768_AACLLPK_	Serum albumin OS=Homo sapiens OX=9606 GN=ALB PE=1 SV=2	#N/A	#N/A	#N/A	#N/A	#N/A	#N/A	#N/A	#N/A	#N/A	#N/A	#N/A	#N/A	#N/A	#N/A	#N/A	#N/A	#N/A	#N/A	#N/A	#N/A	#N/A	#N/A	#N/A	#N/A	#N/A	#N/A	#N/A	#N/A	#N/A	#N/A	#N/A	#N/A	#N/A	#N/A	#N/A	#N/A	#N/A	#N/A	#N/A	#N/A	#N/A	#N/A	#N/A	#N/A	#N/A	#N/A	#N/A	#N/A
P02768_AACLLPKLDELR_	Serum albumin OS=Homo sapiens OX=9606 GN=ALB PE=1 SV=2	NA	#N/A	NA	NA	NA	NA	NA	NA	NA	NA	NA	NA	NA	NA	NA	NA	NA	NA	#N/A	NA	NA	#N/A	NA	NA	NA	NA	NA	NA	NA	NA	NA	NA	NA	NA	NA	NA	#N/A	NA	NA	#N/A	NA	NA	NA	NA	NA	NA	NA	NA
P02768_AACLLPKLDELRDEGK_	Serum albumin OS=Homo sapiens OX=9606 GN=ALB PE=1 SV=2	#N/A	#N/A	#N/A	NA	NA	NA	NA	NA	NA	NA	#N/A	NA	#N/A	NA	NA	#N/A	NA	#N/A	NA	NA	NA	#N/A	NA	NA	#N/A	NA	#N/A	#N/A	#N/A	#N/A	NA	NA	NA	NA	#N/A	NA	#N/A	NA	#N/A	NA	NA	#N/A	NA	NA	NA	#N/A	NA	#N/A
P02768_AACLLPKLDELRDEGK_K7(Formyl)	Serum albumin OS=Homo sapiens OX=9606 GN=ALB PE=1 SV=2	NA	NA	NA	NA	NA	#N/A	NA	NA	NA	NA	NA	#N/A	NA	NA	NA	NA	NA	NA	NA	#N/A	NA	NA	NA	NA	NA	NA	NA	NA	NA	NA	NA	NA	#N/A	NA	NA	NA	NA	NA	NA	NA	#N/A	NA	NA	NA	NA	NA	NA	NA
P02768_AAFTECCQAADK_	Serum albumin OS=Homo sapiens OX=9606 GN=ALB PE=1 SV=2	#N/A	#N/A	#N/A	#N/A	#N/A	#N/A	#N/A	#N/A	#N/A	#N/A	#N/A	#N/A	#N/A	#N/A	#N/A	#N/A	#N/A	#N/A	#N/A	#N/A	#N/A	#N/A	#N/A	#N/A	#N/A	#N/A	#N/A	#N/A	#N/A	#N/A	#N/A	#N/A	#N/A	#N/A	#N/A	#N/A	#N/A	#N/A	#N/A	#N/A	#N/A	#N/A	#N/A	#N/A	#N/A	#N/A	#N/A	#N/A
P02768_AAFTECCQAADK_K12(Carbamyl)	Serum albumin OS=Homo sapiens OX=9606 GN=ALB PE=1 SV=2	NA	NA	NA	NA	NA	NA	NA	#N/A	NA	NA	NA	NA	NA	NA	NA	NA	NA	NA	NA	NA	NA	NA	#N/A	NA	NA	NA	NA	NA	NA	NA	NA	NA	NA	NA	NA	NA	NA	#N/A	NA	NA	NA	NA	#N/A	NA	NA	NA	NA	NA
P02768_AAFTECCQAADK_K12(Formyl)	Serum albumin OS=Homo sapiens OX=9606 GN=ALB PE=1 SV=2	NA	NA	NA	NA	#N/A	NA	#N/A	#N/A	#N/A	#N/A	NA	NA	NA	#N/A	#N/A	NA	#N/A	NA	#N/A	NA	NA	NA	#N/A	#N/A	NA	#N/A	NA	NA	NA	NA	NA	NA	NA	#N/A	NA	#N/A	NA	#N/A	NA	#N/A	NA	NA	#N/A	NA	#N/A	NA	#N/A	NA
P02768_AAFTECCQAADK_K12(HCysteinyl)	Serum albumin OS=Homo sapiens OX=9606 GN=ALB PE=1 SV=2	NA	NA	NA	NA	#N/A	NA	#N/A	#N/A	#N/A	NA	NA	NA	NA	#N/A	NA	NA	#N/A	NA	NA	NA	NA	NA	#N/A	#N/A	NA	NA	NA	NA	NA	NA	NA	NA	NA	NA	NA	#N/A	NA	#N/A	NA	NA	NA	NA	#N/A	NA	NA	NA	#N/A	NA
P02768_ADDKETCFAEEGK_	Serum albumin OS=Homo sapiens OX=9606 GN=ALB PE=1 SV=2	NA	#N/A	#N/A	#N/A	NA	#N/A	#N/A	NA	#N/A	NA	#N/A	#N/A	#N/A	NA	NA	#N/A	NA	#N/A	#N/A	#N/A	#N/A	#N/A	NA	#N/A	NA	NA	#N/A	NA	#N/A	#N/A	#N/A	#N/A	#N/A	NA	NA	#N/A	#N/A	NA	#N/A	#N/A	#N/A	#N/A	NA	#N/A	NA	NA	NA	#N/A
P02768_ADDKETCFAEEGK_K4(Carbamyl)	Serum albumin OS=Homo sapiens OX=9606 GN=ALB PE=1 SV=2	NA	#N/A	NA	NA	NA	NA	#N/A	NA	#N/A	NA	NA	NA	NA	NA	NA	NA	NA	NA	NA	NA	NA	#N/A	NA	#N/A	NA	NA	NA	NA	NA	NA	NA	NA	NA	NA	NA	#N/A	#N/A	NA	NA	NA	NA	NA	NA	NA	NA	NA	NA	NA
P02768_ADDKETCFAEEGK_K4(Formyl)	Serum albumin OS=Homo sapiens OX=9606 GN=ALB PE=1 SV=2	#N/A	#N/A	#N/A	NA	#N/A	#N/A	#N/A	#N/A	#N/A	#N/A	NA	#N/A	#N/A	#N/A	#N/A	#N/A	#N/A	#N/A	#N/A	#N/A	NA	#N/A	#N/A	#N/A	#N/A	#N/A	NA	#N/A	#N/A	#N/A	NA	NA	#N/A	#N/A	#N/A	#N/A	#N/A	#N/A	#N/A	#N/A	#N/A	NA	#N/A	NA	#N/A	#N/A	#N/A	NA
P02768_ADDKETCFAEEGK_K4(HCysThiolactone)	Serum albumin OS=Homo sapiens OX=9606 GN=ALB PE=1 SV=2	NA	NA	NA	NA	NA	NA	NA	NA	NA	NA	NA	NA	NA	NA	NA	NA	NA	NA	#N/A	NA	NA	NA	NA	NA	NA	NA	NA	NA	NA	NA	NA	NA	NA	NA	NA	NA	NA	NA	NA	#N/A	NA	NA	NA	NA	NA	NA	NA	NA
P02768_ADDKETCFAEEGKK_	Serum albumin OS=Homo sapiens OX=9606 GN=ALB PE=1 SV=2	NA	#N/A	#N/A	#N/A	NA	NA	NA	NA	NA	NA	NA	NA	#N/A	NA	NA	#N/A	NA	#N/A	NA	NA	#N/A	#N/A	NA	NA	NA	NA	NA	NA	#N/A	#N/A	#N/A	#N/A	NA	NA	NA	NA	#N/A	NA	#N/A	NA	NA	NA	NA	#N/A	NA	NA	NA	NA
P02768_ADLAKYICENQDSISSK_K5(Carbamyl)	Serum albumin OS=Homo sapiens OX=9606 GN=ALB PE=1 SV=2	NA	NA	NA	NA	#N/A	NA	NA	NA	NA	NA	NA	NA	NA	#N/A	NA	NA	#N/A	NA	NA	NA	NA	NA	NA	NA	NA	NA	NA	NA	NA	NA	NA	NA	NA	NA	NA	NA	NA	NA	NA	NA	NA	NA	NA	NA	NA	NA	#N/A	NA
P02768_AEFAEVSK_	Serum albumin OS=Homo sapiens OX=9606 GN=ALB PE=1 SV=2	NA	NA	NA	NA	#N/A	#N/A	#N/A	#N/A	#N/A	NA	NA	#N/A	#N/A	#N/A	NA	#N/A	#N/A	#N/A	NA	#N/A	NA	NA	#N/A	#N/A	NA	NA	NA	NA	NA	#N/A	NA	NA	#N/A	NA	NA	#N/A	NA	#N/A	NA	NA	#N/A	NA	#N/A	NA	NA	NA	#N/A	NA
P02768_AEFAEVSK_K8(HCysteinyl)	Serum albumin OS=Homo sapiens OX=9606 GN=ALB PE=1 SV=2	NA	NA	NA	NA	#N/A	NA	NA	NA	NA	NA	#N/A	NA	NA	#N/A	NA	NA	#N/A	NA	NA	NA	NA	NA	NA	NA	NA	NA	#N/A	NA	NA	NA	NA	NA	NA	NA	NA	NA	NA	NA	NA	NA	NA	#N/A	NA	NA	NA	NA	#N/A	#N/A
P02768_AEFAEVSK_K8(HCysThiolactone)	Serum albumin OS=Homo sapiens OX=9606 GN=ALB PE=1 SV=2	NA	NA	NA	NA	NA	NA	NA	NA	NA	NA	#N/A	NA	NA	NA	NA	NA	NA	NA	NA	NA	NA	NA	NA	NA	NA	NA	#N/A	NA	NA	NA	NA	NA	NA	NA	NA	NA	NA	NA	NA	NA	NA	#N/A	NA	NA	NA	NA	NA	#N/A
P02768_AEFAEVSKLVTDLTK_	Serum albumin OS=Homo sapiens OX=9606 GN=ALB PE=1 SV=2	NA	NA	#N/A	NA	NA	#N/A	NA	NA	NA	NA	NA	#N/A	NA	NA	NA	NA	NA	NA	NA	#N/A	NA	NA	NA	NA	NA	NA	NA	NA	#N/A	NA	NA	NA	#N/A	NA	NA	NA	NA	NA	#N/A	NA	#N/A	NA	NA	NA	NA	NA	NA	NA
P02768_AVMDDFAAFVEK_	Serum albumin OS=Homo sapiens OX=9606 GN=ALB PE=1 SV=2	#N/A	#N/A	#N/A	#N/A	#N/A	#N/A	#N/A	#N/A	#N/A	#N/A	#N/A	#N/A	#N/A	#N/A	#N/A	#N/A	#N/A	#N/A	#N/A	#N/A	#N/A	#N/A	#N/A	#N/A	#N/A	#N/A	#N/A	#N/A	#N/A	#N/A	#N/A	#N/A	#N/A	#N/A	#N/A	#N/A	#N/A	#N/A	#N/A	#N/A	#N/A	#N/A	#N/A	#N/A	#N/A	#N/A	#N/A	#N/A
P02768_AVMDDFAAFVEK_K12(Formyl)	Serum albumin OS=Homo sapiens OX=9606 GN=ALB PE=1 SV=2	NA	NA	NA	NA	NA	NA	NA	#N/A	NA	NA	NA	NA	NA	NA	NA	NA	NA	NA	NA	NA	NA	NA	#N/A	NA	NA	NA	NA	NA	NA	NA	NA	NA	NA	NA	NA	NA	NA	#N/A	NA	NA	NA	NA	#N/A	NA	NA	NA	NA	NA
P02768_AVMDDFAAFVEK_K12(HCysteinyl)	Serum albumin OS=Homo sapiens OX=9606 GN=ALB PE=1 SV=2	NA	NA	NA	NA	NA	NA	#N/A	NA	#N/A	NA	NA	NA	NA	NA	NA	NA	NA	NA	NA	NA	NA	NA	NA	#N/A	NA	NA	NA	NA	NA	NA	NA	NA	NA	NA	NA	#N/A	NA	NA	NA	NA	NA	NA	NA	NA	NA	NA	NA	NA
P02768_AVMDDFAAFVEK_M3(Oxidation)	Serum albumin OS=Homo sapiens OX=9606 GN=ALB PE=1 SV=2	#N/A	#N/A	#N/A	#N/A	#N/A	#N/A	#N/A	#N/A	#N/A	#N/A	#N/A	#N/A	#N/A	#N/A	#N/A	#N/A	#N/A	#N/A	#N/A	#N/A	#N/A	#N/A	#N/A	#N/A	#N/A	#N/A	#N/A	#N/A	#N/A	#N/A	#N/A	#N/A	#N/A	#N/A	#N/A	#N/A	#N/A	#N/A	#N/A	#N/A	#N/A	#N/A	#N/A	#N/A	#N/A	#N/A	#N/A	#N/A
P02768_AVMDDFAAFVEK_M3(Oxidation)K12(Formyl)	Serum albumin OS=Homo sapiens OX=9606 GN=ALB PE=1 SV=2	NA	NA	NA	NA	NA	#N/A	NA	NA	NA	NA	NA	#N/A	NA	NA	NA	NA	NA	NA	NA	#N/A	NA	NA	NA	NA	NA	NA	NA	NA	NA	NA	NA	NA	#N/A	NA	NA	NA	NA	NA	NA	NA	#N/A	NA	NA	NA	NA	NA	NA	NA
P02768_CCAAADPHECYAK_	Serum albumin OS=Homo sapiens OX=9606 GN=ALB PE=1 SV=2	NA	NA	NA	NA	#N/A	NA	#N/A	NA	#N/A	#N/A	NA	NA	NA	#N/A	#N/A	NA	#N/A	NA	NA	NA	NA	NA	NA	#N/A	NA	#N/A	NA	NA	NA	NA	NA	NA	NA	#N/A	NA	#N/A	NA	NA	NA	NA	NA	NA	NA	NA	#N/A	NA	#N/A	NA
P02768_CCKHPEAK_K3(Carbamyl)	Serum albumin OS=Homo sapiens OX=9606 GN=ALB PE=1 SV=2	NA	NA	#N/A	NA	NA	NA	NA	NA	NA	#N/A	#N/A	NA	NA	NA	#N/A	NA	NA	NA	NA	NA	NA	NA	NA	NA	NA	#N/A	#N/A	NA	#N/A	NA	NA	NA	NA	#N/A	NA	NA	NA	NA	#N/A	NA	NA	#N/A	NA	NA	#N/A	NA	NA	#N/A
P02768_CCTESLVNR_	Serum albumin OS=Homo sapiens OX=9606 GN=ALB PE=1 SV=2	NA	NA	NA	NA	NA	NA	#N/A	NA	#N/A	NA	NA	NA	NA	NA	NA	NA	NA	NA	#N/A	NA	NA	NA	NA	#N/A	NA	NA	NA	NA	NA	NA	NA	NA	NA	NA	NA	#N/A	NA	NA	NA	#N/A	NA	NA	NA	NA	NA	NA	NA	NA
P02768_CCTESLVNRR_	Serum albumin OS=Homo sapiens OX=9606 GN=ALB PE=1 SV=2	NA	NA	#N/A	NA	NA	NA	NA	#N/A	NA	NA	NA	NA	NA	NA	NA	NA	NA	NA	#N/A	NA	NA	NA	#N/A	NA	NA	NA	NA	NA	#N/A	NA	NA	NA	NA	NA	NA	NA	NA	#N/A	#N/A	#N/A	NA	NA	#N/A	NA	NA	NA	NA	NA
P02768_DLGEENFK_	Serum albumin OS=Homo sapiens OX=9606 GN=ALB PE=1 SV=2	NA	NA	#N/A	NA	NA	NA	NA	NA	NA	NA	NA	NA	#N/A	NA	NA	#N/A	NA	#N/A	#N/A	NA	NA	NA	NA	NA	NA	NA	NA	NA	#N/A	#N/A	NA	NA	NA	NA	NA	NA	NA	NA	#N/A	#N/A	NA	NA	NA	NA	NA	NA	NA	NA
P02768_DLGEENFK_K8(Formyl)	Serum albumin OS=Homo sapiens OX=9606 GN=ALB PE=1 SV=2	NA	NA	NA	NA	NA	NA	#N/A	NA	#N/A	NA	NA	NA	NA	NA	NA	NA	NA	NA	NA	NA	NA	NA	NA	#N/A	NA	NA	NA	NA	NA	NA	NA	NA	NA	NA	NA	#N/A	NA	NA	NA	NA	NA	NA	NA	NA	NA	NA	NA	NA
P02768_DVCKNYAEAK_	Serum albumin OS=Homo sapiens OX=9606 GN=ALB PE=1 SV=2	NA	NA	NA	NA	#N/A	#N/A	NA	#N/A	NA	#N/A	NA	#N/A	NA	#N/A	#N/A	NA	#N/A	NA	NA	#N/A	NA	NA	#N/A	NA	NA	#N/A	NA	NA	NA	NA	NA	NA	#N/A	#N/A	NA	NA	NA	#N/A	NA	NA	#N/A	NA	#N/A	NA	#N/A	NA	#N/A	NA
P02768_DVCKNYAEAK_K4(Carbamyl)	Serum albumin OS=Homo sapiens OX=9606 GN=ALB PE=1 SV=2	NA	NA	#N/A	NA	#N/A	#N/A	NA	#N/A	NA	NA	#N/A	#N/A	#N/A	#N/A	NA	#N/A	#N/A	#N/A	NA	#N/A	NA	NA	#N/A	NA	NA	NA	#N/A	NA	#N/A	#N/A	NA	NA	#N/A	NA	NA	NA	NA	#N/A	#N/A	NA	#N/A	#N/A	#N/A	NA	NA	NA	#N/A	#N/A
P02768_ECCEKPLLEK_	Serum albumin OS=Homo sapiens OX=9606 GN=ALB PE=1 SV=2	#N/A	#N/A	#N/A	#N/A	#N/A	#N/A	#N/A	#N/A	#N/A	#N/A	#N/A	#N/A	#N/A	#N/A	#N/A	#N/A	#N/A	#N/A	#N/A	#N/A	#N/A	#N/A	#N/A	#N/A	#N/A	#N/A	#N/A	#N/A	#N/A	#N/A	#N/A	#N/A	#N/A	#N/A	#N/A	#N/A	#N/A	#N/A	#N/A	#N/A	#N/A	#N/A	#N/A	#N/A	#N/A	#N/A	#N/A	#N/A
P02768_ECCEKPLLEK_K5(Carbamyl)	Serum albumin OS=Homo sapiens OX=9606 GN=ALB PE=1 SV=2	NA	NA	#N/A	NA	NA	#N/A	#N/A	#N/A	#N/A	NA	NA	#N/A	NA	NA	NA	NA	NA	NA	#N/A	#N/A	NA	NA	#N/A	#N/A	NA	NA	NA	NA	#N/A	NA	NA	NA	#N/A	NA	NA	#N/A	NA	#N/A	#N/A	#N/A	#N/A	NA	#N/A	NA	NA	NA	NA	NA
P02768_ECCEKPLLEK_K5(Formyl)	Serum albumin OS=Homo sapiens OX=9606 GN=ALB PE=1 SV=2	NA	#N/A	#N/A	NA	#N/A	#N/A	NA	#N/A	NA	NA	#N/A	#N/A	NA	#N/A	NA	NA	#N/A	NA	#N/A	#N/A	NA	#N/A	#N/A	NA	NA	NA	#N/A	NA	#N/A	NA	NA	NA	#N/A	NA	NA	NA	#N/A	#N/A	#N/A	#N/A	#N/A	#N/A	#N/A	NA	NA	NA	#N/A	#N/A
P02768_ECCEKPLLEKSHCIAEVENDEMPADLPSLAADFVESK_K10(HCysteinyl)	Serum albumin OS=Homo sapiens OX=9606 GN=ALB PE=1 SV=2	NA	NA	NA	NA	NA	#N/A	NA	NA	NA	NA	#N/A	#N/A	NA	NA	NA	NA	NA	NA	#N/A	#N/A	NA	NA	NA	NA	NA	NA	#N/A	NA	NA	NA	NA	NA	#N/A	NA	NA	NA	NA	NA	NA	#N/A	#N/A	#N/A	NA	NA	NA	NA	NA	#N/A
P02768_ECCEKPLLEKSHCIAEVENDEMPADLPSLAADFVESK_K10(HCysThiolactone)M22(Oxidation)	Serum albumin OS=Homo sapiens OX=9606 GN=ALB PE=1 SV=2	NA	NA	NA	NA	NA	NA	#N/A	NA	#N/A	NA	NA	NA	NA	NA	NA	NA	NA	NA	NA	NA	NA	NA	NA	#N/A	NA	NA	NA	NA	NA	NA	NA	NA	NA	NA	NA	#N/A	NA	NA	NA	NA	NA	NA	NA	NA	NA	NA	NA	NA
P02768_ECCEKPLLEKSHCIAEVENDEMPADLPSLAADFVESK_K5(HCysteinyl)	Serum albumin OS=Homo sapiens OX=9606 GN=ALB PE=1 SV=2	NA	NA	NA	NA	NA	NA	NA	NA	NA	NA	#N/A	NA	NA	NA	NA	NA	NA	NA	NA	NA	NA	NA	NA	NA	NA	NA	#N/A	NA	NA	NA	NA	NA	NA	NA	NA	NA	NA	NA	NA	NA	NA	#N/A	NA	NA	NA	NA	NA	#N/A
P02768_ETCFAEEGK_	Serum albumin OS=Homo sapiens OX=9606 GN=ALB PE=1 SV=2	#N/A	#N/A	#N/A	#N/A	#N/A	#N/A	#N/A	#N/A	#N/A	#N/A	#N/A	#N/A	#N/A	#N/A	#N/A	#N/A	#N/A	#N/A	#N/A	#N/A	#N/A	#N/A	#N/A	#N/A	#N/A	#N/A	#N/A	#N/A	#N/A	#N/A	#N/A	#N/A	#N/A	#N/A	#N/A	#N/A	#N/A	#N/A	#N/A	#N/A	#N/A	#N/A	#N/A	#N/A	#N/A	#N/A	#N/A	#N/A
P02768_ETCFAEEGK_K9(Formyl)	Serum albumin OS=Homo sapiens OX=9606 GN=ALB PE=1 SV=2	#N/A	NA	#N/A	NA	#N/A	NA	#N/A	NA	#N/A	NA	#N/A	NA	NA	#N/A	NA	NA	#N/A	NA	NA	NA	NA	NA	NA	#N/A	#N/A	NA	#N/A	#N/A	#N/A	NA	NA	NA	NA	NA	#N/A	#N/A	NA	NA	#N/A	NA	NA	#N/A	NA	NA	NA	#N/A	#N/A	#N/A
P02768_ETCFAEEGKK_K9(Carbamyl)	Serum albumin OS=Homo sapiens OX=9606 GN=ALB PE=1 SV=2	NA	NA	#N/A	NA	NA	NA	NA	NA	NA	#N/A	NA	NA	NA	NA	#N/A	NA	NA	NA	NA	NA	NA	NA	NA	NA	NA	#N/A	NA	NA	#N/A	NA	NA	NA	NA	#N/A	NA	NA	NA	NA	#N/A	NA	NA	NA	NA	NA	#N/A	NA	NA	NA
P02768_ETYGEMADCCAK_	Serum albumin OS=Homo sapiens OX=9606 GN=ALB PE=1 SV=2	#N/A	#N/A	#N/A	#N/A	#N/A	#N/A	#N/A	#N/A	#N/A	#N/A	#N/A	#N/A	#N/A	#N/A	#N/A	#N/A	#N/A	#N/A	#N/A	#N/A	#N/A	#N/A	#N/A	#N/A	#N/A	#N/A	#N/A	#N/A	#N/A	#N/A	#N/A	#N/A	#N/A	#N/A	#N/A	#N/A	#N/A	#N/A	#N/A	#N/A	#N/A	#N/A	#N/A	#N/A	#N/A	#N/A	#N/A	#N/A
P02768_ETYGEMADCCAK_K12(Carbamyl)	Serum albumin OS=Homo sapiens OX=9606 GN=ALB PE=1 SV=2	NA	NA	NA	NA	NA	NA	NA	NA	NA	NA	NA	NA	NA	NA	NA	NA	NA	NA	#N/A	NA	NA	NA	NA	NA	NA	NA	NA	NA	NA	NA	NA	NA	NA	NA	NA	NA	NA	NA	NA	#N/A	NA	NA	NA	NA	NA	NA	NA	NA
P02768_ETYGEMADCCAK_K12(Formyl)	Serum albumin OS=Homo sapiens OX=9606 GN=ALB PE=1 SV=2	NA	NA	NA	NA	NA	NA	#N/A	#N/A	#N/A	NA	#N/A	NA	#N/A	NA	NA	#N/A	NA	#N/A	NA	NA	NA	NA	#N/A	#N/A	NA	NA	#N/A	NA	NA	#N/A	NA	NA	NA	NA	NA	#N/A	NA	#N/A	NA	NA	NA	#N/A	#N/A	NA	NA	NA	NA	#N/A
P02768_ETYGEMADCCAK_K12(HCysThiolactone)	Serum albumin OS=Homo sapiens OX=9606 GN=ALB PE=1 SV=2	NA	#N/A	#N/A	NA	NA	NA	NA	NA	NA	NA	NA	NA	NA	NA	NA	NA	NA	NA	NA	NA	NA	#N/A	NA	NA	NA	NA	NA	NA	#N/A	NA	NA	NA	NA	NA	NA	NA	#N/A	NA	#N/A	NA	NA	NA	NA	NA	NA	NA	NA	NA
P02768_ETYGEMADCCAK_M6(Oxidation)	Serum albumin OS=Homo sapiens OX=9606 GN=ALB PE=1 SV=2	NA	#N/A	NA	NA	NA	NA	NA	NA	NA	NA	NA	NA	NA	NA	NA	NA	NA	NA	NA	NA	NA	#N/A	NA	NA	NA	NA	NA	NA	NA	NA	NA	NA	NA	NA	NA	NA	#N/A	NA	NA	NA	NA	NA	NA	NA	NA	NA	NA	NA
P02768_ETYGEMADCCAK_M6(Oxidation)K12(Formyl)	Serum albumin OS=Homo sapiens OX=9606 GN=ALB PE=1 SV=2	NA	NA	NA	NA	NA	NA	NA	NA	NA	NA	NA	NA	#N/A	NA	NA	#N/A	NA	#N/A	NA	NA	NA	NA	NA	NA	NA	NA	NA	NA	NA	#N/A	NA	NA	NA	NA	NA	NA	NA	NA	NA	NA	NA	NA	NA	NA	NA	NA	NA	NA
P02768_FKDLGEENFK_	Serum albumin OS=Homo sapiens OX=9606 GN=ALB PE=1 SV=2	#N/A	#N/A	NA	#N/A	NA	NA	NA	NA	NA	NA	#N/A	NA	NA	NA	NA	NA	NA	NA	#N/A	NA	#N/A	#N/A	NA	NA	#N/A	NA	#N/A	#N/A	NA	NA	#N/A	#N/A	NA	NA	#N/A	NA	#N/A	NA	NA	#N/A	NA	#N/A	NA	#N/A	NA	#N/A	NA	#N/A
P02768_FKDLGEENFK_K2(Carbamyl)	Serum albumin OS=Homo sapiens OX=9606 GN=ALB PE=1 SV=2	NA	NA	NA	NA	NA	NA	#N/A	NA	#N/A	NA	NA	NA	NA	NA	NA	NA	NA	NA	NA	NA	NA	NA	NA	#N/A	NA	NA	NA	NA	NA	NA	NA	NA	NA	NA	NA	#N/A	NA	NA	NA	NA	NA	NA	NA	NA	NA	NA	NA	NA
P02768_FPKAEFAEVSK_	Serum albumin OS=Homo sapiens OX=9606 GN=ALB PE=1 SV=2	NA	NA	#N/A	NA	NA	NA	NA	NA	NA	NA	#N/A	NA	NA	NA	NA	NA	NA	NA	NA	NA	NA	NA	NA	NA	NA	NA	#N/A	NA	#N/A	NA	NA	NA	NA	NA	NA	NA	NA	NA	#N/A	NA	NA	#N/A	NA	NA	NA	NA	NA	#N/A
P02768_FQNALLVR_	Serum albumin OS=Homo sapiens OX=9606 GN=ALB PE=1 SV=2	NA	NA	NA	NA	NA	NA	NA	NA	NA	NA	NA	NA	#N/A	NA	NA	#N/A	NA	#N/A	NA	NA	NA	NA	NA	NA	NA	NA	NA	NA	NA	#N/A	NA	NA	NA	NA	NA	NA	NA	NA	NA	NA	NA	NA	NA	NA	NA	NA	NA	NA
P02768_HPDYSVVLLLR_	Serum albumin OS=Homo sapiens OX=9606 GN=ALB PE=1 SV=2	#N/A	NA	NA	NA	NA	NA	NA	NA	NA	NA	NA	NA	NA	NA	NA	NA	NA	NA	NA	NA	NA	NA	NA	NA	#N/A	NA	NA	#N/A	NA	NA	NA	NA	NA	NA	#N/A	NA	NA	NA	NA	NA	NA	NA	NA	NA	NA	#N/A	NA	NA
P02768_KLVAASQAALG_	Serum albumin OS=Homo sapiens OX=9606 GN=ALB PE=1 SV=2	#N/A	#N/A	#N/A	#N/A	#N/A	#N/A	#N/A	#N/A	#N/A	#N/A	#N/A	#N/A	#N/A	#N/A	#N/A	#N/A	#N/A	#N/A	#N/A	#N/A	#N/A	#N/A	#N/A	#N/A	#N/A	#N/A	#N/A	#N/A	#N/A	#N/A	#N/A	#N/A	#N/A	#N/A	#N/A	#N/A	#N/A	#N/A	#N/A	#N/A	#N/A	#N/A	#N/A	#N/A	#N/A	#N/A	#N/A	#N/A
P02768_KLVAASQAALG_K1(Carbamyl)	Serum albumin OS=Homo sapiens OX=9606 GN=ALB PE=1 SV=2	#N/A	#N/A	#N/A	#N/A	#N/A	#N/A	#N/A	#N/A	#N/A	#N/A	#N/A	#N/A	#N/A	#N/A	#N/A	#N/A	#N/A	#N/A	#N/A	#N/A	#N/A	#N/A	#N/A	#N/A	#N/A	#N/A	#N/A	#N/A	#N/A	#N/A	#N/A	#N/A	#N/A	#N/A	#N/A	#N/A	#N/A	#N/A	#N/A	#N/A	#N/A	#N/A	#N/A	#N/A	#N/A	#N/A	#N/A	#N/A
P02768_KLVAASQAALG_K1(Formyl)	Serum albumin OS=Homo sapiens OX=9606 GN=ALB PE=1 SV=2	#N/A	#N/A	#N/A	#N/A	#N/A	#N/A	#N/A	#N/A	#N/A	#N/A	#N/A	#N/A	#N/A	#N/A	#N/A	#N/A	#N/A	#N/A	#N/A	#N/A	#N/A	#N/A	#N/A	#N/A	#N/A	#N/A	#N/A	#N/A	#N/A	#N/A	#N/A	#N/A	#N/A	#N/A	#N/A	#N/A	#N/A	#N/A	#N/A	#N/A	#N/A	#N/A	#N/A	#N/A	#N/A	#N/A	#N/A	#N/A
P02768_KLVAASQAALG_K1(HCysteinyl)	Serum albumin OS=Homo sapiens OX=9606 GN=ALB PE=1 SV=2	NA	NA	NA	NA	#N/A	#N/A	NA	NA	NA	#N/A	NA	#N/A	#N/A	#N/A	#N/A	#N/A	#N/A	#N/A	NA	#N/A	NA	NA	NA	NA	NA	#N/A	NA	NA	NA	#N/A	NA	NA	#N/A	#N/A	NA	NA	NA	NA	NA	NA	#N/A	NA	NA	NA	#N/A	NA	#N/A	NA
P02768_KLVAASQAALG_K1(HCysThiolactone)	Serum albumin OS=Homo sapiens OX=9606 GN=ALB PE=1 SV=2	NA	NA	NA	NA	NA	NA	NA	NA	NA	#N/A	NA	NA	NA	NA	#N/A	NA	NA	NA	NA	NA	NA	NA	NA	NA	NA	#N/A	NA	NA	NA	NA	NA	NA	NA	#N/A	NA	NA	NA	NA	NA	NA	NA	NA	NA	NA	#N/A	NA	NA	NA
P02768_KLVAASQAALGL_	Serum albumin OS=Homo sapiens OX=9606 GN=ALB PE=1 SV=2	#N/A	#N/A	#N/A	#N/A	#N/A	#N/A	#N/A	#N/A	#N/A	#N/A	#N/A	#N/A	#N/A	#N/A	#N/A	#N/A	#N/A	#N/A	#N/A	#N/A	#N/A	#N/A	#N/A	#N/A	#N/A	#N/A	#N/A	#N/A	#N/A	#N/A	#N/A	#N/A	#N/A	#N/A	#N/A	#N/A	#N/A	#N/A	#N/A	#N/A	#N/A	#N/A	#N/A	#N/A	#N/A	#N/A	#N/A	#N/A
P02768_KLVAASQAALGL_K1(Carbamyl)	Serum albumin OS=Homo sapiens OX=9606 GN=ALB PE=1 SV=2	#N/A	#N/A	#N/A	#N/A	#N/A	#N/A	#N/A	#N/A	#N/A	#N/A	#N/A	#N/A	#N/A	#N/A	#N/A	#N/A	#N/A	#N/A	#N/A	#N/A	#N/A	#N/A	#N/A	#N/A	#N/A	#N/A	#N/A	#N/A	#N/A	#N/A	#N/A	#N/A	#N/A	#N/A	#N/A	#N/A	#N/A	#N/A	#N/A	#N/A	#N/A	#N/A	#N/A	#N/A	#N/A	#N/A	#N/A	#N/A
P02768_KLVAASQAALGL_K1(Formyl)	Serum albumin OS=Homo sapiens OX=9606 GN=ALB PE=1 SV=2	#N/A	#N/A	#N/A	#N/A	#N/A	#N/A	#N/A	#N/A	#N/A	#N/A	#N/A	#N/A	#N/A	#N/A	#N/A	#N/A	#N/A	#N/A	#N/A	#N/A	#N/A	#N/A	#N/A	#N/A	#N/A	#N/A	#N/A	#N/A	#N/A	#N/A	#N/A	#N/A	#N/A	#N/A	#N/A	#N/A	#N/A	#N/A	#N/A	#N/A	#N/A	#N/A	#N/A	#N/A	#N/A	#N/A	#N/A	#N/A
P02768_KLVAASQAALGL_K1(HCysteinyl)	Serum albumin OS=Homo sapiens OX=9606 GN=ALB PE=1 SV=2	#N/A	#N/A	#N/A	#N/A	#N/A	#N/A	NA	#N/A	NA	#N/A	#N/A	#N/A	#N/A	#N/A	#N/A	#N/A	#N/A	#N/A	#N/A	#N/A	#N/A	#N/A	#N/A	NA	#N/A	#N/A	#N/A	#N/A	#N/A	#N/A	#N/A	#N/A	#N/A	#N/A	#N/A	NA	#N/A	#N/A	#N/A	#N/A	#N/A	#N/A	#N/A	#N/A	#N/A	#N/A	#N/A	#N/A
P02768_KLVAASQAALGL_K1(HCysThiolactone)	Serum albumin OS=Homo sapiens OX=9606 GN=ALB PE=1 SV=2	NA	NA	#N/A	NA	#N/A	NA	NA	NA	NA	NA	NA	NA	NA	#N/A	NA	NA	#N/A	NA	NA	NA	NA	NA	NA	NA	NA	NA	NA	NA	#N/A	NA	NA	NA	NA	NA	NA	NA	NA	NA	#N/A	NA	NA	NA	NA	NA	NA	NA	#N/A	NA
P02768_KQTALVELVK_	Serum albumin OS=Homo sapiens OX=9606 GN=ALB PE=1 SV=2	#N/A	#N/A	#N/A	#N/A	#N/A	#N/A	#N/A	#N/A	#N/A	#N/A	NA	#N/A	#N/A	#N/A	#N/A	#N/A	#N/A	#N/A	#N/A	#N/A	#N/A	#N/A	#N/A	#N/A	#N/A	#N/A	NA	#N/A	#N/A	#N/A	#N/A	#N/A	#N/A	#N/A	#N/A	#N/A	#N/A	#N/A	#N/A	#N/A	#N/A	NA	#N/A	#N/A	#N/A	#N/A	#N/A	NA
P02768_KQTALVELVK_K1(Carbamyl)	Serum albumin OS=Homo sapiens OX=9606 GN=ALB PE=1 SV=2	#N/A	#N/A	#N/A	#N/A	#N/A	#N/A	#N/A	#N/A	#N/A	#N/A	#N/A	#N/A	NA	#N/A	#N/A	NA	#N/A	NA	#N/A	#N/A	#N/A	#N/A	#N/A	#N/A	#N/A	#N/A	#N/A	#N/A	#N/A	NA	#N/A	#N/A	#N/A	#N/A	#N/A	#N/A	#N/A	#N/A	#N/A	#N/A	#N/A	#N/A	#N/A	#N/A	#N/A	#N/A	#N/A	#N/A
P02768_KQTALVELVK_K1(Formyl)	Serum albumin OS=Homo sapiens OX=9606 GN=ALB PE=1 SV=2	NA	#N/A	#N/A	#N/A	NA	#N/A	#N/A	#N/A	#N/A	#N/A	#N/A	#N/A	#N/A	NA	#N/A	#N/A	NA	#N/A	#N/A	#N/A	#N/A	#N/A	#N/A	#N/A	NA	#N/A	#N/A	NA	#N/A	#N/A	#N/A	#N/A	#N/A	#N/A	NA	#N/A	#N/A	#N/A	#N/A	#N/A	#N/A	#N/A	#N/A	#N/A	#N/A	NA	NA	#N/A
P02768_KQTALVELVK_K1(HCysteinyl)	Serum albumin OS=Homo sapiens OX=9606 GN=ALB PE=1 SV=2	NA	NA	#N/A	NA	NA	NA	#N/A	#N/A	#N/A	NA	#N/A	NA	#N/A	NA	NA	#N/A	NA	#N/A	#N/A	NA	NA	NA	#N/A	#N/A	NA	NA	#N/A	NA	#N/A	#N/A	NA	NA	NA	NA	NA	#N/A	NA	#N/A	#N/A	#N/A	NA	#N/A	#N/A	NA	NA	NA	NA	#N/A
P02768_KQTALVELVK_K10(Formyl)	Serum albumin OS=Homo sapiens OX=9606 GN=ALB PE=1 SV=2	NA	#N/A	NA	NA	#N/A	NA	#N/A	#N/A	#N/A	NA	NA	NA	#N/A	#N/A	NA	#N/A	#N/A	#N/A	NA	NA	NA	#N/A	#N/A	#N/A	NA	NA	NA	NA	NA	#N/A	NA	NA	NA	NA	NA	#N/A	#N/A	#N/A	NA	NA	NA	NA	#N/A	NA	NA	NA	#N/A	NA
P02768_KVPQVSTPTLVEVSR_	Serum albumin OS=Homo sapiens OX=9606 GN=ALB PE=1 SV=2	#N/A	#N/A	#N/A	#N/A	#N/A	#N/A	#N/A	#N/A	#N/A	#N/A	#N/A	#N/A	#N/A	#N/A	#N/A	#N/A	#N/A	#N/A	#N/A	#N/A	#N/A	#N/A	#N/A	#N/A	#N/A	#N/A	#N/A	#N/A	#N/A	#N/A	#N/A	#N/A	#N/A	#N/A	#N/A	#N/A	#N/A	#N/A	#N/A	#N/A	#N/A	#N/A	#N/A	#N/A	#N/A	#N/A	#N/A	#N/A
P02768_KVPQVSTPTLVEVSR_K1(Carbamyl)	Serum albumin OS=Homo sapiens OX=9606 GN=ALB PE=1 SV=2	#N/A	#N/A	#N/A	#N/A	#N/A	#N/A	#N/A	#N/A	#N/A	#N/A	#N/A	#N/A	#N/A	#N/A	#N/A	#N/A	#N/A	#N/A	#N/A	#N/A	#N/A	#N/A	#N/A	#N/A	#N/A	#N/A	#N/A	#N/A	#N/A	#N/A	#N/A	#N/A	#N/A	#N/A	#N/A	#N/A	#N/A	#N/A	#N/A	#N/A	#N/A	#N/A	#N/A	#N/A	#N/A	#N/A	#N/A	#N/A
P02768_KVPQVSTPTLVEVSR_K1(Formyl)	Serum albumin OS=Homo sapiens OX=9606 GN=ALB PE=1 SV=2	#N/A	#N/A	#N/A	#N/A	#N/A	#N/A	#N/A	#N/A	#N/A	#N/A	#N/A	#N/A	#N/A	#N/A	#N/A	#N/A	#N/A	#N/A	#N/A	#N/A	#N/A	#N/A	#N/A	#N/A	#N/A	#N/A	#N/A	#N/A	#N/A	#N/A	#N/A	#N/A	#N/A	#N/A	#N/A	#N/A	#N/A	#N/A	#N/A	#N/A	#N/A	#N/A	#N/A	#N/A	#N/A	#N/A	#N/A	#N/A
P02768_KVPQVSTPTLVEVSR_K1(HCysteinyl)	Serum albumin OS=Homo sapiens OX=9606 GN=ALB PE=1 SV=2	NA	NA	#N/A	NA	#N/A	NA	NA	#N/A	NA	#N/A	NA	NA	NA	#N/A	#N/A	NA	#N/A	NA	NA	NA	NA	NA	#N/A	NA	NA	#N/A	NA	NA	#N/A	NA	NA	NA	NA	#N/A	NA	NA	NA	#N/A	#N/A	NA	NA	NA	#N/A	NA	#N/A	NA	#N/A	NA
P02768_KVPQVSTPTLVEVSR_K1(HCysThiolactone)	Serum albumin OS=Homo sapiens OX=9606 GN=ALB PE=1 SV=2	NA	NA	NA	NA	NA	NA	#N/A	NA	#N/A	#N/A	NA	NA	NA	NA	#N/A	NA	NA	NA	NA	NA	NA	NA	NA	#N/A	NA	#N/A	NA	NA	NA	NA	NA	NA	NA	#N/A	NA	#N/A	NA	NA	NA	NA	NA	NA	NA	NA	#N/A	NA	NA	NA
P02768_KVPQVSTPTLVEVSRNLGK_	Serum albumin OS=Homo sapiens OX=9606 GN=ALB PE=1 SV=2	NA	#N/A	#N/A	NA	NA	NA	NA	#N/A	NA	#N/A	#N/A	NA	#N/A	NA	#N/A	#N/A	NA	#N/A	#N/A	NA	NA	#N/A	#N/A	NA	NA	#N/A	#N/A	NA	#N/A	#N/A	NA	NA	NA	#N/A	NA	NA	#N/A	#N/A	#N/A	#N/A	NA	#N/A	#N/A	NA	#N/A	NA	NA	#N/A
P02768_KVPQVSTPTLVEVSRNLGK_K1(Carbamyl)	Serum albumin OS=Homo sapiens OX=9606 GN=ALB PE=1 SV=2	NA	#N/A	#N/A	NA	#N/A	NA	#N/A	#N/A	#N/A	#N/A	#N/A	NA	#N/A	#N/A	#N/A	#N/A	#N/A	#N/A	#N/A	NA	NA	#N/A	#N/A	#N/A	NA	#N/A	#N/A	NA	#N/A	#N/A	NA	NA	NA	#N/A	NA	#N/A	#N/A	#N/A	#N/A	#N/A	NA	#N/A	#N/A	NA	#N/A	NA	#N/A	#N/A
P02768_KVPQVSTPTLVEVSRNLGK_K1(Formyl)	Serum albumin OS=Homo sapiens OX=9606 GN=ALB PE=1 SV=2	NA	NA	NA	#N/A	#N/A	#N/A	#N/A	#N/A	#N/A	NA	#N/A	#N/A	NA	#N/A	NA	NA	#N/A	NA	#N/A	#N/A	#N/A	NA	#N/A	#N/A	NA	NA	#N/A	NA	NA	NA	#N/A	#N/A	#N/A	NA	NA	#N/A	NA	#N/A	NA	#N/A	#N/A	#N/A	#N/A	#N/A	NA	NA	#N/A	#N/A
P02768_KVPQVSTPTLVEVSRNLGK_K1(HCysteinyl)	Serum albumin OS=Homo sapiens OX=9606 GN=ALB PE=1 SV=2	NA	#N/A	NA	NA	NA	NA	NA	#N/A	NA	NA	NA	NA	NA	NA	NA	NA	NA	NA	NA	NA	NA	#N/A	#N/A	NA	NA	NA	NA	NA	NA	NA	NA	NA	NA	NA	NA	NA	#N/A	#N/A	NA	NA	NA	NA	#N/A	NA	NA	NA	NA	NA
P02768_KYLYEIAR_	Serum albumin OS=Homo sapiens OX=9606 GN=ALB PE=1 SV=2	#N/A	#N/A	NA	#N/A	NA	NA	NA	NA	NA	#N/A	NA	NA	NA	NA	#N/A	NA	NA	NA	NA	NA	#N/A	#N/A	NA	NA	#N/A	#N/A	NA	#N/A	NA	NA	#N/A	#N/A	NA	#N/A	#N/A	NA	#N/A	NA	NA	NA	NA	NA	NA	#N/A	#N/A	#N/A	NA	NA
P02768_LAKTYETTLEK_	Serum albumin OS=Homo sapiens OX=9606 GN=ALB PE=1 SV=2	#N/A	NA	#N/A	NA	NA	NA	NA	NA	NA	NA	NA	NA	NA	NA	NA	NA	NA	NA	NA	NA	NA	NA	NA	NA	#N/A	NA	NA	#N/A	#N/A	NA	NA	NA	NA	NA	#N/A	NA	NA	NA	#N/A	NA	NA	NA	NA	NA	NA	#N/A	NA	NA
P02768_LAKTYETTLEK_K3(Carbamyl)	Serum albumin OS=Homo sapiens OX=9606 GN=ALB PE=1 SV=2	#N/A	#N/A	#N/A	#N/A	#N/A	#N/A	NA	#N/A	NA	#N/A	#N/A	#N/A	#N/A	#N/A	#N/A	#N/A	#N/A	#N/A	NA	#N/A	#N/A	#N/A	#N/A	NA	#N/A	#N/A	#N/A	#N/A	#N/A	#N/A	#N/A	#N/A	#N/A	#N/A	#N/A	NA	#N/A	#N/A	#N/A	NA	#N/A	#N/A	#N/A	#N/A	#N/A	#N/A	#N/A	#N/A
P02768_LAKTYETTLEK_K3(Formyl)	Serum albumin OS=Homo sapiens OX=9606 GN=ALB PE=1 SV=2	NA	#N/A	NA	NA	NA	NA	#N/A	NA	#N/A	NA	#N/A	NA	NA	NA	NA	NA	NA	NA	#N/A	NA	NA	#N/A	NA	#N/A	NA	NA	#N/A	NA	NA	NA	NA	NA	NA	NA	NA	#N/A	#N/A	NA	NA	#N/A	NA	#N/A	NA	NA	NA	NA	NA	#N/A
P02768_LDELRDEGK_	Serum albumin OS=Homo sapiens OX=9606 GN=ALB PE=1 SV=2	#N/A	#N/A	#N/A	#N/A	#N/A	#N/A	#N/A	#N/A	#N/A	#N/A	#N/A	#N/A	#N/A	#N/A	#N/A	#N/A	#N/A	#N/A	#N/A	#N/A	#N/A	#N/A	#N/A	#N/A	#N/A	#N/A	#N/A	#N/A	#N/A	#N/A	#N/A	#N/A	#N/A	#N/A	#N/A	#N/A	#N/A	#N/A	#N/A	#N/A	#N/A	#N/A	#N/A	#N/A	#N/A	#N/A	#N/A	#N/A
P02768_LKECCEKPLLEK_	Serum albumin OS=Homo sapiens OX=9606 GN=ALB PE=1 SV=2	NA	#N/A	#N/A	NA	NA	#N/A	#N/A	NA	#N/A	#N/A	NA	#N/A	#N/A	NA	#N/A	#N/A	NA	#N/A	#N/A	#N/A	NA	#N/A	NA	#N/A	NA	#N/A	NA	NA	#N/A	#N/A	NA	NA	#N/A	#N/A	NA	#N/A	#N/A	NA	#N/A	#N/A	#N/A	NA	NA	NA	#N/A	NA	NA	NA
P02768_LVAASQAALG_	Serum albumin OS=Homo sapiens OX=9606 GN=ALB PE=1 SV=2	#N/A	NA	NA	NA	#N/A	NA	NA	#N/A	NA	#N/A	NA	NA	NA	#N/A	#N/A	NA	#N/A	NA	NA	NA	NA	NA	#N/A	NA	#N/A	#N/A	NA	#N/A	NA	NA	NA	NA	NA	#N/A	#N/A	NA	NA	#N/A	NA	NA	NA	NA	#N/A	NA	#N/A	#N/A	#N/A	NA
P02768_LVAASQAALGL_	Serum albumin OS=Homo sapiens OX=9606 GN=ALB PE=1 SV=2	#N/A	#N/A	#N/A	#N/A	#N/A	#N/A	#N/A	#N/A	#N/A	#N/A	#N/A	#N/A	#N/A	#N/A	#N/A	#N/A	#N/A	#N/A	#N/A	#N/A	#N/A	#N/A	#N/A	#N/A	#N/A	#N/A	#N/A	#N/A	#N/A	#N/A	#N/A	#N/A	#N/A	#N/A	#N/A	#N/A	#N/A	#N/A	#N/A	#N/A	#N/A	#N/A	#N/A	#N/A	#N/A	#N/A	#N/A	#N/A
P02768_LVNEVTEFAK_	Serum albumin OS=Homo sapiens OX=9606 GN=ALB PE=1 SV=2	#N/A	#N/A	#N/A	#N/A	#N/A	#N/A	#N/A	#N/A	#N/A	#N/A	#N/A	#N/A	#N/A	#N/A	#N/A	#N/A	#N/A	#N/A	#N/A	#N/A	#N/A	#N/A	#N/A	#N/A	#N/A	#N/A	#N/A	#N/A	#N/A	#N/A	#N/A	#N/A	#N/A	#N/A	#N/A	#N/A	#N/A	#N/A	#N/A	#N/A	#N/A	#N/A	#N/A	#N/A	#N/A	#N/A	#N/A	#N/A
P02768_LVNEVTEFAK_K10(Carbamyl)	Serum albumin OS=Homo sapiens OX=9606 GN=ALB PE=1 SV=2	#N/A	#N/A	#N/A	NA	#N/A	#N/A	#N/A	#N/A	#N/A	NA	#N/A	#N/A	#N/A	#N/A	NA	#N/A	#N/A	#N/A	#N/A	#N/A	NA	#N/A	#N/A	#N/A	#N/A	NA	#N/A	#N/A	#N/A	#N/A	NA	NA	#N/A	NA	#N/A	#N/A	#N/A	#N/A	#N/A	#N/A	#N/A	#N/A	#N/A	NA	NA	#N/A	#N/A	#N/A
P02768_LVNEVTEFAK_K10(Formyl)	Serum albumin OS=Homo sapiens OX=9606 GN=ALB PE=1 SV=2	#N/A	#N/A	#N/A	#N/A	#N/A	#N/A	#N/A	#N/A	#N/A	#N/A	#N/A	#N/A	#N/A	#N/A	#N/A	#N/A	#N/A	#N/A	NA	#N/A	#N/A	#N/A	#N/A	#N/A	#N/A	#N/A	#N/A	#N/A	#N/A	#N/A	#N/A	#N/A	#N/A	#N/A	#N/A	#N/A	#N/A	#N/A	#N/A	NA	#N/A	#N/A	#N/A	#N/A	#N/A	#N/A	#N/A	#N/A
P02768_LVNEVTEFAK_K10(HCysteinyl)	Serum albumin OS=Homo sapiens OX=9606 GN=ALB PE=1 SV=2	NA	#N/A	#N/A	#N/A	#N/A	#N/A	#N/A	#N/A	#N/A	#N/A	#N/A	#N/A	#N/A	#N/A	#N/A	#N/A	#N/A	#N/A	#N/A	#N/A	#N/A	#N/A	#N/A	#N/A	NA	#N/A	#N/A	NA	#N/A	#N/A	#N/A	#N/A	#N/A	#N/A	NA	#N/A	#N/A	#N/A	#N/A	#N/A	#N/A	#N/A	#N/A	#N/A	#N/A	NA	#N/A	#N/A
P02768_LVNEVTEFAK_K10(HCysThiolactone)	Serum albumin OS=Homo sapiens OX=9606 GN=ALB PE=1 SV=2	NA	#N/A	#N/A	NA	#N/A	#N/A	#N/A	#N/A	#N/A	#N/A	NA	#N/A	NA	#N/A	#N/A	NA	#N/A	NA	#N/A	#N/A	NA	#N/A	#N/A	#N/A	NA	#N/A	NA	NA	#N/A	NA	NA	NA	#N/A	#N/A	NA	#N/A	#N/A	#N/A	#N/A	#N/A	#N/A	NA	#N/A	NA	#N/A	NA	#N/A	NA
P02768_LVNEVTEFAKTCVADESAENCDK_	Serum albumin OS=Homo sapiens OX=9606 GN=ALB PE=1 SV=2	NA	NA	#N/A	NA	NA	NA	NA	NA	NA	NA	NA	NA	NA	NA	NA	NA	NA	NA	NA	NA	NA	NA	NA	NA	NA	NA	NA	NA	#N/A	NA	NA	NA	NA	NA	NA	NA	NA	NA	#N/A	NA	NA	NA	NA	NA	NA	NA	NA	NA
P02768_LVNEVTEFAKTCVADESAENCDK_K10(Carbamyl)	Serum albumin OS=Homo sapiens OX=9606 GN=ALB PE=1 SV=2	NA	#N/A	#N/A	NA	#N/A	#N/A	#N/A	#N/A	#N/A	NA	NA	#N/A	#N/A	#N/A	NA	#N/A	#N/A	#N/A	NA	#N/A	NA	#N/A	#N/A	#N/A	NA	NA	NA	NA	#N/A	#N/A	NA	NA	#N/A	NA	NA	#N/A	#N/A	#N/A	#N/A	NA	#N/A	NA	#N/A	NA	NA	NA	#N/A	NA
P02768_LVTDLTK_	Serum albumin OS=Homo sapiens OX=9606 GN=ALB PE=1 SV=2	#N/A	NA	NA	#N/A	NA	#N/A	#N/A	#N/A	#N/A	#N/A	#N/A	#N/A	#N/A	NA	#N/A	#N/A	NA	#N/A	NA	#N/A	#N/A	NA	#N/A	#N/A	#N/A	#N/A	#N/A	#N/A	NA	#N/A	#N/A	#N/A	#N/A	#N/A	#N/A	#N/A	NA	#N/A	NA	NA	#N/A	#N/A	#N/A	#N/A	#N/A	#N/A	NA	#N/A
P02768_NECFLQHK_	Serum albumin OS=Homo sapiens OX=9606 GN=ALB PE=1 SV=2	#N/A	#N/A	#N/A	#N/A	#N/A	#N/A	#N/A	#N/A	#N/A	#N/A	#N/A	#N/A	#N/A	#N/A	#N/A	#N/A	#N/A	#N/A	#N/A	#N/A	#N/A	#N/A	#N/A	#N/A	#N/A	#N/A	#N/A	#N/A	#N/A	#N/A	#N/A	#N/A	#N/A	#N/A	#N/A	#N/A	#N/A	#N/A	#N/A	#N/A	#N/A	#N/A	#N/A	#N/A	#N/A	#N/A	#N/A	#N/A
P02768_NECFLQHKDDNPNLPR_	Serum albumin OS=Homo sapiens OX=9606 GN=ALB PE=1 SV=2	#N/A	NA	NA	#N/A	NA	NA	NA	NA	NA	NA	NA	NA	NA	NA	NA	NA	NA	NA	NA	NA	#N/A	NA	NA	NA	#N/A	NA	NA	#N/A	NA	NA	#N/A	#N/A	NA	NA	#N/A	NA	NA	NA	NA	NA	NA	NA	NA	#N/A	NA	#N/A	NA	NA
P02768_PCFSALEVDETYVPK_	Serum albumin OS=Homo sapiens OX=9606 GN=ALB PE=1 SV=2	NA	NA	#N/A	NA	NA	#N/A	NA	NA	NA	NA	NA	#N/A	NA	NA	NA	NA	NA	NA	NA	#N/A	NA	NA	NA	NA	NA	NA	NA	NA	#N/A	NA	NA	NA	#N/A	NA	NA	NA	NA	NA	#N/A	NA	#N/A	NA	NA	NA	NA	NA	NA	NA
P02768_PLVEEPQNLIK_	Serum albumin OS=Homo sapiens OX=9606 GN=ALB PE=1 SV=2	#N/A	#N/A	#N/A	#N/A	#N/A	#N/A	#N/A	#N/A	#N/A	#N/A	#N/A	#N/A	#N/A	#N/A	#N/A	#N/A	#N/A	#N/A	#N/A	#N/A	#N/A	#N/A	#N/A	#N/A	#N/A	#N/A	#N/A	#N/A	#N/A	#N/A	#N/A	#N/A	#N/A	#N/A	#N/A	#N/A	#N/A	#N/A	#N/A	#N/A	#N/A	#N/A	#N/A	#N/A	#N/A	#N/A	#N/A	#N/A
P02768_PLVEEPQNLIK_K11(Formyl)	Serum albumin OS=Homo sapiens OX=9606 GN=ALB PE=1 SV=2	NA	NA	NA	NA	NA	NA	#N/A	NA	#N/A	NA	NA	NA	NA	NA	NA	NA	NA	NA	NA	NA	NA	NA	NA	#N/A	NA	NA	NA	NA	NA	NA	NA	NA	NA	NA	NA	#N/A	NA	NA	NA	NA	NA	NA	NA	NA	NA	NA	NA	NA
P02768_QNCELFEQLGEYK_	Serum albumin OS=Homo sapiens OX=9606 GN=ALB PE=1 SV=2	#N/A	#N/A	#N/A	#N/A	#N/A	#N/A	#N/A	#N/A	#N/A	#N/A	#N/A	#N/A	#N/A	#N/A	#N/A	#N/A	#N/A	#N/A	#N/A	#N/A	#N/A	#N/A	#N/A	#N/A	#N/A	#N/A	#N/A	#N/A	#N/A	#N/A	#N/A	#N/A	#N/A	#N/A	#N/A	#N/A	#N/A	#N/A	#N/A	#N/A	#N/A	#N/A	#N/A	#N/A	#N/A	#N/A	#N/A	#N/A
P02768_QNCELFEQLGEYK_K13(Carbamyl)	Serum albumin OS=Homo sapiens OX=9606 GN=ALB PE=1 SV=2	NA	NA	NA	NA	NA	#N/A	#N/A	NA	#N/A	NA	NA	#N/A	NA	NA	NA	NA	NA	NA	NA	#N/A	NA	NA	NA	#N/A	NA	NA	NA	NA	NA	NA	NA	NA	#N/A	NA	NA	#N/A	NA	NA	NA	NA	#N/A	NA	NA	NA	NA	NA	NA	NA
P02768_QNCELFEQLGEYK_K13(Formyl)	Serum albumin OS=Homo sapiens OX=9606 GN=ALB PE=1 SV=2	#N/A	NA	#N/A	NA	#N/A	#N/A	#N/A	NA	#N/A	#N/A	#N/A	#N/A	NA	#N/A	#N/A	NA	#N/A	NA	NA	#N/A	NA	NA	NA	#N/A	#N/A	#N/A	#N/A	#N/A	#N/A	NA	NA	NA	#N/A	#N/A	#N/A	#N/A	NA	NA	#N/A	NA	#N/A	#N/A	NA	NA	#N/A	#N/A	#N/A	#N/A
P02768_QNCELFEQLGEYK_K13(HCysteinyl)	Serum albumin OS=Homo sapiens OX=9606 GN=ALB PE=1 SV=2	NA	#N/A	NA	NA	NA	NA	#N/A	#N/A	#N/A	NA	#N/A	NA	NA	NA	NA	NA	NA	NA	NA	NA	NA	#N/A	#N/A	#N/A	NA	NA	#N/A	NA	NA	NA	NA	NA	NA	NA	NA	#N/A	#N/A	#N/A	NA	NA	NA	#N/A	#N/A	NA	NA	NA	NA	#N/A
P02768_QNCELFEQLGEYK_K13(HCysThiolactone)	Serum albumin OS=Homo sapiens OX=9606 GN=ALB PE=1 SV=2	NA	NA	NA	NA	#N/A	NA	#N/A	NA	#N/A	NA	#N/A	NA	#N/A	#N/A	NA	#N/A	#N/A	#N/A	NA	NA	NA	NA	NA	#N/A	NA	NA	#N/A	NA	NA	#N/A	NA	NA	NA	NA	NA	#N/A	NA	NA	NA	NA	NA	#N/A	NA	NA	NA	NA	#N/A	#N/A
P02768_QNCELFEQLGEYKFQNALLVR_	Serum albumin OS=Homo sapiens OX=9606 GN=ALB PE=1 SV=2	NA	NA	NA	NA	NA	NA	NA	NA	NA	NA	NA	NA	NA	NA	NA	NA	NA	NA	#N/A	NA	NA	NA	NA	NA	NA	NA	NA	NA	NA	NA	NA	NA	NA	NA	NA	NA	NA	NA	NA	#N/A	NA	NA	NA	NA	NA	NA	NA	NA
P02768_QTALVELVK_	Serum albumin OS=Homo sapiens OX=9606 GN=ALB PE=1 SV=2	#N/A	#N/A	#N/A	#N/A	#N/A	#N/A	#N/A	#N/A	#N/A	#N/A	#N/A	#N/A	#N/A	#N/A	#N/A	#N/A	#N/A	#N/A	#N/A	#N/A	#N/A	#N/A	#N/A	#N/A	#N/A	#N/A	#N/A	#N/A	#N/A	#N/A	#N/A	#N/A	#N/A	#N/A	#N/A	#N/A	#N/A	#N/A	#N/A	#N/A	#N/A	#N/A	#N/A	#N/A	#N/A	#N/A	#N/A	#N/A
P02768_QTALVELVK_K9(Carbamyl)	Serum albumin OS=Homo sapiens OX=9606 GN=ALB PE=1 SV=2	NA	#N/A	#N/A	#N/A	#N/A	#N/A	#N/A	#N/A	#N/A	#N/A	NA	#N/A	#N/A	#N/A	#N/A	#N/A	#N/A	#N/A	#N/A	#N/A	#N/A	#N/A	#N/A	#N/A	NA	#N/A	NA	NA	#N/A	#N/A	#N/A	#N/A	#N/A	#N/A	NA	#N/A	#N/A	#N/A	#N/A	#N/A	#N/A	NA	#N/A	#N/A	#N/A	NA	#N/A	NA
P02768_QTALVELVK_K9(Formyl)	Serum albumin OS=Homo sapiens OX=9606 GN=ALB PE=1 SV=2	NA	#N/A	#N/A	#N/A	#N/A	#N/A	#N/A	#N/A	#N/A	#N/A	#N/A	#N/A	#N/A	#N/A	#N/A	#N/A	#N/A	#N/A	#N/A	#N/A	#N/A	#N/A	#N/A	#N/A	NA	#N/A	#N/A	NA	#N/A	#N/A	#N/A	#N/A	#N/A	#N/A	NA	#N/A	#N/A	#N/A	#N/A	#N/A	#N/A	#N/A	#N/A	#N/A	#N/A	NA	#N/A	#N/A
P02768_QTALVELVK_K9(HCysteinyl)	Serum albumin OS=Homo sapiens OX=9606 GN=ALB PE=1 SV=2	NA	#N/A	#N/A	#N/A	#N/A	NA	#N/A	#N/A	#N/A	NA	#N/A	NA	#N/A	#N/A	NA	#N/A	#N/A	#N/A	NA	NA	#N/A	#N/A	#N/A	#N/A	NA	NA	#N/A	NA	#N/A	#N/A	#N/A	#N/A	NA	NA	NA	#N/A	#N/A	#N/A	#N/A	NA	NA	#N/A	#N/A	#N/A	NA	NA	#N/A	#N/A
P02768_QTALVELVK_K9(HCysThiolactone)	Serum albumin OS=Homo sapiens OX=9606 GN=ALB PE=1 SV=2	NA	NA	#N/A	NA	NA	NA	#N/A	NA	#N/A	NA	#N/A	NA	#N/A	NA	NA	#N/A	NA	#N/A	#N/A	NA	NA	NA	NA	#N/A	NA	NA	#N/A	NA	#N/A	#N/A	NA	NA	NA	NA	NA	#N/A	NA	NA	#N/A	#N/A	NA	#N/A	NA	NA	NA	NA	NA	#N/A
P02768_RPCFSALEVDETYVPK_	Serum albumin OS=Homo sapiens OX=9606 GN=ALB PE=1 SV=2	#N/A	#N/A	#N/A	NA	NA	#N/A	#N/A	#N/A	#N/A	NA	NA	#N/A	#N/A	NA	NA	#N/A	NA	#N/A	#N/A	#N/A	NA	#N/A	#N/A	#N/A	#N/A	NA	NA	#N/A	#N/A	#N/A	NA	NA	#N/A	NA	#N/A	#N/A	#N/A	#N/A	#N/A	#N/A	#N/A	NA	#N/A	NA	NA	#N/A	NA	NA
P02768_RYKAAFTECCQAADK_	Serum albumin OS=Homo sapiens OX=9606 GN=ALB PE=1 SV=2	NA	NA	NA	NA	NA	NA	NA	NA	NA	NA	NA	NA	#N/A	NA	NA	#N/A	NA	#N/A	NA	NA	NA	NA	NA	NA	NA	NA	NA	NA	NA	#N/A	NA	NA	NA	NA	NA	NA	NA	NA	NA	NA	NA	NA	NA	NA	NA	NA	NA	NA
P02768_SHCIAEVENDEMPADLPSLAADFVESK_	Serum albumin OS=Homo sapiens OX=9606 GN=ALB PE=1 SV=2	#N/A	#N/A	#N/A	#N/A	#N/A	#N/A	#N/A	#N/A	#N/A	#N/A	#N/A	#N/A	#N/A	#N/A	#N/A	#N/A	#N/A	#N/A	#N/A	#N/A	#N/A	#N/A	#N/A	#N/A	#N/A	#N/A	#N/A	#N/A	#N/A	#N/A	#N/A	#N/A	#N/A	#N/A	#N/A	#N/A	#N/A	#N/A	#N/A	#N/A	#N/A	#N/A	#N/A	#N/A	#N/A	#N/A	#N/A	#N/A
P02768_SHCIAEVENDEMPADLPSLAADFVESK_H2(Oxidation)	Serum albumin OS=Homo sapiens OX=9606 GN=ALB PE=1 SV=2	NA	NA	NA	NA	NA	NA	NA	NA	NA	NA	NA	NA	NA	NA	NA	NA	NA	NA	#N/A	NA	NA	NA	NA	NA	NA	NA	NA	NA	NA	NA	NA	NA	NA	NA	NA	NA	NA	NA	NA	#N/A	NA	NA	NA	NA	NA	NA	NA	NA
P02768_SHCIAEVENDEMPADLPSLAADFVESK_H2(Oxidation)M12(Oxidation)	Serum albumin OS=Homo sapiens OX=9606 GN=ALB PE=1 SV=2	NA	NA	NA	NA	NA	NA	#N/A	NA	#N/A	NA	NA	NA	NA	NA	NA	NA	NA	NA	NA	NA	NA	NA	NA	#N/A	NA	NA	NA	NA	NA	NA	NA	NA	NA	NA	NA	#N/A	NA	NA	NA	NA	NA	NA	NA	NA	NA	NA	NA	NA
P02768_SHCIAEVENDEMPADLPSLAADFVESK_M12(Oxidation)	Serum albumin OS=Homo sapiens OX=9606 GN=ALB PE=1 SV=2	#N/A	#N/A	#N/A	#N/A	#N/A	#N/A	#N/A	#N/A	#N/A	#N/A	#N/A	#N/A	#N/A	#N/A	#N/A	#N/A	#N/A	#N/A	#N/A	#N/A	#N/A	#N/A	#N/A	#N/A	#N/A	#N/A	#N/A	#N/A	#N/A	#N/A	#N/A	#N/A	#N/A	#N/A	#N/A	#N/A	#N/A	#N/A	#N/A	#N/A	#N/A	#N/A	#N/A	#N/A	#N/A	#N/A	#N/A	#N/A
P02768_SHCIAEVENDEMPADLPSLAADFVESKDVCK_	Serum albumin OS=Homo sapiens OX=9606 GN=ALB PE=1 SV=2	#N/A	#N/A	NA	NA	NA	#N/A	#N/A	NA	#N/A	#N/A	#N/A	#N/A	#N/A	NA	#N/A	#N/A	NA	#N/A	#N/A	#N/A	NA	#N/A	NA	#N/A	#N/A	#N/A	#N/A	#N/A	NA	#N/A	NA	NA	#N/A	#N/A	#N/A	#N/A	#N/A	NA	NA	#N/A	#N/A	#N/A	NA	NA	#N/A	#N/A	NA	#N/A
P02768_SLHTLFGDK_	Serum albumin OS=Homo sapiens OX=9606 GN=ALB PE=1 SV=2	NA	NA	NA	NA	NA	NA	#N/A	NA	#N/A	NA	#N/A	NA	NA	NA	NA	NA	NA	NA	NA	NA	NA	NA	NA	#N/A	NA	NA	#N/A	NA	NA	NA	NA	NA	NA	NA	NA	#N/A	NA	NA	NA	NA	NA	#N/A	NA	NA	NA	NA	NA	#N/A
P02768_SLHTLFGDK_K9(Formyl)	Serum albumin OS=Homo sapiens OX=9606 GN=ALB PE=1 SV=2	NA	NA	#N/A	#N/A	NA	NA	#N/A	#N/A	#N/A	#N/A	#N/A	NA	#N/A	NA	#N/A	#N/A	NA	#N/A	NA	NA	#N/A	NA	#N/A	#N/A	NA	#N/A	#N/A	NA	#N/A	#N/A	#N/A	#N/A	NA	#N/A	NA	#N/A	NA	#N/A	#N/A	NA	NA	#N/A	#N/A	#N/A	#N/A	NA	NA	#N/A
P02768_TCVADESAENCDK_	Serum albumin OS=Homo sapiens OX=9606 GN=ALB PE=1 SV=2	#N/A	#N/A	#N/A	#N/A	#N/A	#N/A	#N/A	#N/A	#N/A	#N/A	#N/A	#N/A	#N/A	#N/A	#N/A	#N/A	#N/A	#N/A	#N/A	#N/A	#N/A	#N/A	#N/A	#N/A	#N/A	#N/A	#N/A	#N/A	#N/A	#N/A	#N/A	#N/A	#N/A	#N/A	#N/A	#N/A	#N/A	#N/A	#N/A	#N/A	#N/A	#N/A	#N/A	#N/A	#N/A	#N/A	#N/A	#N/A
P02768_TCVADESAENCDK_K13(Carbamyl)	Serum albumin OS=Homo sapiens OX=9606 GN=ALB PE=1 SV=2	NA	#N/A	#N/A	NA	NA	#N/A	NA	NA	NA	NA	NA	#N/A	NA	NA	NA	NA	NA	NA	NA	#N/A	NA	#N/A	NA	NA	NA	NA	NA	NA	#N/A	NA	NA	NA	#N/A	NA	NA	NA	#N/A	NA	#N/A	NA	#N/A	NA	NA	NA	NA	NA	NA	NA
P02768_TCVADESAENCDK_K13(Formyl)	Serum albumin OS=Homo sapiens OX=9606 GN=ALB PE=1 SV=2	#N/A	#N/A	#N/A	NA	NA	#N/A	#N/A	#N/A	#N/A	#N/A	NA	#N/A	#N/A	NA	#N/A	#N/A	NA	#N/A	#N/A	#N/A	NA	#N/A	#N/A	#N/A	#N/A	#N/A	NA	#N/A	#N/A	#N/A	NA	NA	#N/A	#N/A	#N/A	#N/A	#N/A	#N/A	#N/A	#N/A	#N/A	NA	#N/A	NA	#N/A	#N/A	NA	NA
P02768_TCVADESAENCDK_K13(HCysteinyl)	Serum albumin OS=Homo sapiens OX=9606 GN=ALB PE=1 SV=2	NA	NA	NA	NA	NA	#N/A	NA	NA	NA	#N/A	NA	#N/A	NA	NA	#N/A	NA	NA	NA	#N/A	#N/A	NA	NA	NA	NA	NA	#N/A	NA	NA	NA	NA	NA	NA	#N/A	#N/A	NA	NA	NA	NA	NA	#N/A	#N/A	NA	NA	NA	#N/A	NA	NA	NA
P02768_TCVADESAENCDK_K13(HCysThiolactone)	Serum albumin OS=Homo sapiens OX=9606 GN=ALB PE=1 SV=2	#N/A	#N/A	#N/A	NA	#N/A	#N/A	NA	#N/A	NA	NA	#N/A	#N/A	NA	#N/A	NA	NA	#N/A	NA	NA	#N/A	NA	#N/A	#N/A	NA	#N/A	NA	#N/A	#N/A	#N/A	NA	NA	NA	#N/A	NA	#N/A	NA	#N/A	#N/A	#N/A	NA	#N/A	#N/A	#N/A	NA	NA	#N/A	#N/A	#N/A
P02768_TCVADESAENCDKSLHTLFGDK_K13(Carbamyl)	Serum albumin OS=Homo sapiens OX=9606 GN=ALB PE=1 SV=2	NA	NA	NA	NA	NA	NA	#N/A	#N/A	#N/A	NA	NA	NA	NA	NA	NA	NA	NA	NA	NA	NA	NA	NA	#N/A	#N/A	NA	NA	NA	NA	NA	NA	NA	NA	NA	NA	NA	#N/A	NA	#N/A	NA	NA	NA	NA	#N/A	NA	NA	NA	NA	NA
P02768_TCVADESAENCDKSLHTLFGDK_K13(Formyl)	Serum albumin OS=Homo sapiens OX=9606 GN=ALB PE=1 SV=2	NA	NA	#N/A	NA	NA	NA	NA	#N/A	NA	NA	NA	NA	NA	NA	NA	NA	NA	NA	NA	NA	NA	NA	#N/A	NA	NA	NA	NA	NA	#N/A	NA	NA	NA	NA	NA	NA	NA	NA	#N/A	#N/A	NA	NA	NA	#N/A	NA	NA	NA	NA	NA
P02768_TYETTLEK_	Serum albumin OS=Homo sapiens OX=9606 GN=ALB PE=1 SV=2	#N/A	#N/A	#N/A	#N/A	NA	#N/A	#N/A	#N/A	#N/A	#N/A	#N/A	#N/A	#N/A	NA	#N/A	#N/A	NA	#N/A	#N/A	#N/A	#N/A	#N/A	#N/A	#N/A	#N/A	#N/A	#N/A	#N/A	#N/A	#N/A	#N/A	#N/A	#N/A	#N/A	#N/A	#N/A	#N/A	#N/A	#N/A	#N/A	#N/A	#N/A	#N/A	#N/A	#N/A	#N/A	NA	#N/A
P02768_TYETTLEK_K8(Carbamyl)	Serum albumin OS=Homo sapiens OX=9606 GN=ALB PE=1 SV=2	#N/A	NA	NA	#N/A	NA	NA	NA	NA	NA	#N/A	#N/A	NA	#N/A	NA	#N/A	#N/A	NA	#N/A	NA	NA	#N/A	NA	NA	NA	#N/A	#N/A	#N/A	#N/A	NA	#N/A	#N/A	#N/A	NA	#N/A	#N/A	NA	NA	NA	NA	NA	NA	#N/A	NA	#N/A	#N/A	#N/A	NA	#N/A
P02768_TYETTLEK_K8(Formyl)	Serum albumin OS=Homo sapiens OX=9606 GN=ALB PE=1 SV=2	#N/A	#N/A	#N/A	#N/A	#N/A	#N/A	#N/A	NA	#N/A	NA	#N/A	#N/A	#N/A	#N/A	NA	#N/A	#N/A	#N/A	NA	#N/A	#N/A	#N/A	NA	#N/A	#N/A	NA	#N/A	#N/A	#N/A	#N/A	#N/A	#N/A	#N/A	NA	#N/A	#N/A	#N/A	NA	#N/A	NA	#N/A	#N/A	NA	#N/A	NA	#N/A	#N/A	#N/A
P02768_TYETTLEK_K8(HCysteinyl)	Serum albumin OS=Homo sapiens OX=9606 GN=ALB PE=1 SV=2	#N/A	NA	#N/A	NA	#N/A	NA	#N/A	NA	#N/A	#N/A	NA	NA	#N/A	#N/A	#N/A	#N/A	#N/A	#N/A	NA	NA	NA	NA	NA	#N/A	#N/A	#N/A	NA	#N/A	#N/A	#N/A	NA	NA	NA	#N/A	#N/A	#N/A	NA	NA	#N/A	NA	NA	NA	NA	NA	#N/A	#N/A	#N/A	NA
P02768_VFDEFK_	Serum albumin OS=Homo sapiens OX=9606 GN=ALB PE=1 SV=2	NA	#N/A	#N/A	#N/A	NA	NA	#N/A	#N/A	#N/A	#N/A	#N/A	NA	#N/A	NA	#N/A	#N/A	NA	#N/A	NA	NA	#N/A	#N/A	#N/A	#N/A	NA	#N/A	#N/A	NA	#N/A	#N/A	#N/A	#N/A	NA	#N/A	NA	#N/A	#N/A	#N/A	#N/A	NA	NA	#N/A	#N/A	#N/A	#N/A	NA	NA	#N/A
P02768_VFDEFKPLVEEPQNLIK_	Serum albumin OS=Homo sapiens OX=9606 GN=ALB PE=1 SV=2	#N/A	#N/A	#N/A	#N/A	#N/A	#N/A	#N/A	#N/A	#N/A	#N/A	#N/A	#N/A	#N/A	#N/A	#N/A	#N/A	#N/A	#N/A	#N/A	#N/A	#N/A	#N/A	#N/A	#N/A	#N/A	#N/A	#N/A	#N/A	#N/A	#N/A	#N/A	#N/A	#N/A	#N/A	#N/A	#N/A	#N/A	#N/A	#N/A	#N/A	#N/A	#N/A	#N/A	#N/A	#N/A	#N/A	#N/A	#N/A
P02768_VFDEFKPLVEEPQNLIK_K17(Formyl)	Serum albumin OS=Homo sapiens OX=9606 GN=ALB PE=1 SV=2	NA	NA	NA	NA	NA	#N/A	#N/A	NA	#N/A	NA	NA	#N/A	NA	NA	NA	NA	NA	NA	NA	#N/A	NA	NA	NA	#N/A	NA	NA	NA	NA	NA	NA	NA	NA	#N/A	NA	NA	#N/A	NA	NA	NA	NA	#N/A	NA	NA	NA	NA	NA	NA	NA
P02768_VFDEFKPLVEEPQNLIK_K6(Carbamyl)	Serum albumin OS=Homo sapiens OX=9606 GN=ALB PE=1 SV=2	#N/A	NA	NA	NA	NA	#N/A	NA	NA	NA	NA	NA	#N/A	NA	NA	NA	NA	NA	NA	NA	#N/A	NA	NA	NA	NA	#N/A	NA	NA	#N/A	NA	NA	NA	NA	#N/A	NA	#N/A	NA	NA	NA	NA	NA	#N/A	NA	NA	NA	NA	#N/A	NA	NA
P02768_VFDEFKPLVEEPQNLIK_K6(Formyl)	Serum albumin OS=Homo sapiens OX=9606 GN=ALB PE=1 SV=2	NA	#N/A	NA	NA	NA	#N/A	NA	NA	NA	NA	NA	#N/A	NA	NA	NA	NA	NA	NA	NA	#N/A	NA	#N/A	NA	NA	NA	NA	NA	NA	NA	NA	NA	NA	#N/A	NA	NA	NA	#N/A	NA	NA	NA	#N/A	NA	NA	NA	NA	NA	NA	NA
P02768_VPQVSTPTLVEVSR_	Serum albumin OS=Homo sapiens OX=9606 GN=ALB PE=1 SV=2	NA	#N/A	#N/A	#N/A	#N/A	#N/A	#N/A	#N/A	#N/A	NA	NA	#N/A	#N/A	#N/A	NA	#N/A	#N/A	#N/A	#N/A	#N/A	#N/A	#N/A	#N/A	#N/A	NA	NA	NA	NA	#N/A	#N/A	#N/A	#N/A	#N/A	NA	NA	#N/A	#N/A	#N/A	#N/A	#N/A	#N/A	NA	#N/A	#N/A	NA	NA	#N/A	NA
P02768_VPQVSTPTLVEVSR_R14(Carbamyl)	Serum albumin OS=Homo sapiens OX=9606 GN=ALB PE=1 SV=2	NA	NA	#N/A	NA	NA	NA	#N/A	NA	#N/A	NA	NA	NA	NA	NA	NA	NA	NA	NA	#N/A	NA	NA	NA	NA	#N/A	NA	NA	NA	NA	#N/A	NA	NA	NA	NA	NA	NA	#N/A	NA	NA	#N/A	#N/A	NA	NA	NA	NA	NA	NA	NA	NA
P02768_VPQVSTPTLVEVSRNLGK_	Serum albumin OS=Homo sapiens OX=9606 GN=ALB PE=1 SV=2	#N/A	#N/A	#N/A	#N/A	#N/A	#N/A	#N/A	#N/A	#N/A	#N/A	#N/A	#N/A	#N/A	#N/A	#N/A	#N/A	#N/A	#N/A	#N/A	#N/A	#N/A	#N/A	#N/A	#N/A	#N/A	#N/A	#N/A	#N/A	#N/A	#N/A	#N/A	#N/A	#N/A	#N/A	#N/A	#N/A	#N/A	#N/A	#N/A	#N/A	#N/A	#N/A	#N/A	#N/A	#N/A	#N/A	#N/A	#N/A
P02768_VPQVSTPTLVEVSRNLGK_K18(Formyl)	Serum albumin OS=Homo sapiens OX=9606 GN=ALB PE=1 SV=2	NA	NA	NA	NA	NA	NA	#N/A	NA	#N/A	NA	NA	NA	NA	NA	NA	NA	NA	NA	NA	NA	NA	NA	NA	#N/A	NA	NA	NA	NA	NA	NA	NA	NA	NA	NA	NA	#N/A	NA	NA	NA	NA	NA	NA	NA	NA	NA	NA	NA	NA
P02768_VPQVSTPTLVEVSRNLGKVGSK_	Serum albumin OS=Homo sapiens OX=9606 GN=ALB PE=1 SV=2	NA	#N/A	#N/A	NA	NA	NA	NA	NA	NA	NA	NA	NA	NA	NA	NA	NA	NA	NA	NA	NA	NA	#N/A	NA	NA	NA	NA	NA	NA	#N/A	NA	NA	NA	NA	NA	NA	NA	#N/A	NA	#N/A	NA	NA	NA	NA	NA	NA	NA	NA	NA
P02768_VPQVSTPTLVEVSRNLGKVGSK_R14(Dihydroxyimidazolidine)K18(Formyl)	Serum albumin OS=Homo sapiens OX=9606 GN=ALB PE=1 SV=2	NA	NA	NA	NA	#N/A	#N/A	#N/A	NA	#N/A	NA	NA	#N/A	NA	#N/A	NA	NA	#N/A	NA	#N/A	#N/A	NA	NA	NA	#N/A	NA	NA	NA	NA	NA	NA	NA	NA	#N/A	NA	NA	#N/A	NA	NA	NA	#N/A	#N/A	NA	NA	NA	NA	NA	#N/A	NA
P02768_VPQVSTPTLVEVSRNLGKVGSK_R14(Dihydroxyimidazolidine)K22(Formyl)	Serum albumin OS=Homo sapiens OX=9606 GN=ALB PE=1 SV=2	NA	NA	NA	NA	#N/A	#N/A	NA	NA	NA	NA	NA	#N/A	NA	#N/A	NA	NA	#N/A	NA	#N/A	#N/A	NA	NA	NA	NA	NA	NA	NA	NA	NA	NA	NA	NA	#N/A	NA	NA	NA	NA	NA	NA	#N/A	#N/A	NA	NA	NA	NA	NA	#N/A	NA
P02768_YICENQDSISSK_	Serum albumin OS=Homo sapiens OX=9606 GN=ALB PE=1 SV=2	#N/A	#N/A	#N/A	#N/A	#N/A	#N/A	#N/A	#N/A	#N/A	#N/A	#N/A	#N/A	#N/A	#N/A	#N/A	#N/A	#N/A	#N/A	#N/A	#N/A	#N/A	#N/A	#N/A	#N/A	#N/A	#N/A	#N/A	#N/A	#N/A	#N/A	#N/A	#N/A	#N/A	#N/A	#N/A	#N/A	#N/A	#N/A	#N/A	#N/A	#N/A	#N/A	#N/A	#N/A	#N/A	#N/A	#N/A	#N/A
P02768_YICENQDSISSK_K12(Carbamyl)	Serum albumin OS=Homo sapiens OX=9606 GN=ALB PE=1 SV=2	NA	NA	NA	#N/A	NA	#N/A	#N/A	#N/A	#N/A	#N/A	NA	#N/A	#N/A	NA	#N/A	#N/A	NA	#N/A	NA	#N/A	#N/A	NA	#N/A	#N/A	NA	#N/A	NA	NA	NA	#N/A	#N/A	#N/A	#N/A	#N/A	NA	#N/A	NA	#N/A	NA	NA	#N/A	NA	#N/A	#N/A	#N/A	NA	NA	NA
P02768_YICENQDSISSK_K12(Formyl)	Serum albumin OS=Homo sapiens OX=9606 GN=ALB PE=1 SV=2	#N/A	NA	#N/A	NA	#N/A	#N/A	#N/A	#N/A	#N/A	NA	#N/A	#N/A	NA	#N/A	NA	NA	#N/A	NA	NA	#N/A	NA	NA	#N/A	#N/A	#N/A	NA	#N/A	#N/A	#N/A	NA	NA	NA	#N/A	NA	#N/A	#N/A	NA	#N/A	#N/A	NA	#N/A	#N/A	#N/A	NA	NA	#N/A	#N/A	#N/A
P02768_YICENQDSISSK_K12(HCysteinyl)	Serum albumin OS=Homo sapiens OX=9606 GN=ALB PE=1 SV=2	NA	NA	NA	#N/A	NA	#N/A	NA	#N/A	NA	NA	NA	#N/A	#N/A	NA	NA	#N/A	NA	#N/A	NA	#N/A	#N/A	NA	#N/A	NA	NA	NA	NA	NA	NA	#N/A	#N/A	#N/A	#N/A	NA	NA	NA	NA	#N/A	NA	NA	#N/A	NA	#N/A	#N/A	NA	NA	NA	NA
P02768_YICENQDSISSK_K12(HCysThiolactone)	Serum albumin OS=Homo sapiens OX=9606 GN=ALB PE=1 SV=2	NA	#N/A	NA	#N/A	#N/A	#N/A	#N/A	NA	#N/A	#N/A	#N/A	#N/A	#N/A	#N/A	#N/A	#N/A	#N/A	#N/A	NA	#N/A	#N/A	#N/A	NA	#N/A	NA	#N/A	#N/A	NA	NA	#N/A	#N/A	#N/A	#N/A	#N/A	NA	#N/A	#N/A	NA	NA	NA	#N/A	#N/A	NA	#N/A	#N/A	NA	#N/A	#N/A
P02768_YICENQDSISSKLK_	Serum albumin OS=Homo sapiens OX=9606 GN=ALB PE=1 SV=2	NA	NA	NA	NA	NA	#N/A	NA	#N/A	NA	NA	NA	#N/A	#N/A	NA	NA	#N/A	NA	#N/A	NA	#N/A	NA	NA	#N/A	NA	NA	NA	NA	NA	NA	#N/A	NA	NA	#N/A	NA	NA	NA	NA	#N/A	NA	NA	#N/A	NA	#N/A	NA	NA	NA	NA	NA
P02768_YICENQDSISSKLK_K12(Carbamyl)	Serum albumin OS=Homo sapiens OX=9606 GN=ALB PE=1 SV=2	NA	NA	#N/A	NA	NA	NA	NA	NA	NA	NA	#N/A	NA	NA	NA	NA	NA	NA	NA	NA	NA	NA	NA	NA	NA	NA	NA	#N/A	NA	#N/A	NA	NA	NA	NA	NA	NA	NA	NA	NA	#N/A	NA	NA	#N/A	NA	NA	NA	NA	NA	#N/A
P02768_YKAAFTECCQAADK_	Serum albumin OS=Homo sapiens OX=9606 GN=ALB PE=1 SV=2	NA	NA	NA	#N/A	#N/A	#N/A	#N/A	#N/A	#N/A	#N/A	NA	#N/A	#N/A	#N/A	#N/A	#N/A	#N/A	#N/A	#N/A	#N/A	#N/A	NA	#N/A	#N/A	NA	#N/A	NA	NA	NA	#N/A	#N/A	#N/A	#N/A	#N/A	NA	#N/A	NA	#N/A	NA	#N/A	#N/A	NA	#N/A	#N/A	#N/A	NA	#N/A	NA
P02768_YKAAFTECCQAADK_K2(Carbamyl)	Serum albumin OS=Homo sapiens OX=9606 GN=ALB PE=1 SV=2	NA	NA	NA	NA	NA	NA	#N/A	NA	#N/A	NA	NA	NA	NA	NA	NA	NA	NA	NA	NA	NA	NA	NA	NA	#N/A	NA	NA	NA	NA	NA	NA	NA	NA	NA	NA	NA	#N/A	NA	NA	NA	NA	NA	NA	NA	NA	NA	NA	NA	NA
P02768_YTKKVPQVSTPTLVEVSR_	Serum albumin OS=Homo sapiens OX=9606 GN=ALB PE=1 SV=2	NA	NA	NA	NA	NA	NA	NA	NA	NA	#N/A	#N/A	NA	NA	NA	#N/A	NA	NA	NA	NA	NA	NA	NA	NA	NA	NA	#N/A	#N/A	NA	NA	NA	NA	NA	NA	#N/A	NA	NA	NA	NA	NA	NA	NA	#N/A	NA	NA	#N/A	NA	NA	#N/A
P04180_ITTTSPWMFPSR_	Phosphatidylcholine-sterol acyltransferase OS=Homo sapiens OX=9606 GN=LCAT PE=1 SV=1	NA	NA	NA	NA	NA	NA	NA	NA	NA	NA	NA	NA	NA	NA	NA	NA	NA	NA	NA	NA	NA	NA	NA	NA	NA	NA	NA	NA	NA	NA	NA	NA	NA	NA	NA	NA	NA	NA	NA	NA	NA	NA	NA	NA	NA	NA	NA	NA
P04180_SSGLVSNAPGVQIR_	Phosphatidylcholine-sterol acyltransferase OS=Homo sapiens OX=9606 GN=LCAT PE=1 SV=1	NA	NA	NA	NA	NA	NA	NA	NA	NA	NA	NA	NA	NA	NA	NA	NA	NA	NA	NA	NA	NA	NA	NA	NA	NA	NA	NA	NA	NA	NA	NA	NA	NA	NA	NA	NA	NA	NA	NA	NA	NA	NA	NA	NA	NA	NA	NA	NA
P08253_IIGYTPDLDPETVDDAFAR_	72 kDa type IV collagenase OS=Homo sapiens OX=9606 GN=MMP2 PE=1 SV=2	NA	NA	NA	NA	NA	NA	NA	NA	NA	NA	NA	NA	NA	NA	NA	NA	NA	NA	NA	NA	NA	NA	NA	NA	NA	NA	NA	NA	NA	NA	NA	NA	NA	NA	NA	NA	NA	NA	NA	NA	NA	NA	NA	NA	NA	NA	NA	NA
P08567_GCVVTSVESNSNGR_	Pleckstrin OS=Homo sapiens OX=9606 GN=PLEK PE=1 SV=3	NA	NA	NA	NA	NA	NA	NA	NA	NA	NA	NA	NA	NA	NA	NA	NA	NA	NA	NA	NA	NA	NA	NA	NA	NA	NA	NA	NA	NA	NA	NA	NA	NA	NA	NA	NA	NA	NA	NA	NA	NA	NA	NA	NA	NA	NA	NA	NA
P08567_GSTLTSPCQDFGK_	Pleckstrin OS=Homo sapiens OX=9606 GN=PLEK PE=1 SV=3	NA	NA	NA	NA	NA	NA	NA	NA	NA	NA	NA	NA	NA	NA	NA	NA	NA	NA	NA	NA	NA	NA	NA	NA	NA	NA	NA	NA	NA	NA	NA	NA	NA	NA	NA	NA	NA	NA	NA	NA	NA	NA	NA	NA	NA	NA	NA	NA
P0DOY2_AAPSVTLFPPSSEELQANK_	Immunoglobulin lambda constant 2 OS=Homo sapiens OX=9606 GN=IGLC2 PE=1 SV=1	#N/A	#N/A	#N/A	#N/A	#N/A	#N/A	#N/A	#N/A	#N/A	#N/A	#N/A	#N/A	#N/A	#N/A	#N/A	#N/A	#N/A	#N/A	#N/A	#N/A	#N/A	#N/A	#N/A	#N/A	#N/A	#N/A	#N/A	#N/A	#N/A	#N/A	#N/A	#N/A	#N/A	#N/A	#N/A	#N/A	#N/A	#N/A	#N/A	#N/A	#N/A	#N/A	#N/A	#N/A	#N/A	#N/A	#N/A	#N/A
P0DOY2_AGVETTTPSK_	Immunoglobulin lambda constant 2 OS=Homo sapiens OX=9606 GN=IGLC2 PE=1 SV=1	NA	NA	#N/A	NA	NA	NA	#N/A	#N/A	#N/A	NA	#N/A	NA	NA	NA	NA	NA	NA	NA	#N/A	NA	NA	NA	#N/A	#N/A	NA	NA	#N/A	NA	#N/A	NA	NA	NA	NA	NA	NA	#N/A	NA	#N/A	#N/A	#N/A	NA	#N/A	#N/A	NA	NA	NA	NA	#N/A
P0DOY2_AGVETTTPSK_K10(Formyl)	Immunoglobulin lambda constant 2 OS=Homo sapiens OX=9606 GN=IGLC2 PE=1 SV=1	NA	NA	NA	NA	#N/A	NA	NA	NA	NA	NA	NA	NA	NA	#N/A	NA	NA	#N/A	NA	NA	NA	NA	NA	NA	NA	NA	NA	NA	NA	NA	NA	NA	NA	NA	NA	NA	NA	NA	NA	NA	NA	NA	NA	NA	NA	NA	NA	#N/A	NA
P0DOY2_AGVETTTPSK_K10(HCysteinyl)	Immunoglobulin lambda constant 2 OS=Homo sapiens OX=9606 GN=IGLC2 PE=1 SV=1	NA	NA	NA	NA	NA	NA	NA	NA	NA	NA	NA	NA	NA	NA	NA	NA	NA	NA	#N/A	NA	NA	NA	NA	NA	NA	NA	NA	NA	NA	NA	NA	NA	NA	NA	NA	NA	NA	NA	NA	#N/A	NA	NA	NA	NA	NA	NA	NA	NA
P0DOY2_AGVETTTPSKQSNNK_	Immunoglobulin lambda constant 2 OS=Homo sapiens OX=9606 GN=IGLC2 PE=1 SV=1	#N/A	#N/A	#N/A	#N/A	#N/A	#N/A	NA	#N/A	NA	#N/A	NA	#N/A	NA	#N/A	#N/A	NA	#N/A	NA	#N/A	#N/A	#N/A	#N/A	#N/A	NA	#N/A	#N/A	NA	#N/A	#N/A	NA	#N/A	#N/A	#N/A	#N/A	#N/A	NA	#N/A	#N/A	#N/A	#N/A	#N/A	NA	#N/A	#N/A	#N/A	#N/A	#N/A	NA
P0DOY2_AGVETTTPSKQSNNK_K10(Carbamyl)	Immunoglobulin lambda constant 2 OS=Homo sapiens OX=9606 GN=IGLC2 PE=1 SV=1	NA	NA	#N/A	NA	NA	NA	#N/A	#N/A	#N/A	NA	#N/A	NA	#N/A	NA	NA	#N/A	NA	#N/A	NA	NA	NA	NA	#N/A	#N/A	NA	NA	#N/A	NA	#N/A	#N/A	NA	NA	NA	NA	NA	#N/A	NA	#N/A	#N/A	NA	NA	#N/A	#N/A	NA	NA	NA	NA	#N/A
P0DOY2_AGVETTTPSKQSNNK_K10(Formyl)	Immunoglobulin lambda constant 2 OS=Homo sapiens OX=9606 GN=IGLC2 PE=1 SV=1	NA	NA	#N/A	NA	NA	#N/A	NA	NA	NA	NA	NA	#N/A	NA	NA	NA	NA	NA	NA	NA	#N/A	NA	NA	NA	NA	NA	NA	NA	NA	#N/A	NA	NA	NA	#N/A	NA	NA	NA	NA	NA	#N/A	NA	#N/A	NA	NA	NA	NA	NA	NA	NA
P0DOY2_QSNNKYAASSYLSLTPEQWK_	Immunoglobulin lambda constant 2 OS=Homo sapiens OX=9606 GN=IGLC2 PE=1 SV=1	NA	NA	NA	NA	NA	NA	NA	#N/A	NA	NA	NA	NA	NA	NA	NA	NA	NA	NA	NA	NA	NA	NA	#N/A	NA	NA	NA	NA	NA	NA	NA	NA	NA	NA	NA	NA	NA	NA	#N/A	NA	NA	NA	NA	#N/A	NA	NA	NA	NA	NA
P0DOY2_QSNNKYAASSYLSLTPEQWK_K5(Formyl)	Immunoglobulin lambda constant 2 OS=Homo sapiens OX=9606 GN=IGLC2 PE=1 SV=1	NA	NA	NA	NA	NA	NA	NA	#N/A	NA	NA	NA	NA	NA	NA	NA	NA	NA	NA	NA	NA	NA	NA	#N/A	NA	NA	NA	NA	NA	NA	NA	NA	NA	NA	NA	NA	NA	NA	#N/A	NA	NA	NA	NA	#N/A	NA	NA	NA	NA	NA
P0DOY2_SYSCQVTHEGSTVEK_	Immunoglobulin lambda constant 2 OS=Homo sapiens OX=9606 GN=IGLC2 PE=1 SV=1	NA	NA	#N/A	#N/A	#N/A	#N/A	#N/A	#N/A	#N/A	#N/A	NA	#N/A	#N/A	#N/A	#N/A	#N/A	#N/A	#N/A	#N/A	#N/A	#N/A	NA	#N/A	#N/A	NA	#N/A	NA	NA	#N/A	#N/A	#N/A	#N/A	#N/A	#N/A	NA	#N/A	NA	#N/A	#N/A	#N/A	#N/A	NA	#N/A	#N/A	#N/A	NA	#N/A	NA
P0DOY2_TVAPTECS_	Immunoglobulin lambda constant 2 OS=Homo sapiens OX=9606 GN=IGLC2 PE=1 SV=1	NA	NA	NA	NA	NA	#N/A	NA	NA	NA	NA	NA	#N/A	NA	NA	NA	NA	NA	NA	NA	#N/A	NA	NA	NA	NA	NA	NA	NA	NA	NA	NA	NA	NA	#N/A	NA	NA	NA	NA	NA	NA	NA	#N/A	NA	NA	NA	NA	NA	NA	NA
P0DOY2_YAASSYLSLTPEQWK_	Immunoglobulin lambda constant 2 OS=Homo sapiens OX=9606 GN=IGLC2 PE=1 SV=1	#N/A	#N/A	#N/A	#N/A	#N/A	#N/A	#N/A	#N/A	#N/A	#N/A	#N/A	#N/A	#N/A	#N/A	#N/A	#N/A	#N/A	#N/A	#N/A	#N/A	#N/A	#N/A	#N/A	#N/A	#N/A	#N/A	#N/A	#N/A	#N/A	#N/A	#N/A	#N/A	#N/A	#N/A	#N/A	#N/A	#N/A	#N/A	#N/A	#N/A	#N/A	#N/A	#N/A	#N/A	#N/A	#N/A	#N/A	#N/A
P0DOY2_YAASSYLSLTPEQWK_W14(Oxidation)	Immunoglobulin lambda constant 2 OS=Homo sapiens OX=9606 GN=IGLC2 PE=1 SV=1	#N/A	NA	#N/A	#N/A	#N/A	#N/A	#N/A	#N/A	#N/A	#N/A	#N/A	#N/A	#N/A	#N/A	#N/A	#N/A	#N/A	#N/A	#N/A	#N/A	#N/A	NA	#N/A	#N/A	#N/A	#N/A	#N/A	#N/A	#N/A	#N/A	#N/A	#N/A	#N/A	#N/A	#N/A	#N/A	NA	#N/A	#N/A	#N/A	#N/A	#N/A	#N/A	#N/A	#N/A	#N/A	#N/A	#N/A
P0DOY2_YAASSYLSLTPEQWKSHR_	Immunoglobulin lambda constant 2 OS=Homo sapiens OX=9606 GN=IGLC2 PE=1 SV=1	#N/A	NA	NA	NA	NA	NA	NA	NA	NA	NA	NA	NA	NA	NA	NA	NA	NA	NA	NA	NA	NA	NA	NA	NA	#N/A	NA	NA	#N/A	NA	NA	NA	NA	NA	NA	#N/A	NA	NA	NA	NA	NA	NA	NA	NA	NA	NA	#N/A	NA	NA
P12259_AADIEQQAVFAVFDENK_	Coagulation factor V OS=Homo sapiens OX=9606 GN=F5 PE=1 SV=4	NA	NA	NA	NA	NA	NA	NA	NA	NA	NA	#N/A	NA	NA	NA	NA	NA	NA	NA	NA	NA	NA	NA	NA	NA	NA	NA	#N/A	NA	NA	NA	NA	NA	NA	NA	NA	NA	NA	NA	NA	NA	NA	#N/A	NA	NA	NA	NA	NA	#N/A
P12259_AVQPGETYTYK_	Coagulation factor V OS=Homo sapiens OX=9606 GN=F5 PE=1 SV=4	NA	NA	#N/A	NA	#N/A	NA	#N/A	#N/A	#N/A	#N/A	NA	NA	#N/A	#N/A	#N/A	#N/A	#N/A	#N/A	#N/A	NA	NA	NA	#N/A	#N/A	NA	#N/A	NA	NA	#N/A	#N/A	NA	NA	NA	#N/A	NA	#N/A	NA	#N/A	#N/A	#N/A	NA	NA	#N/A	NA	#N/A	NA	#N/A	NA
P12259_AWAYYSAVNPEK_	Coagulation factor V OS=Homo sapiens OX=9606 GN=F5 PE=1 SV=4	NA	NA	#N/A	NA	NA	NA	NA	NA	NA	#N/A	NA	NA	NA	NA	#N/A	NA	NA	NA	NA	NA	NA	NA	NA	NA	NA	#N/A	NA	NA	#N/A	NA	NA	NA	NA	#N/A	NA	NA	NA	NA	#N/A	NA	NA	NA	NA	NA	#N/A	NA	NA	NA
P12259_DGTDYIEIIPK_	Coagulation factor V OS=Homo sapiens OX=9606 GN=F5 PE=1 SV=4	NA	NA	NA	NA	NA	NA	NA	NA	NA	NA	NA	NA	#N/A	NA	NA	#N/A	NA	#N/A	NA	NA	NA	NA	NA	NA	NA	NA	NA	NA	NA	#N/A	NA	NA	NA	NA	NA	NA	NA	NA	NA	NA	NA	NA	NA	NA	NA	NA	NA	NA
P12259_EVIITGIQTQGAK_	Coagulation factor V OS=Homo sapiens OX=9606 GN=F5 PE=1 SV=4	NA	#N/A	#N/A	NA	NA	#N/A	#N/A	#N/A	#N/A	NA	NA	#N/A	#N/A	NA	NA	#N/A	NA	#N/A	#N/A	#N/A	NA	#N/A	#N/A	#N/A	NA	NA	NA	NA	#N/A	#N/A	NA	NA	#N/A	NA	NA	#N/A	#N/A	#N/A	#N/A	#N/A	#N/A	NA	#N/A	NA	NA	NA	NA	NA
P12259_FTVNNLAEPQK_	Coagulation factor V OS=Homo sapiens OX=9606 GN=F5 PE=1 SV=4	NA	#N/A	#N/A	#N/A	NA	#N/A	#N/A	NA	#N/A	NA	#N/A	#N/A	#N/A	NA	NA	#N/A	NA	#N/A	#N/A	#N/A	#N/A	#N/A	NA	#N/A	NA	NA	#N/A	NA	#N/A	#N/A	#N/A	#N/A	#N/A	NA	NA	#N/A	#N/A	NA	#N/A	#N/A	#N/A	#N/A	NA	#N/A	NA	NA	NA	#N/A
P12259_FTVNNLAEPQK_K11(HCysteinyl)	Coagulation factor V OS=Homo sapiens OX=9606 GN=F5 PE=1 SV=4	NA	NA	NA	NA	#N/A	#N/A	NA	NA	NA	NA	NA	#N/A	NA	#N/A	NA	NA	#N/A	NA	NA	#N/A	NA	NA	NA	NA	NA	NA	NA	NA	NA	NA	NA	NA	#N/A	NA	NA	NA	NA	NA	NA	NA	#N/A	NA	NA	NA	NA	NA	#N/A	NA
P12259_GESVTVTMDNVGTWMLTSMNSSPRSK_N20(HexNAc(4)Hex(5)NeuAc(1))	Coagulation factor V OS=Homo sapiens OX=9606 GN=F5 PE=1 SV=4	NA	NA	NA	NA	#N/A	NA	NA	NA	NA	NA	NA	NA	NA	#N/A	NA	NA	#N/A	NA	NA	NA	NA	NA	NA	NA	NA	NA	NA	NA	NA	NA	NA	NA	NA	NA	NA	NA	NA	NA	NA	NA	NA	NA	NA	NA	NA	NA	#N/A	NA
P12259_GIQRAADIEQQAVFAVFDENK_N20(HexNAc(4)Hex(4)NeuAc(1))	Coagulation factor V OS=Homo sapiens OX=9606 GN=F5 PE=1 SV=4	#N/A	NA	NA	NA	NA	NA	NA	NA	NA	NA	NA	NA	NA	NA	NA	NA	NA	NA	NA	NA	NA	NA	NA	NA	#N/A	NA	NA	#N/A	NA	NA	NA	NA	NA	NA	#N/A	NA	NA	NA	NA	NA	NA	NA	NA	NA	NA	#N/A	NA	NA
P12259_KYRSQHLDNFSNQIGK_R3(Dihydroxyimidazolidine)H6(Oxidation)N9(HexNAc(4)Hex(5))	Coagulation factor V OS=Homo sapiens OX=9606 GN=F5 PE=1 SV=4	NA	NA	NA	NA	NA	NA	NA	NA	NA	NA	NA	NA	#N/A	NA	NA	#N/A	NA	#N/A	NA	NA	NA	NA	NA	NA	NA	NA	NA	NA	NA	#N/A	NA	NA	NA	NA	NA	NA	NA	NA	NA	NA	NA	NA	NA	NA	NA	NA	NA	NA
P12259_KYRSQHLDNFSNQIGK_R3(Dihydroxyimidazolidine)H6(Oxidation)N9(HexNAc(4)Hex(5)NeuAc(1))	Coagulation factor V OS=Homo sapiens OX=9606 GN=F5 PE=1 SV=4	#N/A	NA	NA	NA	#N/A	NA	NA	NA	NA	#N/A	#N/A	NA	NA	#N/A	#N/A	NA	#N/A	NA	#N/A	NA	NA	NA	NA	NA	#N/A	#N/A	#N/A	#N/A	NA	NA	NA	NA	NA	#N/A	#N/A	NA	NA	NA	NA	#N/A	NA	#N/A	NA	NA	#N/A	#N/A	#N/A	#N/A
P12259_KYRSQHLDNFSNQIGK_R3(Dihydroxyimidazolidine)H6(Oxidation)N9(HexNAc(4)Hex(5)NeuAc(2))	Coagulation factor V OS=Homo sapiens OX=9606 GN=F5 PE=1 SV=4	NA	NA	NA	NA	NA	NA	#N/A	NA	#N/A	NA	NA	NA	NA	NA	NA	NA	NA	NA	NA	NA	NA	NA	NA	#N/A	NA	NA	NA	NA	NA	NA	NA	NA	NA	NA	NA	#N/A	NA	NA	NA	NA	NA	NA	NA	NA	NA	NA	NA	NA
P12259_LELQGCEVNGCSTPLGMENGK_	Coagulation factor V OS=Homo sapiens OX=9606 GN=F5 PE=1 SV=4	NA	NA	NA	NA	NA	NA	NA	NA	NA	NA	#N/A	NA	NA	NA	NA	NA	NA	NA	NA	NA	NA	NA	NA	NA	NA	NA	#N/A	NA	NA	NA	NA	NA	NA	NA	NA	NA	NA	NA	NA	NA	NA	#N/A	NA	NA	NA	NA	NA	#N/A
P12259_LLSLGAGEFK_	Coagulation factor V OS=Homo sapiens OX=9606 GN=F5 PE=1 SV=4	NA	NA	NA	NA	NA	NA	NA	NA	NA	NA	NA	NA	NA	NA	NA	NA	NA	NA	#N/A	NA	NA	NA	NA	NA	NA	NA	NA	NA	NA	NA	NA	NA	NA	NA	NA	NA	NA	NA	NA	#N/A	NA	NA	NA	NA	NA	NA	NA	NA
P12259_MPMGLSTGIISDSQIK_	Coagulation factor V OS=Homo sapiens OX=9606 GN=F5 PE=1 SV=4	NA	#N/A	NA	#N/A	#N/A	#N/A	#N/A	#N/A	#N/A	NA	NA	#N/A	#N/A	#N/A	NA	#N/A	#N/A	#N/A	#N/A	#N/A	#N/A	#N/A	#N/A	#N/A	NA	NA	NA	NA	NA	#N/A	#N/A	#N/A	#N/A	NA	NA	#N/A	#N/A	#N/A	NA	#N/A	#N/A	NA	#N/A	#N/A	NA	NA	#N/A	NA
P12259_MPMGLSTGIISDSQIK_M1(Oxidation)	Coagulation factor V OS=Homo sapiens OX=9606 GN=F5 PE=1 SV=4	NA	NA	NA	NA	NA	NA	NA	NA	NA	NA	NA	NA	NA	NA	NA	NA	NA	NA	#N/A	NA	NA	NA	NA	NA	NA	NA	NA	NA	NA	NA	NA	NA	NA	NA	NA	NA	NA	NA	NA	#N/A	NA	NA	NA	NA	NA	NA	NA	NA
P12259_MPMGLSTGIISDSQIK_M3(Oxidation)	Coagulation factor V OS=Homo sapiens OX=9606 GN=F5 PE=1 SV=4	NA	NA	NA	NA	NA	NA	NA	#N/A	NA	NA	NA	NA	NA	NA	NA	NA	NA	NA	NA	NA	NA	NA	#N/A	NA	NA	NA	NA	NA	NA	NA	NA	NA	NA	NA	NA	NA	NA	#N/A	NA	NA	NA	NA	#N/A	NA	NA	NA	NA	NA
P12259_NVMYFNGNSDASTIK_	Coagulation factor V OS=Homo sapiens OX=9606 GN=F5 PE=1 SV=4	NA	NA	NA	NA	#N/A	NA	NA	#N/A	NA	NA	NA	NA	NA	#N/A	NA	NA	#N/A	NA	NA	NA	NA	NA	#N/A	NA	NA	NA	NA	NA	NA	NA	NA	NA	NA	NA	NA	NA	NA	#N/A	NA	NA	NA	NA	#N/A	NA	NA	NA	#N/A	NA
P12259_RHEDTLTLFPMR_R1(Dihydroxyimidazolidine)H2(Oxidation)	Coagulation factor V OS=Homo sapiens OX=9606 GN=F5 PE=1 SV=4	NA	NA	NA	NA	NA	NA	NA	NA	NA	#N/A	NA	NA	NA	NA	#N/A	NA	NA	NA	NA	NA	NA	NA	NA	NA	NA	#N/A	NA	NA	NA	NA	NA	NA	NA	#N/A	NA	NA	NA	NA	NA	NA	NA	NA	NA	NA	#N/A	NA	NA	NA
P12259_VSAITLVSATSTTANMTVGPEGK_N15(HexNAc(4)Hex(5)NeuAc(2))M16(Oxidation)	Coagulation factor V OS=Homo sapiens OX=9606 GN=F5 PE=1 SV=4	#N/A	NA	NA	NA	NA	NA	NA	NA	NA	NA	NA	NA	NA	NA	NA	NA	NA	NA	NA	NA	NA	NA	NA	NA	#N/A	NA	NA	#N/A	NA	NA	NA	NA	NA	NA	#N/A	NA	NA	NA	NA	NA	NA	NA	NA	NA	NA	#N/A	NA	NA
P13797_MINLSVPDTIDER_	Plastin-3 OS=Homo sapiens OX=9606 GN=PLS3 PE=1 SV=4	NA	NA	NA	NA	NA	#N/A	#N/A	#N/A	#N/A	NA	NA	#N/A	#N/A	NA	NA	#N/A	NA	#N/A	#N/A	#N/A	NA	NA	#N/A	#N/A	NA	NA	NA	NA	NA	#N/A	NA	NA	#N/A	NA	NA	#N/A	NA	#N/A	NA	#N/A	#N/A	NA	#N/A	NA	NA	NA	NA	NA
P16157_KAMKYEDTQHILCHLNITMPPCAK_M3(Oxidation)N16(HexNAc(4)Hex(5)NeuAc(2))	Ankyrin-1 OS=Homo sapiens OX=9606 GN=ANK1 PE=1 SV=3	NA	NA	NA	NA	NA	NA	NA	NA	NA	NA	NA	NA	NA	NA	NA	NA	NA	NA	NA	NA	NA	NA	NA	NA	NA	NA	NA	NA	NA	NA	NA	NA	NA	NA	NA	NA	NA	NA	NA	NA	NA	NA	NA	NA	NA	NA	NA	NA
P16157_LLGNQATFSPIVTVEPR_	Ankyrin-1 OS=Homo sapiens OX=9606 GN=ANK1 PE=1 SV=3	NA	NA	NA	NA	NA	NA	NA	NA	NA	NA	NA	NA	NA	NA	NA	NA	NA	NA	NA	NA	NA	NA	NA	NA	NA	NA	NA	NA	NA	NA	NA	NA	NA	NA	NA	NA	NA	NA	NA	NA	NA	NA	NA	NA	NA	NA	NA	NA
P16157_LSTPPPLAEEEGLASR_	Ankyrin-1 OS=Homo sapiens OX=9606 GN=ANK1 PE=1 SV=3	NA	NA	NA	NA	NA	NA	NA	NA	NA	NA	NA	NA	NA	NA	NA	NA	NA	NA	NA	NA	NA	NA	NA	NA	NA	NA	NA	NA	NA	NA	NA	NA	NA	NA	NA	NA	NA	NA	NA	NA	NA	NA	NA	NA	NA	NA	NA	NA
P16157_LVYANECANFTTNVSAR_N9(HexNAc(3)Hex(4))N13(HexNAc(2)Hex(4))	Ankyrin-1 OS=Homo sapiens OX=9606 GN=ANK1 PE=1 SV=3	NA	NA	NA	NA	NA	NA	NA	NA	NA	NA	NA	NA	NA	NA	NA	NA	NA	NA	NA	NA	NA	NA	NA	NA	NA	NA	NA	NA	NA	NA	NA	NA	NA	NA	NA	NA	NA	NA	NA	NA	NA	NA	NA	NA	NA	NA	NA	NA
P16157_LVYANECANFTTNVSARFWLSDCPR_N13(HexNAc(2)Hex(4))R17(Dihydroxyimidazolidine)W19(Oxidation)	Ankyrin-1 OS=Homo sapiens OX=9606 GN=ANK1 PE=1 SV=3	NA	NA	NA	NA	NA	NA	NA	NA	NA	NA	NA	NA	NA	NA	NA	NA	NA	NA	NA	NA	NA	NA	NA	NA	NA	NA	NA	NA	NA	NA	NA	NA	NA	NA	NA	NA	NA	NA	NA	NA	NA	NA	NA	NA	NA	NA	NA	NA
P16157_LVYANECANFTTNVSARFWLSDCPR_N9(HexNAc(2)Hex(3)Fuc(1))N13(HexNAc(1)Fuc(1))W19(Oxidation)	Ankyrin-1 OS=Homo sapiens OX=9606 GN=ANK1 PE=1 SV=3	NA	NA	NA	NA	NA	NA	NA	NA	NA	NA	NA	NA	NA	NA	NA	NA	NA	NA	NA	NA	NA	NA	NA	NA	NA	NA	NA	NA	NA	NA	NA	NA	NA	NA	NA	NA	NA	NA	NA	NA	NA	NA	NA	NA	NA	NA	NA	NA
P16157_YSILSESTPGSLSGTEQAEMK_	Ankyrin-1 OS=Homo sapiens OX=9606 GN=ANK1 PE=1 SV=3	NA	NA	NA	NA	NA	NA	NA	NA	NA	NA	NA	NA	NA	NA	NA	NA	NA	NA	NA	NA	NA	NA	NA	NA	NA	NA	NA	NA	NA	NA	NA	NA	NA	NA	NA	NA	NA	NA	NA	NA	NA	NA	NA	NA	NA	NA	NA	NA
P17301_VDISLENPGTSPALEAYSETAK_	Integrin alpha-2 OS=Homo sapiens OX=9606 GN=ITGA2 PE=1 SV=1	NA	NA	NA	NA	NA	NA	NA	NA	NA	NA	NA	NA	NA	NA	NA	NA	NA	NA	NA	NA	NA	NA	NA	NA	NA	NA	NA	NA	NA	NA	NA	NA	NA	NA	NA	NA	NA	NA	NA	NA	NA	NA	NA	NA	NA	NA	NA	NA
P20929_GKSNYSIMLEPPEVK_N4(HexNAc(4)Hex(5)NeuAc(2))	Nebulin OS=Homo sapiens OX=9606 GN=NEB PE=1 SV=5	NA	NA	NA	NA	NA	NA	NA	NA	NA	NA	NA	NA	#N/A	NA	NA	#N/A	NA	#N/A	NA	NA	NA	NA	NA	NA	NA	NA	NA	NA	NA	#N/A	NA	NA	NA	NA	NA	NA	NA	NA	NA	NA	NA	NA	NA	NA	NA	NA	NA	NA
P20929_NQENFSSVLYKENLGK_N4(HexNAc(3)Hex(6)NeuAc(1))K11(Carbamyl)	Nebulin OS=Homo sapiens OX=9606 GN=NEB PE=1 SV=5	NA	NA	NA	NA	NA	NA	NA	NA	NA	NA	NA	NA	NA	NA	NA	NA	NA	NA	#N/A	NA	NA	NA	NA	NA	NA	NA	NA	NA	NA	NA	NA	NA	NA	NA	NA	NA	NA	NA	NA	#N/A	NA	NA	NA	NA	NA	NA	NA	NA
P20929_NQENFSSVLYKENLGK_N4(HexNAc(4)Hex(5)NeuAc(2))K11(HCysThiolactone)	Nebulin OS=Homo sapiens OX=9606 GN=NEB PE=1 SV=5	NA	NA	NA	NA	NA	NA	NA	#N/A	NA	NA	NA	NA	NA	NA	NA	NA	NA	NA	NA	NA	NA	NA	#N/A	NA	NA	NA	NA	NA	NA	NA	NA	NA	NA	NA	NA	NA	NA	#N/A	NA	NA	NA	NA	#N/A	NA	NA	NA	NA	NA
P20929_NQENFSSVLYKENMGK_N4(HexNAc(4)Hex(5)NeuAc(1))K11(HCysteinyl)	Nebulin OS=Homo sapiens OX=9606 GN=NEB PE=1 SV=5	NA	NA	NA	#N/A	NA	NA	NA	NA	NA	NA	NA	NA	NA	NA	NA	NA	NA	NA	NA	NA	#N/A	NA	NA	NA	NA	NA	NA	NA	NA	NA	#N/A	#N/A	NA	NA	NA	NA	NA	NA	NA	NA	NA	NA	NA	#N/A	NA	NA	NA	NA
P20929_VKHNQENISSVLYK_H3(Oxidation)N7(HexNAc(4)Hex(5)NeuAc(2))K14(Formyl)	Nebulin OS=Homo sapiens OX=9606 GN=NEB PE=1 SV=5	NA	NA	NA	#N/A	NA	NA	NA	#N/A	NA	NA	NA	NA	NA	NA	NA	NA	NA	NA	NA	NA	#N/A	NA	#N/A	NA	NA	NA	NA	NA	NA	NA	#N/A	#N/A	NA	NA	NA	NA	NA	#N/A	NA	NA	NA	NA	#N/A	#N/A	NA	NA	NA	NA
P20929_VNAYNLSDNLYKQDWEK_N5(HexNAc(4)Hex(5)NeuAc(1))W15(Oxidation)	Nebulin OS=Homo sapiens OX=9606 GN=NEB PE=1 SV=5	NA	NA	#N/A	NA	NA	NA	NA	NA	NA	NA	NA	NA	NA	NA	NA	NA	NA	NA	NA	NA	NA	NA	NA	NA	NA	NA	NA	NA	#N/A	NA	NA	NA	NA	NA	NA	NA	NA	NA	#N/A	NA	NA	NA	NA	NA	NA	NA	NA	NA
P20929_VNAYNLSDNVYKQDWEK_N5(HexNAc(4)Hex(5)NeuAc(1))K17(Carbamyl)	Nebulin OS=Homo sapiens OX=9606 GN=NEB PE=1 SV=5	NA	NA	NA	NA	NA	NA	#N/A	NA	#N/A	NA	NA	NA	NA	NA	NA	NA	NA	NA	NA	NA	NA	NA	NA	#N/A	NA	NA	NA	NA	NA	NA	NA	NA	NA	NA	NA	#N/A	NA	NA	NA	NA	NA	NA	NA	NA	NA	NA	NA	NA
P20929_VRENQKNFSLLQYQCDLK_K6(Formyl)N7(HexNAc(3)Hex(6)NeuAc(1))	Nebulin OS=Homo sapiens OX=9606 GN=NEB PE=1 SV=5	NA	#N/A	NA	NA	NA	NA	NA	NA	NA	NA	NA	NA	NA	NA	NA	NA	NA	NA	NA	NA	NA	#N/A	NA	NA	NA	NA	NA	NA	NA	NA	NA	NA	NA	NA	NA	NA	#N/A	NA	NA	NA	NA	NA	NA	NA	NA	NA	NA	NA
P20933_VGDSPIPGAGAYADDTAGAAAATGNGDILMR_	N(4)-(beta-N-acetylglucosaminyl)-L-asparaginase OS=Homo sapiens OX=9606 GN=AGA PE=1 SV=2	NA	NA	NA	NA	NA	NA	NA	NA	NA	NA	NA	NA	NA	NA	NA	NA	NA	NA	NA	NA	NA	NA	NA	NA	NA	NA	NA	NA	NA	NA	NA	NA	NA	NA	NA	NA	NA	NA	NA	NA	NA	NA	NA	NA	NA	NA	NA	NA
P21283_VNFSEAFIAWIHVKALR_N2(HexNAc(4)Hex(5)Fuc(1)NeuAc(2))K14(HCysteinyl)	V-type proton ATPase subunit C 1 OS=Homo sapiens OX=9606 GN=ATP6V1C1 PE=1 SV=4	NA	NA	NA	NA	NA	#N/A	NA	NA	NA	NA	NA	#N/A	NA	NA	NA	NA	NA	NA	NA	#N/A	NA	NA	NA	NA	NA	NA	NA	NA	NA	NA	NA	NA	#N/A	NA	NA	NA	NA	NA	NA	NA	#N/A	NA	NA	NA	NA	NA	NA	NA
P21283_VNFSEAFIAWIHVKALR_N2(HexNAc(4)Hex(5)NeuAc(1))K14(HCysteinyl)	V-type proton ATPase subunit C 1 OS=Homo sapiens OX=9606 GN=ATP6V1C1 PE=1 SV=4	#N/A	#N/A	#N/A	NA	#N/A	#N/A	NA	#N/A	NA	#N/A	NA	#N/A	NA	#N/A	#N/A	NA	#N/A	NA	NA	#N/A	NA	#N/A	#N/A	NA	#N/A	#N/A	NA	#N/A	#N/A	NA	NA	NA	#N/A	#N/A	#N/A	NA	#N/A	#N/A	#N/A	NA	#N/A	NA	#N/A	NA	#N/A	#N/A	#N/A	NA
P21283_VNFSEAFIAWIHVKALR_N2(HexNAc(4)Hex(5)NeuAc(2))K14(HCysteinyl)	V-type proton ATPase subunit C 1 OS=Homo sapiens OX=9606 GN=ATP6V1C1 PE=1 SV=4	#N/A	NA	NA	NA	NA	NA	NA	NA	NA	#N/A	#N/A	NA	NA	NA	#N/A	NA	NA	NA	NA	NA	NA	NA	NA	NA	#N/A	#N/A	#N/A	#N/A	NA	NA	NA	NA	NA	#N/A	#N/A	NA	NA	NA	NA	NA	NA	#N/A	NA	NA	#N/A	#N/A	NA	#N/A
P23229_NIGDINQDGYPDIAVGAPYDDLGK_	Integrin alpha-6 OS=Homo sapiens OX=9606 GN=ITGA6 PE=1 SV=5	NA	NA	NA	NA	NA	NA	NA	NA	NA	NA	NA	NA	NA	NA	NA	NA	NA	NA	NA	NA	NA	NA	NA	NA	NA	NA	NA	NA	NA	NA	NA	NA	NA	NA	NA	NA	NA	NA	NA	NA	NA	NA	NA	NA	NA	NA	NA	NA
P23229_PIRLNGTKDSMFGIAVK_N5(HexNAc(4)Hex(5)Fuc(1)NeuAc(2))K17(HCysThiolactone)	Integrin alpha-6 OS=Homo sapiens OX=9606 GN=ITGA6 PE=1 SV=5	NA	NA	NA	NA	NA	NA	NA	NA	NA	NA	NA	NA	NA	NA	NA	NA	NA	NA	NA	NA	NA	NA	NA	NA	NA	NA	NA	NA	NA	NA	NA	NA	NA	NA	NA	NA	NA	NA	NA	NA	NA	NA	NA	NA	NA	NA	NA	NA
P23229_PIRLNGTKDSMFGIAVK_N5(HexNAc(4)Hex(5)NeuAc(1))K17(HCysThiolactone)	Integrin alpha-6 OS=Homo sapiens OX=9606 GN=ITGA6 PE=1 SV=5	NA	NA	NA	NA	NA	NA	NA	NA	NA	NA	NA	NA	NA	NA	NA	NA	NA	NA	NA	NA	NA	NA	NA	NA	NA	NA	NA	NA	NA	NA	NA	NA	NA	NA	NA	NA	NA	NA	NA	NA	NA	NA	NA	NA	NA	NA	NA	NA
P40925_ESAFEFLSSA_	Malate dehydrogenase, cytoplasmic OS=Homo sapiens OX=9606 GN=MDH1 PE=1 SV=4	NA	NA	NA	NA	NA	NA	NA	NA	NA	NA	NA	NA	NA	NA	NA	NA	NA	NA	NA	NA	NA	NA	NA	NA	NA	NA	NA	NA	NA	NA	NA	NA	NA	NA	NA	NA	NA	NA	NA	NA	NA	NA	NA	NA	NA	NA	NA	NA
P63261_AGFAGDDAPR_	Actin, cytoplasmic 2 OS=Homo sapiens OX=9606 GN=ACTG1 PE=1 SV=1	NA	#N/A	#N/A	#N/A	#N/A	#N/A	NA	#N/A	NA	#N/A	NA	#N/A	#N/A	#N/A	#N/A	#N/A	#N/A	#N/A	NA	#N/A	#N/A	#N/A	#N/A	NA	NA	#N/A	NA	NA	#N/A	#N/A	#N/A	#N/A	#N/A	#N/A	NA	NA	#N/A	#N/A	#N/A	NA	#N/A	NA	#N/A	#N/A	#N/A	NA	#N/A	NA
P63261_DLYANTVLSGGTTMYPGIADR_	Actin, cytoplasmic 2 OS=Homo sapiens OX=9606 GN=ACTG1 PE=1 SV=1	NA	#N/A	NA	NA	#N/A	NA	#N/A	#N/A	#N/A	NA	NA	NA	NA	#N/A	NA	NA	#N/A	NA	NA	NA	NA	#N/A	#N/A	#N/A	NA	NA	NA	NA	NA	NA	NA	NA	NA	NA	NA	#N/A	#N/A	#N/A	NA	NA	NA	NA	#N/A	NA	NA	NA	#N/A	NA
P63261_DLYANTVLSGGTTMYPGIADR_M14(Oxidation)	Actin, cytoplasmic 2 OS=Homo sapiens OX=9606 GN=ACTG1 PE=1 SV=1	NA	NA	NA	NA	NA	#N/A	#N/A	#N/A	#N/A	NA	NA	#N/A	#N/A	NA	NA	#N/A	NA	#N/A	#N/A	#N/A	NA	NA	#N/A	#N/A	NA	NA	NA	NA	NA	#N/A	NA	NA	#N/A	NA	NA	#N/A	NA	#N/A	NA	#N/A	#N/A	NA	#N/A	NA	NA	NA	NA	NA
P63261_DSYVGDEAQSK_	Actin, cytoplasmic 2 OS=Homo sapiens OX=9606 GN=ACTG1 PE=1 SV=1	#N/A	#N/A	#N/A	#N/A	#N/A	#N/A	#N/A	#N/A	#N/A	#N/A	#N/A	#N/A	NA	#N/A	#N/A	NA	#N/A	NA	#N/A	#N/A	#N/A	#N/A	#N/A	#N/A	#N/A	#N/A	#N/A	#N/A	#N/A	NA	#N/A	#N/A	#N/A	#N/A	#N/A	#N/A	#N/A	#N/A	#N/A	#N/A	#N/A	#N/A	#N/A	#N/A	#N/A	#N/A	#N/A	#N/A
P63261_EITALAPSTMK_	Actin, cytoplasmic 2 OS=Homo sapiens OX=9606 GN=ACTG1 PE=1 SV=1	#N/A	#N/A	#N/A	#N/A	#N/A	#N/A	#N/A	#N/A	#N/A	#N/A	#N/A	#N/A	#N/A	#N/A	#N/A	#N/A	#N/A	#N/A	#N/A	#N/A	#N/A	#N/A	#N/A	#N/A	#N/A	#N/A	#N/A	#N/A	#N/A	#N/A	#N/A	#N/A	#N/A	#N/A	#N/A	#N/A	#N/A	#N/A	#N/A	#N/A	#N/A	#N/A	#N/A	#N/A	#N/A	#N/A	#N/A	#N/A
P63261_EITALAPSTMK_M10(Oxidation)	Actin, cytoplasmic 2 OS=Homo sapiens OX=9606 GN=ACTG1 PE=1 SV=1	#N/A	#N/A	#N/A	#N/A	#N/A	#N/A	#N/A	#N/A	#N/A	#N/A	#N/A	#N/A	#N/A	#N/A	#N/A	#N/A	#N/A	#N/A	#N/A	#N/A	#N/A	#N/A	#N/A	#N/A	#N/A	#N/A	#N/A	#N/A	#N/A	#N/A	#N/A	#N/A	#N/A	#N/A	#N/A	#N/A	#N/A	#N/A	#N/A	#N/A	#N/A	#N/A	#N/A	#N/A	#N/A	#N/A	#N/A	#N/A
P63261_EITALAPSTMKIK_M10(Oxidation)	Actin, cytoplasmic 2 OS=Homo sapiens OX=9606 GN=ACTG1 PE=1 SV=1	NA	NA	NA	NA	#N/A	NA	NA	NA	NA	NA	NA	NA	NA	#N/A	NA	NA	#N/A	NA	NA	NA	NA	NA	NA	NA	NA	NA	NA	NA	NA	NA	NA	NA	NA	NA	NA	NA	NA	NA	NA	NA	NA	NA	NA	NA	NA	NA	#N/A	NA
P63261_HQGVMVGMGQK_	Actin, cytoplasmic 2 OS=Homo sapiens OX=9606 GN=ACTG1 PE=1 SV=1	#N/A	#N/A	#N/A	NA	#N/A	#N/A	#N/A	#N/A	#N/A	#N/A	#N/A	#N/A	#N/A	#N/A	#N/A	#N/A	#N/A	#N/A	#N/A	#N/A	NA	#N/A	#N/A	#N/A	#N/A	#N/A	#N/A	#N/A	#N/A	#N/A	NA	NA	#N/A	#N/A	#N/A	#N/A	#N/A	#N/A	#N/A	#N/A	#N/A	#N/A	#N/A	NA	#N/A	#N/A	#N/A	#N/A
P63261_HQGVMVGMGQK_M5(Oxidation)	Actin, cytoplasmic 2 OS=Homo sapiens OX=9606 GN=ACTG1 PE=1 SV=1	NA	NA	NA	NA	#N/A	NA	#N/A	NA	#N/A	NA	#N/A	NA	#N/A	#N/A	NA	#N/A	#N/A	#N/A	#N/A	NA	NA	NA	NA	#N/A	NA	NA	#N/A	NA	NA	#N/A	NA	NA	NA	NA	NA	#N/A	NA	NA	NA	#N/A	NA	#N/A	NA	NA	NA	NA	#N/A	#N/A
P63261_HQGVMVGMGQK_M5(Oxidation)M8(Oxidation)	Actin, cytoplasmic 2 OS=Homo sapiens OX=9606 GN=ACTG1 PE=1 SV=1	NA	NA	NA	NA	NA	NA	NA	#N/A	NA	NA	NA	NA	#N/A	NA	NA	#N/A	NA	#N/A	NA	NA	NA	NA	#N/A	NA	NA	NA	NA	NA	NA	#N/A	NA	NA	NA	NA	NA	NA	NA	#N/A	NA	NA	NA	NA	#N/A	NA	NA	NA	NA	NA
P63261_HQGVMVGMGQK_M8(Oxidation)	Actin, cytoplasmic 2 OS=Homo sapiens OX=9606 GN=ACTG1 PE=1 SV=1	#N/A	NA	#N/A	#N/A	#N/A	#N/A	#N/A	#N/A	#N/A	#N/A	#N/A	#N/A	#N/A	#N/A	#N/A	#N/A	#N/A	#N/A	#N/A	#N/A	#N/A	NA	#N/A	#N/A	#N/A	#N/A	#N/A	#N/A	#N/A	#N/A	#N/A	#N/A	#N/A	#N/A	#N/A	#N/A	NA	#N/A	#N/A	#N/A	#N/A	#N/A	#N/A	#N/A	#N/A	#N/A	#N/A	#N/A
P63261_SYELPDGQVITIGNER_	Actin, cytoplasmic 2 OS=Homo sapiens OX=9606 GN=ACTG1 PE=1 SV=1	#N/A	NA	NA	NA	NA	NA	NA	#N/A	NA	#N/A	NA	NA	#N/A	NA	#N/A	#N/A	NA	#N/A	NA	NA	NA	NA	#N/A	NA	#N/A	#N/A	NA	#N/A	NA	#N/A	NA	NA	NA	#N/A	#N/A	NA	NA	#N/A	NA	NA	NA	NA	#N/A	NA	#N/A	#N/A	NA	NA
P63261_VAPEEHPVLLTEAPLNPK_	Actin, cytoplasmic 2 OS=Homo sapiens OX=9606 GN=ACTG1 PE=1 SV=1	#N/A	NA	#N/A	#N/A	NA	#N/A	NA	#N/A	NA	#N/A	#N/A	#N/A	#N/A	NA	#N/A	#N/A	NA	#N/A	#N/A	#N/A	#N/A	NA	#N/A	NA	#N/A	#N/A	#N/A	#N/A	#N/A	#N/A	#N/A	#N/A	#N/A	#N/A	#N/A	NA	NA	#N/A	#N/A	#N/A	#N/A	#N/A	#N/A	#N/A	#N/A	#N/A	NA	#N/A
P63261_VAPEEHPVLLTEAPLNPK_K18(Formyl)	Actin, cytoplasmic 2 OS=Homo sapiens OX=9606 GN=ACTG1 PE=1 SV=1	NA	NA	NA	NA	NA	NA	#N/A	NA	#N/A	NA	NA	NA	NA	NA	NA	NA	NA	NA	NA	NA	NA	NA	NA	#N/A	NA	NA	NA	NA	NA	NA	NA	NA	NA	NA	NA	#N/A	NA	NA	NA	NA	NA	NA	NA	NA	NA	NA	NA	NA
Q05193_EYWFVLTAENLSWYK_N10(HexNAc(4)Hex(5))W13(Oxidation)	Dynamin-1 OS=Homo sapiens OX=9606 GN=DNM1 PE=1 SV=2	NA	NA	NA	NA	NA	#N/A	NA	#N/A	NA	NA	NA	#N/A	NA	NA	NA	NA	NA	NA	NA	#N/A	NA	NA	#N/A	NA	NA	NA	NA	NA	NA	NA	NA	NA	#N/A	NA	NA	NA	NA	#N/A	NA	NA	#N/A	NA	#N/A	NA	NA	NA	NA	NA
Q05193_PLVLQLVNATTEYAEFLHCK_N8(HexNAc(4)Hex(5)NeuAc(2))	Dynamin-1 OS=Homo sapiens OX=9606 GN=DNM1 PE=1 SV=2	NA	#N/A	NA	NA	NA	NA	NA	NA	NA	#N/A	NA	NA	NA	NA	#N/A	NA	NA	NA	#N/A	NA	NA	#N/A	NA	NA	NA	#N/A	NA	NA	NA	NA	NA	NA	NA	#N/A	NA	NA	#N/A	NA	NA	#N/A	NA	NA	NA	NA	#N/A	NA	NA	NA
Q13201_FQLKDTEENLHVLNQTLAEVLFPMDNKMDK_N14(HexNAc(4)Hex(5)NeuAc(2))	Multimerin-1 OS=Homo sapiens OX=9606 GN=MMRN1 PE=1 SV=3	NA	NA	NA	NA	NA	NA	NA	NA	NA	NA	NA	NA	NA	NA	NA	NA	NA	NA	NA	NA	NA	NA	NA	NA	NA	NA	NA	NA	NA	NA	NA	NA	NA	NA	NA	NA	NA	NA	NA	NA	NA	NA	NA	NA	NA	NA	NA	NA
Q13332_ETELPAAAEPGAENALTLQGLKPDTAYDLQVR_	Receptor-type tyrosine-protein phosphatase S OS=Homo sapiens OX=9606 GN=PTPRS PE=1 SV=3	NA	NA	NA	NA	NA	NA	NA	#N/A	NA	NA	NA	NA	NA	NA	NA	NA	NA	NA	NA	NA	NA	NA	#N/A	NA	NA	NA	NA	NA	NA	NA	NA	NA	NA	NA	NA	NA	NA	#N/A	NA	NA	NA	NA	#N/A	NA	NA	NA	NA	NA
Q13332_MLWENNSTIVVMLTK_W3(Oxidation)N5(HexNAc(5)Hex(4))N6(HexNAc(2)Hex(1))	Receptor-type tyrosine-protein phosphatase S OS=Homo sapiens OX=9606 GN=PTPRS PE=1 SV=3	NA	NA	NA	NA	NA	#N/A	NA	#N/A	NA	NA	NA	#N/A	NA	NA	NA	NA	NA	NA	NA	#N/A	NA	NA	#N/A	NA	NA	NA	NA	NA	NA	NA	NA	NA	#N/A	NA	NA	NA	NA	#N/A	NA	NA	#N/A	NA	#N/A	NA	NA	NA	NA	NA
Q76LX8_TQLEFMSQQCAR_	A disintegrin and metalloproteinase with thrombospondin motifs 13 OS=Homo sapiens OX=9606 GN=ADAMTS13 PE=1 SV=1	NA	NA	NA	NA	NA	NA	NA	NA	NA	NA	NA	NA	NA	NA	NA	NA	NA	NA	NA	NA	NA	NA	NA	NA	NA	NA	NA	NA	NA	NA	NA	NA	NA	NA	NA	NA	NA	NA	NA	NA	NA	NA	NA	NA	NA	NA	NA	NA
Q86UD1_QLCLWDEDPYPG_	Out at first protein homolog OS=Homo sapiens OX=9606 GN=OAF PE=2 SV=1	NA	NA	NA	NA	NA	NA	NA	NA	NA	NA	NA	NA	NA	NA	NA	NA	NA	NA	NA	NA	NA	NA	NA	NA	NA	NA	NA	NA	NA	NA	NA	NA	NA	NA	NA	NA	NA	NA	NA	NA	NA	NA	NA	NA	NA	NA	NA	NA
Q9BXN1_VGVNDFCPTVPK_	Asporin OS=Homo sapiens OX=9606 GN=ASPN PE=1 SV=2	NA	NA	NA	NA	NA	NA	NA	NA	NA	NA	NA	NA	NA	NA	NA	NA	NA	NA	NA	NA	NA	NA	NA	NA	NA	NA	NA	NA	NA	NA	NA	NA	NA	NA	NA	NA	NA	NA	NA	NA	NA	NA	NA	NA	NA	NA	NA	NA
Q9UBX1_AKVYINDSVELSQNEQK_N6(HexNAc(4)Hex(5)NeuAc(1))	Cathepsin F OS=Homo sapiens OX=9606 GN=CTSF PE=1 SV=1	NA	NA	NA	NA	NA	NA	NA	NA	NA	NA	NA	NA	NA	NA	NA	NA	NA	NA	NA	NA	NA	NA	NA	NA	NA	NA	NA	NA	NA	NA	NA	NA	NA	NA	NA	NA	NA	NA	NA	NA	NA	NA	NA	NA	NA	NA	NA	NA
Q9UJJ9_VVEEPNAFGVNNPFLPQASR_	N-acetylglucosamine-1-phosphotransferase subunit gamma OS=Homo sapiens OX=9606 GN=GNPTG PE=1 SV=1	NA	NA	NA	NA	NA	NA	NA	NA	NA	NA	NA	NA	NA	NA	NA	NA	NA	NA	NA	NA	NA	NA	NA	NA	NA	NA	NA	NA	NA	NA	NA	NA	NA	NA	NA	NA	NA	NA	NA	NA	NA	NA	NA	NA	NA	NA	NA	NA
Q9Y376_VFVANPNKTQPILDILLK_N7(HexNAc(4)Hex(5))	Calcium-binding protein 39 OS=Homo sapiens OX=9606 GN=CAB39 PE=1 SV=1	NA	NA	NA	NA	NA	NA	NA	NA	NA	NA	NA	NA	NA	NA	NA	NA	NA	NA	#N/A	NA	NA	NA	NA	NA	NA	NA	NA	NA	NA	NA	NA	NA	NA	NA	NA	NA	NA	NA	NA	#N/A	NA	NA	NA	NA	NA	NA	NA	NA
Q9Y376_VFVANPNKTQPILDILLK_N7(HexNAc(4)Hex(5)NeuAc(2))	Calcium-binding protein 39 OS=Homo sapiens OX=9606 GN=CAB39 PE=1 SV=1	#N/A	NA	NA	NA	NA	NA	NA	NA	NA	NA	NA	NA	NA	NA	NA	NA	NA	NA	NA	NA	NA	NA	NA	NA	#N/A	NA	NA	#N/A	NA	NA	NA	NA	NA	NA	#N/A	NA	NA	NA	NA	NA	NA	NA	NA	NA	NA	#N/A	NA	NA
P02787_DYELLCLDGTRK_	Serotransferrin OS=Homo sapiens OX=9606 GN=TF PE=1 SV=3	NA	NA	NA	NA	NA	NA	NA	NA	NA	NA	NA	NA	0.197423	NA	NA	0.176565	NA	0.24544	NA	NA	NA	NA	NA	NA	NA	NA	NA	NA	NA	0.398827	NA	NA	NA	NA	NA	NA	NA	NA	NA	NA	NA	NA	NA	NA	NA	NA	NA	NA
P07996_TLWHDPRHIGWK_W11(Oxidation)	Thrombospondin-1 OS=Homo sapiens OX=9606 GN=THBS1 PE=1 SV=2	NA	NA	NA	NA	NA	0.783088	NA	NA	NA	NA	NA	0.246518	NA	NA	NA	NA	NA	NA	NA	0.203636	NA	NA	NA	NA	NA	NA	NA	NA	NA	NA	NA	NA	2.92954	NA	NA	NA	NA	NA	NA	NA	0.331789	NA	NA	NA	NA	NA	NA	NA
D6RF35_LCDNLSTKNSK_	Vitamin D-binding protein OS=Homo sapiens OX=9606 GN=GC PE=1 SV=1	NA	NA	NA	NA	NA	0.643872	NA	NA	NA	NA	NA	0.150568	NA	NA	NA	NA	NA	NA	NA	0.165586	NA	NA	NA	NA	NA	NA	NA	NA	NA	NA	NA	NA	0.15819	NA	NA	NA	NA	NA	NA	NA	0.232148	NA	NA	NA	NA	NA	NA	NA
P19320_KEVELIIQVTPK_K1(HCysteinyl)	Vascular cell adhesion protein 1 OS=Homo sapiens OX=9606 GN=VCAM1 PE=1 SV=1	NA	NA	NA	NA	NA	NA	NA	NA	NA	NA	0.771399	NA	NA	NA	NA	NA	NA	NA	NA	NA	NA	NA	NA	NA	NA	NA	1.66848	NA	NA	NA	NA	NA	NA	NA	NA	NA	NA	NA	NA	NA	NA	6.02573	NA	NA	NA	NA	NA	0.331385
P00738_VTSIQDWVQKTIAEN_	Haptoglobin OS=Homo sapiens OX=9606 GN=HP PE=1 SV=1	NA	NA	NA	NA	NA	NA	NA	NA	NA	NA	NA	NA	NA	NA	NA	NA	NA	NA	0.0663215	NA	NA	NA	NA	NA	NA	NA	NA	NA	NA	NA	NA	NA	NA	NA	NA	NA	NA	NA	NA	0.0708294	NA	NA	NA	NA	NA	NA	NA	NA
P04114_RKHVAEAICK_K10(HCysThiolactone)	Apolipoprotein B-100 OS=Homo sapiens OX=9606 GN=APOB PE=1 SV=2	NA	NA	NA	NA	NA	0.0636248	NA	NA	NA	NA	NA	0.158506	NA	NA	NA	NA	NA	NA	NA	0.319161	NA	NA	NA	NA	NA	NA	NA	NA	NA	NA	NA	NA	0.241263	NA	NA	NA	NA	NA	NA	NA	1.26901	NA	NA	NA	NA	NA	NA	NA
P00738_YQCKNYYK_	Haptoglobin OS=Homo sapiens OX=9606 GN=HP PE=1 SV=1	NA	NA	NA	NA	NA	NA	NA	NA	NA	NA	NA	NA	NA	NA	NA	NA	NA	NA	0.973114	NA	NA	NA	NA	NA	NA	NA	NA	NA	NA	NA	NA	NA	NA	NA	NA	NA	NA	NA	NA	0.0383962	NA	NA	NA	NA	NA	NA	NA	NA
P01871_STGKPTLYNVSLVMSDTAGTC_N9(HexNAc(2)Hex(9))	Immunoglobulin heavy constant mu OS=Homo sapiens OX=9606 GN=IGHM PE=1 SV=4	NA	NA	NA	NA	NA	NA	NA	NA	NA	NA	NA	NA	NA	NA	NA	NA	NA	NA	0.376388	NA	NA	NA	NA	NA	NA	NA	NA	NA	NA	NA	NA	NA	NA	NA	NA	NA	NA	NA	NA	0.01909	NA	NA	NA	NA	NA	NA	NA	NA
B4E1Z4_TCRSTGSWSTLK_	cDNA FLJ55673, highly similar to Complement factor B OS=Homo sapiens OX=9606 PE=1 SV=1	NA	NA	NA	NA	NA	NA	NA	NA	NA	NA	NA	NA	NA	NA	NA	NA	NA	NA	0	NA	NA	NA	NA	NA	NA	NA	NA	NA	NA	NA	NA	NA	NA	NA	NA	NA	NA	NA	NA	0.26163	NA	NA	NA	NA	NA	NA	NA	NA
P24821_LNWTAPEGAYEYFFIQVQEADTVEAAQNLTVPGGLR_N2(HexNAc(1)Fuc(1))N28(HexNAc(3)Hex(5)NeuAc(1))	Tenascin OS=Homo sapiens OX=9606 GN=TNC PE=1 SV=3	NA	NA	7.30197	NA	NA	NA	NA	NA	NA	NA	NA	NA	NA	NA	NA	NA	NA	NA	NA	NA	NA	NA	NA	NA	NA	NA	NA	NA	0.702444	NA	NA	NA	NA	NA	NA	NA	NA	NA	1.31367	NA	NA	NA	NA	NA	NA	NA	NA	NA
H0YAC1_LQAPLNYTEFQK_N6(HexNAc(4)Hex(5)NeuAc(1))	Plasma kallikrein (Fragment) OS=Homo sapiens OX=9606 GN=KLKB1 PE=1 SV=1	NA	NA	5.87999	NA	NA	NA	NA	NA	NA	NA	NA	NA	NA	NA	NA	NA	NA	NA	NA	NA	NA	NA	NA	NA	NA	NA	NA	NA	1.69038	NA	NA	NA	NA	NA	NA	NA	NA	NA	0.769734	NA	NA	NA	NA	NA	NA	NA	NA	NA
P08519_WEYCNLTR_W1(Oxidation)N5(HexNAc(4)Hex(3)Fuc(1))	Apolipoprotein(a) OS=Homo sapiens OX=9606 GN=LPA PE=1 SV=1	NA	NA	NA	NA	NA	NA	NA	NA	NA	NA	NA	NA	3.11503	NA	NA	0.0930494	NA	1.0901	NA	NA	NA	NA	NA	NA	NA	NA	NA	NA	NA	1.01344	NA	NA	NA	NA	NA	NA	NA	NA	NA	NA	NA	NA	NA	NA	NA	NA	NA	NA
P00740_VDAFCGGSIVNEK_	Coagulation factor IX OS=Homo sapiens OX=9606 GN=F9 PE=1 SV=2	NA	NA	NA	NA	NA	NA	0.32705	NA	0.0842771	NA	NA	NA	NA	NA	NA	NA	NA	NA	NA	NA	NA	NA	NA	0.350916	NA	NA	NA	NA	NA	NA	NA	NA	NA	NA	NA	0.303162	NA	NA	NA	NA	NA	NA	NA	NA	NA	NA	NA	NA
P02763_SVQEIQATFFYFTPNK_N15(HexNAc(4)Hex(5)NeuAc(1))K16(Carbamyl)	Alpha-1-acid glycoprotein 1 OS=Homo sapiens OX=9606 GN=ORM1 PE=1 SV=1	NA	NA	NA	NA	NA	NA	NA	NA	NA	NA	0.110516	NA	NA	NA	NA	NA	NA	NA	NA	NA	NA	NA	NA	NA	NA	NA	0.214848	NA	NA	NA	NA	NA	NA	NA	NA	NA	NA	NA	NA	NA	NA	0.435702	NA	NA	NA	NA	NA	0.686919
P04114_QIDDIDVRFQK_	Apolipoprotein B-100 OS=Homo sapiens OX=9606 GN=APOB PE=1 SV=2	NA	NA	NA	NA	NA	0.0931648	NA	NA	NA	NA	NA	0.2892	NA	NA	NA	NA	NA	NA	NA	0.104216	NA	NA	NA	NA	NA	NA	NA	NA	NA	NA	NA	NA	0.2398	NA	NA	NA	NA	NA	NA	NA	0.301225	NA	NA	NA	NA	NA	NA	NA
P21333_ARVANPSGNLTETYVQDR_R2(Dihydroxyimidazolidine)N9(HexNAc(4)Hex(5)NeuAc(1))	Filamin-A OS=Homo sapiens OX=9606 GN=FLNA PE=1 SV=4	NA	NA	NA	NA	NA	0.351952	NA	NA	NA	NA	NA	0.214399	NA	NA	NA	NA	NA	NA	NA	0.38871	NA	NA	NA	NA	NA	NA	NA	NA	NA	NA	NA	NA	1.3806	NA	NA	NA	NA	NA	NA	NA	0.714427	NA	NA	NA	NA	NA	NA	NA
P00738_FTDHLK_K6(Formyl)	Haptoglobin OS=Homo sapiens OX=9606 GN=HP PE=1 SV=1	NA	NA	NA	NA	NA	NA	NA	NA	NA	1.10187	NA	NA	NA	NA	0.0720019	NA	NA	NA	NA	NA	NA	NA	NA	NA	NA	0.296895	NA	NA	NA	NA	NA	NA	NA	0.0392436	NA	NA	NA	NA	NA	NA	NA	NA	NA	NA	0.486855	NA	NA	NA
P20742_VQTVPQTCDGHK_	Pregnancy zone protein OS=Homo sapiens OX=9606 GN=PZP PE=1 SV=4	NA	NA	0.542246	NA	NA	NA	NA	NA	NA	NA	NA	NA	NA	NA	NA	NA	NA	NA	NA	NA	NA	NA	NA	NA	NA	NA	NA	NA	0.0900005	NA	NA	NA	NA	NA	NA	NA	NA	NA	0.0495033	NA	NA	NA	NA	NA	NA	NA	NA	NA
P35579_LQQLFNHTMFILEQEEYQR_N6(HexNAc(3)Hex(6))H7(Oxidation)	Myosin-9 OS=Homo sapiens OX=9606 GN=MYH9 PE=1 SV=4	NA	NA	NA	NA	NA	NA	NA	NA	NA	NA	NA	NA	NA	NA	NA	NA	NA	NA	0.234954	NA	NA	NA	NA	NA	NA	NA	NA	NA	NA	NA	NA	NA	NA	NA	NA	NA	NA	NA	NA	1.00602	NA	NA	NA	NA	NA	NA	NA	NA
A0A087X0Q4_DIVMTQTPLSLPVTPGEPASISCR_ M4(Oxidation)	Immunoglobulin kappa variable 2-40 OS=Homo sapiens OX=9606 GN=IGKV2-40 PE=1 SV=1	NA	NA	NA	NA	NA	NA	NA	NA	NA	NA	NA	NA	NA	NA	NA	NA	NA	NA	0.229715	NA	NA	NA	NA	NA	NA	NA	NA	NA	NA	NA	NA	NA	NA	NA	NA	NA	NA	NA	NA	0.228685	NA	NA	NA	NA	NA	NA	NA	NA
P00742_DWAESTLMTQK_M8(Oxidation)	Coagulation factor X OS=Homo sapiens OX=9606 GN=F10 PE=1 SV=2	0.413086	NA	NA	NA	NA	NA	NA	NA	NA	NA	NA	NA	NA	NA	NA	NA	NA	NA	NA	NA	NA	NA	NA	NA	1.07796	NA	NA	1.48484	NA	NA	NA	NA	NA	NA	1.67521	NA	NA	NA	NA	NA	NA	NA	NA	NA	NA	2.39956	NA	NA
P04114_SFDYHQFVDETNDK_	Apolipoprotein B-100 OS=Homo sapiens OX=9606 GN=APOB PE=1 SV=2	NA	NA	0.396875	NA	NA	NA	NA	NA	NA	NA	NA	NA	NA	NA	NA	NA	NA	NA	NA	NA	NA	NA	NA	NA	NA	NA	NA	NA	0.247709	NA	NA	NA	NA	NA	NA	NA	NA	NA	0.123146	NA	NA	NA	NA	NA	NA	NA	NA	NA
A0A075B6K2_FSGSNPGNTATLTISR_	Immunoglobulin lambda variable 3-12 OS=Homo sapiens OX=9606 GN=IGLV3-12 PE=3 SV=2	NA	NA	NA	NA	NA	0.682332	NA	NA	NA	NA	NA	0.213231	NA	NA	NA	NA	NA	NA	NA	0.172225	NA	NA	NA	NA	NA	NA	NA	NA	NA	NA	NA	NA	0.422368	NA	NA	NA	NA	NA	NA	NA	0.28181	NA	NA	NA	NA	NA	NA	NA
C9JC84_QSGLYFIK_	Fibrinogen gamma chain OS=Homo sapiens OX=9606 GN=FGG PE=1 SV=1	NA	NA	NA	NA	NA	NA	0.534012	NA	0.544737	NA	NA	NA	0.263222	NA	NA	0.453889	NA	0.60041	NA	NA	NA	NA	NA	0.672537	NA	NA	NA	NA	NA	0.242369	NA	NA	NA	NA	NA	0.404348	NA	NA	NA	NA	NA	NA	NA	NA	NA	NA	NA	NA
P01834_DSTYSLSSTLTLSK_K14(HCysteinyl)	Immunoglobulin kappa constant OS=Homo sapiens OX=9606 GN=IGKC PE=1 SV=2	NA	NA	2.44539	NA	NA	NA	NA	NA	NA	NA	NA	NA	NA	NA	NA	NA	NA	NA	NA	NA	NA	NA	NA	NA	NA	NA	NA	NA	0.7219	NA	NA	NA	NA	NA	NA	NA	NA	NA	0.495442	NA	NA	NA	NA	NA	NA	NA	NA	NA
P02675_NYCGLPGEYWLGNDKISQLTR_	Fibrinogen beta chain OS=Homo sapiens OX=9606 GN=FGB PE=1 SV=2	NA	NA	NA	NA	NA	NA	NA	NA	NA	NA	NA	NA	NA	NA	NA	NA	NA	NA	0.216524	NA	NA	NA	NA	NA	NA	NA	NA	NA	NA	NA	NA	NA	NA	NA	NA	NA	NA	NA	NA	0.271385	NA	NA	NA	NA	NA	NA	NA	NA
P01859_GFYPSDISVEWESNGQPENNYK_	Immunoglobulin heavy constant gamma 2 OS=Homo sapiens OX=9606 GN=IGHG2 PE=1 SV=2	NA	NA	NA	NA	0.228551	NA	0.0996826	0.364429	5.58755	NA	0.142229	NA	NA	0.213484	NA	NA	0.210656	NA	0.174746	NA	NA	NA	0.404462	0.064691	NA	NA	0.0889039	NA	NA	NA	NA	NA	NA	NA	NA	0.231246	NA	0.449314	NA	0.126773	NA	0.0927665	2.84564	NA	NA	NA	0.293964	0.0642816
P02675_KGGETSEMYLIQPDSSVK_	Fibrinogen beta chain OS=Homo sapiens OX=9606 GN=FGB PE=1 SV=2	0.212519	NA	0.252624	NA	NA	NA	0.1984	0.207471	0.276413	1.44499	NA	NA	0.18488	NA	0.156346	0.179345	NA	0.172687	0.261911	NA	NA	NA	0.272805	0.543585	0.22979	0.276984	NA	0.253182	0.27333	0.289206	NA	NA	NA	0.249486	0.30647	0.34181	NA	0.32569	0.187801	0.236945	NA	NA	0.514601	NA	0.254175	0.356946	NA	NA
P01871_ESDWLGQSMFTCR_	Immunoglobulin heavy constant mu OS=Homo sapiens OX=9606 GN=IGHM PE=1 SV=4	0.0187921	1.11046	NA	NA	NA	3.57488	NA	0.0309096	NA	NA	0.0707942	0.0197919	NA	NA	NA	NA	NA	NA	0.0686908	0.0187718	NA	0.0216783	0.836652	NA	0.430581	NA	0.0336863	0.762247	NA	NA	NA	NA	0.0172066	NA	1.36416	NA	0.0110082	0.0619993	NA	0.0278714	0.0392375	0.0928901	0.183371	NA	NA	0.231025	NA	0.0575323
Q03591_STDTSCVNPPTVQNAHILSR_	Complement factor H-related protein 1 OS=Homo sapiens OX=9606 GN=CFHR1 PE=1 SV=2	NA	NA	NA	NA	NA	NA	NA	NA	NA	0.0650018	NA	NA	NA	NA	0.778324	NA	NA	NA	NA	NA	NA	NA	NA	NA	NA	0.108825	NA	NA	NA	NA	NA	NA	NA	0.795877	NA	NA	NA	NA	NA	NA	NA	NA	NA	NA	0.0407688	NA	NA	NA
P00738_VVLHPNYSQVDIGLIK_N6(HexNAc(4)Hex(5)Fuc(1)NeuAc(2)Na(1))	Haptoglobin OS=Homo sapiens OX=9606 GN=HP PE=1 SV=1	NA	NA	0.179513	NA	NA	NA	NA	NA	NA	NA	NA	NA	NA	NA	NA	NA	NA	NA	NA	NA	NA	NA	NA	NA	NA	NA	NA	NA	0.356171	NA	NA	NA	NA	NA	NA	NA	NA	NA	0.13428	NA	NA	NA	NA	NA	NA	NA	NA	NA
Q14624_AEAQAQYSAAVAK_K13(Formyl)	Inter-alpha-trypsin inhibitor heavy chain H4 OS=Homo sapiens OX=9606 GN=ITIH4 PE=1 SV=4	NA	0.402725	NA	NA	NA	NA	NA	NA	NA	NA	NA	NA	NA	NA	NA	NA	NA	NA	NA	NA	NA	0.190387	NA	NA	NA	NA	NA	NA	NA	NA	NA	NA	NA	NA	NA	NA	0.153557	NA	NA	NA	NA	NA	NA	NA	NA	NA	NA	NA
P01023_VDSHFRQGIPFFGQVR_	Alpha-2-macroglobulin OS=Homo sapiens OX=9606 GN=A2M PE=1 SV=3	NA	NA	NA	NA	NA	NA	NA	NA	NA	NA	NA	NA	NA	NA	NA	NA	NA	NA	0.275815	NA	NA	NA	NA	NA	NA	NA	NA	NA	NA	NA	NA	NA	NA	NA	NA	NA	NA	NA	NA	0.204586	NA	NA	NA	NA	NA	NA	NA	NA
O43866_ELGCGAASGTPSGILYEPPAEKEQK_	CD5 antigen-like OS=Homo sapiens OX=9606 GN=CD5L PE=1 SV=1	NA	NA	NA	NA	NA	NA	NA	NA	NA	NA	NA	NA	0.765797	NA	NA	0.0293264	NA	0.177996	0.0478938	NA	NA	NA	NA	NA	NA	NA	NA	NA	NA	0.0356628	NA	NA	NA	NA	NA	NA	NA	NA	NA	0.319306	NA	NA	NA	NA	NA	NA	NA	NA
P02671_ESSSHHPGIAEFPSRGK_	Fibrinogen alpha chain OS=Homo sapiens OX=9606 GN=FGA PE=1 SV=2	NA	0.230403	NA	NA	NA	NA	NA	NA	NA	NA	NA	NA	NA	NA	NA	NA	NA	NA	NA	NA	NA	0.613362	NA	NA	NA	NA	NA	NA	NA	NA	NA	NA	NA	NA	NA	NA	0.861702	NA	NA	NA	NA	NA	NA	NA	NA	NA	NA	NA
D6RF35_GQELCADYSENTFTEYK_	Vitamin D-binding protein OS=Homo sapiens OX=9606 GN=GC PE=1 SV=1	NA	NA	NA	NA	0.0834355	NA	0.176413	NA	0.16413	NA	NA	NA	NA	0.0823943	NA	NA	0.299049	NA	0.272542	NA	NA	NA	NA	0.18298	NA	NA	NA	NA	NA	NA	NA	NA	NA	NA	NA	0.181487	NA	NA	NA	0.403653	NA	NA	NA	NA	NA	NA	0.0719712	NA
P17936_VDYESQSTDTQNFSSESKR_N12(HexNAc(4)Hex(5)NeuAc(1))K18(Carbamyl)	Insulin-like growth factor-binding protein 3 OS=Homo sapiens OX=9606 GN=IGFBP3 PE=1 SV=2	NA	NA	NA	NA	NA	NA	NA	NA	NA	NA	NA	NA	NA	NA	NA	NA	NA	NA	0.539598	NA	NA	NA	NA	NA	NA	NA	NA	NA	NA	NA	NA	NA	NA	NA	NA	NA	NA	NA	NA	0.280021	NA	NA	NA	NA	NA	NA	NA	NA
P01871_SKLICQATGFSPR_K2(HCysteinyl)	Immunoglobulin heavy constant mu OS=Homo sapiens OX=9606 GN=IGHM PE=1 SV=4	NA	NA	4.06923	NA	NA	NA	NA	NA	NA	NA	NA	NA	NA	NA	NA	NA	NA	NA	NA	NA	NA	NA	NA	NA	NA	NA	NA	NA	0.469162	NA	NA	NA	NA	NA	NA	NA	NA	NA	2.57347	NA	NA	NA	NA	NA	NA	NA	NA	NA
P02675_MGPTELLIEMEDWKGDK_	Fibrinogen beta chain OS=Homo sapiens OX=9606 GN=FGB PE=1 SV=2	NA	NA	NA	NA	NA	NA	NA	NA	NA	NA	NA	NA	NA	NA	NA	NA	NA	NA	0.298823	NA	NA	NA	NA	NA	NA	NA	NA	NA	NA	NA	NA	NA	NA	NA	NA	NA	NA	NA	NA	0.198063	NA	NA	NA	NA	NA	NA	NA	NA
P01024_LESEETMVLEAHDAQGDVPVTVTVHDFPGK_	Complement C3 OS=Homo sapiens OX=9606 GN=C3 PE=1 SV=2	NA	NA	0.194275	NA	NA	NA	NA	NA	NA	NA	NA	NA	NA	NA	NA	NA	NA	NA	NA	NA	NA	NA	NA	NA	NA	NA	NA	NA	0.181928	NA	NA	NA	NA	NA	NA	NA	NA	NA	0.26431	NA	NA	NA	NA	NA	NA	NA	NA	NA
C9JC84_VAQLEAQCQEPCKDTVQIHDITGKVK_K13(Carbamyl)H19(Oxidation)K24(Formyl)	Fibrinogen gamma chain OS=Homo sapiens OX=9606 GN=FGG PE=1 SV=1	NA	NA	NA	NA	NA	NA	NA	NA	NA	0.159795	NA	NA	NA	NA	0.323535	NA	NA	NA	NA	NA	NA	NA	NA	NA	NA	0.407289	NA	NA	NA	NA	NA	NA	NA	0.292805	NA	NA	NA	NA	NA	NA	NA	NA	NA	NA	0.442429	NA	NA	NA
Q9BXR6_ENYLLPEAK_K9(Formyl)	Complement factor H-related protein 5 OS=Homo sapiens OX=9606 GN=CFHR5 PE=1 SV=1	NA	NA	0.290221	NA	NA	NA	NA	NA	NA	NA	NA	NA	NA	NA	NA	NA	NA	NA	NA	NA	NA	NA	NA	NA	NA	NA	NA	NA	0.439467	NA	NA	NA	NA	NA	NA	NA	NA	NA	0.163641	NA	NA	NA	NA	NA	NA	NA	NA	NA
O00391_EVALDLSQHK_	Sulfhydryl oxidase 1 OS=Homo sapiens OX=9606 GN=QSOX1 PE=1 SV=3	NA	NA	0.485873	NA	NA	NA	NA	NA	NA	NA	NA	NA	NA	NA	NA	NA	NA	NA	NA	NA	NA	NA	NA	NA	NA	NA	NA	NA	0.272867	NA	NA	NA	NA	NA	NA	NA	NA	NA	0.189291	NA	NA	NA	NA	NA	NA	NA	NA	NA
C9JC84_PNMIDAATLK_	Fibrinogen gamma chain OS=Homo sapiens OX=9606 GN=FGG PE=1 SV=1	NA	NA	NA	NA	NA	NA	0.247781	NA	0.442327	NA	NA	NA	NA	NA	NA	NA	NA	NA	NA	NA	NA	NA	NA	0.49476	NA	NA	NA	NA	NA	NA	NA	NA	NA	NA	NA	0.446971	NA	NA	NA	NA	NA	NA	NA	NA	NA	NA	NA	NA
P98160_CSATGSPTPTLEWTGGPGGQLPAK_	Basement membrane-specific heparan sulfate proteoglycan core protein OS=Homo sapiens OX=9606 GN=HSPG2 PE=1 SV=4	NA	NA	NA	NA	NA	0.507022	NA	NA	NA	NA	NA	0.488708	NA	NA	NA	NA	NA	NA	NA	0.450368	NA	NA	NA	NA	NA	NA	NA	NA	NA	NA	NA	NA	0.484699	NA	NA	NA	NA	NA	NA	NA	0.339273	NA	NA	NA	NA	NA	NA	NA
Q9Y490_VVAPTISSPVCQEQLVEAGRLVAK_	Talin-1 OS=Homo sapiens OX=9606 GN=TLN1 PE=1 SV=3	NA	NA	NA	NA	NA	NA	NA	NA	NA	NA	NA	NA	NA	NA	NA	NA	NA	NA	0.464614	NA	NA	NA	NA	NA	NA	NA	NA	NA	NA	NA	NA	NA	NA	NA	NA	NA	NA	NA	NA	0.144037	NA	NA	NA	NA	NA	NA	NA	NA
P01023_YNILPEKEEFPFALGVQTLPQTCDEPK_	Alpha-2-macroglobulin OS=Homo sapiens OX=9606 GN=A2M PE=1 SV=3	NA	NA	NA	NA	NA	NA	NA	0.330736	NA	NA	NA	NA	NA	NA	NA	NA	NA	NA	NA	NA	NA	NA	0.224434	NA	NA	NA	NA	NA	NA	NA	NA	NA	NA	NA	NA	NA	NA	0.555197	NA	NA	NA	NA	1.2893	NA	NA	NA	NA	NA
P00748_EKCFEPQLLR_K2(Carbamyl)	Coagulation factor XII OS=Homo sapiens OX=9606 GN=F12 PE=1 SV=3	NA	NA	NA	NA	NA	NA	NA	NA	NA	NA	NA	NA	NA	NA	NA	NA	NA	NA	0.233298	NA	NA	NA	NA	NA	NA	NA	NA	NA	NA	NA	NA	NA	NA	NA	NA	NA	NA	NA	NA	0.535581	NA	NA	NA	NA	NA	NA	NA	NA
P19823_GAFISNFSMTVDGKTFR_N6(HexNAc(4)Hex(5)NeuAc(1))	Inter-alpha-trypsin inhibitor heavy chain H2 OS=Homo sapiens OX=9606 GN=ITIH2 PE=1 SV=2	NA	NA	NA	NA	NA	NA	NA	NA	NA	NA	0.329459	NA	NA	NA	NA	NA	NA	NA	NA	NA	NA	NA	NA	NA	NA	NA	0.332316	NA	NA	NA	NA	NA	NA	NA	NA	NA	NA	NA	NA	NA	NA	0.25334	NA	NA	NA	NA	NA	0.24947
P35579_LQQLFNHTMFILEQEEYQR_N6(HexNAc(3)Hex(5)NeuAc(1))H7(Oxidation)	Myosin-9 OS=Homo sapiens OX=9606 GN=MYH9 PE=1 SV=4	NA	NA	NA	NA	NA	NA	NA	NA	NA	NA	NA	NA	NA	NA	NA	NA	NA	NA	0.18348	NA	NA	NA	NA	NA	NA	NA	NA	NA	NA	NA	NA	NA	NA	NA	NA	NA	NA	NA	NA	1.35355	NA	NA	NA	NA	NA	NA	NA	NA
P35579_RGDLPFVVPR_R1(Carbamyl)	Myosin-9 OS=Homo sapiens OX=9606 GN=MYH9 PE=1 SV=4	1.25863	NA	NA	NA	NA	NA	18.0042	NA	73.5264	NA	NA	NA	NA	NA	NA	NA	NA	NA	NA	NA	NA	NA	NA	1.79727	0.976709	NA	NA	0.258046	NA	NA	NA	NA	NA	NA	0.245884	5.72241	NA	NA	NA	NA	NA	NA	NA	NA	NA	1.22134	NA	NA
P01009_YLGNATAIFFLPDEGK_N4(HexNAc(4)Hex(5)NeuAc(1))	Alpha-1-antitrypsin OS=Homo sapiens OX=9606 GN=SERPINA1 PE=1 SV=3	NA	NA	NA	NA	NA	NA	NA	NA	NA	NA	NA	NA	NA	NA	NA	NA	NA	NA	0.280378	NA	NA	NA	NA	NA	NA	NA	NA	NA	NA	NA	NA	NA	NA	NA	NA	NA	NA	NA	NA	0.605644	NA	NA	NA	NA	NA	NA	NA	NA
P01859_PREEQFNSTFR_R2(Dihydroxyimidazolidine)N7(HexNAc(4)Hex(5)Fuc(1)NeuAc(2))	Immunoglobulin heavy constant gamma 2 OS=Homo sapiens OX=9606 GN=IGHG2 PE=1 SV=2	NA	NA	NA	NA	NA	NA	NA	0.207328	NA	NA	NA	NA	NA	NA	NA	NA	NA	NA	NA	NA	NA	NA	0.303588	NA	NA	NA	NA	NA	NA	NA	NA	NA	NA	NA	NA	NA	NA	0.194259	NA	NA	NA	NA	0.634442	NA	NA	NA	NA	NA
P05543_FTVETPDK_	Thyroxine-binding globulin OS=Homo sapiens OX=9606 GN=SERPINA7 PE=1 SV=2	NA	NA	NA	NA	NA	NA	0.206062	NA	0.093335	NA	NA	NA	NA	NA	NA	NA	NA	NA	NA	NA	NA	NA	NA	0.298791	NA	NA	NA	NA	NA	NA	NA	NA	NA	NA	NA	0.502589	NA	NA	NA	NA	NA	NA	NA	NA	NA	NA	NA	NA
P08603_VSVLCQENYLIQEGEEITCKDGR_	Complement factor H OS=Homo sapiens OX=9606 GN=CFH PE=1 SV=4	NA	NA	NA	NA	NA	0.304925	NA	0.701598	NA	NA	NA	0.125545	NA	NA	NA	NA	NA	NA	NA	0.182973	NA	NA	0.796358	NA	NA	NA	NA	NA	NA	NA	NA	NA	0.298736	NA	NA	NA	NA	0.253403	NA	NA	0.565681	NA	0.193	NA	NA	NA	NA	NA
Q9Y490_EVIQEWNLTNIK_N7(HexNAc(5)Hex(4))	Talin-1 OS=Homo sapiens OX=9606 GN=TLN1 PE=1 SV=3	NA	NA	NA	NA	NA	NA	NA	0.57756	NA	NA	NA	NA	NA	NA	NA	NA	NA	NA	NA	NA	NA	NA	0.411271	NA	NA	NA	NA	NA	NA	NA	NA	NA	NA	NA	NA	NA	NA	0.586245	NA	NA	NA	NA	0.713863	NA	NA	NA	NA	NA
P62258_HLIPAANTGESK_	14-3-3 protein epsilon OS=Homo sapiens OX=9606 GN=YWHAE PE=1 SV=1	NA	NA	NA	NA	NA	NA	NA	0.246101	NA	NA	NA	NA	NA	NA	NA	NA	NA	NA	NA	NA	NA	NA	0.267029	NA	NA	NA	NA	NA	NA	NA	NA	NA	NA	NA	NA	NA	NA	0.438488	NA	NA	NA	NA	0.323022	NA	NA	NA	NA	NA
P02671_NSLFEYQK_	Fibrinogen alpha chain OS=Homo sapiens OX=9606 GN=FGA PE=1 SV=2	NA	NA	0.159469	NA	NA	NA	NA	NA	NA	NA	NA	NA	NA	NA	NA	NA	NA	NA	NA	NA	NA	NA	NA	NA	NA	NA	NA	NA	0.275699	NA	NA	NA	NA	NA	NA	NA	NA	NA	0.190958	NA	NA	NA	NA	NA	NA	NA	NA	NA
P05160_IAQYYYTFK_K9(HCysThiolactone)	Coagulation factor XIII B chain OS=Homo sapiens OX=9606 GN=F13B PE=1 SV=3	NA	NA	NA	0.939661	NA	NA	NA	NA	NA	NA	NA	NA	NA	NA	NA	NA	NA	NA	NA	NA	0.594349	NA	NA	NA	NA	NA	NA	NA	NA	NA	0.433598	0.637364	NA	NA	NA	NA	NA	NA	NA	NA	NA	NA	NA	1.27197	NA	NA	NA	NA
P02751_CNDQDTRTSYR_	Fibronectin OS=Homo sapiens OX=9606 GN=FN1 PE=1 SV=5	NA	NA	NA	NA	NA	NA	NA	NA	NA	NA	NA	NA	0.0458245	NA	NA	0.461651	NA	0.935287	NA	NA	NA	NA	NA	NA	NA	NA	NA	NA	NA	0.755847	NA	NA	NA	NA	NA	NA	NA	NA	NA	NA	NA	NA	NA	NA	NA	NA	NA	NA
P09871_VEDPESTLFGSVIR_	Complement C1s subcomponent OS=Homo sapiens OX=9606 GN=C1S PE=1 SV=1	NA	NA	NA	NA	NA	NA	NA	NA	NA	NA	NA	NA	NA	NA	NA	NA	NA	NA	0.297639	NA	NA	NA	NA	NA	NA	NA	NA	NA	NA	NA	NA	NA	NA	NA	NA	NA	NA	NA	NA	0.232527	NA	NA	NA	NA	NA	NA	NA	NA
P01023_YSDASDCHGEDSQAFCEK_	Alpha-2-macroglobulin OS=Homo sapiens OX=9606 GN=A2M PE=1 SV=3	NA	NA	NA	NA	NA	NA	NA	NA	NA	NA	NA	NA	NA	NA	NA	NA	NA	NA	1.29988	NA	NA	NA	NA	NA	NA	NA	NA	NA	NA	NA	NA	NA	NA	NA	NA	NA	NA	NA	NA	0.0687964	NA	NA	NA	NA	NA	NA	NA	NA
Q9Y490_AAQKAAAFEEQENETVVVK_K4(HCysteinyl)N13(HexNAc(4)Hex(4)NeuAc(1))	Talin-1 OS=Homo sapiens OX=9606 GN=TLN1 PE=1 SV=3	NA	NA	NA	NA	NA	0.979927	NA	NA	NA	NA	0.429709	0.0993163	NA	NA	NA	NA	NA	NA	0.373944	0.305226	NA	NA	NA	NA	NA	NA	0.798363	NA	NA	NA	NA	NA	0.953055	NA	NA	NA	NA	NA	NA	2.42629	1.09268	1.76237	NA	NA	NA	NA	NA	1.75384
P01023_AVDQSVLLMK_	Alpha-2-macroglobulin OS=Homo sapiens OX=9606 GN=A2M PE=1 SV=3	NA	NA	NA	NA	NA	NA	0.338279	NA	0.423072	NA	NA	NA	NA	NA	NA	NA	NA	NA	NA	NA	NA	NA	NA	0.602043	NA	NA	NA	NA	NA	NA	NA	NA	NA	NA	NA	0.17718	NA	NA	NA	NA	NA	NA	NA	NA	NA	NA	NA	NA
P01008_DIPMNPMCIYRSPEK_	Antithrombin-III OS=Homo sapiens OX=9606 GN=SERPINC1 PE=1 SV=1	NA	NA	NA	NA	NA	NA	NA	0.131249	NA	NA	NA	NA	NA	NA	NA	NA	NA	NA	NA	NA	NA	NA	0.344355	NA	NA	NA	NA	NA	NA	NA	NA	NA	NA	NA	NA	NA	NA	0.248549	NA	NA	NA	NA	0.279784	NA	NA	NA	NA	NA
P02671_DRQHLPLIK_	Fibrinogen alpha chain OS=Homo sapiens OX=9606 GN=FGA PE=1 SV=2	NA	NA	NA	NA	NA	NA	NA	0.379866	NA	NA	NA	NA	NA	NA	NA	NA	NA	NA	NA	NA	NA	NA	0.218578	NA	NA	NA	NA	NA	NA	NA	NA	NA	NA	NA	NA	NA	NA	0.362114	NA	NA	NA	NA	0.277345	NA	NA	NA	NA	NA
P01024_YISKYELDK_	Complement C3 OS=Homo sapiens OX=9606 GN=C3 PE=1 SV=2	NA	0.452497	14.9567	NA	NA	NA	NA	NA	NA	NA	NA	NA	NA	NA	NA	NA	NA	NA	NA	NA	NA	0.519611	NA	NA	NA	NA	NA	NA	2.47769	NA	NA	NA	NA	NA	NA	NA	1.73866	NA	11.1831	NA	NA	NA	NA	NA	NA	NA	NA	NA
P02675_KGGETSEMYLIQPDSSVKPYR_K1(Formyl)	Fibrinogen beta chain OS=Homo sapiens OX=9606 GN=FGB PE=1 SV=2	NA	NA	0.243077	NA	NA	NA	NA	NA	NA	NA	NA	NA	NA	NA	NA	NA	NA	NA	NA	NA	NA	NA	NA	NA	NA	NA	NA	NA	0.394569	NA	NA	NA	NA	NA	NA	NA	NA	NA	0.291171	NA	NA	NA	NA	NA	NA	NA	NA	NA
P02787_YLGEEYVK_K8(Formyl)	Serotransferrin OS=Homo sapiens OX=9606 GN=TF PE=1 SV=3	NA	NA	NA	NA	0.115733	NA	NA	NA	NA	NA	NA	NA	NA	0.163151	NA	NA	0.470474	NA	NA	NA	NA	NA	NA	NA	NA	NA	NA	NA	NA	NA	NA	NA	NA	NA	NA	NA	NA	NA	NA	NA	NA	NA	NA	NA	NA	NA	0.217829	NA
Q06033_NAHGEEKENLTAR_N9(HexNAc(4)Hex(5)NeuAc(1))	Inter-alpha-trypsin inhibitor heavy chain H3 OS=Homo sapiens OX=9606 GN=ITIH3 PE=1 SV=2	NA	NA	NA	NA	NA	NA	NA	NA	NA	NA	NA	NA	0.242924	NA	NA	0.101086	NA	0.171988	NA	NA	NA	NA	NA	NA	NA	NA	NA	NA	NA	0.342816	NA	NA	NA	NA	NA	NA	NA	NA	NA	NA	NA	NA	NA	NA	NA	NA	NA	NA
P00738_LRTEGDGVYTLNNEK_K15(Formyl)	Haptoglobin OS=Homo sapiens OX=9606 GN=HP PE=1 SV=1	NA	NA	0.330933	NA	NA	NA	NA	NA	NA	NA	NA	NA	NA	NA	NA	NA	NA	NA	NA	NA	NA	NA	NA	NA	NA	NA	NA	NA	0.0481453	NA	NA	NA	NA	NA	NA	NA	NA	NA	0.615328	NA	NA	NA	NA	NA	NA	NA	NA	NA
P04114_SVMAPFTMTIDAHTNGNGK_	Apolipoprotein B-100 OS=Homo sapiens OX=9606 GN=APOB PE=1 SV=2	NA	NA	NA	NA	NA	NA	NA	0.564518	NA	NA	NA	NA	NA	NA	NA	NA	NA	NA	NA	NA	NA	NA	0.222677	NA	NA	NA	NA	NA	NA	NA	NA	NA	NA	NA	NA	NA	NA	0.217256	NA	NA	NA	NA	0.387989	NA	NA	NA	NA	NA
P00450_LISVDTEHSNIYLQNGPDR_	Ceruloplasmin OS=Homo sapiens OX=9606 GN=CP PE=1 SV=1	NA	NA	NA	NA	NA	NA	NA	0.625821	NA	NA	NA	NA	NA	NA	NA	NA	NA	NA	NA	NA	NA	NA	0.412688	NA	NA	NA	NA	NA	NA	NA	NA	NA	NA	NA	NA	NA	NA	0.241356	NA	NA	NA	NA	0.56856	NA	NA	NA	NA	NA
P00488_LSIQSSPKCIVGK_	Coagulation factor XIII A chain OS=Homo sapiens OX=9606 GN=F13A1 PE=1 SV=4	NA	NA	NA	NA	NA	NA	0.0461993	NA	1.73701	NA	NA	NA	NA	NA	NA	NA	NA	NA	NA	NA	NA	NA	NA	0.128578	NA	NA	NA	NA	NA	NA	NA	NA	NA	NA	NA	0.984129	NA	NA	NA	NA	NA	NA	NA	NA	NA	NA	NA	NA
Q9UGM5_VLYLAAYNCTLRPVSK_N8(HexNAc(4)Hex(5)NeuAc(2))	Fetuin-B OS=Homo sapiens OX=9606 GN=FETUB PE=1 SV=2	NA	NA	NA	NA	NA	NA	0.336087	NA	0.28165	NA	NA	NA	NA	NA	NA	NA	NA	NA	NA	NA	NA	NA	NA	0.482956	NA	NA	NA	NA	NA	NA	NA	NA	NA	NA	NA	0.536064	NA	NA	NA	NA	NA	NA	NA	NA	NA	NA	NA	NA
P00738_DIAPTLTLYVGKK_K13(Formyl)	Haptoglobin OS=Homo sapiens OX=9606 GN=HP PE=1 SV=1	NA	NA	0.215107	NA	NA	NA	NA	NA	NA	NA	NA	NA	NA	NA	NA	NA	NA	NA	NA	NA	NA	NA	NA	NA	NA	NA	NA	NA	1.24064	NA	NA	NA	NA	NA	NA	NA	NA	NA	0.260233	NA	NA	NA	NA	NA	NA	NA	NA	NA
P01871_STGKPTLYNVSLVMSDTAGTCY_N9(HexNAc(4)Hex(5)NeuAc(1))	Immunoglobulin heavy constant mu OS=Homo sapiens OX=9606 GN=IGHM PE=1 SV=4	NA	NA	NA	NA	NA	NA	1.32059	NA	0.132009	NA	NA	NA	NA	NA	NA	NA	NA	NA	NA	NA	NA	NA	NA	1.45034	NA	NA	NA	NA	NA	NA	NA	NA	NA	NA	NA	0.66235	NA	NA	NA	NA	NA	NA	NA	NA	NA	NA	NA	NA
P02753_VKENFDK_	Retinol-binding protein 4 OS=Homo sapiens OX=9606 GN=RBP4 PE=1 SV=3	NA	NA	NA	NA	NA	NA	NA	NA	NA	0.117904	NA	NA	NA	NA	0.324766	NA	NA	NA	NA	NA	NA	NA	NA	NA	NA	0.347247	NA	NA	NA	NA	NA	NA	NA	0.469529	NA	NA	NA	NA	NA	NA	NA	NA	NA	NA	0.337441	NA	NA	NA
P02647_LSPLGEEMRDR_M8(Oxidation)	Apolipoprotein A-I OS=Homo sapiens OX=9606 GN=APOA1 PE=1 SV=1	NA	NA	0.153832	NA	NA	NA	NA	NA	NA	NA	NA	NA	NA	NA	NA	NA	NA	NA	NA	NA	NA	NA	NA	NA	NA	NA	NA	NA	0.226942	NA	NA	NA	NA	NA	NA	NA	NA	NA	0.134378	NA	NA	NA	NA	NA	NA	NA	NA	NA
P01042_KYNSQNQSNNQFVLYR_K1(Carbamyl)N6(HexNAc(4)Hex(5)NeuAc(2))	Kininogen-1 OS=Homo sapiens OX=9606 GN=KNG1 PE=1 SV=2	NA	NA	NA	NA	NA	NA	NA	NA	NA	0.844086	NA	NA	NA	NA	0.196209	NA	NA	NA	NA	NA	NA	NA	NA	NA	NA	0.260883	NA	NA	NA	NA	NA	NA	NA	0.330785	NA	NA	NA	NA	NA	NA	NA	NA	NA	NA	0.869028	NA	NA	NA
P02751_EDRVPHSRNSITLTNLTPGTEYVVSIVALNGR_N15(HexNAc(2)Hex(1))	Fibronectin OS=Homo sapiens OX=9606 GN=FN1 PE=1 SV=5	NA	NA	NA	NA	NA	NA	NA	NA	NA	NA	NA	NA	0.261613	NA	NA	0.461915	NA	1.16809	NA	NA	NA	NA	NA	NA	NA	NA	NA	NA	NA	0.525878	NA	NA	NA	NA	NA	NA	NA	NA	NA	NA	NA	NA	NA	NA	NA	NA	NA	NA
P02751_PLTAQQTTK_	Fibronectin OS=Homo sapiens OX=9606 GN=FN1 PE=1 SV=5	NA	NA	NA	NA	NA	NA	0.573251	NA	0.158236	NA	NA	NA	NA	NA	NA	NA	NA	NA	NA	NA	NA	NA	NA	0.396592	NA	NA	NA	NA	NA	NA	NA	NA	NA	NA	NA	0.366351	NA	NA	NA	NA	NA	NA	NA	NA	NA	NA	NA	NA
P35527_NYSPYYNTIDDLK_	Keratin, type I cytoskeletal 9 OS=Homo sapiens OX=9606 GN=KRT9 PE=1 SV=3	NA	NA	NA	NA	NA	NA	0.804485	NA	0.56706	NA	NA	NA	NA	NA	NA	NA	NA	NA	NA	NA	NA	NA	NA	0.572835	NA	NA	NA	NA	NA	NA	NA	NA	NA	NA	NA	0.169995	NA	NA	NA	NA	NA	NA	NA	NA	NA	NA	NA	NA
P01031_TLLPVSKPEIR_	Complement C5 OS=Homo sapiens OX=9606 GN=C5 PE=1 SV=4	NA	NA	0.203269	NA	NA	NA	NA	NA	NA	NA	NA	NA	NA	NA	NA	NA	NA	NA	NA	NA	NA	NA	NA	NA	NA	NA	NA	NA	0.365199	NA	NA	NA	NA	NA	NA	NA	NA	NA	0.5463	NA	NA	NA	NA	NA	NA	NA	NA	NA
E9PGN7_TNLESILSYPK_K11(Formyl)	Plasma protease C1 inhibitor OS=Homo sapiens OX=9606 GN=SERPING1 PE=1 SV=1	NA	NA	NA	NA	NA	0.0618429	NA	NA	NA	NA	NA	0.505139	NA	NA	NA	NA	NA	NA	NA	0.169911	NA	NA	NA	NA	NA	NA	NA	NA	NA	NA	NA	NA	0.138194	NA	NA	NA	NA	NA	NA	NA	0.0743781	NA	NA	NA	NA	NA	NA	NA
P19823_IYGNQDTSSQLKK_	Inter-alpha-trypsin inhibitor heavy chain H2 OS=Homo sapiens OX=9606 GN=ITIH2 PE=1 SV=2	NA	NA	NA	NA	NA	NA	NA	NA	NA	0.511212	NA	NA	NA	NA	0.155982	NA	NA	NA	NA	NA	NA	NA	NA	NA	NA	0.369787	NA	NA	NA	NA	NA	NA	NA	0.259073	NA	NA	NA	NA	NA	NA	NA	NA	NA	NA	0.317372	NA	NA	NA
P04275_TEPMQVALHCTNGSVVYHEVLNAMECK_M4(Oxidation)N12(HexNAc(2)Hex(3))	von Willebrand factor OS=Homo sapiens OX=9606 GN=VWF PE=1 SV=4	NA	1.1358	NA	NA	NA	NA	NA	NA	NA	NA	NA	NA	NA	NA	NA	NA	NA	NA	NA	NA	NA	0.0485244	NA	NA	NA	NA	NA	NA	NA	NA	NA	NA	NA	NA	NA	NA	0.195451	NA	NA	NA	NA	NA	NA	NA	NA	NA	NA	NA
P10909_LKELPGVCNETMMALWEECK_K2(HCysteinyl)N9(HexNAc(4)Hex(5)NeuAc(1))	Clusterin OS=Homo sapiens OX=9606 GN=CLU PE=1 SV=1	0.462265	NA	NA	NA	NA	NA	NA	NA	NA	NA	NA	NA	NA	NA	NA	NA	NA	NA	NA	NA	NA	NA	NA	NA	0.473113	NA	NA	0.634421	NA	NA	NA	NA	NA	NA	1.10486	NA	NA	NA	NA	NA	NA	NA	NA	NA	NA	0.494547	NA	NA
P20742_ASPAFLASQNTKGEESYCICGNER_	Pregnancy zone protein OS=Homo sapiens OX=9606 GN=PZP PE=1 SV=4	NA	0.131474	NA	NA	0.398918	0.516578	NA	0.0422532	NA	NA	NA	0.0313413	NA	0.792695	NA	NA	0.870376	NA	NA	1.15335	NA	0.520331	0.542379	NA	NA	NA	NA	NA	NA	NA	NA	NA	0.127162	NA	NA	NA	0.21269	0.0843407	NA	NA	0.51799	NA	0.111594	NA	NA	NA	0.03205	NA
P01024_VHQYFNVELIQPGAVK_	Complement C3 OS=Homo sapiens OX=9606 GN=C3 PE=1 SV=2	NA	NA	NA	0.236763	NA	NA	0.219481	NA	0.172241	NA	NA	NA	NA	NA	NA	NA	NA	NA	NA	NA	0.427806	NA	NA	0.66538	NA	NA	NA	NA	NA	NA	0.184177	0.140565	NA	NA	NA	0.373937	NA	NA	NA	NA	NA	NA	NA	0.27256	NA	NA	NA	NA
P18206_WIDNPTVDDR_R10(Carbamyl)	Vinculin OS=Homo sapiens OX=9606 GN=VCL PE=1 SV=4	NA	NA	NA	NA	NA	NA	NA	NA	NA	NA	NA	NA	NA	NA	NA	NA	NA	NA	0.371376	NA	NA	NA	NA	NA	NA	NA	NA	NA	NA	NA	NA	NA	NA	NA	NA	NA	NA	NA	NA	1.52706	NA	NA	NA	NA	NA	NA	NA	NA
P01024_TRFISLGEACK_	Complement C3 OS=Homo sapiens OX=9606 GN=C3 PE=1 SV=2	NA	NA	NA	NA	NA	NA	NA	NA	NA	NA	NA	NA	0.324422	NA	NA	0.309133	NA	0.233802	NA	NA	NA	NA	NA	NA	NA	NA	NA	NA	NA	0.306275	NA	NA	NA	NA	NA	NA	NA	NA	NA	NA	NA	NA	NA	NA	NA	NA	NA	NA
P19320_LDNGNLQHLSGNATLTLIAMR_N12(HexNAc(4)Hex(5))	Vascular cell adhesion protein 1 OS=Homo sapiens OX=9606 GN=VCAM1 PE=1 SV=1	NA	NA	0.260053	NA	NA	NA	NA	NA	NA	NA	NA	NA	NA	NA	NA	NA	NA	NA	NA	NA	NA	NA	NA	NA	NA	NA	NA	NA	0.359592	NA	NA	NA	NA	NA	NA	NA	NA	NA	0.0608974	NA	NA	NA	NA	NA	NA	NA	NA	NA
P04114_DKDQEVLLQTFLDDASPGDK_	Apolipoprotein B-100 OS=Homo sapiens OX=9606 GN=APOB PE=1 SV=2	NA	NA	NA	NA	NA	NA	0.212638	0.570183	0.191054	NA	NA	NA	NA	NA	NA	NA	NA	NA	NA	NA	NA	NA	0.194391	0.584905	NA	NA	NA	NA	NA	NA	NA	NA	NA	NA	NA	0.585416	NA	0.318211	NA	NA	NA	NA	0.352315	NA	NA	NA	NA	NA
P55290_INNTHALVSLLQNLNK_N2(HexNAc(4)Hex(5))H5(Oxidation)	Cadherin-13 OS=Homo sapiens OX=9606 GN=CDH13 PE=1 SV=1	NA	NA	NA	NA	NA	0.718222	NA	NA	NA	NA	NA	0.257656	NA	NA	NA	NA	NA	NA	NA	0.391042	NA	NA	NA	NA	NA	NA	NA	NA	NA	NA	NA	NA	0.719297	NA	NA	NA	NA	NA	NA	NA	0.587458	NA	NA	NA	NA	NA	NA	NA
P04114_GIISALLVPPETEEAKQVLFLDTVYGNCSTHFTVKTR_N27(HexNAc(4)Hex(5)Fuc(1)NeuAc(2))H31(Oxidation)	Apolipoprotein B-100 OS=Homo sapiens OX=9606 GN=APOB PE=1 SV=2	NA	NA	NA	NA	NA	NA	NA	NA	NA	NA	NA	NA	NA	NA	NA	NA	NA	NA	0.789354	NA	NA	NA	NA	NA	NA	NA	NA	NA	NA	NA	NA	NA	NA	NA	NA	NA	NA	NA	NA	0.233946	NA	NA	NA	NA	NA	NA	NA	NA
Q9UGM5_GCNDSDVLAVAGFALR_N3(HexNAc(4)Hex(5)NeuAc(2))	Fetuin-B OS=Homo sapiens OX=9606 GN=FETUB PE=1 SV=2	NA	NA	NA	NA	NA	NA	NA	1.1499	NA	NA	NA	NA	NA	NA	NA	NA	NA	NA	NA	NA	NA	NA	0.913047	NA	NA	NA	NA	NA	NA	NA	NA	NA	NA	NA	NA	NA	NA	0.361936	NA	NA	NA	NA	0.708876	NA	NA	NA	NA	NA
C9JC84_CHAGHLNGVYYQGGTYSK_	Fibrinogen gamma chain OS=Homo sapiens OX=9606 GN=FGG PE=1 SV=1	NA	NA	NA	NA	NA	NA	NA	NA	NA	0.160952	NA	NA	NA	NA	1.04002	NA	NA	NA	NA	NA	NA	NA	NA	NA	NA	0.39129	NA	NA	NA	NA	NA	NA	NA	0.307593	NA	NA	NA	NA	NA	NA	NA	NA	NA	NA	0.164807	NA	NA	NA
P04114_EIQIYK_	Apolipoprotein B-100 OS=Homo sapiens OX=9606 GN=APOB PE=1 SV=2	NA	NA	NA	NA	NA	NA	NA	NA	NA	NA	NA	NA	0.300774	NA	NA	0.157863	NA	0.332686	NA	NA	NA	NA	NA	NA	NA	NA	NA	NA	NA	0.403336	NA	NA	NA	NA	NA	NA	NA	NA	NA	NA	NA	NA	NA	NA	NA	NA	NA	NA
Q03591_INHGILYDEEK_	Complement factor H-related protein 1 OS=Homo sapiens OX=9606 GN=CFHR1 PE=1 SV=2	NA	NA	0.474069	NA	NA	NA	NA	NA	NA	NA	NA	NA	NA	NA	NA	NA	NA	NA	NA	NA	NA	NA	NA	NA	NA	NA	NA	NA	0.332494	NA	NA	NA	NA	NA	NA	NA	NA	NA	0.312306	NA	NA	NA	NA	NA	NA	NA	NA	NA
P21333_GLQPKGVRVK_R8(Carbamyl)	Filamin-A OS=Homo sapiens OX=9606 GN=FLNA PE=1 SV=4	NA	NA	NA	NA	NA	NA	NA	1.01385	NA	NA	NA	NA	NA	NA	NA	NA	NA	NA	NA	NA	NA	NA	0.47688	NA	NA	NA	NA	NA	NA	NA	NA	NA	NA	NA	NA	NA	NA	0.995025	NA	NA	NA	NA	0.756936	NA	NA	NA	NA	NA
C9JC84_MLEEIMK_	Fibrinogen gamma chain OS=Homo sapiens OX=9606 GN=FGG PE=1 SV=1	0.168112	NA	NA	NA	0.0886178	1.46775	0.254073	0.161684	0.123417	NA	0.0354993	0.690506	NA	0.03702	NA	NA	0.298453	NA	NA	0.150686	NA	NA	0.0196442	0.347598	0.149938	NA	0.0568751	0.198865	NA	NA	NA	NA	0.222692	NA	0.138929	0.0916101	NA	0.207287	NA	NA	0.314822	0.109891	0.415146	NA	NA	0.126446	0.0475237	0.225306
P02675_GGETSEMYLIQPDSSVK_	Fibrinogen beta chain OS=Homo sapiens OX=9606 GN=FGB PE=1 SV=2	0.160956	0.589087	0.328811	0.407779	NA	1.12533	0.191825	0.107287	0.253143	NA	0.189987	1.24958	NA	NA	NA	NA	NA	NA	NA	0.313449	0.487696	0.304934	0.231236	0.608555	0.205627	NA	0.183363	0.31082	0.273462	NA	0.358898	0.374385	0.327805	NA	0.445753	0.41034	0.322246	0.383492	0.278057	NA	0.35024	0.235246	0.394227	0.297163	NA	0.441293	NA	0.328868
P01009_SASLHLPK_	Alpha-1-antitrypsin OS=Homo sapiens OX=9606 GN=SERPINA1 PE=1 SV=3	NA	NA	NA	NA	NA	NA	NA	NA	NA	0.983361	NA	NA	NA	NA	0.319532	NA	NA	NA	NA	NA	NA	NA	NA	NA	NA	0.766496	NA	NA	NA	NA	NA	NA	NA	1.27731	NA	NA	NA	NA	NA	NA	NA	NA	NA	NA	0.45052	NA	NA	NA
P00738_LRTEGDGVYTLNNEK_	Haptoglobin OS=Homo sapiens OX=9606 GN=HP PE=1 SV=1	NA	NA	0.409329	NA	NA	NA	NA	NA	NA	NA	NA	NA	NA	NA	NA	NA	NA	NA	NA	NA	NA	NA	NA	NA	NA	NA	NA	NA	0.127608	NA	NA	NA	NA	NA	NA	NA	NA	NA	0.398669	NA	NA	NA	NA	NA	NA	NA	NA	NA
P13671_VPANLENVGFEVQTAEDDLK_	Complement component C6 OS=Homo sapiens OX=9606 GN=C6 PE=1 SV=3	NA	NA	11.2143	NA	NA	NA	NA	0.243207	NA	NA	NA	NA	0.302273	NA	NA	0.298929	NA	0.257987	NA	NA	NA	NA	0.265507	NA	NA	NA	NA	NA	2.11425	0.771498	NA	NA	NA	NA	NA	NA	NA	0.342741	3.68056	NA	NA	NA	0.464963	NA	NA	NA	NA	NA
A0A5H1ZRS9_DIVMTQTPLSLSVTPGQPASISCK_ M4(Oxidation)K24(Formyl)	Immunoglobulin kappa variable 2D-29 OS=Homo sapiens OX=9606 GN=IGKV2D-29 PE=1 SV=1	NA	NA	NA	NA	NA	0.311796	NA	NA	NA	NA	NA	0.166905	NA	NA	NA	NA	NA	NA	NA	0.770487	NA	NA	NA	NA	NA	NA	NA	NA	NA	NA	NA	NA	0.738272	NA	NA	NA	NA	NA	NA	NA	0.425197	NA	NA	NA	NA	NA	NA	NA
P10643_RSVAVYGQYGGQPCVGNAFETQSCEPTR_	Complement component C7 OS=Homo sapiens OX=9606 GN=C7 PE=1 SV=2	NA	NA	NA	NA	NA	NA	NA	NA	NA	0.24455	NA	NA	NA	NA	0.231278	NA	NA	NA	NA	NA	NA	NA	NA	NA	NA	0.337141	NA	NA	NA	NA	NA	NA	NA	0.40609	NA	NA	NA	NA	NA	NA	NA	NA	NA	NA	0.344783	NA	NA	NA
Q06033_NAHGEEKENLTAR_N9(HexNAc(4)Hex(5))	Inter-alpha-trypsin inhibitor heavy chain H3 OS=Homo sapiens OX=9606 GN=ITIH3 PE=1 SV=2	NA	NA	NA	NA	NA	NA	NA	NA	NA	NA	NA	NA	0.253447	NA	NA	0.185803	NA	0.630461	NA	NA	NA	NA	NA	NA	NA	NA	NA	NA	NA	0.544095	NA	NA	NA	NA	NA	NA	NA	NA	NA	NA	NA	NA	NA	NA	NA	NA	NA	NA
P01701_VTISCSGSSSNIGNNYVSWYQQLPGTAPK_	Immunoglobulin lambda variable 1-51 OS=Homo sapiens OX=9606 GN=IGLV1-51 PE=1 SV=2	0.894661	NA	0.445121	0.689035	NA	NA	0.49212	0.720607	0.522117	NA	NA	NA	NA	NA	NA	NA	NA	NA	NA	NA	0.310387	NA	0.517365	0.532306	0.25919	NA	NA	0.190222	0.368404	NA	0.221102	0.466649	NA	NA	0.653294	0.52294	NA	0.57358	0.621747	NA	NA	NA	0.401219	0.341532	NA	0.158634	NA	NA
P80748_ITCGGNNIGSK_	Immunoglobulin lambda variable 3-21 OS=Homo sapiens OX=9606 GN=IGLV3-21 PE=1 SV=2	NA	0.710146	0.325045	NA	NA	NA	0.377736	0.378269	0.392353	0.19581	NA	NA	0.25004	NA	0.522661	0.279132	NA	0.80779	NA	NA	NA	0.453718	0.304778	0.132167	NA	0.414985	NA	NA	0.667724	0.320159	NA	NA	NA	0.529416	NA	0.371465	0.271863	0.512823	0.589243	NA	NA	NA	0.32558	NA	0.453467	NA	NA	NA
P02765_HTFMGVVSLGSPSGEVSHPR_M4(Oxidation)	Alpha-2-HS-glycoprotein OS=Homo sapiens OX=9606 GN=AHSG PE=1 SV=2	NA	NA	NA	NA	NA	0.786128	NA	NA	NA	NA	NA	0.390687	NA	NA	NA	NA	NA	NA	NA	0.228704	NA	NA	NA	NA	NA	NA	NA	NA	NA	NA	NA	NA	0.431624	NA	NA	NA	NA	NA	NA	NA	0.086074	NA	NA	NA	NA	NA	NA	NA
P07357_RRECDNPAPQNGGASCPGR_	Complement component C8 alpha chain OS=Homo sapiens OX=9606 GN=C8A PE=1 SV=2	NA	NA	NA	NA	NA	0.759395	NA	NA	NA	NA	NA	0.452776	0.24383	NA	NA	0.375274	NA	0.569866	NA	0.556033	NA	NA	NA	NA	NA	NA	NA	NA	NA	0.0340719	NA	NA	0.687815	NA	NA	NA	NA	NA	NA	NA	0.511374	NA	NA	NA	NA	NA	NA	NA
P04114_TKNSEEFAAAMSR_	Apolipoprotein B-100 OS=Homo sapiens OX=9606 GN=APOB PE=1 SV=2	NA	NA	NA	NA	NA	NA	NA	NA	NA	NA	NA	NA	0.777407	NA	NA	0.500546	NA	0.650513	NA	NA	NA	NA	NA	NA	NA	NA	NA	NA	NA	0.484822	NA	NA	NA	NA	NA	NA	NA	NA	NA	NA	NA	NA	NA	NA	NA	NA	NA	NA
P04114_NFATSNK_	Apolipoprotein B-100 OS=Homo sapiens OX=9606 GN=APOB PE=1 SV=2	NA	NA	NA	NA	NA	NA	NA	NA	NA	NA	NA	NA	NA	NA	NA	NA	NA	NA	0.312856	NA	NA	NA	NA	NA	NA	NA	NA	NA	NA	NA	NA	NA	NA	NA	NA	NA	NA	NA	NA	0.348935	NA	NA	NA	NA	NA	NA	NA	NA
P00738_VMPICLPSKDYAEVGR_	Haptoglobin OS=Homo sapiens OX=9606 GN=HP PE=1 SV=1	NA	0.127183	NA	NA	0.171051	0.355463	NA	NA	NA	0.214912	NA	0.120944	0.767325	0.435796	0.765367	0.644498	0.258375	1.08606	0.428911	0.236112	NA	0.328407	NA	NA	NA	0.592435	NA	NA	NA	0.294344	NA	NA	0.326219	0.412559	NA	NA	0.128807	NA	NA	0.659435	0.618332	NA	NA	NA	0.163998	NA	0.585855	NA
P05090_CIQANYSLMENGK_	Apolipoprotein D OS=Homo sapiens OX=9606 GN=APOD PE=1 SV=1	NA	NA	NA	NA	NA	NA	NA	NA	NA	0.231327	NA	NA	NA	NA	0.254547	NA	NA	NA	NA	NA	NA	NA	NA	NA	NA	0.61475	NA	NA	NA	NA	NA	NA	NA	0.505951	NA	NA	NA	NA	NA	NA	NA	NA	NA	NA	0.375287	NA	NA	NA
P01591_IIVPLNNRENISDPTSPLR_N10(HexNAc(4)Hex(5)NeuAc(1)Na(1))	Immunoglobulin J chain OS=Homo sapiens OX=9606 GN=JCHAIN PE=1 SV=4	0.257617	NA	NA	NA	NA	NA	NA	NA	NA	NA	NA	NA	NA	NA	NA	NA	NA	NA	NA	NA	NA	NA	NA	NA	0.305798	NA	NA	0.31678	NA	NA	NA	NA	NA	NA	0.3844	NA	NA	NA	NA	NA	NA	NA	NA	NA	NA	0.520625	NA	NA
P18206_NRNFTVEKMSAEINEIIR_N3(HexNAc(4)Hex(5)NeuAc(2))	Vinculin OS=Homo sapiens OX=9606 GN=VCL PE=1 SV=4	NA	0.117766	NA	NA	NA	NA	NA	NA	NA	NA	NA	NA	NA	NA	NA	NA	NA	NA	NA	NA	NA	1.15221	NA	NA	NA	NA	NA	NA	NA	NA	NA	NA	NA	NA	NA	NA	0.454321	NA	NA	NA	NA	NA	NA	NA	NA	NA	NA	NA
P21333_YNEQHVPGSPFTAR_	Filamin-A OS=Homo sapiens OX=9606 GN=FLNA PE=1 SV=4	NA	NA	0.178174	NA	NA	0.507011	NA	NA	NA	NA	NA	0.567939	NA	NA	NA	NA	NA	NA	NA	0.516714	NA	NA	NA	NA	NA	NA	NA	NA	0.154522	NA	NA	NA	0.207709	NA	NA	NA	NA	NA	0.294132	NA	0.515286	NA	NA	NA	NA	NA	NA	NA
P02647_LLDNWDSVTSTFSK_	Apolipoprotein A-I OS=Homo sapiens OX=9606 GN=APOA1 PE=1 SV=1	NA	NA	NA	NA	0.217338	NA	NA	0.0451841	NA	NA	NA	NA	NA	0.158324	NA	NA	0.436798	NA	0.0716531	NA	NA	NA	0.0542491	NA	NA	NA	NA	NA	NA	NA	NA	NA	NA	NA	NA	NA	NA	0.856367	NA	0.793601	NA	NA	0.230127	NA	NA	NA	0.497953	NA
P05546_LNILNAK_	Heparin cofactor 2 OS=Homo sapiens OX=9606 GN=SERPIND1 PE=1 SV=3	NA	NA	NA	NA	NA	NA	NA	NA	NA	0.807058	NA	NA	NA	NA	0.056351	NA	NA	NA	0.491651	NA	NA	NA	NA	NA	NA	0.317264	NA	NA	NA	NA	NA	NA	NA	0.243272	NA	NA	NA	NA	NA	0.437836	NA	NA	NA	NA	0.30137	NA	NA	NA
O00391_SALYSPSDPLTLLQADTVR_	Sulfhydryl oxidase 1 OS=Homo sapiens OX=9606 GN=QSOX1 PE=1 SV=3	NA	NA	NA	NA	0.254603	NA	NA	NA	NA	NA	NA	NA	NA	0.387715	NA	NA	0.249481	NA	NA	NA	NA	NA	NA	NA	NA	NA	NA	NA	NA	NA	NA	NA	NA	NA	NA	NA	NA	NA	NA	NA	NA	NA	NA	NA	NA	NA	0.390009	NA
D6RF35_LPDATPTELAK_	Vitamin D-binding protein OS=Homo sapiens OX=9606 GN=GC PE=1 SV=1	NA	NA	NA	NA	NA	NA	NA	0.0236879	NA	NA	NA	NA	NA	NA	NA	NA	NA	NA	0.00737026	NA	NA	NA	0.0208839	NA	NA	NA	NA	NA	NA	NA	NA	NA	NA	NA	NA	NA	NA	0.550511	NA	0.0102855	NA	NA	1.50147	NA	NA	NA	NA	NA
P02675_AHYGGFTVQNEANKYQISVNK_	Fibrinogen beta chain OS=Homo sapiens OX=9606 GN=FGB PE=1 SV=2	NA	NA	0.341009	NA	0.173859	NA	NA	NA	NA	NA	NA	NA	NA	0.137891	NA	NA	0.541326	NA	0.447854	NA	NA	NA	NA	NA	NA	NA	NA	NA	0.256745	NA	NA	NA	NA	NA	NA	NA	NA	NA	0.247596	0.493149	NA	NA	NA	NA	NA	NA	0.250368	NA
P02751_HEEGHMLNCTCFGQGR_H1(Oxidation)N8(HexNAc(4)Hex(5)NeuAc(1))	Fibronectin OS=Homo sapiens OX=9606 GN=FN1 PE=1 SV=5	NA	NA	NA	NA	NA	NA	NA	NA	NA	0.135643	NA	NA	NA	NA	0.645657	NA	NA	NA	NA	NA	NA	NA	NA	NA	NA	1.04704	NA	NA	NA	NA	NA	NA	NA	0.618422	NA	NA	NA	NA	NA	NA	NA	NA	NA	NA	0.393269	NA	NA	NA
P02671_EVTKEVVTSEDGSDCPEAMDLGTLSGIGTLDGFR_	Fibrinogen alpha chain OS=Homo sapiens OX=9606 GN=FGA PE=1 SV=2	NA	0.0661629	0.476068	NA	0.372637	0.708469	0.410124	1.62616	0.361824	0.0700691	0.537899	0.0747546	0.476859	0.532584	0.41	0.670944	0.126156	1.16524	0.414945	0.233286	NA	0.218264	1.83154	0.0239394	NA	0.38157	1.04037	NA	0.231785	0.152263	NA	NA	0.296586	0.267376	NA	0.0645451	0.245058	0.28866	0.627858	1.33619	0.363969	0.260002	0.137896	NA	0.0360264	NA	0.491545	0.216678
P49747_IDVCPENAEVTLTDFR_	Cartilage oligomeric matrix protein OS=Homo sapiens OX=9606 GN=COMP PE=1 SV=2	NA	NA	0.370482	NA	NA	NA	0.242989	NA	0.438764	NA	NA	NA	NA	NA	NA	NA	NA	NA	NA	NA	NA	NA	NA	1.02801	NA	NA	NA	NA	0.38467	NA	NA	NA	NA	NA	NA	0.580234	NA	NA	0.293735	NA	NA	NA	NA	NA	NA	NA	NA	NA
P05543_TEDSSSFLIDK_	Thyroxine-binding globulin OS=Homo sapiens OX=9606 GN=SERPINA7 PE=1 SV=2	NA	NA	NA	NA	NA	NA	NA	NA	NA	NA	NA	NA	NA	NA	NA	NA	NA	NA	0.468658	NA	NA	NA	NA	NA	NA	NA	NA	NA	NA	NA	NA	NA	NA	NA	NA	NA	NA	NA	NA	0.212243	NA	NA	NA	NA	NA	NA	NA	NA
P02675_KGGETSEMYLIQPDSSVKPYR_K18(Formyl)	Fibrinogen beta chain OS=Homo sapiens OX=9606 GN=FGB PE=1 SV=2	NA	NA	NA	NA	NA	NA	NA	0.863306	NA	NA	NA	NA	NA	NA	NA	NA	NA	NA	NA	NA	NA	NA	0.224573	NA	NA	NA	NA	NA	NA	NA	NA	NA	NA	NA	NA	NA	NA	0.259865	NA	NA	NA	NA	0.32151	NA	NA	NA	NA	NA
P00488_PNSTVQWEEVCR_N2(HexNAc(4)Hex(4)NeuAc(1)Na(1))	Coagulation factor XIII A chain OS=Homo sapiens OX=9606 GN=F13A1 PE=1 SV=4	NA	NA	NA	NA	0.165544	NA	NA	NA	NA	NA	NA	NA	NA	0.913998	NA	NA	0.556178	NA	NA	NA	NA	NA	NA	NA	NA	NA	NA	NA	NA	NA	NA	NA	NA	NA	NA	NA	NA	NA	NA	NA	NA	NA	NA	NA	NA	NA	0.891451	NA
P00747_FSPATHPSEGLEENYCRNPDNDPQGPWCYTTDPEK_	Plasminogen OS=Homo sapiens OX=9606 GN=PLG PE=1 SV=2	NA	NA	NA	NA	NA	NA	0.223392	0.786905	0.0718652	NA	NA	NA	NA	NA	NA	NA	NA	NA	1.22304	NA	NA	NA	0.480866	0.320026	NA	NA	NA	NA	NA	NA	NA	NA	NA	NA	NA	0.436445	NA	0.287996	NA	0.237683	NA	NA	0.54775	NA	NA	NA	NA	NA
P01834_DSTYSLSSTLTLSKADYEK_	Immunoglobulin kappa constant OS=Homo sapiens OX=9606 GN=IGKC PE=1 SV=2	NA	NA	NA	NA	0.571645	NA	0.486921	0.221964	1.09937	0.13622	NA	NA	0.052322	0.517639	0.743524	0.455293	0.634865	1.34785	NA	NA	NA	NA	0.406167	0.119111	NA	0.333453	NA	NA	NA	0.305659	NA	NA	NA	0.342237	NA	1.16505	NA	0.101094	NA	NA	NA	NA	0.135967	NA	0.103608	NA	0.643409	NA
P02760_ETLLQDFR_	Protein AMBP OS=Homo sapiens OX=9606 GN=AMBP PE=1 SV=1	NA	NA	0.198731	0.303481	0.255025	NA	NA	NA	NA	NA	NA	NA	NA	0.0755229	NA	NA	0.491573	NA	0.450499	NA	0.106008	NA	NA	NA	NA	NA	NA	NA	0.254632	NA	0.247667	0.21999	NA	NA	NA	NA	NA	NA	0.170459	0.73332	NA	NA	NA	0.291729	NA	NA	0.263725	NA
P01024_AVLYNYRQNQELK_	Complement C3 OS=Homo sapiens OX=9606 GN=C3 PE=1 SV=2	NA	NA	NA	NA	0.307196	NA	NA	NA	NA	NA	NA	NA	NA	0.187697	NA	NA	0.418554	NA	NA	NA	NA	NA	NA	NA	NA	NA	NA	NA	NA	NA	NA	NA	NA	NA	NA	NA	NA	NA	NA	NA	NA	NA	NA	NA	NA	NA	0.334606	NA
O14791_VTEPISAESGEQVERVNEPSILEMSR_M24(Oxidation)	Apolipoprotein L1 OS=Homo sapiens OX=9606 GN=APOL1 PE=1 SV=5	NA	NA	NA	NA	NA	0.180264	NA	NA	NA	NA	NA	0.44333	NA	NA	NA	NA	NA	NA	NA	0.410419	NA	NA	NA	NA	NA	NA	NA	NA	NA	NA	NA	NA	0.541002	NA	NA	NA	NA	NA	NA	NA	0.355751	NA	NA	NA	NA	NA	NA	NA
P35858_AGAFLGLTNVAVMNLSGNCLR_M13(Oxidation)N14(HexNAc(4)Hex(5)NeuAc(1))	Insulin-like growth factor-binding protein complex acid labile subunit OS=Homo sapiens OX=9606 GN=IGFALS PE=1 SV=1	NA	NA	NA	NA	NA	0.211444	NA	NA	NA	NA	NA	0.447125	NA	NA	NA	NA	NA	NA	NA	0.411777	NA	NA	NA	NA	NA	NA	NA	NA	NA	NA	NA	NA	0.534474	NA	NA	NA	NA	NA	NA	NA	0.720146	NA	NA	NA	NA	NA	NA	NA
A0A087X0Q4_DIVMTQTPLSLPVTPGEPASISCR_ M4(Oxidation)R24(Dihydroxyimidazolidine)	Immunoglobulin kappa variable 2-40 OS=Homo sapiens OX=9606 GN=IGKV2-40 PE=1 SV=1	NA	NA	NA	NA	NA	0.13007	NA	NA	NA	NA	NA	0.0744173	NA	NA	NA	NA	NA	NA	NA	0.519632	NA	NA	NA	NA	NA	NA	NA	NA	NA	NA	NA	NA	3.46039	NA	NA	NA	NA	NA	NA	NA	0.848692	NA	NA	NA	NA	NA	NA	NA
P00915_ESISVSSEQLAQFR_	Carbonic anhydrase 1 OS=Homo sapiens OX=9606 GN=CA1 PE=1 SV=2	NA	NA	NA	NA	NA	0.820881	0.0956045	NA	0.18958	0.738444	NA	0.892715	NA	NA	0.162964	NA	NA	NA	NA	0.44778	NA	NA	NA	0.519008	NA	0.49555	NA	NA	NA	NA	NA	NA	0.2415	0.31123	NA	0.609283	NA	NA	NA	NA	0.172872	NA	NA	NA	0.634207	NA	NA	NA
E9PGN7_VGQLQLSHNLSLVILVPQNLK_N9(HexNAc(4)Hex(5)NeuAc(1))K21(HCysThiolactone)	Plasma protease C1 inhibitor OS=Homo sapiens OX=9606 GN=SERPING1 PE=1 SV=1	NA	NA	NA	NA	NA	0.0580675	NA	NA	NA	NA	NA	0.112548	NA	NA	NA	NA	NA	NA	NA	0.332575	NA	NA	NA	NA	NA	NA	NA	NA	NA	NA	NA	NA	0.69154	NA	NA	NA	NA	NA	NA	NA	0.871841	NA	NA	NA	NA	NA	NA	NA
C9JC84_AIQLTYNPDESSKPNMIDAATLK_	Fibrinogen gamma chain OS=Homo sapiens OX=9606 GN=FGG PE=1 SV=1	NA	0.480097	1.4722	0.274902	0.181984	NA	0.148963	0.361429	0.150968	0.70671	0.198854	NA	0.165131	0.150317	0.0734943	0.25395	0.398373	0.370029	0.30848	NA	0.215112	0.308134	0.182676	0.257728	NA	0.276989	0.256124	NA	0.526359	0.478038	0.244216	0.149931	NA	0.200157	NA	0.388917	0.968938	0.156963	0.618607	0.410587	NA	0.40825	0.253496	0.280954	0.336029	NA	0.223696	0.435252
P33151_ELDREVYPWYNLTVEAK_N11(HexNAc(4)Hex(5)Fuc(1)NeuAc(1))	Cadherin-5 OS=Homo sapiens OX=9606 GN=CDH5 PE=1 SV=5	NA	NA	NA	NA	NA	NA	NA	0.591294	NA	NA	NA	NA	NA	NA	NA	NA	NA	NA	NA	NA	NA	NA	0.745986	NA	NA	NA	NA	NA	NA	NA	NA	NA	NA	NA	NA	NA	NA	0.552795	NA	NA	NA	NA	0.261097	NA	NA	NA	NA	NA
Q06033_ALDLSLK_	Inter-alpha-trypsin inhibitor heavy chain H3 OS=Homo sapiens OX=9606 GN=ITIH3 PE=1 SV=2	NA	NA	0.423908	NA	NA	NA	NA	NA	NA	NA	NA	NA	NA	NA	NA	NA	NA	NA	0.474298	NA	NA	NA	NA	NA	NA	NA	NA	NA	0.252611	NA	NA	NA	NA	NA	NA	NA	NA	NA	0.161807	0.532923	NA	NA	NA	NA	NA	NA	NA	NA
P01008_AAINKWVSNK_W6(Oxidation)N9(HexNAc(4)Hex(4)Fuc(1))K10(Carbamyl)	Antithrombin-III OS=Homo sapiens OX=9606 GN=SERPINC1 PE=1 SV=1	NA	NA	NA	NA	NA	NA	NA	0.252374	NA	NA	NA	NA	NA	NA	NA	NA	NA	NA	NA	NA	NA	NA	0.448916	NA	NA	NA	NA	NA	NA	NA	NA	NA	NA	NA	NA	NA	NA	0.479569	NA	NA	NA	NA	0.719211	NA	NA	NA	NA	NA
P27105_YLQTLTTIAAEK_	Erythrocyte band 7 integral membrane protein OS=Homo sapiens OX=9606 GN=STOM PE=1 SV=3	NA	0.629365	NA	NA	NA	NA	NA	NA	NA	NA	NA	NA	NA	NA	NA	NA	NA	NA	NA	NA	NA	0.201182	NA	NA	NA	NA	NA	NA	NA	NA	NA	NA	NA	NA	NA	NA	0.480685	NA	NA	NA	NA	NA	NA	NA	NA	NA	NA	NA
P10909_LKELPGVCNETMMALWEECKPCLK_K2(Carbamyl)N9(HexNAc(2)Hex(2))	Clusterin OS=Homo sapiens OX=9606 GN=CLU PE=1 SV=1	NA	NA	NA	NA	NA	NA	NA	0.382578	NA	NA	NA	NA	NA	NA	NA	NA	NA	NA	NA	NA	NA	NA	0.486396	NA	NA	NA	NA	NA	NA	NA	NA	NA	NA	NA	NA	NA	NA	0.542258	NA	NA	NA	NA	0.819075	NA	NA	NA	NA	NA
P04114_ESQLPTVMDFR_	Apolipoprotein B-100 OS=Homo sapiens OX=9606 GN=APOB PE=1 SV=2	NA	NA	NA	NA	NA	0.625459	NA	NA	NA	NA	NA	0.529453	NA	NA	NA	NA	NA	NA	NA	0.323919	NA	NA	NA	NA	NA	NA	NA	NA	NA	NA	NA	NA	0.251951	NA	NA	NA	NA	NA	NA	NA	0.67757	NA	NA	NA	NA	NA	NA	NA
P02675_GGETSEMYLIQPDSSVK_M7(Oxidation)	Fibrinogen beta chain OS=Homo sapiens OX=9606 GN=FGB PE=1 SV=2	0.153928	0.828976	0.326235	NA	NA	1.31965	NA	NA	NA	1.3181	NA	1.07251	NA	NA	0.370063	NA	NA	NA	NA	0.334031	NA	0.406184	NA	NA	0.255297	0.21985	NA	0.348881	0.332093	NA	NA	NA	0.34839	0.514721	0.471758	NA	0.372945	NA	0.340125	NA	0.328323	NA	NA	NA	0.454451	0.562696	NA	NA
P01008_FATTFYQHLADSK_	Antithrombin-III OS=Homo sapiens OX=9606 GN=SERPINC1 PE=1 SV=1	NA	NA	NA	NA	0.153362	NA	NA	NA	NA	NA	NA	NA	NA	0.291212	NA	NA	0.199929	NA	NA	NA	NA	NA	NA	NA	NA	NA	NA	NA	NA	NA	NA	NA	NA	NA	NA	NA	NA	NA	NA	NA	NA	NA	NA	NA	NA	NA	0.316337	NA
P69905_VGAHAGEYGAEALER_	Hemoglobin subunit alpha OS=Homo sapiens OX=9606 GN=HBA1 PE=1 SV=2	NA	NA	NA	NA	NA	NA	NA	NA	NA	0.837949	NA	NA	NA	NA	0.334223	NA	NA	NA	NA	NA	NA	NA	NA	NA	NA	0.335121	NA	NA	NA	NA	NA	NA	NA	0.565745	NA	NA	NA	NA	NA	NA	NA	NA	NA	NA	0.517594	NA	NA	NA
P04114_YKNFATSNK_	Apolipoprotein B-100 OS=Homo sapiens OX=9606 GN=APOB PE=1 SV=2	NA	0.347973	NA	NA	NA	NA	NA	0.558901	NA	NA	NA	NA	1.14063	NA	NA	0.844803	NA	1.53512	NA	NA	NA	0.929726	0.30063	NA	NA	NA	NA	NA	NA	0.850891	NA	NA	NA	NA	NA	NA	0.16261	0.628523	NA	NA	NA	NA	1.11496	NA	NA	NA	NA	NA
P04275_TEPMQVALHCTNGSVVYHEVLNAMECK_N12(HexNAc(2)Hex(3))H18(Oxidation)	von Willebrand factor OS=Homo sapiens OX=9606 GN=VWF PE=1 SV=4	1.40183	0.836879	NA	1.06967	NA	NA	NA	NA	NA	NA	NA	NA	NA	NA	NA	NA	NA	NA	NA	NA	0.370715	0.0955531	NA	NA	0.406746	NA	NA	0.59824	NA	NA	0.50635	0.130275	NA	NA	0.368142	NA	0.177074	NA	NA	NA	NA	NA	NA	0.289318	NA	0.480078	NA	NA
P48740_MLNNNTGIYTCSAQGVWMNK_N4(HexNAc(2)Hex(6))	Mannan-binding lectin serine protease 1 OS=Homo sapiens OX=9606 GN=MASP1 PE=1 SV=3	1.09191	NA	NA	NA	NA	NA	NA	NA	NA	NA	NA	NA	NA	NA	NA	NA	NA	NA	NA	NA	NA	NA	NA	NA	7.16165	NA	NA	1.0179	NA	NA	NA	NA	NA	NA	1.75528	NA	NA	NA	NA	NA	NA	NA	NA	NA	NA	5.29489	NA	NA
P00747_TPENYPNAGLTMNYCRNPDADK_	Plasminogen OS=Homo sapiens OX=9606 GN=PLG PE=1 SV=2	NA	NA	NA	NA	NA	NA	0.190669	NA	0.296492	NA	0.315737	NA	NA	NA	NA	NA	NA	NA	NA	NA	NA	NA	NA	0.533206	NA	NA	0.323461	NA	NA	NA	NA	NA	NA	NA	NA	0.148006	NA	NA	NA	NA	NA	0.627751	NA	NA	NA	NA	NA	0.486338
C9JC84_LDGSVDFK_	Fibrinogen gamma chain OS=Homo sapiens OX=9606 GN=FGG PE=1 SV=1	NA	NA	NA	NA	NA	NA	0.15333	0.192919	0.15641	NA	NA	NA	NA	NA	NA	NA	NA	NA	0.326986	NA	NA	NA	0.14626	0.428451	NA	NA	NA	NA	NA	NA	NA	NA	NA	NA	NA	0.38313	NA	0.250365	NA	0.292716	NA	NA	0.326498	NA	NA	NA	NA	NA
P35579_EEILAQAK_	Myosin-9 OS=Homo sapiens OX=9606 GN=MYH9 PE=1 SV=4	NA	NA	NA	0.731592	NA	NA	NA	NA	NA	NA	NA	NA	NA	NA	NA	NA	NA	NA	NA	NA	0.679541	NA	NA	NA	NA	NA	NA	NA	NA	NA	0.50257	0.71561	NA	NA	NA	NA	NA	NA	NA	NA	NA	NA	NA	0.296052	NA	NA	NA	NA
P07358_KNTPIDGK_	Complement component C8 beta chain OS=Homo sapiens OX=9606 GN=C8B PE=1 SV=3	NA	0.316442	NA	NA	NA	NA	NA	NA	NA	NA	NA	NA	NA	NA	NA	NA	NA	NA	NA	NA	NA	0.499993	NA	NA	NA	NA	NA	NA	NA	NA	NA	NA	NA	NA	NA	NA	0.179366	NA	NA	NA	NA	NA	NA	NA	NA	NA	NA	NA
P20742_MLQITNTGFEMK_	Pregnancy zone protein OS=Homo sapiens OX=9606 GN=PZP PE=1 SV=4	NA	NA	0.312146	NA	NA	NA	NA	NA	NA	0.540603	1.40796	NA	0.777524	NA	0.275104	0.534302	NA	0.625443	0.776289	NA	NA	NA	NA	NA	NA	0.261401	0.121903	NA	0.0626231	0.24691	NA	NA	NA	0.747015	NA	NA	NA	NA	0.0470466	0.633268	NA	0.0268927	NA	NA	0.0293962	NA	NA	0.42635
P01023_QFSFPLSSEPFQGSYK_	Alpha-2-macroglobulin OS=Homo sapiens OX=9606 GN=A2M PE=1 SV=3	NA	NA	0.29454	NA	NA	1.0275	0.221438	0.216612	0.0906342	1.18293	NA	1.07192	NA	NA	0.16608	NA	NA	NA	0.245809	0.27496	NA	NA	0.0930403	0.503679	NA	0.127425	NA	NA	0.172769	NA	NA	NA	0.178169	0.248949	NA	0.514343	NA	0.255877	0.12529	0.412003	0.167099	NA	0.268132	NA	0.395617	NA	NA	NA
P17936_YKVDYESQSTDTQNFSSESK_N14(HexNAc(2)Hex(9))	Insulin-like growth factor-binding protein 3 OS=Homo sapiens OX=9606 GN=IGFBP3 PE=1 SV=2	NA	NA	NA	NA	NA	NA	NA	NA	NA	0.353833	NA	NA	NA	NA	0.514542	NA	NA	NA	NA	NA	NA	NA	NA	NA	NA	0.319663	NA	NA	NA	NA	NA	NA	NA	0.472071	NA	NA	NA	NA	NA	NA	NA	NA	NA	NA	0.197402	NA	NA	NA
A0A0S2Z4L3_SCEVVSVCLPLNLDTK_	Protein S isoform 2 (Fragment) OS=Homo sapiens OX=9606 GN=PROS1 PE=1 SV=1	NA	NA	NA	NA	NA	NA	NA	0.512597	NA	NA	NA	NA	NA	NA	NA	NA	NA	NA	NA	NA	NA	NA	0.662694	NA	NA	NA	NA	NA	NA	NA	NA	NA	NA	NA	NA	NA	NA	0.598194	NA	NA	NA	NA	0.428986	NA	NA	NA	NA	NA
P20742_GMGLKVFTNSK_K11(Formyl)	Pregnancy zone protein OS=Homo sapiens OX=9606 GN=PZP PE=1 SV=4	NA	NA	NA	NA	NA	NA	NA	NA	NA	NA	NA	NA	NA	NA	NA	NA	NA	NA	0.339201	NA	NA	NA	NA	NA	NA	NA	NA	NA	NA	NA	NA	NA	NA	NA	NA	NA	NA	NA	NA	0.491187	NA	NA	NA	NA	NA	NA	NA	NA
Q9UGM5_YNNENTSKQYSLFK_N5(HexNAc(4)Hex(5)NeuAc(2))	Fetuin-B OS=Homo sapiens OX=9606 GN=FETUB PE=1 SV=2	NA	NA	NA	NA	NA	0.372483	NA	0.604328	NA	NA	NA	0.570341	NA	NA	NA	NA	NA	NA	NA	0.283624	NA	NA	0.530156	NA	NA	NA	NA	NA	NA	NA	NA	NA	0.388768	NA	NA	NA	NA	0.769752	NA	NA	0.363611	NA	0.3257	NA	NA	NA	NA	NA
Q9Y490_KGIWLEAGK_K1(HCysteinyl)W4(Oxidation)	Talin-1 OS=Homo sapiens OX=9606 GN=TLN1 PE=1 SV=3	NA	0.225984	NA	NA	NA	NA	NA	NA	NA	NA	NA	NA	NA	NA	NA	NA	NA	NA	NA	NA	NA	5.81915	NA	NA	NA	NA	NA	NA	NA	NA	NA	NA	NA	NA	NA	NA	4.03589	NA	NA	NA	NA	NA	NA	NA	NA	NA	NA	NA
P01024_DAPDHQELNLDVSLQLPSR_	Complement C3 OS=Homo sapiens OX=9606 GN=C3 PE=1 SV=2	0.275827	NA	0.180786	NA	NA	NA	NA	NA	NA	NA	NA	NA	NA	NA	NA	NA	NA	NA	NA	NA	NA	NA	NA	NA	0.251969	NA	NA	0.312485	0.353829	NA	NA	NA	NA	NA	0.199395	NA	NA	NA	0.232911	NA	NA	NA	NA	NA	NA	0.666246	NA	NA
P05160_NRCPPPPLPINSK_	Coagulation factor XIII B chain OS=Homo sapiens OX=9606 GN=F13B PE=1 SV=3	NA	NA	NA	NA	NA	NA	NA	NA	NA	NA	NA	NA	NA	NA	NA	NA	NA	NA	0.362722	NA	NA	NA	NA	NA	NA	NA	NA	NA	NA	NA	NA	NA	NA	NA	NA	NA	NA	NA	NA	0.368434	NA	NA	NA	NA	NA	NA	NA	NA
P01023_GEAFTLK_	Alpha-2-macroglobulin OS=Homo sapiens OX=9606 GN=A2M PE=1 SV=3	NA	NA	NA	NA	NA	1.02978	0.221534	NA	0.108163	NA	NA	0.711906	NA	NA	NA	NA	NA	NA	NA	0.337724	NA	NA	NA	0.275098	NA	NA	NA	NA	NA	NA	NA	NA	0.164742	NA	NA	0.167603	NA	NA	NA	NA	0.16463	NA	NA	NA	NA	NA	NA	NA
P00488_YPQENK_	Coagulation factor XIII A chain OS=Homo sapiens OX=9606 GN=F13A1 PE=1 SV=4	NA	NA	NA	NA	NA	NA	NA	0.187684	NA	NA	NA	NA	NA	NA	NA	NA	NA	NA	NA	NA	NA	NA	0.261448	NA	NA	NA	NA	NA	NA	NA	NA	NA	NA	NA	NA	NA	NA	0.330699	NA	NA	NA	NA	0.530028	NA	NA	NA	NA	NA
P02671_MKPVPDLVPGNFK_M1(Oxidation)K2(Formyl)	Fibrinogen alpha chain OS=Homo sapiens OX=9606 GN=FGA PE=1 SV=2	NA	NA	NA	NA	0.0256071	NA	NA	0.254584	NA	NA	NA	NA	NA	0.053127	NA	NA	0.337182	NA	NA	NA	NA	NA	0.0732882	NA	NA	NA	NA	NA	NA	NA	NA	NA	NA	NA	NA	NA	NA	0.236998	NA	NA	NA	NA	0.430513	NA	NA	NA	0.0816551	NA
Q15942_FSPVTPK_	Zyxin OS=Homo sapiens OX=9606 GN=ZYX PE=1 SV=1	NA	NA	NA	NA	NA	0.787233	0.209492	NA	0.0507089	NA	NA	0.499757	NA	NA	NA	NA	NA	NA	0.586514	0.725144	NA	NA	NA	0.535571	NA	NA	NA	NA	NA	NA	NA	NA	0.425977	NA	NA	0.641124	NA	NA	NA	0.86457	1.29049	NA	NA	NA	NA	NA	NA	NA
Q06033_KNAHGEEKENLTAR_K1(HCysThiolactone)N10(HexNAc(4)Hex(5)NeuAc(2))	Inter-alpha-trypsin inhibitor heavy chain H3 OS=Homo sapiens OX=9606 GN=ITIH3 PE=1 SV=2	NA	NA	NA	NA	NA	NA	NA	NA	NA	NA	NA	NA	0.372198	NA	NA	0.397548	NA	0.365423	NA	NA	NA	NA	NA	NA	NA	NA	NA	NA	NA	0.63073	NA	NA	NA	NA	NA	NA	NA	NA	NA	NA	NA	NA	NA	NA	NA	NA	NA	NA
P35579_LQQLFNHTMFILEQEEYQR_N6(HexNAc(2)Hex(6))H7(Oxidation)	Myosin-9 OS=Homo sapiens OX=9606 GN=MYH9 PE=1 SV=4	NA	0.0963967	3.29379	0.143049	NA	0.437774	NA	NA	NA	0.040101	NA	0.113684	NA	NA	1.52097	NA	NA	NA	0.264087	0.246513	2.56445	1.42768	NA	NA	NA	2.46091	NA	NA	5.2017	NA	1.93824	0.315089	2.16269	0.971538	NA	NA	0.276241	NA	2.1506	1.33017	1.79891	NA	NA	3.36409	1.81509	NA	NA	NA
P02746_FDHVITNMNNNYEPR_M8(Oxidation)	Complement C1q subcomponent subunit B OS=Homo sapiens OX=9606 GN=C1QB PE=1 SV=3	NA	NA	NA	NA	NA	NA	NA	0.501231	NA	0.703869	NA	NA	NA	NA	0.233851	NA	NA	NA	NA	NA	NA	NA	0.66347	NA	NA	0.358209	NA	NA	NA	NA	NA	NA	NA	0.275571	NA	NA	NA	0.217763	NA	NA	NA	NA	0.251957	NA	0.348951	NA	NA	NA
O95445_TELFSSSCPGGIMLNETGQGYQR_N15(HexNAc(3)Hex(5)NeuAc(1))	Apolipoprotein M OS=Homo sapiens OX=9606 GN=APOM PE=1 SV=2	NA	NA	NA	NA	0.458553	NA	NA	NA	NA	NA	NA	NA	NA	0.22107	NA	NA	0.672271	NA	NA	NA	NA	NA	NA	NA	NA	NA	NA	NA	NA	NA	NA	NA	NA	NA	NA	NA	NA	NA	NA	NA	NA	NA	NA	NA	NA	NA	0.62915	NA
P19827_ADVQAHGEGQEFSITCLVDEEEMKK_	Inter-alpha-trypsin inhibitor heavy chain H1 OS=Homo sapiens OX=9606 GN=ITIH1 PE=1 SV=3	NA	NA	NA	NA	NA	NA	NA	NA	NA	NA	NA	NA	NA	NA	NA	NA	NA	NA	0.239376	NA	NA	NA	NA	NA	NA	NA	NA	NA	NA	NA	NA	NA	NA	NA	NA	NA	NA	NA	NA	0.393272	NA	NA	NA	NA	NA	NA	NA	NA
C9JC84_AIQLTYNPDESSKPNMIDAATLK_K13(Formyl)	Fibrinogen gamma chain OS=Homo sapiens OX=9606 GN=FGG PE=1 SV=1	NA	NA	NA	NA	NA	0.0759971	NA	0.308459	NA	NA	NA	0.781849	NA	NA	NA	NA	NA	NA	NA	0.169259	NA	NA	0.107452	NA	NA	NA	NA	NA	NA	NA	NA	NA	0.129537	NA	NA	NA	NA	0.105139	NA	NA	0.0721684	NA	0.433243	NA	NA	NA	NA	NA
P01857_EPQVYTLPPSRDELTK_	Immunoglobulin heavy constant gamma 1 OS=Homo sapiens OX=9606 GN=IGHG1 PE=1 SV=1	NA	1.40194	NA	0.0230227	0.44922	NA	0.400575	0.0221544	0.626135	0.656145	0.87182	NA	NA	0.00536564	0.0145259	NA	0.499872	NA	0.492968	NA	0.0201744	0.752231	0.926781	0.00557648	NA	0.54091	0.481201	NA	NA	NA	0.417823	0.80275	NA	0.00991488	NA	0.84145	0.916495	0.763991	NA	0.83818	NA	0.0235116	1.10298	0.0159575	0.0205171	NA	0.0166556	0.0194391
P01023_QQNAQGGFSSTQDTVVALHALSKYGAATFTR_	Alpha-2-macroglobulin OS=Homo sapiens OX=9606 GN=A2M PE=1 SV=3	NA	NA	NA	NA	NA	NA	NA	NA	NA	NA	NA	NA	NA	NA	NA	NA	NA	NA	0.39853	NA	NA	NA	NA	NA	NA	NA	NA	NA	NA	NA	NA	NA	NA	NA	NA	NA	NA	NA	NA	0.474569	NA	NA	NA	NA	NA	NA	NA	NA
A0A4W8ZXM2_FTISRDDSK_	Immunoglobulin heavy variable 3-72 OS=Homo sapiens OX=9606 GN=IGHV3-72 PE=1 SV=1	NA	NA	NA	NA	NA	NA	NA	0.445117	NA	NA	NA	NA	NA	NA	NA	NA	NA	NA	NA	NA	NA	NA	0.284146	NA	NA	NA	NA	NA	NA	NA	NA	NA	NA	NA	NA	NA	NA	0.349585	NA	NA	NA	NA	0.361134	NA	NA	NA	NA	NA
P02671_NPGSSGTGGTATWKPGSSGPGSTGSWNSGSSGTGSTGNQNPGSPR_	Fibrinogen alpha chain OS=Homo sapiens OX=9606 GN=FGA PE=1 SV=2	NA	NA	0.202792	NA	NA	0.640865	NA	NA	NA	0.319893	NA	0.395564	0.853885	NA	0.0407064	0.126618	NA	0.162998	0.325507	0.474413	NA	NA	NA	NA	NA	1.06331	NA	NA	0.483515	0.346424	NA	NA	0.191763	0.926989	NA	NA	NA	NA	0.114144	0.426547	0.152452	NA	NA	NA	0.260492	NA	NA	NA
P04114_AEPLAFTFSHDYK_	Apolipoprotein B-100 OS=Homo sapiens OX=9606 GN=APOB PE=1 SV=2	NA	NA	0.275486	NA	0.305178	NA	0.383582	0.293331	0.421442	NA	NA	NA	0.174513	0.208053	NA	0.203236	0.403024	0.396355	0.327382	NA	NA	NA	0.241479	0.735182	NA	NA	NA	NA	0.228837	0.469342	NA	NA	NA	NA	NA	0.424109	NA	0.283512	0.218192	0.345321	NA	NA	0.217055	NA	NA	NA	0.290742	NA
P01042_IASFSQNCDIYPGKDFVQPPTK_	Kininogen-1 OS=Homo sapiens OX=9606 GN=KNG1 PE=1 SV=2	NA	NA	NA	NA	NA	1.31052	NA	NA	NA	NA	NA	0.415009	0.3071	NA	NA	0.621594	NA	0.696271	NA	0.102324	NA	NA	NA	NA	NA	NA	NA	NA	NA	0.102337	NA	NA	0.291061	NA	NA	NA	NA	NA	NA	NA	0.527214	NA	NA	NA	NA	NA	NA	NA
P21333_LVSNHSLHETSSVFVDSLTK_N4(HexNAc(4)Hex(5)NeuAc(2))K20(Carbamyl)	Filamin-A OS=Homo sapiens OX=9606 GN=FLNA PE=1 SV=4	NA	0.219368	NA	NA	NA	NA	NA	NA	NA	NA	NA	NA	NA	NA	NA	NA	NA	NA	NA	NA	NA	1.38223	NA	NA	NA	NA	NA	NA	NA	NA	NA	NA	NA	NA	NA	NA	0.17538	NA	NA	NA	NA	NA	NA	NA	NA	NA	NA	NA
Q12805_NPCQDPYILTPENR_	EGF-containing fibulin-like extracellular matrix protein 1 OS=Homo sapiens OX=9606 GN=EFEMP1 PE=1 SV=2	NA	NA	NA	NA	NA	NA	NA	0.364613	NA	NA	NA	NA	NA	NA	NA	NA	NA	NA	NA	NA	NA	NA	0.586802	NA	NA	NA	NA	NA	NA	NA	NA	NA	NA	NA	NA	NA	NA	0.489348	NA	NA	NA	NA	0.315452	NA	NA	NA	NA	NA
P20742_GSFALSFPVESDVAPIAR_	Pregnancy zone protein OS=Homo sapiens OX=9606 GN=PZP PE=1 SV=4	NA	NA	0.427228	NA	0.92692	NA	0.883017	0.0364793	0.655222	0.553139	1.17604	NA	NA	1.1002	0.529162	NA	1.50259	NA	NA	NA	NA	NA	0.206247	0.690709	NA	0.414339	0.178415	NA	0.114154	NA	NA	NA	NA	0.805376	NA	0.0936639	NA	0.0394189	0.0689447	NA	NA	0.0327997	0.105379	NA	0.0489937	NA	0.0558532	0.368
Q9UGM5_YNNENTSKQYSLFK_N5(HexNAc(4)Hex(5)NeuAc(1))	Fetuin-B OS=Homo sapiens OX=9606 GN=FETUB PE=1 SV=2	0.533841	NA	NA	NA	NA	NA	NA	NA	NA	NA	NA	NA	NA	NA	NA	NA	NA	NA	NA	NA	NA	NA	NA	NA	0.43566	NA	NA	0.631261	NA	NA	NA	NA	NA	NA	0.292251	NA	NA	NA	NA	NA	NA	NA	NA	NA	NA	1.03233	NA	NA
P01042_AATGECTATVGKR_K12(Formyl)	Kininogen-1 OS=Homo sapiens OX=9606 GN=KNG1 PE=1 SV=2	NA	NA	NA	NA	0.210093	NA	NA	NA	NA	NA	NA	NA	NA	0.686136	NA	NA	0.402288	NA	NA	NA	NA	NA	NA	NA	NA	NA	NA	NA	NA	NA	NA	NA	NA	NA	NA	NA	NA	NA	NA	NA	NA	NA	NA	NA	NA	NA	0.39045	NA
Q99497_KEGPYDVVVLPGGNLGAQNLSESAAVK_N19(HexNAc(4)Hex(3))	Protein/nucleic acid deglycase DJ-1 OS=Homo sapiens OX=9606 GN=PARK7 PE=1 SV=2	NA	NA	NA	NA	NA	0.787088	NA	NA	NA	NA	NA	0.337459	NA	NA	NA	NA	NA	NA	NA	0.22034	NA	NA	NA	NA	NA	NA	NA	NA	NA	NA	NA	NA	0.544769	NA	NA	NA	NA	NA	NA	NA	0.600076	NA	NA	NA	NA	NA	NA	NA
Q9BXR6_VGSDSVQCYQFGWSPNFPTCK_	Complement factor H-related protein 5 OS=Homo sapiens OX=9606 GN=CFHR5 PE=1 SV=1	NA	NA	0.674488	NA	NA	NA	0.307017	0.775157	0.420798	NA	NA	NA	NA	NA	NA	NA	NA	NA	0.409501	NA	NA	NA	0.244571	0.476056	NA	NA	NA	NA	0.423678	NA	NA	NA	NA	NA	NA	0.413448	NA	0.297509	0.457598	0.384504	NA	NA	0.264852	NA	NA	NA	NA	NA
P01871_VQHPNGNKEK_	Immunoglobulin heavy constant mu OS=Homo sapiens OX=9606 GN=IGHM PE=1 SV=4	NA	NA	NA	NA	0.76011	NA	NA	NA	NA	NA	NA	NA	NA	0.737164	NA	NA	0.660105	NA	NA	NA	NA	NA	NA	NA	NA	NA	NA	NA	NA	NA	NA	NA	NA	NA	NA	NA	NA	NA	NA	NA	NA	NA	NA	NA	NA	NA	1.02105	NA
P05160_QGYDLSPLTPLSELSVQCNR_	Coagulation factor XIII B chain OS=Homo sapiens OX=9606 GN=F13B PE=1 SV=3	NA	0.498813	0.223648	NA	NA	1.49114	0.246883	NA	0.261497	1.4897	NA	1.3251	NA	NA	0.0681566	NA	NA	NA	NA	0.370812	NA	0.23654	NA	0.546497	NA	0.270785	NA	NA	0.15894	NA	NA	NA	0.161217	0.142812	NA	0.498115	1.46243	NA	0.207019	NA	0.108355	NA	NA	NA	0.304614	NA	NA	NA
P01024_DTWVEHWPEEDECQDEENQK_	Complement C3 OS=Homo sapiens OX=9606 GN=C3 PE=1 SV=2	NA	0.360681	NA	NA	NA	0.971539	NA	NA	NA	0.569171	NA	0.838056	NA	NA	0.303485	NA	NA	NA	NA	0.38214	NA	0.367157	NA	NA	NA	0.226536	NA	NA	NA	NA	NA	NA	0.211186	0.293977	NA	NA	0.687206	NA	NA	NA	0.470907	NA	NA	NA	0.242449	NA	NA	NA
P68871_GTFATLSELHCDK_	Hemoglobin subunit beta OS=Homo sapiens OX=9606 GN=HBB PE=1 SV=2	NA	NA	NA	NA	NA	NA	NA	NA	NA	0.394562	NA	NA	NA	NA	0.432725	NA	NA	NA	NA	NA	NA	NA	NA	NA	NA	0.22752	NA	NA	NA	NA	NA	NA	NA	0.482034	NA	NA	NA	NA	NA	NA	NA	NA	NA	NA	0.586862	NA	NA	NA
P01008_DDLYVSDAFHK_	Antithrombin-III OS=Homo sapiens OX=9606 GN=SERPINC1 PE=1 SV=1	NA	NA	NA	NA	NA	NA	NA	NA	NA	NA	NA	NA	NA	NA	NA	NA	NA	NA	0.492199	NA	NA	NA	NA	NA	NA	NA	NA	NA	NA	NA	NA	NA	NA	NA	NA	NA	NA	NA	NA	0.247836	NA	NA	NA	NA	NA	NA	NA	NA
P01023_SLGNVNFTVSAEALESQELCGTEVPSVPEHGRK_N6(HexNAc(4)Hex(5)NeuAc(1))	Alpha-2-macroglobulin OS=Homo sapiens OX=9606 GN=A2M PE=1 SV=3	NA	NA	NA	NA	NA	0.181103	NA	NA	NA	NA	NA	0.274786	NA	NA	NA	NA	NA	NA	NA	0.311197	NA	NA	NA	NA	NA	NA	NA	NA	NA	NA	NA	NA	0.401994	NA	NA	NA	NA	NA	NA	NA	0.67359	NA	NA	NA	NA	NA	NA	NA
P06681_LGSYPVGGNVSFECEDGFILR_N9(HexNAc(4)Hex(5)NeuAc(2))	Complement C2 OS=Homo sapiens OX=9606 GN=C2 PE=1 SV=2	NA	NA	NA	NA	NA	NA	NA	NA	NA	NA	NA	NA	NA	NA	NA	NA	NA	NA	0.587011	NA	NA	NA	NA	NA	NA	NA	NA	NA	NA	NA	NA	NA	NA	NA	NA	NA	NA	NA	NA	0.444808	NA	NA	NA	NA	NA	NA	NA	NA
P08697_DFLQSLK_	Alpha-2-antiplasmin OS=Homo sapiens OX=9606 GN=SERPINF2 PE=1 SV=3	NA	NA	0.283657	NA	NA	NA	0.151284	0.486341	0.128826	0.996099	0.248246	NA	NA	NA	0.125826	NA	NA	NA	0.384322	NA	NA	NA	0.181873	0.533196	NA	0.234037	0.230954	NA	0.327823	NA	NA	NA	NA	0.281686	NA	0.428649	NA	0.345355	0.127207	0.703102	NA	0.363155	0.367187	NA	0.56628	NA	NA	0.534254
P03951_LETTVNYTDSQRPICLPSKGDR_N6(HexNAc(4)Hex(4))	Coagulation factor XI OS=Homo sapiens OX=9606 GN=F11 PE=1 SV=1	NA	NA	NA	0.546334	NA	0.294246	NA	NA	NA	NA	NA	0.458887	NA	NA	NA	NA	NA	NA	NA	0.229193	0.399343	NA	NA	NA	NA	NA	NA	NA	NA	NA	0.142949	0.0472675	0.182512	NA	NA	NA	NA	NA	NA	NA	0.512434	NA	NA	0.227248	NA	NA	NA	NA
P04275_CERMEACMLNGTVIGPGK_N10(HexNAc(4)Hex(5)NeuAc(1))	von Willebrand factor OS=Homo sapiens OX=9606 GN=VWF PE=1 SV=4	NA	NA	NA	NA	NA	1.37389	0.820895	0.564058	0.241388	0.0130109	NA	0.344269	NA	NA	2.57237	NA	NA	NA	NA	0.371717	NA	NA	0.212645	0.758206	NA	0.931149	NA	NA	NA	NA	NA	NA	0.534205	1.2127	NA	0.269748	NA	0.273116	NA	NA	0.146018	NA	0.484988	NA	0.207485	NA	NA	NA
D6RF35_KFPSGTFEQVSQLVK_K1(Carbamyl)	Vitamin D-binding protein OS=Homo sapiens OX=9606 GN=GC PE=1 SV=1	NA	NA	NA	NA	NA	NA	NA	0.336196	NA	NA	NA	NA	NA	NA	NA	NA	NA	NA	NA	NA	NA	NA	0.299093	NA	NA	NA	NA	NA	NA	NA	NA	NA	NA	NA	NA	NA	NA	0.45548	NA	NA	NA	NA	0.334279	NA	NA	NA	NA	NA
P01042_IYPTVNCQPLGMISLMK_M16(Oxidation)	Kininogen-1 OS=Homo sapiens OX=9606 GN=KNG1 PE=1 SV=2	NA	NA	0.459175	NA	NA	NA	NA	NA	NA	NA	NA	NA	NA	NA	NA	NA	NA	NA	NA	NA	NA	NA	NA	NA	NA	NA	NA	NA	0.365239	NA	NA	NA	NA	NA	NA	NA	NA	NA	0.29628	NA	NA	NA	NA	NA	NA	NA	NA	NA
P08603_WSHPPSCIK_W1(Oxidation)	Complement factor H OS=Homo sapiens OX=9606 GN=CFH PE=1 SV=4	NA	0.609175	NA	NA	0.16263	NA	NA	NA	NA	0.970115	NA	NA	NA	0.0843695	0.0598421	NA	0.511159	NA	NA	NA	NA	0.513007	NA	NA	NA	0.318376	NA	NA	NA	NA	NA	NA	NA	0.226069	NA	NA	1.6503	NA	NA	NA	NA	NA	NA	NA	0.537606	NA	0.15587	NA
P18206_LGATAEKAAAVGTANKSTVEGIQASVK_K7(Carbamyl)N15(HexNAc(2)Hex(7))	Vinculin OS=Homo sapiens OX=9606 GN=VCL PE=1 SV=4	NA	0.204028	NA	NA	NA	NA	NA	NA	NA	NA	NA	NA	NA	NA	NA	NA	NA	NA	NA	NA	NA	1.50098	NA	NA	NA	NA	NA	NA	NA	NA	NA	NA	NA	NA	NA	NA	0.257186	NA	NA	NA	NA	NA	NA	NA	NA	NA	NA	NA
Q9Y490_AIAVTVQEMVTK_	Talin-1 OS=Homo sapiens OX=9606 GN=TLN1 PE=1 SV=3	NA	NA	NA	NA	NA	NA	NA	0.418844	NA	NA	NA	NA	NA	NA	NA	NA	NA	NA	NA	NA	NA	NA	0.502023	NA	NA	NA	NA	NA	NA	NA	NA	NA	NA	NA	NA	NA	NA	0.464404	NA	NA	NA	NA	0.311142	NA	NA	NA	NA	NA
C9JC84_AIQLTYNPDESSKPNMIDAATLK_K23(Formyl)	Fibrinogen gamma chain OS=Homo sapiens OX=9606 GN=FGG PE=1 SV=1	NA	NA	NA	NA	NA	NA	NA	0.500956	NA	NA	NA	NA	NA	NA	NA	NA	NA	NA	NA	NA	NA	NA	0.0976841	NA	NA	NA	NA	NA	NA	NA	NA	NA	NA	NA	NA	NA	NA	0.0742156	NA	NA	NA	NA	0.480456	NA	NA	NA	NA	NA
P04114_NKYGMVAQVTQTLK_	Apolipoprotein B-100 OS=Homo sapiens OX=9606 GN=APOB PE=1 SV=2	NA	NA	NA	NA	NA	NA	NA	NA	NA	1.21476	NA	NA	NA	NA	0.272577	NA	NA	NA	NA	NA	NA	NA	NA	NA	NA	0.552515	NA	NA	NA	NA	NA	NA	NA	0.600925	NA	NA	NA	NA	NA	NA	NA	NA	NA	NA	0.82012	NA	NA	NA
D6RF35_LCDNLSTK_K8(Formyl)	Vitamin D-binding protein OS=Homo sapiens OX=9606 GN=GC PE=1 SV=1	NA	NA	NA	NA	0.156338	NA	NA	NA	NA	NA	NA	NA	NA	0.440512	NA	NA	0.365383	NA	NA	NA	NA	NA	NA	NA	NA	NA	NA	NA	NA	NA	NA	NA	NA	NA	NA	NA	NA	NA	NA	NA	NA	NA	NA	NA	NA	NA	0.270375	NA
P01857_EPQVYTLPPSRDELTK_R11(Dihydroxyimidazolidine)K16(Formyl)	Immunoglobulin heavy constant gamma 1 OS=Homo sapiens OX=9606 GN=IGHG1 PE=1 SV=1	NA	NA	NA	NA	NA	1.65197	NA	0.0560122	NA	0.914836	NA	0.0576411	NA	NA	0.0225093	NA	NA	NA	0.406612	0.0591539	NA	NA	0.901455	NA	NA	0.453543	NA	NA	NA	NA	NA	NA	0.467697	0.0153641	NA	NA	NA	0.427249	NA	0.441895	0.357807	NA	0.386257	NA	0.0127173	NA	NA	NA
P01008_DIPMNPMCIYRSPEK_M4(Oxidation)	Antithrombin-III OS=Homo sapiens OX=9606 GN=SERPINC1 PE=1 SV=1	NA	NA	NA	NA	NA	0.0474358	NA	NA	NA	NA	NA	0.813523	NA	NA	NA	NA	NA	NA	NA	0.1957	NA	NA	NA	NA	NA	NA	NA	NA	NA	NA	NA	NA	0.428255	NA	NA	NA	NA	NA	NA	NA	0.322623	NA	NA	NA	NA	NA	NA	NA
P08603_AGEQVTYTCATYYKMDGASNVTCINSR_N20(HexNAc(4)Hex(5)NeuAc(2))	Complement factor H OS=Homo sapiens OX=9606 GN=CFH PE=1 SV=4	NA	NA	NA	NA	NA	NA	NA	NA	NA	NA	0.392319	NA	NA	NA	NA	NA	NA	NA	NA	NA	NA	NA	NA	NA	NA	NA	0.541992	NA	NA	NA	NA	NA	NA	NA	NA	NA	NA	NA	NA	NA	NA	0.534467	NA	NA	NA	NA	NA	0.489111
A0A0B4J1V2_SQVVLTMTNMDPVDTATYYCAR_	Immunoglobulin heavy variable 2-26 OS=Homo sapiens OX=9606 GN=IGHV2-26 PE=3 SV=1	NA	NA	NA	NA	NA	NA	0.390866	NA	0.405066	NA	NA	NA	NA	NA	NA	NA	NA	NA	NA	NA	NA	NA	NA	0.528132	NA	NA	NA	NA	NA	NA	NA	NA	NA	NA	NA	0.269442	NA	NA	NA	NA	NA	NA	NA	NA	NA	NA	NA	NA
P08697_NKFDPSLTQR_	Alpha-2-antiplasmin OS=Homo sapiens OX=9606 GN=SERPINF2 PE=1 SV=3	NA	NA	NA	NA	NA	NA	NA	NA	NA	NA	NA	NA	NA	NA	NA	NA	NA	NA	0.744624	NA	NA	NA	NA	NA	NA	NA	NA	NA	NA	NA	NA	NA	NA	NA	NA	NA	NA	NA	NA	0.240283	NA	NA	NA	NA	NA	NA	NA	NA
P01857_THTCPPCPAPELLGGPSVFLFPPK_	Immunoglobulin heavy constant gamma 1 OS=Homo sapiens OX=9606 GN=IGHG1 PE=1 SV=1	NA	NA	NA	NA	NA	NA	NA	NA	NA	NA	NA	NA	NA	NA	NA	NA	NA	NA	0.319375	NA	NA	NA	NA	NA	NA	NA	NA	NA	NA	NA	NA	NA	NA	NA	NA	NA	NA	NA	NA	0.380708	NA	NA	NA	NA	NA	NA	NA	NA
Q14624_NMEQFQVSVSVAPNAK_M2(Oxidation)	Inter-alpha-trypsin inhibitor heavy chain H4 OS=Homo sapiens OX=9606 GN=ITIH4 PE=1 SV=4	NA	NA	NA	NA	NA	NA	NA	0.81595	NA	NA	0.272225	NA	NA	NA	NA	NA	NA	NA	NA	NA	NA	NA	0.56541	NA	NA	NA	0.204119	NA	NA	NA	NA	NA	NA	NA	NA	NA	NA	0.289577	NA	NA	NA	0.592217	0.489784	NA	NA	NA	NA	0.482973
P04217_CEGPIPDVTFELLREGETK_	Alpha-1B-glycoprotein OS=Homo sapiens OX=9606 GN=A1BG PE=1 SV=4	NA	NA	NA	NA	NA	0.159899	NA	0.469487	NA	NA	NA	0.215875	0.446762	NA	NA	0.646073	NA	0.997319	NA	0.358009	NA	NA	0.731422	NA	NA	NA	NA	NA	NA	0.423089	NA	NA	0.516379	NA	NA	NA	NA	0.484506	NA	NA	0.9052	NA	0.178865	NA	NA	NA	NA	NA
P19823_NVKENIQDNISLFSLGMGFDVDYDFLK_K3(HCysThiolactone)N9(HexNAc(2)Hex(5))	Inter-alpha-trypsin inhibitor heavy chain H2 OS=Homo sapiens OX=9606 GN=ITIH2 PE=1 SV=2	NA	NA	NA	NA	NA	NA	NA	0.269256	NA	NA	NA	NA	NA	NA	NA	NA	NA	NA	NA	NA	NA	NA	0.479545	NA	NA	NA	NA	NA	NA	NA	NA	NA	NA	NA	NA	NA	NA	0.442868	NA	NA	NA	NA	0.489584	NA	NA	NA	NA	NA
B4E1Z4_LLQEGQALEYVCPSGFYPYPVQTR_	cDNA FLJ55673, highly similar to Complement factor B OS=Homo sapiens OX=9606 PE=1 SV=1	NA	NA	NA	NA	NA	0.649796	NA	NA	NA	0.333714	NA	0.539037	NA	NA	0.243427	NA	NA	NA	NA	0.540446	NA	NA	NA	NA	NA	0.182843	NA	NA	NA	NA	NA	NA	0.429717	0.331435	NA	NA	NA	NA	NA	NA	0.297704	NA	NA	NA	0.236483	NA	NA	NA
P01024_SGIPIVTSPYQIHFTK_K16(Formyl)	Complement C3 OS=Homo sapiens OX=9606 GN=C3 PE=1 SV=2	NA	NA	NA	NA	0.0875762	0.154631	NA	0.616317	NA	NA	NA	0.438245	0.58925	0.246757	NA	0.440598	0.379974	0.56738	NA	0.16258	NA	NA	0.262123	NA	NA	NA	NA	NA	NA	0.966432	NA	NA	0.115084	NA	NA	NA	NA	0.310815	NA	NA	0.0908446	NA	0.494878	NA	NA	NA	0.193608	NA
P19827_GSLVQASEANLQAAQDFVR_	Inter-alpha-trypsin inhibitor heavy chain H1 OS=Homo sapiens OX=9606 GN=ITIH1 PE=1 SV=3	NA	NA	NA	NA	0.417814	NA	0.625989	0.333819	0.225604	NA	NA	NA	0.315354	0.534032	NA	0.173277	0.516882	0.295311	0.295754	NA	NA	NA	0.469933	0.390679	NA	NA	NA	NA	NA	0.586429	NA	NA	NA	NA	NA	0.497517	NA	0.248024	NA	0.377843	NA	NA	0.412141	NA	NA	NA	0.266225	NA
P02647_DYVSQFEGSALGK_	Apolipoprotein A-I OS=Homo sapiens OX=9606 GN=APOA1 PE=1 SV=1	NA	1.72646	0.324953	NA	0.217076	NA	0.275152	0.28588	0.108646	NA	0.23098	NA	0.419623	0.49916	NA	0.143339	0.335459	0.222348	0.260585	NA	NA	0.665036	0.163238	0.328546	NA	NA	0.273269	NA	0.305526	0.296872	NA	NA	NA	NA	NA	0.43295	0.881481	0.988674	0.120554	0.310079	NA	0.235711	0.68919	NA	NA	NA	0.416555	0.679333
P48740_DQVLVSCDTGYK_	Mannan-binding lectin serine protease 1 OS=Homo sapiens OX=9606 GN=MASP1 PE=1 SV=3	NA	NA	NA	NA	0.296713	NA	NA	NA	NA	NA	NA	NA	NA	0.132561	NA	NA	0.483887	NA	NA	NA	NA	NA	NA	NA	NA	NA	NA	NA	NA	NA	NA	NA	NA	NA	NA	NA	NA	NA	NA	NA	NA	NA	NA	NA	NA	NA	0.24427	NA
P27918_GLLGGGVSVEDCCLNTAFAYQK_	Properdin OS=Homo sapiens OX=9606 GN=CFP PE=1 SV=2	NA	NA	NA	NA	NA	NA	NA	NA	NA	NA	0.261819	NA	NA	NA	NA	NA	NA	NA	NA	NA	NA	NA	NA	NA	NA	NA	0.222553	NA	NA	NA	NA	NA	NA	NA	NA	NA	NA	NA	NA	NA	NA	0.495832	NA	NA	NA	NA	NA	0.400836
P02751_CFDHAAGTSYVVGETWEK_	Fibronectin OS=Homo sapiens OX=9606 GN=FN1 PE=1 SV=5	NA	NA	NA	NA	NA	NA	NA	NA	NA	0.529554	NA	NA	NA	NA	0.633087	NA	NA	NA	NA	NA	NA	NA	NA	NA	NA	0.424148	NA	NA	NA	NA	NA	NA	NA	0.527543	NA	NA	NA	NA	NA	NA	NA	NA	NA	NA	0.462752	NA	NA	NA
E9PGN7_DFTCVHQALK_	Plasma protease C1 inhibitor OS=Homo sapiens OX=9606 GN=SERPING1 PE=1 SV=1	NA	NA	0.268404	NA	0.261849	NA	NA	NA	NA	NA	NA	NA	NA	0.27999	NA	NA	0.483334	NA	NA	NA	NA	NA	NA	NA	NA	NA	NA	NA	0.519249	NA	NA	NA	NA	NA	NA	NA	NA	NA	0.214758	NA	NA	NA	NA	NA	NA	NA	0.216702	NA
P01019_SLDFTELDVAAEK_	Angiotensinogen OS=Homo sapiens OX=9606 GN=AGT PE=1 SV=1	NA	NA	NA	0.302465	0.162026	0.485482	0.237704	0.344749	0.229024	NA	0.216337	0.722601	0.155921	0.110712	NA	0.214963	0.316848	0.468625	NA	0.270111	0.327823	NA	0.1618	0.268401	NA	NA	0.191943	NA	NA	0.420168	0.268344	0.142982	0.220661	NA	NA	0.520736	NA	0.203242	NA	NA	0.0578644	0.236329	0.268333	0.413048	NA	NA	0.129775	0.351567
P06733_AAVPSGASTGIYEALELR_	Alpha-enolase OS=Homo sapiens OX=9606 GN=ENO1 PE=1 SV=2	NA	NA	NA	NA	NA	NA	NA	0.768921	NA	NA	NA	NA	NA	NA	NA	NA	NA	NA	NA	NA	NA	NA	0.66763	NA	NA	NA	NA	NA	NA	NA	NA	NA	NA	NA	NA	NA	NA	0.431657	NA	NA	NA	NA	0.472206	NA	NA	NA	NA	NA
E9PGN7_NSVIKVPMMNSK_M9(Oxidation)	Plasma protease C1 inhibitor OS=Homo sapiens OX=9606 GN=SERPING1 PE=1 SV=1	NA	NA	NA	NA	NA	NA	NA	NA	NA	0.403905	NA	NA	NA	NA	0.598404	NA	NA	NA	NA	NA	NA	NA	NA	NA	NA	1.08803	NA	NA	NA	NA	NA	NA	NA	0.950876	NA	NA	NA	NA	NA	NA	NA	NA	NA	NA	0.427618	NA	NA	NA
P01042_TVGSDTFYSFK_K11(Formyl)	Kininogen-1 OS=Homo sapiens OX=9606 GN=KNG1 PE=1 SV=2	NA	NA	0.227936	NA	0.147784	0.223862	0.169031	NA	0.463059	0.80956	NA	0.537495	0.52971	0.141623	0.242576	0.178075	0.375123	0.257323	NA	0.217408	NA	NA	NA	0.588747	NA	0.280647	NA	NA	0.556511	0.926601	NA	NA	0.0677002	0.289947	NA	0.505883	NA	NA	0.234031	NA	0.125743	NA	NA	NA	0.515848	NA	0.176854	NA
P00738_VTSIQDWVQK_K10(HCysThiolactone)	Haptoglobin OS=Homo sapiens OX=9606 GN=HP PE=1 SV=1	NA	NA	0.616091	NA	NA	0.500665	NA	0.263065	NA	NA	NA	0.352967	0.267986	NA	NA	0.3068	NA	0.234518	NA	0.263481	NA	NA	1.08609	NA	NA	NA	NA	NA	0.624073	0.530891	NA	NA	0.476468	NA	NA	NA	NA	0.291255	0.239367	NA	0.7746	NA	0.245565	NA	NA	NA	NA	NA
P04003_RLMQCLPNPEDVK_	C4b-binding protein alpha chain OS=Homo sapiens OX=9606 GN=C4BPA PE=1 SV=2	NA	NA	NA	NA	NA	NA	NA	0.392071	NA	NA	NA	NA	NA	NA	NA	NA	NA	NA	NA	NA	NA	NA	0.161776	NA	NA	NA	NA	NA	NA	NA	NA	NA	NA	NA	NA	NA	NA	0.30947	NA	NA	NA	NA	0.316407	NA	NA	NA	NA	NA
P08603_SIDVACHPGYALPK_K14(Formyl)	Complement factor H OS=Homo sapiens OX=9606 GN=CFH PE=1 SV=4	NA	NA	NA	NA	NA	NA	NA	0.629015	NA	0.371699	NA	NA	NA	NA	0.368889	NA	NA	NA	NA	NA	NA	NA	0.408613	NA	NA	0.198369	NA	NA	NA	NA	NA	NA	NA	0.356951	NA	NA	NA	0.290281	NA	NA	NA	NA	0.412182	NA	0.227795	NA	NA	NA
P04114_LLLQMDSSATAYGSTVSK_	Apolipoprotein B-100 OS=Homo sapiens OX=9606 GN=APOB PE=1 SV=2	NA	NA	NA	0.423072	0.111699	NA	NA	0.33975	NA	NA	NA	NA	NA	0.205605	NA	NA	0.479414	NA	0.48573	NA	0.292536	NA	0.277014	NA	NA	NA	NA	NA	NA	NA	0.388414	0.21091	NA	NA	NA	NA	NA	0.362541	NA	0.532153	NA	NA	0.592538	0.453559	NA	NA	0.195804	NA
P98160_SLPEVPETIELEVR_	Basement membrane-specific heparan sulfate proteoglycan core protein OS=Homo sapiens OX=9606 GN=HSPG2 PE=1 SV=4	NA	NA	NA	NA	NA	0.268098	0.714005	NA	0.481834	NA	NA	0.254215	NA	NA	NA	NA	NA	NA	NA	0.333231	NA	NA	NA	0.835045	NA	NA	NA	NA	NA	NA	NA	NA	0.568712	NA	NA	0.430024	NA	NA	NA	NA	0.346757	NA	NA	NA	NA	NA	NA	NA
P00747_NGITCQK_	Plasminogen OS=Homo sapiens OX=9606 GN=PLG PE=1 SV=2	NA	NA	NA	NA	NA	NA	NA	NA	NA	NA	NA	NA	NA	NA	NA	NA	NA	NA	0.451865	NA	NA	NA	NA	NA	NA	NA	NA	NA	NA	NA	NA	NA	NA	NA	NA	NA	NA	NA	NA	0.344668	NA	NA	NA	NA	NA	NA	NA	NA
E9PGN7_NSVIKVPMMNSK_	Plasma protease C1 inhibitor OS=Homo sapiens OX=9606 GN=SERPING1 PE=1 SV=1	NA	0.30836	NA	NA	NA	NA	0.267854	NA	0.301257	NA	NA	NA	NA	NA	NA	NA	NA	NA	0.923804	NA	NA	0.573816	NA	0.385577	NA	NA	NA	NA	NA	NA	NA	NA	NA	NA	NA	0.372107	0.51747	NA	NA	0.360066	NA	NA	NA	NA	NA	NA	NA	NA
P01024_QKPDGVFQEDAPVIHQEMIGGLR_	Complement C3 OS=Homo sapiens OX=9606 GN=C3 PE=1 SV=2	NA	NA	NA	NA	NA	NA	NA	NA	NA	NA	NA	NA	0.408095	NA	NA	0.189973	NA	0.316843	NA	NA	NA	NA	NA	NA	NA	NA	NA	NA	NA	0.428927	NA	NA	NA	NA	NA	NA	NA	NA	NA	NA	NA	NA	NA	NA	NA	NA	NA	NA
P04275_LHGDCQDLQK_	von Willebrand factor OS=Homo sapiens OX=9606 GN=VWF PE=1 SV=4	NA	NA	NA	NA	NA	NA	NA	0.433457	NA	NA	NA	NA	0.395396	NA	NA	0.232382	NA	0.63646	NA	NA	NA	NA	0.332657	NA	NA	NA	NA	NA	NA	0.532213	NA	NA	NA	NA	NA	NA	NA	0.419194	NA	NA	NA	NA	0.315957	NA	NA	NA	NA	NA
P02765_AALAAFNAQNNGSNFQLEEISR_N11(HexNAc(4)Hex(5)Fuc(1))	Alpha-2-HS-glycoprotein OS=Homo sapiens OX=9606 GN=AHSG PE=1 SV=2	NA	NA	NA	NA	NA	NA	0.268402	NA	0.41046	NA	NA	NA	NA	NA	NA	NA	NA	NA	NA	NA	NA	NA	NA	0.403689	NA	NA	NA	NA	NA	NA	NA	NA	NA	NA	NA	0.25697	NA	NA	NA	NA	NA	NA	NA	NA	NA	NA	NA	NA
P35858_ANVFVQLPR_	Insulin-like growth factor-binding protein complex acid labile subunit OS=Homo sapiens OX=9606 GN=IGFALS PE=1 SV=1	NA	NA	NA	NA	NA	NA	NA	NA	NA	1.22564	NA	NA	NA	NA	0.176709	NA	NA	NA	NA	NA	NA	NA	NA	NA	NA	0.280364	NA	NA	NA	NA	NA	NA	NA	0.436417	NA	NA	NA	NA	NA	NA	NA	NA	NA	NA	0.423735	NA	NA	NA
P01024_QCQDLGAFTESMVVFGCPN_M12(Oxidation)	Complement C3 OS=Homo sapiens OX=9606 GN=C3 PE=1 SV=2	NA	NA	NA	NA	NA	NA	NA	NA	NA	NA	NA	NA	0.343189	NA	NA	0.578633	NA	0.717639	NA	NA	NA	NA	NA	NA	NA	NA	NA	NA	NA	0.487435	NA	NA	NA	NA	NA	NA	NA	NA	NA	NA	NA	NA	NA	NA	NA	NA	NA	NA
P68871_VVAGVANALAHK_	Hemoglobin subunit beta OS=Homo sapiens OX=9606 GN=HBB PE=1 SV=2	NA	NA	NA	NA	NA	NA	NA	NA	NA	0.125037	NA	NA	0.866308	NA	1.01855	0.745015	NA	0.932323	NA	NA	NA	NA	NA	NA	NA	0.549668	NA	NA	NA	0.419174	NA	NA	NA	0.831531	NA	NA	NA	NA	NA	NA	NA	NA	NA	NA	0.155251	NA	NA	NA
P06312_SSQSVLYSSNNK_K12(Formyl)	Immunoglobulin kappa variable 4-1 OS=Homo sapiens OX=9606 GN=IGKV4-1 PE=1 SV=1	NA	NA	NA	0.106606	NA	NA	0.1769	NA	0.201982	0.539275	0.112928	NA	0.770878	NA	0.198173	0.149003	NA	0.151431	0.775224	NA	0.173006	NA	NA	0.326518	NA	0.605217	0.273357	NA	NA	1.08278	0.0861559	0.260288	NA	0.574466	NA	0.601775	NA	NA	NA	0.453547	NA	0.124075	NA	0.443762	2.08922	NA	NA	1.27617
P80108_QVLLVGAPTYDDVSK_	Phosphatidylinositol-glycan-specific phospholipase D OS=Homo sapiens OX=9606 GN=GPLD1 PE=1 SV=3	NA	NA	NA	NA	NA	NA	0.244768	NA	0.367894	NA	NA	NA	NA	NA	NA	NA	NA	NA	NA	NA	NA	NA	NA	0.765984	NA	NA	NA	NA	NA	NA	NA	NA	NA	NA	NA	0.908487	NA	NA	NA	NA	NA	NA	NA	NA	NA	NA	NA	NA
P04114_KMGLAFESTK_M2(Oxidation)	Apolipoprotein B-100 OS=Homo sapiens OX=9606 GN=APOB PE=1 SV=2	NA	0.382638	NA	NA	NA	NA	NA	NA	NA	NA	NA	NA	NA	NA	NA	NA	NA	NA	NA	NA	NA	0.735449	NA	NA	NA	NA	NA	NA	NA	NA	NA	NA	NA	NA	NA	NA	0.357068	NA	NA	NA	NA	NA	NA	NA	NA	NA	NA	NA
P08519_IPLYYPNAGLTR_	Apolipoprotein(a) OS=Homo sapiens OX=9606 GN=LPA PE=1 SV=1	NA	NA	NA	NA	0.330542	NA	NA	NA	NA	NA	NA	NA	NA	0.348192	NA	NA	0.411094	NA	NA	NA	NA	NA	NA	NA	NA	NA	NA	NA	NA	NA	NA	NA	NA	NA	NA	NA	NA	NA	NA	NA	NA	NA	NA	NA	NA	NA	0.460558	NA
P00738_YVMLPVADQDQCIRHYEGSTVPEK_	Haptoglobin OS=Homo sapiens OX=9606 GN=HP PE=1 SV=1	NA	NA	NA	NA	NA	NA	NA	NA	NA	NA	0.212991	NA	NA	NA	NA	NA	NA	NA	NA	NA	NA	NA	NA	NA	NA	NA	0.129629	NA	NA	NA	NA	NA	NA	NA	NA	NA	NA	NA	NA	NA	NA	0.679917	NA	NA	NA	NA	NA	0.18007
B1AHL2_MGPSSAVPGDSMQLAITGGNEEGFFTTR_M12(Oxidation)	Fibulin-1 OS=Homo sapiens OX=9606 GN=FBLN1 PE=1 SV=1	NA	NA	NA	NA	NA	0.227898	NA	0.882386	NA	NA	NA	0.465553	NA	NA	NA	NA	NA	NA	NA	0.567798	NA	NA	0.542869	NA	NA	NA	NA	NA	NA	NA	NA	NA	0.818957	NA	NA	NA	NA	0.381728	NA	NA	0.457262	NA	0.430127	NA	NA	NA	NA	NA
P04275_TNGVCVDWR_	von Willebrand factor OS=Homo sapiens OX=9606 GN=VWF PE=1 SV=4	NA	NA	NA	NA	NA	NA	NA	NA	NA	0.638519	NA	NA	NA	NA	0.226414	NA	NA	NA	NA	NA	NA	NA	NA	NA	NA	0.915681	NA	NA	NA	NA	NA	NA	NA	0.244578	NA	NA	NA	NA	NA	NA	NA	NA	NA	NA	0.389481	NA	NA	NA
A0A3B3IQ51_CLDPCVISQEIMEK_	Complement factor H-related protein 2 OS=Homo sapiens OX=9606 GN=CFHR2 PE=1 SV=1	NA	NA	NA	NA	0.318841	NA	NA	0.406561	NA	NA	NA	NA	NA	0.220072	NA	NA	0.596982	NA	NA	NA	NA	NA	0.228041	NA	NA	NA	NA	NA	NA	NA	NA	NA	NA	NA	NA	NA	NA	0.331415	NA	NA	NA	NA	0.359142	NA	NA	NA	0.184939	NA
P08519_TTENYPNAGLIMNYCR_	Apolipoprotein(a) OS=Homo sapiens OX=9606 GN=LPA PE=1 SV=1	NA	NA	NA	NA	0.250411	NA	0.340048	NA	0.0898434	NA	NA	NA	NA	0.197836	NA	NA	0.771818	NA	NA	NA	NA	NA	NA	0.501302	NA	NA	NA	NA	NA	NA	NA	NA	NA	NA	NA	0.45203	NA	NA	NA	NA	NA	NA	NA	NA	NA	NA	0.273576	NA
P48740_VLGPFCGEK_	Mannan-binding lectin serine protease 1 OS=Homo sapiens OX=9606 GN=MASP1 PE=1 SV=3	NA	NA	NA	NA	NA	NA	NA	NA	NA	1.1308	NA	NA	NA	NA	0.122962	NA	NA	NA	NA	NA	NA	NA	NA	NA	NA	0.743436	NA	NA	NA	NA	NA	NA	NA	0.41494	NA	NA	NA	NA	NA	NA	NA	NA	NA	NA	0.776337	NA	NA	NA
P62937_ITIADCGQLE_	Peptidyl-prolyl cis-trans isomerase A OS=Homo sapiens OX=9606 GN=PPIA PE=1 SV=2	NA	NA	NA	NA	NA	NA	NA	NA	NA	NA	NA	NA	NA	NA	NA	NA	NA	NA	0.633964	NA	NA	NA	NA	NA	NA	NA	NA	NA	NA	NA	NA	NA	NA	NA	NA	NA	NA	NA	NA	0.372011	NA	NA	NA	NA	NA	NA	NA	NA
P07357_SLLQPNK_	Complement component C8 alpha chain OS=Homo sapiens OX=9606 GN=C8A PE=1 SV=2	0.208534	0.546211	0.357419	0.52913	NA	NA	NA	NA	NA	NA	NA	NA	NA	NA	NA	NA	NA	NA	NA	NA	0.481651	0.466326	NA	NA	0.32899	NA	NA	0.500382	0.201925	NA	0.452997	0.172237	NA	NA	0.468	NA	0.709604	NA	0.15672	NA	NA	NA	NA	0.49172	NA	0.166928	NA	NA
P02751_FTNIGPDTMR_M9(Oxidation)	Fibronectin OS=Homo sapiens OX=9606 GN=FN1 PE=1 SV=5	NA	NA	NA	NA	NA	NA	0.789746	NA	0.976209	NA	NA	NA	NA	NA	NA	NA	NA	NA	NA	NA	NA	NA	NA	0.744935	NA	NA	NA	NA	NA	NA	NA	NA	NA	NA	NA	0.680732	NA	NA	NA	NA	NA	NA	NA	NA	NA	NA	NA	NA
P02748_TEHYEEQIEAFK_	Complement component C9 OS=Homo sapiens OX=9606 GN=C9 PE=1 SV=2	NA	0.600907	NA	0.392746	NA	0.631078	0.182526	NA	0.1212	0.818378	NA	0.458668	NA	NA	0.0630407	NA	NA	NA	0.385822	0.366926	0.27508	0.347471	NA	0.515774	NA	0.20812	NA	NA	NA	NA	0.294121	0.118466	0.177398	0.31211	NA	0.602287	1.22066	NA	NA	0.664236	0.0726642	NA	NA	0.474643	0.425785	NA	NA	NA
P04278_SCDVESNPGIFLPPGTQAEFNLR_	Sex hormone-binding globulin OS=Homo sapiens OX=9606 GN=SHBG PE=1 SV=2	NA	NA	NA	NA	0.751108	NA	0.669107	NA	0.707908	NA	0.565193	NA	NA	0.38441	NA	NA	0.721268	NA	NA	NA	NA	NA	NA	0.633977	NA	NA	0.61491	NA	NA	NA	NA	NA	NA	NA	NA	0.562053	NA	NA	NA	NA	NA	0.444399	NA	NA	NA	NA	0.657708	0.474408
P04114_TLADLTLLDSPIK_	Apolipoprotein B-100 OS=Homo sapiens OX=9606 GN=APOB PE=1 SV=2	NA	0.269716	NA	NA	NA	NA	0.172876	NA	0.384437	NA	NA	NA	NA	NA	NA	NA	NA	NA	NA	NA	NA	0.380704	NA	0.414173	NA	NA	NA	NA	NA	NA	NA	NA	NA	NA	NA	0.980703	0.909563	NA	NA	NA	NA	NA	NA	NA	NA	NA	NA	NA
P01024_TIYTPGSTVLYR_	Complement C3 OS=Homo sapiens OX=9606 GN=C3 PE=1 SV=2	NA	NA	0.258668	NA	0.29838	1.4371	0.266136	NA	0.149885	1.01416	0.19039	0.958126	0.32486	0.15308	0.110997	0.194278	0.531937	0.168153	NA	0.246724	NA	NA	NA	0.445328	NA	0.375231	0.0871693	NA	0.253618	0.51814	NA	NA	0.269862	0.325871	NA	0.376246	NA	NA	0.115808	NA	0.171857	0.262725	NA	NA	0.363213	NA	0.294038	0.401589
P00488_QIGGDGMMDITDTYK_	Coagulation factor XIII A chain OS=Homo sapiens OX=9606 GN=F13A1 PE=1 SV=4	0.26223	NA	NA	NA	NA	NA	NA	NA	NA	NA	NA	NA	NA	NA	NA	NA	NA	NA	NA	NA	NA	NA	NA	NA	0.342785	NA	NA	0.479069	NA	NA	NA	NA	NA	NA	0.382911	NA	NA	NA	NA	NA	NA	NA	NA	NA	NA	0.597256	NA	NA
P17936_VDYESQSTDTQNFSSESKR_N12(HexNAc(4)Hex(5)NeuAc(2))K18(Carbamyl)	Insulin-like growth factor-binding protein 3 OS=Homo sapiens OX=9606 GN=IGFBP3 PE=1 SV=2	NA	0.330666	NA	NA	NA	NA	NA	NA	NA	NA	NA	NA	NA	NA	NA	NA	NA	NA	NA	NA	NA	0.344769	NA	NA	NA	NA	NA	NA	NA	NA	NA	NA	NA	NA	NA	NA	0.196309	NA	NA	NA	NA	NA	NA	NA	NA	NA	NA	NA
P01023_LHTEAQIQEEGTVVELTGR_	Alpha-2-macroglobulin OS=Homo sapiens OX=9606 GN=A2M PE=1 SV=3	NA	0.280659	NA	NA	NA	NA	NA	NA	NA	NA	NA	NA	NA	NA	NA	NA	NA	NA	NA	NA	NA	0.382221	NA	NA	NA	NA	NA	NA	NA	NA	NA	NA	NA	NA	NA	NA	0.496948	NA	NA	NA	NA	NA	NA	NA	NA	NA	NA	NA
P02751_IYLYTLNDNAR_	Fibronectin OS=Homo sapiens OX=9606 GN=FN1 PE=1 SV=5	NA	NA	0.347514	NA	0.323448	NA	NA	0.230501	NA	0.90098	NA	NA	NA	0.228273	0.292425	NA	0.361849	NA	NA	NA	NA	NA	0.248659	NA	NA	0.590795	NA	NA	0.160605	NA	NA	NA	NA	0.140949	NA	NA	NA	0.43395	0.195851	NA	NA	NA	0.252137	NA	0.397512	NA	0.292023	NA
A0A5H1ZRS2_FSGSGSGTDFTLK_K13(Formyl)	Immunoglobulin kappa variable 2D-28 OS=Homo sapiens OX=9606 GN=IGKV2D-28 PE=1 SV=1	NA	NA	NA	NA	NA	0.153885	NA	0.430977	NA	NA	NA	0.577302	NA	NA	NA	NA	NA	NA	NA	0.181136	NA	NA	0.302205	NA	NA	NA	NA	NA	NA	NA	NA	NA	0.0621997	NA	NA	NA	NA	0.282186	NA	NA	0.0338935	NA	0.648339	NA	NA	NA	NA	NA
P05090_NPNLPPETVDSLK_	Apolipoprotein D OS=Homo sapiens OX=9606 GN=APOD PE=1 SV=1	NA	NA	NA	NA	NA	NA	0.527666	0.352128	0.30969	NA	NA	NA	NA	NA	NA	NA	NA	NA	NA	NA	NA	NA	0.304047	0.804872	NA	NA	NA	NA	NA	NA	NA	NA	NA	NA	NA	1.08746	NA	0.410275	NA	NA	NA	NA	0.500264	NA	NA	NA	NA	NA
P04004_SIAQYWLGCPAPGH_	Vitronectin OS=Homo sapiens OX=9606 GN=VTN PE=1 SV=1	NA	NA	NA	NA	0.512031	0.471477	NA	0.433279	NA	0.316091	0.698999	0.664499	0.637984	0.677175	0.488913	0.611574	0.337272	0.34799	0.431507	0.550206	NA	NA	0.341969	NA	NA	0.622082	0.526639	NA	NA	0.41107	NA	NA	0.578046	0.397147	NA	NA	NA	0.276091	NA	0.272426	0.351121	0.252623	0.373432	NA	0.399894	NA	0.599746	0.325661
P02765_EHAVEGDCDFQLLK_	Alpha-2-HS-glycoprotein OS=Homo sapiens OX=9606 GN=AHSG PE=1 SV=2	NA	NA	NA	NA	NA	0.490318	NA	NA	NA	0.679662	NA	0.603725	NA	NA	0.120122	NA	NA	NA	NA	0.456162	NA	NA	NA	NA	NA	0.21525	NA	NA	NA	NA	NA	NA	0.276235	0.332814	NA	NA	NA	NA	NA	NA	0.359775	NA	NA	NA	0.500961	NA	NA	NA
P04217_ATWSGAVLAGR_	Alpha-1B-glycoprotein OS=Homo sapiens OX=9606 GN=A1BG PE=1 SV=4	NA	NA	NA	NA	NA	NA	NA	0.477709	NA	NA	NA	NA	NA	NA	NA	NA	NA	NA	NA	NA	NA	NA	0.499124	NA	NA	NA	NA	NA	NA	NA	NA	NA	NA	NA	NA	NA	NA	0.3988	NA	NA	NA	NA	0.446465	NA	NA	NA	NA	NA
P07996_LCNNPTPQFGGK_	Thrombospondin-1 OS=Homo sapiens OX=9606 GN=THBS1 PE=1 SV=2	0.513019	NA	NA	NA	NA	NA	NA	NA	NA	NA	NA	NA	NA	NA	NA	NA	NA	NA	NA	NA	NA	NA	NA	NA	0.343361	NA	NA	0.355368	NA	NA	NA	NA	NA	NA	0.575441	NA	NA	NA	NA	NA	NA	NA	NA	NA	NA	0.33648	NA	NA
P08603_LSYTCEGGFR_	Complement factor H OS=Homo sapiens OX=9606 GN=CFH PE=1 SV=4	NA	NA	NA	NA	NA	NA	NA	NA	NA	0.855696	NA	NA	NA	NA	0.278667	NA	NA	NA	NA	NA	NA	NA	NA	NA	NA	0.533436	NA	NA	NA	NA	NA	NA	NA	0.245071	NA	NA	NA	NA	NA	NA	NA	NA	NA	NA	0.352855	NA	NA	NA
P04196_GGEGTGYFVDFSVR_	Histidine-rich glycoprotein OS=Homo sapiens OX=9606 GN=HRG PE=1 SV=1	NA	NA	NA	NA	NA	NA	0.769751	NA	0.204166	NA	NA	NA	1.1601	NA	NA	0.240252	NA	0.131967	0.31341	NA	NA	NA	NA	0.341823	NA	NA	NA	NA	NA	0.0783979	NA	NA	NA	NA	NA	0.300605	NA	NA	NA	0.502363	NA	NA	NA	NA	NA	NA	NA	NA
E9PGN7_VLSNNSDANLELINTWVAK_N4(HexNAc(4)Hex(5)NeuAc(1))	Plasma protease C1 inhibitor OS=Homo sapiens OX=9606 GN=SERPING1 PE=1 SV=1	NA	NA	NA	NA	NA	0.457047	NA	NA	NA	NA	NA	0.201221	NA	NA	NA	NA	NA	NA	NA	0.252089	NA	NA	NA	NA	NA	NA	NA	NA	NA	NA	NA	NA	0.495111	NA	NA	NA	NA	NA	NA	NA	0.673143	NA	NA	NA	NA	NA	NA	NA
P62979_TITLEVEPSDTIENVK_	Ubiquitin-40S ribosomal protein S27a OS=Homo sapiens OX=9606 GN=RPS27A PE=1 SV=2	NA	NA	NA	NA	NA	NA	0.139681	NA	0.293224	NA	NA	NA	0.51964	NA	NA	0.347944	NA	0.513256	0.29867	NA	NA	NA	NA	0.217052	NA	NA	NA	NA	NA	0.355538	NA	NA	NA	NA	NA	0.458377	NA	NA	NA	0.416206	NA	NA	NA	NA	NA	NA	NA	NA
P10909_FMETVAEK_	Clusterin OS=Homo sapiens OX=9606 GN=CLU PE=1 SV=1	NA	NA	0.407802	NA	NA	NA	NA	NA	NA	NA	NA	NA	NA	NA	NA	NA	NA	NA	NA	NA	NA	NA	NA	NA	NA	NA	NA	NA	0.390427	NA	NA	NA	NA	NA	NA	NA	NA	NA	0.271653	NA	NA	NA	NA	NA	NA	NA	NA	NA
P07358_KNTPIDGKWNCWSNWSSCSGR_K1(HCysteinyl)N14(HexNAc(2)Hex(9))	Complement component C8 beta chain OS=Homo sapiens OX=9606 GN=C8B PE=1 SV=3	NA	NA	0.424818	NA	NA	NA	NA	NA	NA	NA	NA	NA	NA	NA	NA	NA	NA	NA	NA	NA	NA	NA	NA	NA	NA	NA	NA	NA	0.445873	NA	NA	NA	NA	NA	NA	NA	NA	NA	0.389514	NA	NA	NA	NA	NA	NA	NA	NA	NA
Q9Y490_TMQFEPSTMVYDACR_	Talin-1 OS=Homo sapiens OX=9606 GN=TLN1 PE=1 SV=3	NA	NA	NA	NA	NA	0.851886	NA	NA	NA	1.00303	NA	0.52871	NA	NA	0.545212	NA	NA	NA	NA	0.453543	NA	NA	NA	NA	NA	0.180064	NA	NA	NA	NA	NA	NA	0.0999708	0.45046	NA	NA	NA	NA	NA	NA	0.280175	NA	NA	NA	0.13893	NA	NA	NA
P08519_WEYCNLTR_W1(Oxidation)N5(HexNAc(4)Hex(4)Fuc(1))	Apolipoprotein(a) OS=Homo sapiens OX=9606 GN=LPA PE=1 SV=1	NA	NA	0.941565	NA	NA	NA	1.02305	NA	0.340023	NA	NA	NA	NA	NA	NA	NA	NA	NA	NA	NA	NA	NA	NA	1.36933	NA	NA	NA	NA	0.162852	NA	NA	NA	NA	NA	NA	1.1093	NA	NA	1.08098	NA	NA	NA	NA	NA	NA	NA	NA	NA
H0YAC1_GGDVASMYTPNAQYCQMR_	Plasma kallikrein (Fragment) OS=Homo sapiens OX=9606 GN=KLKB1 PE=1 SV=1	NA	0.211068	NA	0.55331	0.534516	NA	NA	NA	NA	NA	0.257352	NA	NA	0.144187	NA	NA	0.512741	NA	NA	NA	0.258619	0.475538	NA	NA	NA	NA	0.157863	NA	NA	NA	0.368531	0.204769	NA	NA	NA	NA	1.6543	NA	NA	NA	NA	0.306807	NA	0.457903	NA	NA	0.464544	0.524271
P01031_LSMDIDVSYK_	Complement C5 OS=Homo sapiens OX=9606 GN=C5 PE=1 SV=4	NA	NA	NA	NA	0.220131	NA	NA	NA	NA	NA	NA	NA	NA	0.103685	NA	NA	0.508824	NA	0.677448	NA	NA	NA	NA	NA	NA	NA	NA	NA	NA	NA	NA	NA	NA	NA	NA	NA	NA	NA	NA	0.67763	NA	NA	NA	NA	NA	NA	0.252476	NA
P00734_GQPSVLQVVNLPIVERPVCKDSTR_	Prothrombin OS=Homo sapiens OX=9606 GN=F2 PE=1 SV=2	NA	NA	NA	NA	NA	0.18692	NA	NA	NA	NA	NA	0.0449648	0.668008	NA	NA	1.07447	NA	1.37553	NA	0.198096	NA	NA	NA	NA	NA	NA	NA	NA	NA	0.479642	NA	NA	0.3297	NA	NA	NA	NA	NA	NA	NA	0.839206	NA	NA	NA	NA	NA	NA	NA
P35579_LLEDRIAEFTTNLTEEEEK_N12(HexNAc(3)Hex(4)NeuAc(1))	Myosin-9 OS=Homo sapiens OX=9606 GN=MYH9 PE=1 SV=4	NA	NA	NA	NA	NA	NA	NA	NA	NA	NA	NA	NA	0.699948	NA	NA	5.29711	NA	0.215479	NA	NA	NA	NA	NA	NA	NA	NA	NA	NA	NA	0.345837	NA	NA	NA	NA	NA	NA	NA	NA	NA	NA	NA	NA	NA	NA	NA	NA	NA	NA
P02675_AHYGGFTVQNEANK_H2(Oxidation)	Fibrinogen beta chain OS=Homo sapiens OX=9606 GN=FGB PE=1 SV=2	NA	NA	NA	NA	NA	NA	0.142431	0.389629	0.308922	1.22451	NA	NA	NA	NA	0.213464	NA	NA	NA	NA	NA	NA	NA	0.13782	0.486614	NA	0.242232	NA	NA	NA	NA	NA	NA	NA	0.365659	NA	0.891759	NA	0.29914	NA	NA	NA	NA	0.362544	NA	0.635729	NA	NA	NA
E9PGN7_NSVIKVPMMNSK_M8(Oxidation)	Plasma protease C1 inhibitor OS=Homo sapiens OX=9606 GN=SERPING1 PE=1 SV=1	NA	NA	1.1256	NA	NA	NA	NA	NA	NA	0.662555	NA	NA	NA	NA	0.420842	NA	NA	NA	NA	NA	NA	NA	NA	NA	NA	0.883507	NA	NA	0.479778	NA	NA	NA	NA	0.950876	NA	NA	NA	NA	0.475116	NA	NA	NA	NA	NA	0.652972	NA	NA	NA
A0A075B6J9_VSWYQQPPGTAPK_	Immunoglobulin lambda variable 2-18 OS=Homo sapiens OX=9606 GN=IGLV2-18 PE=3 SV=2	NA	NA	NA	NA	NA	0.35758	NA	NA	NA	NA	NA	0.255949	NA	NA	NA	NA	NA	NA	NA	0.285767	NA	NA	NA	NA	NA	NA	NA	NA	NA	NA	NA	NA	0.386764	NA	NA	NA	NA	NA	NA	NA	0.378135	NA	NA	NA	NA	NA	NA	NA
P01023_VDLSFSPSQSLPASHAHLR_	Alpha-2-macroglobulin OS=Homo sapiens OX=9606 GN=A2M PE=1 SV=3	NA	NA	NA	NA	NA	NA	NA	NA	NA	1.03303	NA	NA	0.38935	NA	0.136108	0.355606	NA	0.856773	NA	NA	NA	NA	NA	NA	NA	0.168775	NA	NA	NA	0.713563	NA	NA	NA	0.420651	NA	NA	NA	NA	NA	NA	NA	NA	NA	NA	0.65217	NA	NA	NA
P08603_SPDVINGSPISQKIIYKENER_N6(HexNAc(4)Hex(4)NeuAc(1))K17(Formyl)	Complement factor H OS=Homo sapiens OX=9606 GN=CFH PE=1 SV=4	NA	NA	NA	NA	NA	NA	NA	0.459999	NA	NA	NA	NA	NA	NA	NA	NA	NA	NA	NA	NA	NA	NA	0.624088	NA	NA	NA	NA	NA	NA	NA	NA	NA	NA	NA	NA	NA	NA	0.469638	NA	NA	NA	NA	0.435254	NA	NA	NA	NA	NA
P02787_FDEFFSEGCAPGSKK_	Serotransferrin OS=Homo sapiens OX=9606 GN=TF PE=1 SV=3	NA	0.527843	0.176874	NA	NA	NA	NA	NA	NA	NA	NA	NA	NA	NA	NA	NA	NA	NA	NA	NA	NA	0.347539	NA	NA	NA	NA	NA	NA	0.184504	NA	NA	NA	NA	NA	NA	NA	1.57359	NA	0.0743662	NA	NA	NA	NA	NA	NA	NA	NA	NA
O14791_ALADGVQK_	Apolipoprotein L1 OS=Homo sapiens OX=9606 GN=APOL1 PE=1 SV=5	NA	NA	NA	NA	NA	NA	0.262258	0.454916	0.234548	NA	NA	NA	NA	NA	NA	NA	NA	NA	NA	NA	NA	NA	0.468653	0.503517	NA	NA	NA	NA	NA	NA	NA	NA	NA	NA	NA	0.698538	NA	0.490913	NA	NA	NA	NA	0.546832	NA	NA	NA	NA	NA
P05546_HQGTITVNEEGTQATTVTTVGFMPLSTQVR_	Heparin cofactor 2 OS=Homo sapiens OX=9606 GN=SERPIND1 PE=1 SV=3	NA	0.407394	NA	NA	NA	0.291857	0.110865	NA	0.221772	NA	0.10451	0.943416	NA	NA	NA	NA	NA	NA	NA	0.431038	NA	0.581627	NA	0.4014	NA	NA	0.125547	NA	NA	NA	NA	NA	0.257733	NA	NA	0.333537	1.40254	NA	NA	NA	0.402507	0.488718	NA	NA	NA	NA	NA	0.582855
P07996_LCNSPSPQMNGKPCEGEAR_	Thrombospondin-1 OS=Homo sapiens OX=9606 GN=THBS1 PE=1 SV=2	NA	NA	NA	NA	0.419357	NA	NA	NA	NA	NA	NA	NA	NA	0.375527	NA	NA	0.491724	NA	NA	NA	NA	NA	NA	NA	NA	NA	NA	NA	NA	NA	NA	NA	NA	NA	NA	NA	NA	NA	NA	NA	NA	NA	NA	NA	NA	NA	0.480232	NA
P08697_NNMSFVVLVPTHFEWNVSQVLANLSWDTLHPPLVWERPTK_N16(HexNAc(2)Hex(5)Fuc(1))N23(HexNAc(4)Hex(6)Fuc(1)NeuAc(1)Na(1))	Alpha-2-antiplasmin OS=Homo sapiens OX=9606 GN=SERPINF2 PE=1 SV=3	0.613996	NA	NA	NA	NA	NA	NA	NA	NA	NA	NA	NA	NA	NA	NA	NA	NA	NA	NA	NA	NA	NA	NA	NA	0.235654	NA	NA	0.66176	NA	NA	NA	NA	NA	NA	0.354129	NA	NA	NA	NA	NA	NA	NA	NA	NA	NA	0.70166	NA	NA
P02671_MKPVPDLVPGNFK_K2(Formyl)	Fibrinogen alpha chain OS=Homo sapiens OX=9606 GN=FGA PE=1 SV=2	0.118571	0.520607	0.155803	0.289823	0.0330142	0.285916	0.0390077	0.227653	0.0929778	0.76864	0.0484548	0.699605	0.237108	0.0702936	0.0347361	0.15669	0.32758	0.241155	0.521367	0.123595	0.202348	0.586082	0.109914	0.21164	0.112903	0.326124	0.0166646	0.325591	0.180333	0.873917	0.342343	0.105708	0.0643333	0.239212	0.0610734	0.175696	2.00719	0.328466	0.119273	1.00635	0.0159829	0.506576	0.484727	0.661822	0.623919	0.0692469	0.0921933	0.540749
A0A0C4DH31_VTMTTDTSTSTAYMELR_	Immunoglobulin heavy variable 1-18 OS=Homo sapiens OX=9606 GN=IGHV1-18 PE=3 SV=1	NA	NA	0.515733	0.878984	NA	NA	0.393713	0.438549	0.28842	0.418626	NA	NA	NA	NA	0.280397	NA	NA	NA	NA	NA	0.400942	NA	0.469102	0.549223	NA	0.377474	NA	NA	0.19059	NA	0.40101	0.296133	NA	0.450603	NA	0.540663	NA	0.524811	0.324975	NA	NA	NA	0.301067	0.50776	0.510354	NA	NA	NA
Q9UGM5_VNDAQEYR_	Fetuin-B OS=Homo sapiens OX=9606 GN=FETUB PE=1 SV=2	NA	0.729782	NA	NA	NA	NA	0.693696	0.597146	0.246904	NA	NA	NA	NA	NA	NA	NA	NA	NA	0.386664	NA	NA	0.575793	0.545835	0.390693	NA	NA	NA	NA	NA	NA	NA	NA	NA	NA	NA	0.603349	0.316672	0.273906	NA	0.563226	NA	NA	0.476587	NA	NA	NA	NA	NA
Q15166_IQNVLSEKPRVSTVYANNGSVLQGTSVASVYHGK_N18(HexNAc(4)Hex(5)NeuAc(2))	Serum paraoxonase/lactonase 3 OS=Homo sapiens OX=9606 GN=PON3 PE=1 SV=3	NA	NA	NA	0.414268	NA	NA	NA	NA	NA	NA	NA	NA	NA	NA	NA	NA	NA	NA	NA	NA	0.253351	NA	NA	NA	NA	NA	NA	NA	NA	NA	0.289729	0.856593	NA	NA	NA	NA	NA	NA	NA	NA	NA	NA	NA	0.363846	NA	NA	NA	NA
P04114_DKIGVELTGR_	Apolipoprotein B-100 OS=Homo sapiens OX=9606 GN=APOB PE=1 SV=2	NA	0.280823	0.437901	NA	0.47052	NA	NA	NA	NA	0.239653	NA	NA	0.596277	0.459851	0.456558	0.498552	0.508832	1.18623	0.421296	NA	NA	0.543129	NA	NA	NA	0.581956	NA	NA	0.414115	0.378205	NA	NA	NA	0.453792	NA	NA	0.601617	NA	0.90222	0.738039	NA	NA	NA	NA	0.392946	NA	0.495651	NA
B4DPQ0_ESEQGVYTCTAQGIWK_	Complement C1r subcomponent OS=Homo sapiens OX=9606 GN=C1R PE=1 SV=1	NA	NA	NA	NA	NA	NA	NA	NA	NA	NA	0.521549	NA	NA	NA	NA	NA	NA	NA	NA	NA	NA	NA	NA	NA	NA	NA	0.418569	NA	NA	NA	NA	NA	NA	NA	NA	NA	NA	NA	NA	NA	NA	0.451622	NA	NA	NA	NA	NA	0.618251
P04114_MYQMDIQQELQR_	Apolipoprotein B-100 OS=Homo sapiens OX=9606 GN=APOB PE=1 SV=2	NA	NA	NA	NA	NA	0.986059	NA	NA	NA	NA	NA	0.32735	NA	NA	NA	NA	NA	NA	NA	0.140985	NA	NA	NA	NA	NA	NA	NA	NA	NA	NA	NA	NA	0.211986	NA	NA	NA	NA	NA	NA	NA	0.207557	NA	NA	NA	NA	NA	NA	NA
P01024_ACEPGVDYVYK_K11(Formyl)	Complement C3 OS=Homo sapiens OX=9606 GN=C3 PE=1 SV=2	NA	NA	NA	NA	NA	NA	NA	NA	NA	0.211427	NA	NA	NA	NA	0.657727	NA	NA	NA	NA	NA	NA	NA	NA	NA	NA	0.396153	NA	NA	NA	NA	NA	NA	NA	0.370705	NA	NA	NA	NA	NA	NA	NA	NA	NA	NA	0.326446	NA	NA	NA
P01031_KIEEIAAKYK_K1(HCysThiolactone)K8(Formyl)	Complement C5 OS=Homo sapiens OX=9606 GN=C5 PE=1 SV=4	NA	NA	NA	NA	NA	NA	NA	0.55777	NA	NA	NA	NA	NA	NA	NA	NA	NA	NA	NA	NA	NA	NA	0.576561	NA	NA	NA	NA	NA	NA	NA	NA	NA	NA	NA	NA	NA	NA	0.395391	NA	NA	NA	NA	0.228512	NA	NA	NA	NA	NA
P02787_GDVAFVK_	Serotransferrin OS=Homo sapiens OX=9606 GN=TF PE=1 SV=3	NA	NA	NA	NA	0.306932	NA	NA	NA	NA	NA	NA	NA	NA	0.309063	NA	NA	0.400302	NA	NA	NA	NA	NA	NA	NA	NA	NA	NA	NA	NA	NA	NA	NA	NA	NA	NA	NA	NA	NA	NA	NA	NA	NA	NA	NA	NA	NA	0.327195	NA
P00450_VYPGEQYTYMLLATEEQSPGEGDGNCVTR_	Ceruloplasmin OS=Homo sapiens OX=9606 GN=CP PE=1 SV=1	NA	NA	NA	NA	NA	0.414787	0.366854	NA	0.396754	NA	0.703706	0.270643	NA	NA	NA	NA	NA	NA	0.595785	0.22552	NA	NA	NA	0.228924	NA	NA	0.468844	NA	NA	NA	NA	NA	0.378903	NA	NA	0.148213	NA	NA	NA	0.688972	0.437164	0.680356	NA	NA	NA	NA	NA	0.46996
P02760_EYCGVPGDGDEELLRFSN_	Protein AMBP OS=Homo sapiens OX=9606 GN=AMBP PE=1 SV=1	NA	NA	NA	NA	NA	NA	NA	NA	NA	NA	NA	NA	NA	NA	NA	NA	NA	NA	0.468459	NA	NA	NA	NA	NA	NA	NA	NA	NA	NA	NA	NA	NA	NA	NA	NA	NA	NA	NA	NA	0.226592	NA	NA	NA	NA	NA	NA	NA	NA
P07996_FTGSQPFGQGVEHATANKQVCK_	Thrombospondin-1 OS=Homo sapiens OX=9606 GN=THBS1 PE=1 SV=2	NA	NA	NA	NA	NA	NA	0.503198	NA	0.534456	0.267149	NA	NA	NA	NA	0.236766	NA	NA	NA	0.343474	NA	NA	NA	NA	0.496779	NA	0.474095	NA	NA	NA	NA	NA	NA	NA	0.215762	NA	1.26535	NA	NA	NA	0.55948	NA	NA	NA	NA	0.228272	NA	NA	NA
P01024_TVLTPATNHMGNVTFTIPANR_N12(HexNAc(4)Hex(4)Fuc(1))	Complement C3 OS=Homo sapiens OX=9606 GN=C3 PE=1 SV=2	NA	NA	NA	NA	NA	NA	NA	NA	NA	0.394004	NA	NA	NA	NA	0.287809	NA	NA	NA	NA	NA	NA	NA	NA	NA	NA	0.484172	NA	NA	NA	NA	NA	NA	NA	0.389999	NA	NA	NA	NA	NA	NA	NA	NA	NA	NA	0.298521	NA	NA	NA
P02787_KPVEEYANCHLAR_K1(Carbamyl)	Serotransferrin OS=Homo sapiens OX=9606 GN=TF PE=1 SV=3	NA	NA	NA	NA	NA	NA	NA	0.457644	NA	NA	NA	NA	NA	NA	NA	NA	NA	NA	NA	NA	NA	NA	0.746767	NA	NA	NA	NA	NA	NA	NA	NA	NA	NA	NA	NA	NA	NA	0.38096	NA	NA	NA	NA	0.513226	NA	NA	NA	NA	NA
P05090_ADGTVNQIEGEATPVNLTEPAK_N16(HexNAc(4)Hex(5)NeuAc(1))	Apolipoprotein D OS=Homo sapiens OX=9606 GN=APOD PE=1 SV=1	NA	NA	NA	NA	NA	NA	NA	NA	NA	NA	NA	NA	0.295714	NA	NA	0.305052	NA	0.240643	NA	NA	NA	NA	NA	NA	NA	NA	NA	NA	NA	0.171571	NA	NA	NA	NA	NA	NA	NA	NA	NA	NA	NA	NA	NA	NA	NA	NA	NA	NA
P17936_EMEDTLNHLK_M2(Oxidation)	Insulin-like growth factor-binding protein 3 OS=Homo sapiens OX=9606 GN=IGFBP3 PE=1 SV=2	NA	0.539441	NA	0.350162	NA	0.369392	NA	NA	NA	NA	NA	0.522367	NA	NA	NA	NA	NA	NA	NA	0.382984	0.31701	0.433985	NA	NA	NA	NA	NA	NA	NA	NA	0.248491	0.337616	0.291819	NA	NA	NA	0.489188	NA	NA	NA	0.167375	NA	NA	0.364341	NA	NA	NA	NA
P04196_VIDFNCTTSSVSSALANTK_N5(HexNAc(4)Hex(5)NeuAc(1))	Histidine-rich glycoprotein OS=Homo sapiens OX=9606 GN=HRG PE=1 SV=1	NA	NA	NA	NA	NA	NA	NA	NA	NA	NA	NA	NA	NA	NA	NA	NA	NA	NA	0.456199	NA	NA	NA	NA	NA	NA	NA	NA	NA	NA	NA	NA	NA	NA	NA	NA	NA	NA	NA	NA	0.404304	NA	NA	NA	NA	NA	NA	NA	NA
P00738_VMPICLPSKDYAEVGR_K9(Formyl)R16(Dihydroxyimidazolidine)	Haptoglobin OS=Homo sapiens OX=9606 GN=HP PE=1 SV=1	0.434693	NA	0.248956	NA	0.165747	0.404737	0.822433	0.667641	1.00337	0.0495481	NA	0.134239	0.311871	0.443397	0.343846	0.275391	0.328764	0.410713	NA	0.189335	NA	NA	1.81321	0.246977	0.412072	0.362872	NA	0.252883	0.400315	0.330888	NA	NA	0.343783	0.247795	0.236899	0.570576	NA	0.473602	0.284238	NA	0.773583	NA	0.0486637	NA	0.0454053	0.982968	0.844722	NA
P36955_VPMMSDPK_M3(Oxidation)	Pigment epithelium-derived factor OS=Homo sapiens OX=9606 GN=SERPINF1 PE=1 SV=4	NA	NA	NA	NA	NA	NA	0.461318	NA	0.468209	NA	NA	NA	NA	NA	NA	NA	NA	NA	NA	NA	NA	NA	NA	0.627473	NA	NA	NA	NA	NA	NA	NA	NA	NA	NA	NA	0.638132	NA	NA	NA	NA	NA	NA	NA	NA	NA	NA	NA	NA
Q9Y490_VGAIPANALDDGQWSQGLISAAR_	Talin-1 OS=Homo sapiens OX=9606 GN=TLN1 PE=1 SV=3	NA	0.614916	0.286016	NA	NA	0.728187	NA	NA	NA	0.921307	0.331231	0.587064	NA	NA	0.853375	NA	NA	NA	NA	0.449731	NA	0.283679	NA	NA	NA	0.751573	0.290213	NA	0.188177	NA	NA	NA	0.106818	0.243127	NA	NA	0.66896	NA	0.302313	NA	0.112262	0.1734	NA	NA	1.13077	NA	NA	0.290034
P01024_TVLTPATNHMGNVTFTIPANR_M10(Oxidation)N12(HexNAc(2)Hex(7))	Complement C3 OS=Homo sapiens OX=9606 GN=C3 PE=1 SV=2	NA	NA	NA	NA	0.334415	NA	NA	NA	NA	NA	NA	NA	NA	0.279571	NA	NA	0.436968	NA	NA	NA	NA	NA	NA	NA	NA	NA	NA	NA	NA	NA	NA	NA	NA	NA	NA	NA	NA	NA	NA	NA	NA	NA	NA	NA	NA	NA	0.726632	NA
P20742_LPSNVVK_	Pregnancy zone protein OS=Homo sapiens OX=9606 GN=PZP PE=1 SV=4	NA	NA	NA	NA	NA	NA	0.845687	0.0688403	0.362368	0.601666	NA	NA	0.850739	NA	0.23749	0.578863	NA	0.729862	NA	NA	NA	NA	0.225716	0.852783	NA	0.490706	NA	NA	NA	0.226069	NA	NA	NA	0.471851	NA	0.761919	NA	0.0628163	NA	NA	NA	NA	0.342879	NA	0.200145	NA	NA	NA
P01857_ALPAPIEK_K8(HCysteinyl)	Immunoglobulin heavy constant gamma 1 OS=Homo sapiens OX=9606 GN=IGHG1 PE=1 SV=1	NA	1.59208	3.69011	2.75438	NA	NA	0.409008	1.75598	1.40201	NA	1.10551	NA	0.770185	NA	NA	1.81698	NA	0.929551	0.764622	NA	0.136826	1.53471	1.60814	4.46702	NA	NA	1.25306	NA	1.14216	0.658166	1.11027	2.30681	NA	NA	NA	3.46668	1.65862	1.82982	0.97533	0.150538	NA	2.3185	4.3379	1.3247	NA	NA	NA	0.555403
P00738_VMPICLPSKDYAEVGR_M2(Oxidation)	Haptoglobin OS=Homo sapiens OX=9606 GN=HP PE=1 SV=1	1.01795	NA	NA	NA	0.115419	NA	NA	1.02201	NA	0.0795385	0.960918	NA	0.672777	0.652812	0.917692	0.624974	0.238282	0.712251	NA	NA	NA	NA	1.29301	NA	0.562536	0.469479	1.32714	0.232262	NA	0.233488	NA	NA	NA	0.430126	0.27753	NA	NA	0.304669	NA	NA	NA	0.377007	0.148043	NA	0.0848188	0.176105	0.656537	0.330675
P06681_DMTEVISSLENANYK_	Complement C2 OS=Homo sapiens OX=9606 GN=C2 PE=1 SV=2	NA	NA	0.343175	0.352244	0.45153	NA	NA	NA	NA	NA	NA	NA	NA	0.267511	NA	NA	0.292134	NA	NA	NA	0.472627	NA	NA	NA	NA	NA	NA	NA	0.252215	NA	0.456683	0.31588	NA	NA	NA	NA	NA	NA	0.259323	NA	NA	NA	NA	0.475877	NA	NA	0.32914	NA
P48740_VETEDQVLATFCGR_	Mannan-binding lectin serine protease 1 OS=Homo sapiens OX=9606 GN=MASP1 PE=1 SV=3	NA	NA	NA	NA	NA	NA	NA	0.343438	NA	NA	NA	NA	NA	NA	NA	NA	NA	NA	NA	NA	NA	NA	0.293707	NA	NA	NA	NA	NA	NA	NA	NA	NA	NA	NA	NA	NA	NA	0.427874	NA	NA	NA	NA	0.265633	NA	NA	NA	NA	NA
Q96PD5_GFGVAIVGNYTAALPTEAALR_N9(HexNAc(4)Hex(5)NeuAc(1))	N-acetylmuramoyl-L-alanine amidase OS=Homo sapiens OX=9606 GN=PGLYRP2 PE=1 SV=1	NA	NA	NA	NA	NA	NA	NA	0.682421	NA	NA	NA	NA	NA	NA	NA	NA	NA	NA	NA	NA	NA	NA	0.381342	NA	NA	NA	NA	NA	NA	NA	NA	NA	NA	NA	NA	NA	NA	0.213838	NA	NA	NA	NA	0.491455	NA	NA	NA	NA	NA
P00738_VVLHPNYSQVDIGLIK_N6(HexNAc(4)Hex(5)Fuc(1)NeuAc(2))	Haptoglobin OS=Homo sapiens OX=9606 GN=HP PE=1 SV=1	NA	NA	0.447636	NA	NA	NA	NA	0.253524	NA	NA	NA	NA	NA	NA	NA	NA	NA	NA	0.486975	NA	NA	NA	0.0745961	NA	NA	NA	NA	NA	0.511825	NA	NA	NA	NA	NA	NA	NA	NA	0.839961	0.116293	0.325092	NA	NA	0.514501	NA	NA	NA	NA	NA
P02671_PGSTGTWNPGSSER_	Fibrinogen alpha chain OS=Homo sapiens OX=9606 GN=FGA PE=1 SV=2	NA	NA	NA	NA	0.469716	NA	NA	NA	NA	NA	0.334715	NA	NA	0.271207	NA	NA	0.51233	NA	0.410422	NA	NA	NA	NA	NA	NA	NA	0.28794	NA	NA	NA	NA	NA	NA	NA	NA	NA	NA	NA	NA	0.477904	NA	0.535888	NA	NA	NA	NA	0.502191	0.461585
P24592_GAQTLYVPNCDHR_	Insulin-like growth factor-binding protein 6 OS=Homo sapiens OX=9606 GN=IGFBP6 PE=1 SV=1	NA	NA	NA	NA	NA	NA	NA	NA	NA	NA	NA	NA	0.636974	NA	NA	0.151812	NA	0.631838	NA	NA	NA	NA	NA	NA	NA	NA	NA	NA	NA	0.77114	NA	NA	NA	NA	NA	NA	NA	NA	NA	NA	NA	NA	NA	NA	NA	NA	NA	NA
P19823_GAFISNFSMTVDGK_N6(HexNAc(4)Hex(5)NeuAc(2))	Inter-alpha-trypsin inhibitor heavy chain H2 OS=Homo sapiens OX=9606 GN=ITIH2 PE=1 SV=2	NA	NA	NA	NA	0.250535	NA	NA	0.554274	NA	NA	NA	NA	NA	0.16863	NA	NA	0.572363	NA	NA	NA	NA	NA	0.197636	NA	NA	NA	NA	NA	NA	NA	NA	NA	NA	NA	NA	NA	NA	0.286488	NA	NA	NA	NA	0.587735	NA	NA	NA	0.269972	NA
P08697_QLTSGPNQEQVSPLTLLK_	Alpha-2-antiplasmin OS=Homo sapiens OX=9606 GN=SERPINF2 PE=1 SV=3	0.436288	NA	0.777005	0.675532	0.956347	0.89492	0.734298	0.515634	0.557923	NA	0.783048	0.192853	NA	0.692995	NA	NA	0.335177	NA	0.567492	0.745213	0.708307	NA	0.018334	0.270534	0.383781	NA	0.360248	0.505911	0.578667	NA	0.352622	0.837573	0.632752	NA	0.363842	0.21167	NA	0.552871	0.833357	0.430984	0.414644	0.600746	0.191243	0.599091	NA	0.925314	0.0376121	0.630866
P07737_SSFYVNGLTLGGQK_	Profilin-1 OS=Homo sapiens OX=9606 GN=PFN1 PE=1 SV=2	NA	NA	NA	NA	0.451033	0.438518	NA	NA	NA	0.2902	NA	0.356127	NA	0.604983	0.345714	NA	0.35886	NA	0.571564	0.463625	NA	NA	NA	NA	NA	0.549728	NA	NA	NA	NA	NA	NA	0.373978	0.274616	NA	NA	NA	NA	NA	0.750921	0.270148	NA	NA	NA	0.148932	NA	0.495595	NA
P00738_VVLHPNYSQVDIGLIK_N6(HexNAc(4)Hex(5)Fuc(1)NeuAc(1))	Haptoglobin OS=Homo sapiens OX=9606 GN=HP PE=1 SV=1	NA	NA	NA	NA	NA	NA	NA	NA	NA	NA	0.272198	NA	NA	NA	NA	NA	NA	NA	NA	NA	NA	NA	NA	NA	NA	NA	0.324112	NA	NA	NA	NA	NA	NA	NA	NA	NA	NA	NA	NA	NA	NA	0.906175	NA	NA	NA	NA	NA	0.167647
Q15063_IIDGVPVEITEK_	Periostin OS=Homo sapiens OX=9606 GN=POSTN PE=1 SV=2	NA	NA	NA	NA	NA	0.318093	NA	NA	NA	NA	NA	0.402705	NA	NA	NA	NA	NA	NA	NA	0.393908	NA	NA	NA	NA	NA	NA	NA	NA	NA	NA	NA	NA	0.43549	NA	NA	NA	NA	NA	NA	NA	0.414674	NA	NA	NA	NA	NA	NA	NA
P13671_IHKVMKVLNFTTK_K3(HCysteinyl)N9(HexNAc(4)Hex(5)NeuAc(1))	Complement component C6 OS=Homo sapiens OX=9606 GN=C6 PE=1 SV=3	NA	NA	NA	NA	NA	NA	NA	0.210832	NA	NA	NA	NA	NA	NA	NA	NA	NA	NA	NA	NA	NA	NA	0.561613	NA	NA	NA	NA	NA	NA	NA	NA	NA	NA	NA	NA	NA	NA	0.539341	NA	NA	NA	NA	0.0470342	NA	NA	NA	NA	NA
P13671_DLTSLGHNENQQGSFSSQGGSSFSVPIFYSSK_	Complement component C6 OS=Homo sapiens OX=9606 GN=C6 PE=1 SV=3	NA	0.618062	NA	NA	NA	NA	NA	0.520209	NA	NA	NA	NA	0.320395	NA	NA	0.460645	NA	0.626305	NA	NA	NA	0.357001	0.904874	NA	NA	NA	NA	NA	NA	0.878175	NA	NA	NA	NA	NA	NA	1.25208	0.479879	NA	NA	NA	NA	0.704306	NA	NA	NA	NA	NA
P04264_AQYEDIAQK_	Keratin, type II cytoskeletal 1 OS=Homo sapiens OX=9606 GN=KRT1 PE=1 SV=6	NA	NA	NA	NA	NA	0.543048	NA	NA	NA	NA	NA	0.405403	NA	NA	NA	NA	NA	NA	NA	0.385162	NA	NA	NA	NA	NA	NA	NA	NA	NA	NA	NA	NA	0.554537	NA	NA	NA	NA	NA	NA	NA	0.797076	NA	NA	NA	NA	NA	NA	NA
P19823_ETAVDGELVVLYDVK_	Inter-alpha-trypsin inhibitor heavy chain H2 OS=Homo sapiens OX=9606 GN=ITIH2 PE=1 SV=2	NA	NA	NA	NA	NA	0.593418	NA	NA	NA	NA	NA	0.361355	0.467449	NA	NA	0.213454	NA	0.461149	NA	0.472924	NA	NA	NA	NA	NA	NA	NA	NA	NA	0.430613	NA	NA	0.335451	NA	NA	NA	NA	NA	NA	NA	0.33891	NA	NA	NA	NA	NA	NA	NA
P01024_KVLLDGVQNPR_	Complement C3 OS=Homo sapiens OX=9606 GN=C3 PE=1 SV=2	NA	NA	NA	NA	NA	0.541222	0.154316	0.398468	0.560228	NA	0.708979	0.268522	NA	NA	NA	NA	NA	NA	NA	0.661354	NA	NA	0.735766	0.479657	NA	NA	0.756058	NA	NA	NA	NA	NA	0.285904	NA	NA	0.723601	NA	0.593463	NA	NA	0.315589	0.564595	0.303663	NA	NA	NA	NA	0.443586
P19320_SLTLDVQGR_	Vascular cell adhesion protein 1 OS=Homo sapiens OX=9606 GN=VCAM1 PE=1 SV=1	NA	NA	NA	NA	NA	NA	0.386738	NA	0.436638	NA	NA	NA	NA	NA	NA	NA	NA	NA	NA	NA	NA	NA	NA	0.455702	NA	NA	NA	NA	NA	NA	NA	NA	NA	NA	NA	1.08367	NA	NA	NA	NA	NA	NA	NA	NA	NA	NA	NA	NA
P07357_AMAVEDIISR_	Complement component C8 alpha chain OS=Homo sapiens OX=9606 GN=C8A PE=1 SV=2	NA	NA	NA	NA	NA	0.557584	NA	NA	NA	NA	NA	0.626861	NA	NA	NA	NA	NA	NA	NA	0.291132	NA	NA	NA	NA	NA	NA	NA	NA	NA	NA	NA	NA	0.221982	NA	NA	NA	NA	NA	NA	NA	0.0822965	NA	NA	NA	NA	NA	NA	NA
P04792_LATQSNEITIPVTFESR_	Heat shock protein beta-1 OS=Homo sapiens OX=9606 GN=HSPB1 PE=1 SV=2	NA	NA	NA	NA	NA	NA	NA	0.364173	NA	NA	NA	NA	NA	NA	NA	NA	NA	NA	NA	NA	NA	NA	0.58862	NA	NA	NA	NA	NA	NA	NA	NA	NA	NA	NA	NA	NA	NA	0.701246	NA	NA	NA	NA	0.314947	NA	NA	NA	NA	NA
P00739_VGYVSGWGQSDNFK_	Haptoglobin-related protein OS=Homo sapiens OX=9606 GN=HPR PE=2 SV=2	NA	0.452423	0.0563839	NA	NA	1.77219	0.174263	0.21535	0.102483	1.8322	0.0722581	0.458789	0.280355	NA	0.0270294	0.0635145	NA	0.2294	0.333481	0.292976	NA	0.59012	0.116663	0.501797	NA	0.288486	0.0398497	NA	0.108921	0.592917	NA	NA	0.343078	0.356721	NA	0.336804	2.38799	0.376749	0.0636203	0.516992	0.530218	0.213232	0.567658	NA	0.121023	NA	NA	0.283016
P27169_LNALREVQPVELPNCNLVK_	Serum paraoxonase/arylesterase 1 OS=Homo sapiens OX=9606 GN=PON1 PE=1 SV=3	NA	NA	NA	NA	NA	0.17746	0.33804	NA	0.501575	NA	NA	0.437699	NA	NA	NA	NA	NA	NA	0.472695	0.443256	NA	NA	NA	0.302186	NA	NA	NA	NA	NA	NA	NA	NA	0.508057	NA	NA	0.199968	NA	NA	NA	0.598338	0.366213	NA	NA	NA	NA	NA	NA	NA
P21333_VNVGAGSHPNK_	Filamin-A OS=Homo sapiens OX=9606 GN=FLNA PE=1 SV=4	NA	NA	1.54976	NA	NA	NA	NA	0.491438	NA	NA	NA	NA	NA	NA	NA	NA	NA	NA	0.400106	NA	NA	NA	0.432262	NA	NA	NA	NA	NA	0.382917	NA	NA	NA	NA	NA	NA	NA	NA	0.434627	0.655993	0.464073	NA	NA	0.430679	NA	NA	NA	NA	NA
P02671_EVTKEVVTSEDGSDCPEAMDLGTLSGIGTLDGFR_M19(Oxidation)	Fibrinogen alpha chain OS=Homo sapiens OX=9606 GN=FGA PE=1 SV=2	NA	NA	0.43265	NA	NA	0.415081	NA	2.11328	NA	0.0715311	NA	0.0501868	0.796489	NA	0.326755	0.980198	NA	1.47985	0.490548	0.178621	NA	NA	2.06041	NA	NA	0.187223	NA	NA	0.388742	0.697805	NA	NA	0.706234	0.304083	NA	NA	NA	0.357768	0.542382	1.21188	1.08555	NA	0.0353302	NA	0.099541	NA	NA	NA
P04004_DWHGVPGQVDAAMAGR_W2(Oxidation)H3(Oxidation)M13(Oxidation)	Vitronectin OS=Homo sapiens OX=9606 GN=VTN PE=1 SV=1	NA	NA	NA	NA	NA	NA	0.264068	0.70071	0.353004	NA	NA	NA	0.455639	NA	NA	0.15866	NA	0.31935	NA	NA	NA	NA	0.239543	0.233487	NA	NA	NA	NA	NA	0.295874	NA	NA	NA	NA	NA	1.00839	NA	0.38062	NA	NA	NA	NA	0.400098	NA	NA	NA	NA	NA
P04114_TSSFALNLPTLPEVK_	Apolipoprotein B-100 OS=Homo sapiens OX=9606 GN=APOB PE=1 SV=2	NA	0.343442	0.32969	NA	0.824108	NA	0.30505	0.567339	0.480657	NA	NA	NA	0.473485	0.241868	NA	0.213385	0.673407	0.268123	NA	NA	NA	0.590198	0.468806	0.485789	NA	NA	NA	NA	0.328288	0.318352	NA	NA	NA	NA	NA	0.460708	0.417412	0.406499	0.210616	NA	NA	NA	0.508481	NA	NA	NA	0.566076	NA
P08603_IIYKENER_	Complement factor H OS=Homo sapiens OX=9606 GN=CFH PE=1 SV=4	NA	NA	NA	NA	0.382859	NA	0.29573	0.889324	0.310205	0.44002	0.413104	NA	0.46209	0.753944	0.322043	0.521303	0.278462	1.24701	0.52362	NA	NA	NA	0.875663	0.205981	NA	0.418979	0.474416	NA	NA	0.29381	NA	NA	NA	0.320159	NA	1.00289	NA	0.562061	NA	0.855662	NA	0.264809	0.177489	NA	0.269549	NA	0.652037	0.413052
P00747_TPENYPNAGLTMNYCR_M12(Oxidation)	Plasminogen OS=Homo sapiens OX=9606 GN=PLG PE=1 SV=2	NA	0.460467	NA	NA	NA	0.665336	0.449214	0.918028	0.262901	NA	NA	0.46784	0.537497	NA	NA	0.510678	NA	0.403428	NA	0.463507	NA	0.332229	0.4728	0.388296	NA	NA	NA	NA	NA	0.44174	NA	NA	0.370816	NA	NA	0.411692	0.319719	0.803327	NA	NA	0.185626	NA	0.679689	NA	NA	NA	NA	NA
P10909_EGDDDRTVCR_	Clusterin OS=Homo sapiens OX=9606 GN=CLU PE=1 SV=1	NA	NA	NA	NA	NA	0.519015	NA	NA	NA	0.227519	NA	0.403425	NA	NA	0.462399	NA	NA	NA	NA	0.642018	NA	NA	NA	NA	NA	0.492788	NA	NA	NA	NA	NA	NA	0.405034	0.393558	NA	NA	NA	NA	NA	NA	0.573254	NA	NA	NA	0.24085	NA	NA	NA
Q14766_LYQHSQQPGK_	Latent-transforming growth factor beta-binding protein 1 OS=Homo sapiens OX=9606 GN=LTBP1 PE=1 SV=4	NA	1.03859	NA	NA	NA	NA	NA	NA	NA	NA	NA	NA	NA	NA	NA	NA	NA	NA	NA	NA	NA	0.41636	NA	NA	NA	NA	NA	NA	NA	NA	NA	NA	NA	NA	NA	NA	0.43308	NA	NA	NA	NA	NA	NA	NA	NA	NA	NA	NA
P01019_DKNCTSRLDAHK_N3(HexNAc(4)Hex(5)NeuAc(1))R7(Carbamyl)	Angiotensinogen OS=Homo sapiens OX=9606 GN=AGT PE=1 SV=1	NA	NA	NA	NA	NA	NA	NA	NA	NA	NA	NA	NA	0.54874	NA	NA	0.435425	NA	0.423014	NA	NA	NA	NA	NA	NA	NA	NA	NA	NA	NA	0.469482	NA	NA	NA	NA	NA	NA	NA	NA	NA	NA	NA	NA	NA	NA	NA	NA	NA	NA
P04114_LNGEIQALELPQKAEALK_	Apolipoprotein B-100 OS=Homo sapiens OX=9606 GN=APOB PE=1 SV=2	NA	NA	NA	NA	NA	NA	NA	0.595517	NA	NA	NA	NA	NA	NA	NA	NA	NA	NA	NA	NA	NA	NA	0.390396	NA	NA	NA	NA	NA	NA	NA	NA	NA	NA	NA	NA	NA	NA	0.564635	NA	NA	NA	NA	0.369255	NA	NA	NA	NA	NA
P80108_TMFIGGSQLSQK_	Phosphatidylinositol-glycan-specific phospholipase D OS=Homo sapiens OX=9606 GN=GPLD1 PE=1 SV=3	NA	NA	NA	NA	NA	NA	NA	NA	NA	0.863504	0.161641	NA	NA	NA	0.173131	NA	NA	NA	0.562409	NA	NA	NA	NA	NA	NA	0.536165	0.435533	NA	NA	NA	NA	NA	NA	0.458283	NA	NA	NA	NA	NA	0.657202	NA	0.282576	NA	NA	0.422461	NA	NA	0.412421
P02675_NYCGLPGEYWLGNDK_W10(Oxidation)	Fibrinogen beta chain OS=Homo sapiens OX=9606 GN=FGB PE=1 SV=2	0.441005	1.04608	0.294215	NA	NA	NA	NA	0.449195	NA	0.546985	NA	NA	NA	NA	0.118992	NA	NA	NA	NA	NA	NA	0.409601	0.51125	NA	0.350802	0.354122	NA	0.31719	0.473873	NA	NA	NA	NA	0.253656	0.301116	NA	0.317727	0.360504	0.3261	NA	NA	NA	0.223833	NA	0.3449	0.0961623	NA	NA
Q96IY4_DTGTYGFLLPER_	Carboxypeptidase B2 OS=Homo sapiens OX=9606 GN=CPB2 PE=1 SV=2	NA	NA	NA	NA	NA	0.586353	0.421758	NA	0.330342	NA	NA	0.445289	NA	NA	NA	NA	NA	NA	NA	0.376776	NA	NA	NA	0.678767	NA	NA	NA	NA	NA	NA	NA	NA	0.292077	NA	NA	0.704311	NA	NA	NA	NA	0.297919	NA	NA	NA	NA	NA	NA	NA
P02649_AATVGSLAGQPLQER_	Apolipoprotein E OS=Homo sapiens OX=9606 GN=APOE PE=1 SV=1	NA	0.261476	0.363231	NA	0.471354	0.348947	0.675722	0.799631	0.327521	NA	0.182785	0.410959	0.50698	0.128194	NA	0.385933	0.429319	0.607387	0.190941	0.435613	NA	0.688588	0.269934	0.44709	NA	NA	0.417298	NA	0.314933	0.678786	NA	NA	0.370172	NA	NA	0.753279	0.729091	0.0823058	0.288686	0.29665	0.218167	0.219482	0.353341	NA	NA	NA	0.589043	0.520628
P02675_DNDGWLTSDPR_	Fibrinogen beta chain OS=Homo sapiens OX=9606 GN=FGB PE=1 SV=2	NA	NA	NA	NA	0.462237	NA	0.293993	NA	0.257459	NA	NA	NA	0.39378	0.0779366	NA	0.267412	0.983826	0.401291	NA	NA	NA	NA	NA	0.472556	NA	NA	NA	NA	NA	0.489453	NA	NA	NA	NA	NA	0.928583	NA	NA	NA	NA	NA	NA	NA	NA	NA	NA	0.261278	NA
P01780_NSLYLQMNSLR_M7(Oxidation)	Immunoglobulin heavy variable 3-7 OS=Homo sapiens OX=9606 GN=IGHV3-7 PE=1 SV=2	NA	NA	NA	NA	NA	0.279913	NA	NA	NA	NA	NA	0.404898	NA	NA	NA	NA	NA	NA	NA	0.588186	NA	NA	NA	NA	NA	NA	NA	NA	NA	NA	NA	NA	0.616517	NA	NA	NA	NA	NA	NA	NA	0.310708	NA	NA	NA	NA	NA	NA	NA
P01024_TVLTPATNHMGNVTFTIPANREFK_N12(HexNAc(2)Hex(6))	Complement C3 OS=Homo sapiens OX=9606 GN=C3 PE=1 SV=2	NA	NA	0.885591	NA	NA	NA	NA	NA	NA	NA	NA	NA	NA	NA	NA	NA	NA	NA	NA	NA	NA	NA	NA	NA	NA	NA	NA	NA	0.54481	NA	NA	NA	NA	NA	NA	NA	NA	NA	0.307321	NA	NA	NA	NA	NA	NA	NA	NA	NA
P01591_IIVPLNNRENISDPTSPLR_N10(HexNAc(3)Hex(4)NeuAc(1))	Immunoglobulin J chain OS=Homo sapiens OX=9606 GN=JCHAIN PE=1 SV=4	NA	NA	0.202623	NA	0.268291	1.06392	0.210424	0.697144	0.356267	NA	NA	0.302921	NA	0.145882	NA	NA	0.3712	NA	NA	0.45833	NA	NA	0.705522	0.789962	NA	NA	NA	NA	0.263469	NA	NA	NA	0.180187	NA	NA	0.823959	NA	0.53903	0.427479	NA	0.427019	NA	0.769523	NA	NA	NA	0.295761	NA
P10643_SVAVYGQYGGQPCVGNAFETQSCEPTRGCPTEEGCGER_R27(Carbamyl)R38(Dihydroxyimidazolidine)	Complement component C7 OS=Homo sapiens OX=9606 GN=C7 PE=1 SV=2	NA	NA	NA	0.698573	NA	NA	NA	NA	NA	NA	NA	NA	NA	NA	NA	NA	NA	NA	NA	NA	0.262105	NA	NA	NA	NA	NA	NA	NA	NA	NA	0.344061	0.14117	NA	NA	NA	NA	NA	NA	NA	NA	NA	NA	NA	0.256343	NA	NA	NA	NA
P01024_ILLQGTPVAQMTEDAVDAERLK_	Complement C3 OS=Homo sapiens OX=9606 GN=C3 PE=1 SV=2	NA	NA	NA	NA	NA	0.215349	NA	0.374691	NA	NA	0.614144	0.457892	NA	NA	NA	NA	NA	NA	0.551168	0.255112	NA	NA	0.478317	NA	NA	NA	0.626281	NA	NA	NA	NA	NA	0.433698	NA	NA	NA	NA	0.449487	NA	0.708736	0.708553	0.435123	0.242395	NA	NA	NA	NA	0.347791
A0A5H1ZRS2_ASGVPDRFSGSGSGTDFTLK_	Immunoglobulin kappa variable 2D-28 OS=Homo sapiens OX=9606 GN=IGKV2D-28 PE=1 SV=1	NA	NA	NA	NA	NA	NA	NA	NA	NA	NA	0.418107	NA	NA	NA	NA	NA	NA	NA	NA	NA	NA	NA	NA	NA	NA	NA	0.352761	NA	NA	NA	NA	NA	NA	NA	NA	NA	NA	NA	NA	NA	NA	0.288266	NA	NA	NA	NA	NA	0.596818
C9JC84_AIQLTYNPDESSK_	Fibrinogen gamma chain OS=Homo sapiens OX=9606 GN=FGG PE=1 SV=1	0.184723	NA	NA	NA	NA	0.780383	0.109444	0.174051	0.541465	NA	NA	1.07917	0.112103	NA	NA	0.69802	NA	0.378561	NA	0.246424	NA	NA	0.122821	0.376891	0.185483	NA	NA	0.316519	NA	0.313511	NA	NA	0.191672	NA	0.340715	0.59252	NA	0.207768	NA	NA	0.283872	NA	0.211421	NA	NA	0.0901892	NA	NA
H0YAC1_NNCLLK_	Plasma kallikrein (Fragment) OS=Homo sapiens OX=9606 GN=KLKB1 PE=1 SV=1	NA	NA	NA	NA	NA	NA	NA	NA	NA	NA	NA	NA	0.495483	NA	NA	0.253864	NA	0.242293	NA	NA	NA	NA	NA	NA	NA	NA	NA	NA	NA	0.482093	NA	NA	NA	NA	NA	NA	NA	NA	NA	NA	NA	NA	NA	NA	NA	NA	NA	NA
P01591_IIVPLNNRENISDPTSPLR_N10(HexNAc(3)Hex(5)NeuAc(1))	Immunoglobulin J chain OS=Homo sapiens OX=9606 GN=JCHAIN PE=1 SV=4	NA	NA	NA	NA	NA	1.5682	0.463198	NA	0.23704	NA	NA	0.498579	NA	NA	NA	NA	NA	NA	NA	0.520056	NA	NA	NA	0.755258	NA	NA	NA	NA	NA	NA	NA	NA	0.42838	NA	NA	0.647438	NA	NA	NA	NA	0.348656	NA	NA	NA	NA	NA	NA	NA
P02751_DTLTSRPAQGVVTTLENVSPPR_	Fibronectin OS=Homo sapiens OX=9606 GN=FN1 PE=1 SV=5	NA	NA	0.528086	NA	NA	0.444697	NA	NA	NA	0.599462	NA	0.68467	NA	NA	0.13169	NA	NA	NA	NA	0.49025	NA	NA	NA	NA	NA	0.22904	NA	NA	0.450325	NA	NA	NA	0.214073	0.24755	NA	NA	NA	NA	0.296701	NA	0.234663	NA	NA	NA	0.374587	NA	NA	NA
P02671_PNNPDWGTFEEVSGNVSPGTR_	Fibrinogen alpha chain OS=Homo sapiens OX=9606 GN=FGA PE=1 SV=2	NA	1.01252	NA	NA	NA	1.30499	0.328511	0.240923	0.213983	0.721971	0.339614	0.771375	0.558788	NA	0.234294	0.190972	NA	0.168039	0.616975	0.430778	NA	0.795121	0.207775	0.478073	NA	0.487174	0.333851	NA	NA	0.418197	NA	NA	0.414792	0.563732	NA	0.533948	0.995819	0.239365	NA	0.366715	0.081447	0.33593	0.487998	NA	0.335668	NA	NA	0.38274
P04114_KYTYNYEAESSSGVPGTADSR_	Apolipoprotein B-100 OS=Homo sapiens OX=9606 GN=APOB PE=1 SV=2	NA	NA	NA	NA	NA	NA	0.499236	0.891768	0.311501	0.433521	NA	NA	NA	NA	0.290923	NA	NA	NA	NA	NA	NA	NA	0.720152	0.454798	NA	0.36466	NA	NA	NA	NA	NA	NA	NA	0.498826	NA	0.247161	NA	0.57071	NA	NA	NA	NA	0.465013	NA	0.292219	NA	NA	NA
P48740_FGYILHTDNRTCR_H6(Oxidation)N9(HexNAc(2)Hex(5))R10(Dihydroxyimidazolidine)	Mannan-binding lectin serine protease 1 OS=Homo sapiens OX=9606 GN=MASP1 PE=1 SV=3	NA	NA	NA	NA	NA	1.20525	NA	NA	NA	NA	NA	0.661218	NA	NA	NA	NA	NA	NA	NA	0.742245	NA	NA	NA	NA	NA	NA	NA	NA	NA	NA	NA	NA	0.484292	NA	NA	NA	NA	NA	NA	NA	0.472212	NA	NA	NA	NA	NA	NA	NA
O75636_YAVSEAAAHK_	Ficolin-3 OS=Homo sapiens OX=9606 GN=FCN3 PE=1 SV=2	NA	0.349551	0.160605	0.946609	NA	1.15094	0.040587	0.32039	0.231583	NA	NA	0.860508	0.317917	NA	NA	0.0614633	NA	0.147698	NA	0.385782	0.445515	0.50516	0.203063	0.516638	NA	NA	NA	NA	0.193109	0.383754	0.493143	0.174302	0.123691	NA	NA	0.728076	1.49495	0.412327	0.0442889	NA	0.0908104	NA	0.878259	0.575136	NA	NA	NA	NA
P02751_QYNVGPSVSK_	Fibronectin OS=Homo sapiens OX=9606 GN=FN1 PE=1 SV=5	NA	NA	0.285964	NA	NA	NA	NA	0.413107	NA	NA	NA	NA	NA	NA	NA	NA	NA	NA	NA	NA	NA	NA	0.410329	NA	NA	NA	NA	NA	0.446902	NA	NA	NA	NA	NA	NA	NA	NA	0.450275	0.448348	NA	NA	NA	0.606682	NA	NA	NA	NA	NA
P01023_MCPQLQQYEMHGPEGLR_	Alpha-2-macroglobulin OS=Homo sapiens OX=9606 GN=A2M PE=1 SV=3	NA	0.45875	NA	NA	NA	NA	NA	NA	NA	0.468673	NA	NA	NA	NA	0.340144	NA	NA	NA	NA	NA	NA	0.282238	NA	NA	NA	0.304948	NA	NA	NA	NA	NA	NA	NA	0.263265	NA	NA	1.03581	NA	NA	NA	NA	NA	NA	NA	0.3231	NA	NA	NA
P04114_TLQGIPQMIGEVIR_M8(Oxidation)	Apolipoprotein B-100 OS=Homo sapiens OX=9606 GN=APOB PE=1 SV=2	NA	NA	NA	NA	NA	NA	0.392994	0.458217	0.29793	0.462701	NA	NA	NA	NA	0.195814	NA	NA	NA	NA	NA	NA	NA	0.242637	0.400149	NA	0.365616	NA	NA	NA	NA	NA	NA	NA	0.42343	NA	1.68166	NA	0.200132	NA	NA	NA	NA	0.310137	NA	0.503091	NA	NA	NA
P10909_LKELPGVCNETMMALWEECK_K2(HCysThiolactone)N9(HexNAc(4)Hex(5)NeuAc(1))M13(Oxidation)	Clusterin OS=Homo sapiens OX=9606 GN=CLU PE=1 SV=1	NA	NA	NA	NA	NA	NA	NA	NA	NA	NA	NA	NA	0.815786	NA	NA	0.34597	NA	0.584213	NA	NA	NA	NA	NA	NA	NA	NA	NA	NA	NA	0.380583	NA	NA	NA	NA	NA	NA	NA	NA	NA	NA	NA	NA	NA	NA	NA	NA	NA	NA
H0YAC1_VSEGNHDIALIK_	Plasma kallikrein (Fragment) OS=Homo sapiens OX=9606 GN=KLKB1 PE=1 SV=1	NA	NA	NA	NA	NA	NA	0.197685	NA	0.248533	NA	NA	NA	0.368538	NA	NA	0.364326	NA	0.394787	NA	NA	NA	NA	NA	0.524832	NA	NA	NA	NA	NA	0.785377	NA	NA	NA	NA	NA	0.984232	NA	NA	NA	NA	NA	NA	NA	NA	NA	NA	NA	NA
P01857_PKDTLMISR_M6(Oxidation)	Immunoglobulin heavy constant gamma 1 OS=Homo sapiens OX=9606 GN=IGHG1 PE=1 SV=1	NA	NA	NA	NA	0.316055	NA	0.420299	NA	0.196209	NA	0.388216	NA	0.409363	0.129295	NA	0.611696	0.437265	0.626198	NA	NA	NA	NA	NA	0.549282	NA	NA	0.222665	NA	NA	0.542674	NA	NA	NA	NA	NA	0.490852	NA	NA	NA	NA	NA	0.321841	NA	NA	NA	NA	0.299955	0.298069
Q06033_LVDEDMNSFKADVK_	Inter-alpha-trypsin inhibitor heavy chain H3 OS=Homo sapiens OX=9606 GN=ITIH3 PE=1 SV=2	NA	NA	0.552838	NA	NA	NA	0.290667	NA	0.342398	NA	NA	NA	0.364341	NA	NA	0.53231	NA	0.634847	0.496922	NA	NA	NA	NA	0.241129	NA	NA	NA	NA	0.443036	0.413109	NA	NA	NA	NA	NA	0.414594	NA	NA	0.593413	0.600798	NA	NA	NA	NA	NA	NA	NA	NA
P35579_ANLQIDQINTDLNLER_	Myosin-9 OS=Homo sapiens OX=9606 GN=MYH9 PE=1 SV=4	NA	NA	NA	NA	NA	NA	NA	0.552119	NA	NA	NA	NA	0.773734	NA	NA	1.33986	NA	1.12266	NA	NA	NA	NA	0.549663	NA	NA	NA	NA	NA	NA	0.637328	NA	NA	NA	NA	NA	NA	NA	0.487784	NA	NA	NA	NA	0.433783	NA	NA	NA	NA	NA
P01042_YEIKEGDCPVQSGK_	Kininogen-1 OS=Homo sapiens OX=9606 GN=KNG1 PE=1 SV=2	0.428531	NA	NA	NA	NA	NA	NA	NA	NA	NA	NA	NA	NA	NA	NA	NA	NA	NA	NA	NA	NA	NA	NA	NA	5.01548	NA	NA	1.66354	NA	NA	NA	NA	NA	NA	6.54829	NA	NA	NA	NA	NA	NA	NA	NA	NA	NA	5.75507	NA	NA
P01871_GVALHRPDVYLLPPAR_	Immunoglobulin heavy constant mu OS=Homo sapiens OX=9606 GN=IGHM PE=1 SV=4	NA	NA	0.445423	NA	NA	NA	NA	NA	NA	NA	NA	NA	0.408245	NA	NA	0.305596	NA	0.379445	0.210543	NA	NA	NA	NA	NA	NA	NA	NA	NA	0.160637	0.297583	NA	NA	NA	NA	NA	NA	NA	NA	0.0736118	0.562597	NA	NA	NA	NA	NA	NA	NA	NA
H0YAC1_DACKGDSGGPLVCK_	Plasma kallikrein (Fragment) OS=Homo sapiens OX=9606 GN=KLKB1 PE=1 SV=1	NA	NA	7.71583	NA	NA	NA	NA	NA	NA	2.38145	NA	NA	NA	NA	0.467221	NA	NA	NA	NA	NA	NA	NA	NA	NA	NA	1.77445	NA	NA	2.45744	NA	NA	NA	NA	1.82006	NA	NA	NA	NA	6.20315	NA	NA	NA	NA	NA	3.99675	NA	NA	NA
P04114_IHSGSFQSQVELSNDQEK_	Apolipoprotein B-100 OS=Homo sapiens OX=9606 GN=APOB PE=1 SV=2	NA	1.01255	NA	NA	NA	NA	NA	NA	NA	0.342773	0.673927	NA	NA	NA	0.402159	NA	NA	NA	NA	NA	NA	0.782525	NA	NA	NA	0.293117	0.476248	NA	NA	NA	NA	NA	NA	0.580934	NA	NA	0.334874	NA	NA	NA	NA	0.480767	NA	NA	0.30466	NA	NA	0.476243
P10643_MPYECGPSLDVCAQDER_	Complement component C7 OS=Homo sapiens OX=9606 GN=C7 PE=1 SV=2	NA	NA	NA	NA	NA	NA	0.415421	0.604207	0.295879	0.288889	NA	NA	NA	NA	0.255089	NA	NA	NA	0.446708	NA	NA	NA	0.666416	0.233204	NA	0.521321	NA	NA	NA	NA	NA	NA	NA	0.369581	NA	0.214969	NA	0.693105	NA	0.594277	NA	NA	0.305439	NA	0.458653	NA	NA	NA
P02765_FSVVYAK_	Alpha-2-HS-glycoprotein OS=Homo sapiens OX=9606 GN=AHSG PE=1 SV=2	NA	0.512785	0.285712	NA	0.193307	0.678446	NA	NA	NA	0.679033	NA	0.75267	0.500367	0.237734	0.110165	0.284668	0.34845	0.445893	0.594616	0.598789	NA	0.392604	NA	NA	NA	0.372634	NA	NA	0.248532	0.52437	NA	NA	0.352773	0.497308	NA	NA	1.10316	NA	0.222263	0.72418	0.240068	NA	NA	NA	0.390916	NA	0.285772	NA
Q9Y490_AVAEQIPLLVQGVR_	Talin-1 OS=Homo sapiens OX=9606 GN=TLN1 PE=1 SV=3	NA	0.452493	NA	NA	NA	NA	0.163513	0.616421	0.12166	NA	NA	NA	NA	NA	NA	NA	NA	NA	NA	NA	NA	0.237215	0.408606	0.353305	NA	NA	NA	NA	NA	NA	NA	NA	NA	NA	NA	0.504871	1.05389	0.360649	NA	NA	NA	NA	0.318774	NA	NA	NA	NA	NA
P20742_QTLSWTVTPK_	Pregnancy zone protein OS=Homo sapiens OX=9606 GN=PZP PE=1 SV=4	0.215339	0.180923	0.428362	0.415762	NA	NA	1.4083	0.0265379	0.638931	NA	1.92374	NA	0.848974	NA	NA	1.16043	NA	0.976468	0.634212	NA	0.489451	0.620959	0.390194	0.898893	0.633225	NA	0.342953	0.049305	0.0708907	0.169193	0.00396572	0.303358	NA	NA	0.229677	0.215389	0.031881	0.0333525	0.0266289	0.389834	NA	0.0137098	0.0834259	0.301112	NA	0.404963	NA	0.33315
P03951_TSESGLPSTR_	Coagulation factor XI OS=Homo sapiens OX=9606 GN=F11 PE=1 SV=1	NA	NA	NA	NA	NA	NA	NA	NA	NA	NA	NA	NA	0.684954	NA	NA	0.595688	NA	0.667155	NA	NA	NA	NA	NA	NA	NA	NA	NA	NA	NA	0.259085	NA	NA	NA	NA	NA	NA	NA	NA	NA	NA	NA	NA	NA	NA	NA	NA	NA	NA
P01008_EQLQDMGLVDLFSPEK_	Antithrombin-III OS=Homo sapiens OX=9606 GN=SERPINC1 PE=1 SV=1	NA	NA	NA	NA	NA	0.808334	0.214304	0.514392	0.220974	0.903282	0.245133	0.579365	NA	NA	0.184656	NA	NA	NA	NA	0.394443	NA	NA	0.498543	0.51647	NA	0.329771	0.146701	NA	NA	NA	NA	NA	0.275897	0.320309	NA	0.412212	NA	0.44165	NA	NA	0.313588	0.315895	0.553999	NA	0.463298	NA	NA	0.445017
Q15113_TGGLDLPSPPTGASLK_	Procollagen C-endopeptidase enhancer 1 OS=Homo sapiens OX=9606 GN=PCOLCE PE=1 SV=2	NA	NA	NA	NA	0.983629	NA	NA	NA	NA	NA	NA	NA	NA	0.277136	NA	NA	0.560125	NA	NA	NA	NA	NA	NA	NA	NA	NA	NA	NA	NA	NA	NA	NA	NA	NA	NA	NA	NA	NA	NA	NA	NA	NA	NA	NA	NA	NA	0.470534	NA
P02671_GLIDEVNQDFTNRINK_	Fibrinogen alpha chain OS=Homo sapiens OX=9606 GN=FGA PE=1 SV=2	0.0608766	NA	0.233453	NA	NA	0.496784	0.44311	0.143674	0.165646	0.459092	NA	0.73457	NA	NA	0.337419	NA	NA	NA	NA	0.312026	NA	NA	0.0559291	0.829805	0.199789	0.111506	NA	0.174709	0.26838	NA	NA	NA	0.200193	0.172144	0.469951	0.240772	NA	0.25326	0.23708	NA	0.12889	NA	0.13316	NA	0.37822	0.202301	NA	NA
P02671_VPPEWK_	Fibrinogen alpha chain OS=Homo sapiens OX=9606 GN=FGA PE=1 SV=2	0.291598	0.530263	0.373396	0.695603	0.341288	0.916001	0.280356	0.446384	0.220838	1.07525	0.278166	0.623313	0.576701	0.157358	0.195184	0.251672	0.685077	0.330402	0.403302	0.384048	0.52141	0.481928	0.522022	0.365508	0.238463	0.616179	0.199999	0.353245	0.347459	0.474612	0.486365	0.182466	0.193463	0.595441	0.303209	0.501246	0.767894	0.666715	0.184941	0.56646	0.135128	0.323927	0.75242	0.595531	0.550906	0.149241	0.285802	0.471288
P01871_ESGPTTYKVTSTLTIK_	Immunoglobulin heavy constant mu OS=Homo sapiens OX=9606 GN=IGHM PE=1 SV=4	NA	NA	NA	NA	NA	NA	0.247039	NA	0.537987	NA	NA	NA	NA	NA	NA	NA	NA	NA	NA	NA	NA	NA	NA	0.402413	NA	NA	NA	NA	NA	NA	NA	NA	NA	NA	NA	0.687103	NA	NA	NA	NA	NA	NA	NA	NA	NA	NA	NA	NA
Q9Y490_VVAPTISSPVCQEQLVEAGR_	Talin-1 OS=Homo sapiens OX=9606 GN=TLN1 PE=1 SV=3	NA	NA	NA	NA	0.337544	NA	0.275153	NA	0.887138	NA	NA	NA	1.27346	0.741309	NA	0.281595	0.512095	0.812118	NA	NA	NA	NA	NA	0.447211	NA	NA	NA	NA	NA	0.64982	NA	NA	NA	NA	NA	0.24227	NA	NA	NA	NA	NA	NA	NA	NA	NA	NA	0.527859	NA
P17936_ALAQCAPPPAVCAELVR_	Insulin-like growth factor-binding protein 3 OS=Homo sapiens OX=9606 GN=IGFBP3 PE=1 SV=2	NA	0.449008	NA	NA	0.630443	0.570692	NA	0.351302	NA	0.349988	NA	0.273822	0.549036	0.540261	0.432344	0.311609	0.391717	0.392022	0.4577	0.509983	NA	0.461964	0.636074	NA	NA	0.556787	NA	NA	NA	0.379845	NA	NA	0.512799	0.436977	NA	NA	0.306194	0.262302	NA	0.385879	0.727768	NA	0.291561	NA	0.418789	NA	0.783839	NA
E9PGN7_LYHAFSAMK_M8(Oxidation)	Plasma protease C1 inhibitor OS=Homo sapiens OX=9606 GN=SERPING1 PE=1 SV=1	NA	NA	0.413487	NA	NA	NA	NA	0.496224	NA	NA	NA	NA	0.349111	NA	NA	0.379189	NA	0.832019	NA	NA	NA	NA	0.408197	NA	NA	NA	NA	NA	0.468466	0.522459	NA	NA	NA	NA	NA	NA	NA	0.356488	0.457815	NA	NA	NA	0.30709	NA	NA	NA	NA	NA
P04275_PNFTCACR_N2(HexNAc(3)Hex(4)NeuAc(1))	von Willebrand factor OS=Homo sapiens OX=9606 GN=VWF PE=1 SV=4	1.2065	1.99161	NA	NA	0.213771	1.25922	NA	NA	NA	NA	0.56075	0.277289	NA	0.549754	NA	NA	0.557745	NA	0.656663	0.645584	NA	0.238533	NA	NA	0.311684	NA	0.429605	0.289809	NA	NA	NA	NA	1.14653	NA	0.531402	NA	0.203636	NA	NA	3.58383	0.574102	0.200942	NA	NA	NA	0.524614	1.22306	0.588461
P48740_DNVEMDTFQIECLK_	Mannan-binding lectin serine protease 1 OS=Homo sapiens OX=9606 GN=MASP1 PE=1 SV=3	0.359048	NA	NA	NA	0.275002	NA	0.258524	0.308204	0.326899	NA	NA	NA	0.319874	0.134409	NA	0.402114	0.650943	0.561522	0.498409	NA	NA	NA	0.287713	0.593711	0.443498	NA	NA	0.463738	NA	0.743863	NA	NA	NA	NA	0.258678	0.261402	NA	0.329381	NA	0.461105	NA	NA	0.348553	NA	NA	0.275912	0.245682	NA
P01871_GGKYAATSQVLLPSK_	Immunoglobulin heavy constant mu OS=Homo sapiens OX=9606 GN=IGHM PE=1 SV=4	NA	NA	NA	NA	NA	NA	NA	NA	NA	0.337043	NA	NA	NA	NA	0.438506	NA	NA	NA	NA	NA	NA	NA	NA	NA	NA	0.493163	NA	NA	NA	NA	NA	NA	NA	0.503733	NA	NA	NA	NA	NA	NA	NA	NA	NA	NA	0.469275	NA	NA	NA
P02751_ITYGETGGNSPVQEFTVPGSK_	Fibronectin OS=Homo sapiens OX=9606 GN=FN1 PE=1 SV=5	NA	NA	NA	0.585604	NA	NA	NA	0.345885	NA	NA	NA	NA	0.569199	NA	NA	0.387982	NA	0.327211	NA	NA	0.496588	NA	0.550403	NA	NA	NA	NA	NA	NA	0.517464	0.517995	0.758038	NA	NA	NA	NA	NA	0.442289	NA	NA	NA	NA	0.362749	0.404007	NA	NA	NA	NA
P02787_EDPQTFYYAVAVVK_	Serotransferrin OS=Homo sapiens OX=9606 GN=TF PE=1 SV=3	0.185169	NA	NA	NA	NA	0.831742	0.271707	0.194272	0.26358	NA	0.185428	0.438478	0.264926	NA	NA	0.236228	NA	0.237926	0.28933	0.445784	NA	NA	0.158835	0.62147	0.2583	NA	0.127559	0.280287	NA	0.54318	NA	NA	0.528545	NA	0.283663	0.693688	NA	0.187236	NA	0.212207	0.177405	0.21469	0.321308	NA	NA	0.30368	NA	0.29423
P43652_GQCIINSNKDDRPK_	Afamin OS=Homo sapiens OX=9606 GN=AFM PE=1 SV=1	NA	NA	12.2262	NA	NA	NA	NA	NA	NA	NA	NA	NA	NA	NA	NA	NA	NA	NA	NA	NA	NA	NA	NA	NA	NA	NA	NA	NA	1.10563	NA	NA	NA	NA	NA	NA	NA	NA	NA	7.53955	NA	NA	NA	NA	NA	NA	NA	NA	NA
P02787_ASYLDCIR_	Serotransferrin OS=Homo sapiens OX=9606 GN=TF PE=1 SV=3	NA	NA	NA	NA	NA	NA	0.23508	0.643398	0.403	0.464328	NA	NA	NA	NA	0.235661	NA	NA	NA	0.589626	NA	NA	NA	0.520859	0.292927	NA	0.533482	NA	NA	NA	NA	NA	NA	NA	0.28211	NA	0.118657	NA	0.490486	NA	0.969618	NA	NA	0.363047	NA	0.272431	NA	NA	NA
B4E1Z4_PRYGLVTYATYPK_K13(HCysThiolactone)	cDNA FLJ55673, highly similar to Complement factor B OS=Homo sapiens OX=9606 PE=1 SV=1	0.734539	NA	NA	NA	NA	NA	NA	NA	NA	NA	NA	NA	NA	NA	NA	NA	NA	NA	NA	NA	NA	NA	NA	NA	0.665035	NA	NA	0.818674	NA	NA	NA	NA	NA	NA	0.721458	NA	NA	NA	NA	NA	NA	NA	NA	NA	NA	0.81205	NA	NA
P02760_KGVCEETSGAYEK_	Protein AMBP OS=Homo sapiens OX=9606 GN=AMBP PE=1 SV=1	NA	0.180472	NA	NA	NA	NA	NA	NA	NA	NA	NA	NA	NA	NA	NA	NA	NA	NA	NA	NA	NA	0.507022	NA	NA	NA	NA	NA	NA	NA	NA	NA	NA	NA	NA	NA	NA	0.51675	NA	NA	NA	NA	NA	NA	NA	NA	NA	NA	NA
C9JC84_IVNLKEK_	Fibrinogen gamma chain OS=Homo sapiens OX=9606 GN=FGG PE=1 SV=1	NA	NA	NA	NA	NA	NA	NA	NA	NA	0.137634	1.04355	NA	NA	NA	1.59054	NA	NA	NA	NA	NA	NA	NA	NA	NA	NA	0.832323	1.88626	NA	NA	NA	NA	NA	NA	0.689534	NA	NA	NA	NA	NA	NA	NA	0.560323	NA	NA	0.222319	NA	NA	0.472845
P01023_SSSNEEVMFLTVQVK_	Alpha-2-macroglobulin OS=Homo sapiens OX=9606 GN=A2M PE=1 SV=3	NA	NA	NA	NA	0.379518	0.294997	0.54225	0.427476	0.314625	NA	NA	0.256044	NA	0.395854	NA	NA	0.472209	NA	0.442961	0.319554	NA	NA	0.515334	0.381852	NA	NA	NA	NA	NA	NA	NA	NA	0.371137	NA	NA	0.460222	NA	0.424819	NA	0.498643	0.241809	NA	0.38679	NA	NA	NA	0.388261	NA
P00734_LAACLEGNCAEGLGTNYRGHVNITR_N22(HexNAc(2)Hex(7))	Prothrombin OS=Homo sapiens OX=9606 GN=F2 PE=1 SV=2	NA	NA	NA	NA	NA	0.123588	NA	NA	NA	NA	NA	0.346751	NA	NA	NA	NA	NA	NA	NA	0.29698	NA	NA	NA	NA	NA	NA	NA	NA	NA	NA	NA	NA	0.82655	NA	NA	NA	NA	NA	NA	NA	0.553437	NA	NA	NA	NA	NA	NA	NA
P10909_LANLTQGEDQYYLR_N3(HexNAc(2)Hex(5))	Clusterin OS=Homo sapiens OX=9606 GN=CLU PE=1 SV=1	NA	NA	NA	NA	NA	NA	0.644854	NA	0.37287	NA	NA	NA	NA	NA	NA	NA	NA	NA	NA	NA	NA	NA	NA	1.08515	NA	NA	NA	NA	NA	NA	NA	NA	NA	NA	NA	0.821381	NA	NA	NA	NA	NA	NA	NA	NA	NA	NA	NA	NA
P19827_ADVQAHGEGQEFSITCLVDEEEMK_	Inter-alpha-trypsin inhibitor heavy chain H1 OS=Homo sapiens OX=9606 GN=ITIH1 PE=1 SV=3	NA	NA	NA	NA	NA	0.796154	0.550579	NA	0.268978	NA	NA	0.49326	NA	NA	NA	NA	NA	NA	0.488046	0.371944	NA	NA	NA	0.591739	NA	NA	NA	NA	NA	NA	NA	NA	0.273127	NA	NA	0.136765	NA	NA	NA	0.475212	0.380631	NA	NA	NA	NA	NA	NA	NA
P10643_ACGACPLWGK_	Complement component C7 OS=Homo sapiens OX=9606 GN=C7 PE=1 SV=2	0.442264	NA	NA	NA	NA	NA	NA	NA	NA	NA	NA	NA	0.403942	NA	NA	0.305347	NA	0.533201	NA	NA	NA	NA	NA	NA	0.542871	NA	NA	0.488963	NA	0.501785	NA	NA	NA	NA	0.488154	NA	NA	NA	NA	NA	NA	NA	NA	NA	NA	0.168363	NA	NA
P08603_SSNLIILEEHLK_	Complement factor H OS=Homo sapiens OX=9606 GN=CFH PE=1 SV=4	NA	NA	0.250102	NA	NA	NA	0.449514	0.386702	0.164289	0.385767	0.441979	NA	0.548107	NA	0.314307	0.330071	NA	0.38673	0.309335	NA	NA	NA	0.530054	0.493084	NA	0.215393	0.271418	NA	0.299205	0.451403	NA	NA	NA	0.457852	NA	0.844798	NA	0.359071	0.160135	0.43524	NA	0.200134	0.187016	NA	0.264292	NA	NA	0.244269
P02787_IMNGEADAMSLDGGFVYIAGK_	Serotransferrin OS=Homo sapiens OX=9606 GN=TF PE=1 SV=3	NA	NA	NA	NA	0.383555	0.194445	0.383054	0.449987	0.770797	0.285805	NA	0.267537	NA	0.64277	0.552017	NA	0.494275	NA	0.45843	0.358622	NA	NA	0.595662	0.307101	NA	0.375387	NA	NA	NA	NA	NA	NA	0.331245	0.538057	NA	0.504293	NA	0.51772	NA	0.641441	0.295981	NA	0.35638	NA	0.289734	NA	0.538448	NA
P00450_QYTDSTFR_	Ceruloplasmin OS=Homo sapiens OX=9606 GN=CP PE=1 SV=1	NA	0.305987	NA	NA	NA	NA	NA	NA	NA	NA	NA	NA	NA	NA	NA	NA	NA	NA	0.631495	NA	NA	0.554154	NA	NA	NA	NA	NA	NA	NA	NA	NA	NA	NA	NA	NA	NA	0.349672	NA	NA	0.65159	NA	NA	NA	NA	NA	NA	NA	NA
D6RF35_LCMAALK_	Vitamin D-binding protein OS=Homo sapiens OX=9606 GN=GC PE=1 SV=1	NA	0.416921	NA	NA	0.311566	NA	NA	NA	NA	NA	NA	NA	NA	0.324671	NA	NA	0.582076	NA	NA	NA	NA	0.499758	NA	NA	NA	NA	NA	NA	NA	NA	NA	NA	NA	NA	NA	NA	0.244389	NA	NA	NA	NA	NA	NA	NA	NA	NA	0.57052	NA
A0A075B7B8_VEDTAVYYCAR_	Immunoglobulin heavy variable 3/OR16-12 (non-functional) (Fragment) OS=Homo sapiens OX=9606 GN=IGHV3OR16-12 PE=1 SV=1	NA	0.788088	NA	NA	NA	0.329843	0.785794	0.526012	0.45116	0.292876	0.485456	0.257324	0.367083	NA	0.442772	0.34467	NA	0.406872	0.973426	0.569169	NA	0.682035	0.990348	0.526893	NA	0.458853	0.434487	NA	NA	0.45197	NA	NA	0.2799	0.458687	NA	0.517317	0.214339	0.352117	NA	1.20165	0.527666	0.418153	0.396558	NA	0.472698	NA	NA	0.585601
Q13103_VSAQQVQGVHAR_	Secreted phosphoprotein 24 OS=Homo sapiens OX=9606 GN=SPP2 PE=1 SV=1	NA	NA	NA	NA	NA	0.370295	NA	NA	NA	0.430645	NA	0.581517	NA	NA	0.450346	NA	NA	NA	0.652193	0.663544	NA	NA	NA	NA	NA	0.417182	NA	NA	NA	NA	NA	NA	0.617007	0.458208	NA	NA	NA	NA	NA	0.364798	0.428149	NA	NA	NA	0.41332	NA	NA	NA
P21333_VYGPGVAK_	Filamin-A OS=Homo sapiens OX=9606 GN=FLNA PE=1 SV=4	NA	NA	NA	NA	NA	0.337989	NA	NA	NA	NA	NA	0.298052	NA	NA	NA	NA	NA	NA	NA	0.328071	NA	NA	NA	NA	NA	NA	NA	NA	NA	NA	NA	NA	0.498501	NA	NA	NA	NA	NA	NA	NA	0.532852	NA	NA	NA	NA	NA	NA	NA
P00740_SCEPAVPFPCGR_	Coagulation factor IX OS=Homo sapiens OX=9606 GN=F9 PE=1 SV=2	NA	NA	NA	NA	0.493414	NA	NA	NA	NA	NA	0.59763	NA	NA	0.597059	NA	NA	0.403455	NA	NA	NA	NA	NA	NA	NA	NA	NA	0.611947	NA	NA	NA	NA	NA	NA	NA	NA	NA	NA	NA	NA	NA	NA	0.307521	NA	NA	NA	NA	0.618242	0.527042
P01009_TLNQPDSQLQLTTGNGLFLSEGLK_	Alpha-1-antitrypsin OS=Homo sapiens OX=9606 GN=SERPINA1 PE=1 SV=3	NA	0.115219	0.111216	NA	NA	1.08901	0.348173	NA	0.287522	0.506785	0.0637303	0.468512	NA	NA	0.118425	NA	NA	NA	NA	0.101834	NA	0.151204	NA	0.151798	NA	0.340426	0.117126	NA	0.10942	NA	NA	NA	0.020693	1.181	NA	0.0913506	3.68823	NA	0.0338567	NA	0.0420858	0.0465315	NA	NA	0.157183	NA	NA	0.409547
P25311_DYIEFNK_	Zinc-alpha-2-glycoprotein OS=Homo sapiens OX=9606 GN=AZGP1 PE=1 SV=2	NA	NA	NA	NA	0.361899	NA	NA	NA	NA	NA	NA	NA	NA	0.240196	NA	NA	0.486868	NA	NA	NA	NA	NA	NA	NA	NA	NA	NA	NA	NA	NA	NA	NA	NA	NA	NA	NA	NA	NA	NA	NA	NA	NA	NA	NA	NA	NA	0.249295	NA
P21333_IVGPSGAAVPCK_	Filamin-A OS=Homo sapiens OX=9606 GN=FLNA PE=1 SV=4	NA	0.812734	NA	0.617944	NA	0.207539	NA	NA	NA	NA	NA	0.349142	NA	NA	NA	NA	NA	NA	0.550765	0.380849	0.23904	0.334429	NA	NA	NA	NA	NA	NA	NA	NA	0.0686086	0.654896	0.903184	NA	NA	NA	0.479412	NA	NA	0.395857	1.11488	NA	NA	0.0461872	NA	NA	NA	NA
P19823_GAFISNFSMTVDGKTFRSSIK_N6(HexNAc(4)Hex(5)NeuAc(1))K14(HCysteinyl)	Inter-alpha-trypsin inhibitor heavy chain H2 OS=Homo sapiens OX=9606 GN=ITIH2 PE=1 SV=2	NA	NA	NA	NA	NA	NA	NA	0.580361	NA	NA	NA	NA	NA	NA	NA	NA	NA	NA	NA	NA	NA	NA	0.247093	NA	NA	NA	NA	NA	NA	NA	NA	NA	NA	NA	NA	NA	NA	0.460158	NA	NA	NA	NA	0.945669	NA	NA	NA	NA	NA
Q14624_ANTVQEATFQMELPKK_	Inter-alpha-trypsin inhibitor heavy chain H4 OS=Homo sapiens OX=9606 GN=ITIH4 PE=1 SV=4	NA	0.86325	0.235521	NA	0.478788	0.457479	0.33175	0.526424	0.248695	NA	0.342434	0.467598	0.340347	0.400003	NA	0.241978	0.731073	0.504511	0.505356	0.419113	NA	0.47437	0.459136	0.707296	NA	NA	0.418323	NA	0.281894	0.367871	NA	NA	0.531745	NA	NA	0.50857	0.55691	0.465474	0.376558	0.862424	0.222013	0.298813	0.329164	NA	NA	NA	0.29768	0.621096
P01042_KYNSQNQSNNQFVLYR_N6(HexNAc(4)Hex(5)NeuAc(2))	Kininogen-1 OS=Homo sapiens OX=9606 GN=KNG1 PE=1 SV=2	NA	NA	NA	NA	NA	NA	NA	NA	NA	NA	0.329298	NA	NA	NA	NA	NA	NA	NA	NA	NA	NA	NA	NA	NA	NA	NA	0.395323	NA	NA	NA	NA	NA	NA	NA	NA	NA	NA	NA	NA	NA	NA	0.38864	NA	NA	NA	NA	NA	0.733352
P04275_CLPTACTIQLR_	von Willebrand factor OS=Homo sapiens OX=9606 GN=VWF PE=1 SV=4	NA	0.350184	NA	NA	0.413044	NA	NA	0.718497	NA	NA	NA	NA	NA	0.190057	NA	NA	0.31076	NA	NA	NA	NA	0.525445	0.44633	NA	NA	NA	NA	NA	NA	NA	NA	NA	NA	NA	NA	NA	0.5222	0.478484	NA	NA	NA	NA	0.425383	NA	NA	NA	0.114609	NA
A0A0A0MRZ8_ASQSVSSYLAWYQQKPGQAPR_	Immunoglobulin kappa variable 3D-11 OS=Homo sapiens OX=9606 GN=IGKV3D-11 PE=3 SV=6	NA	NA	0.604876	NA	NA	NA	NA	0.643435	NA	NA	NA	NA	NA	NA	NA	NA	NA	NA	NA	NA	NA	NA	0.604588	NA	NA	NA	NA	NA	0.44482	NA	NA	NA	NA	NA	NA	NA	NA	0.484412	0.207088	NA	NA	NA	0.465908	NA	NA	NA	NA	NA
P04114_SKPTVSSSMEFK_	Apolipoprotein B-100 OS=Homo sapiens OX=9606 GN=APOB PE=1 SV=2	0.683743	0.315414	14.4462	NA	NA	NA	NA	NA	NA	NA	5.11144	NA	2.02834	NA	NA	1.25136	NA	2.05147	NA	NA	NA	0.718307	NA	NA	4.15318	NA	2.92455	1.53279	6.21775	1.77696	NA	NA	NA	NA	7.65106	NA	0.708335	NA	9.81746	NA	NA	10.7417	NA	NA	NA	2.07991	NA	0.651192
O75882_HCETCISGFYGDPTNGGK_	Attractin OS=Homo sapiens OX=9606 GN=ATRN PE=1 SV=2	NA	NA	NA	NA	NA	NA	NA	0.545843	NA	NA	NA	NA	NA	NA	NA	NA	NA	NA	NA	NA	NA	NA	0.502892	NA	NA	NA	NA	NA	NA	NA	NA	NA	NA	NA	NA	NA	NA	0.391225	NA	NA	NA	NA	0.276877	NA	NA	NA	NA	NA
P01024_AKDQLTCNK_	Complement C3 OS=Homo sapiens OX=9606 GN=C3 PE=1 SV=2	NA	NA	12.5131	2.30702	NA	1.57423	NA	NA	NA	NA	NA	0.877405	1.90263	NA	NA	0.578633	NA	1.60437	NA	0.452748	2.06109	NA	NA	NA	NA	NA	NA	NA	0.911537	2.79345	0.214873	0.522202	1.76588	NA	NA	NA	NA	NA	6.9094	NA	0.641256	NA	NA	3.24474	NA	NA	NA	NA
P02671_RLEVDIDIK_	Fibrinogen alpha chain OS=Homo sapiens OX=9606 GN=FGA PE=1 SV=2	NA	NA	NA	NA	NA	0.818407	NA	NA	NA	0.339106	NA	0.271473	NA	NA	0.239066	NA	NA	NA	NA	0.406964	NA	NA	NA	NA	NA	0.447879	NA	NA	NA	NA	NA	NA	0.433931	0.460515	NA	NA	NA	NA	NA	NA	0.326154	NA	NA	NA	0.230682	NA	NA	NA
A0A0S2Z4L3_NIPGDFECECPEGYR_	Protein S isoform 2 (Fragment) OS=Homo sapiens OX=9606 GN=PROS1 PE=1 SV=1	NA	NA	NA	NA	NA	NA	NA	NA	NA	0.628018	NA	NA	NA	NA	0.309963	NA	NA	NA	NA	NA	NA	NA	NA	NA	NA	0.521234	NA	NA	NA	NA	NA	NA	NA	0.529363	NA	NA	NA	NA	NA	NA	NA	NA	NA	NA	0.414701	NA	NA	NA
C9JC84_DTVQIHDITGKVK_K11(HCysThiolactone)	Fibrinogen gamma chain OS=Homo sapiens OX=9606 GN=FGG PE=1 SV=1	NA	0.369174	NA	NA	NA	NA	NA	NA	NA	NA	NA	NA	NA	NA	NA	NA	NA	NA	NA	NA	NA	0.587396	NA	NA	NA	NA	NA	NA	NA	NA	NA	NA	NA	NA	NA	NA	0.097869	NA	NA	NA	NA	NA	NA	NA	NA	NA	NA	NA
P01009_YLGNATAIFFLPDEGK_N4(HexNAc(2)Hex(5))	Alpha-1-antitrypsin OS=Homo sapiens OX=9606 GN=SERPINA1 PE=1 SV=3	NA	NA	NA	NA	NA	NA	NA	0.275817	NA	NA	NA	NA	NA	NA	NA	NA	NA	NA	NA	NA	NA	NA	0.459066	NA	NA	NA	NA	NA	NA	NA	NA	NA	NA	NA	NA	NA	NA	0.353341	NA	NA	NA	NA	1.37422	NA	NA	NA	NA	NA
P15814_YAASSYLSLTPEQWR_R15(Dihydroxyimidazolidine)	Immunoglobulin lambda-like polypeptide 1 OS=Homo sapiens OX=9606 GN=IGLL1 PE=1 SV=1	NA	NA	NA	NA	NA	0.636978	NA	0.266018	NA	NA	NA	0.425119	NA	NA	NA	NA	NA	NA	NA	0.214381	NA	NA	0.966876	NA	NA	NA	NA	NA	NA	NA	NA	NA	0.209458	NA	NA	NA	NA	0.46273	NA	NA	0.178668	NA	0.222896	NA	NA	NA	NA	NA
P01034_TQPNLDNCPFHDQPHLK_	Cystatin-C OS=Homo sapiens OX=9606 GN=CST3 PE=1 SV=1	NA	NA	NA	NA	NA	NA	NA	NA	NA	NA	0.388089	NA	NA	NA	NA	NA	NA	NA	NA	NA	NA	NA	NA	NA	NA	NA	0.433985	NA	NA	NA	NA	NA	NA	NA	NA	NA	NA	NA	NA	NA	NA	0.375964	NA	NA	NA	NA	NA	0.396023
P29401_ILATPPQEDAPSVDIANIR_	Transketolase OS=Homo sapiens OX=9606 GN=TKT PE=1 SV=3	NA	NA	NA	NA	NA	NA	NA	0.805772	NA	NA	NA	NA	0.386711	NA	NA	0.385893	NA	0.494249	NA	NA	NA	NA	0.489717	NA	NA	NA	NA	NA	NA	0.424992	NA	NA	NA	NA	NA	NA	NA	0.827163	NA	NA	NA	NA	0.492154	NA	NA	NA	NA	NA
P01009_LGMFNIQHCK_M3(Oxidation)	Alpha-1-antitrypsin OS=Homo sapiens OX=9606 GN=SERPINA1 PE=1 SV=3	0.573946	0.268271	NA	NA	0.653286	0.396679	NA	0.851342	NA	NA	NA	0.16685	NA	0.726724	NA	NA	0.455981	NA	0.440343	0.390978	NA	0.32672	0.802111	NA	0.285356	NA	NA	0.218214	NA	NA	NA	NA	0.504028	NA	0.349649	NA	0.715478	0.447055	NA	0.861398	0.559471	NA	0.389274	NA	NA	0.387942	0.482848	NA
P18206_AQQVSQGLDVLTAK_	Vinculin OS=Homo sapiens OX=9606 GN=VCL PE=1 SV=4	NA	0.371977	NA	0.868862	NA	0.750343	0.164411	NA	0.0985838	0.860493	NA	0.699142	0.442854	NA	0.0400416	0.353445	NA	0.463692	NA	0.520562	0.516788	0.347983	NA	0.361777	NA	0.207438	NA	NA	NA	0.404988	0.634101	0.357894	0.208345	0.372964	NA	0.567243	0.784817	NA	NA	NA	0.173182	NA	NA	0.450258	0.176752	NA	NA	NA
P00488_LALETALMYGAK_	Coagulation factor XIII A chain OS=Homo sapiens OX=9606 GN=F13A1 PE=1 SV=4	NA	NA	NA	NA	NA	0.608591	NA	NA	NA	NA	NA	0.501589	NA	NA	NA	NA	NA	NA	0.640592	0.321657	NA	NA	NA	NA	NA	NA	NA	NA	NA	NA	NA	NA	0.2552	NA	NA	NA	NA	NA	NA	0.503656	0.186788	NA	NA	NA	NA	NA	NA	NA
P01023_LVHVEEPHTETVRK_	Alpha-2-macroglobulin OS=Homo sapiens OX=9606 GN=A2M PE=1 SV=3	NA	NA	NA	NA	NA	NA	0.0489651	NA	0.0645489	NA	NA	NA	0.230846	NA	NA	0.227612	NA	1.21869	0.525597	NA	NA	NA	NA	0.279379	NA	NA	NA	NA	NA	0.497472	NA	NA	NA	NA	NA	0.410086	NA	NA	NA	1.16205	NA	NA	NA	NA	NA	NA	NA	NA
P19823_GAFISNFSMTVDGK_N6(HexNAc(4)Hex(5)NeuAc(1))	Inter-alpha-trypsin inhibitor heavy chain H2 OS=Homo sapiens OX=9606 GN=ITIH2 PE=1 SV=2	NA	NA	NA	NA	NA	0.681499	NA	0.621246	NA	NA	NA	0.656927	NA	NA	NA	NA	NA	NA	NA	0.461798	NA	NA	0.269662	NA	NA	NA	NA	NA	NA	NA	NA	NA	0.350956	NA	NA	NA	NA	0.33481	NA	NA	0.168234	NA	0.825643	NA	NA	NA	NA	NA
P10643_VLFYVDSEK_	Complement component C7 OS=Homo sapiens OX=9606 GN=C7 PE=1 SV=2	NA	NA	NA	NA	NA	1.1733	NA	0.429362	NA	NA	NA	0.591925	0.513225	NA	NA	0.350804	NA	0.422895	NA	0.488701	NA	NA	0.280171	NA	NA	NA	NA	NA	NA	0.436066	NA	NA	0.489225	NA	NA	NA	NA	0.346801	NA	NA	0.39206	NA	0.183263	NA	NA	NA	NA	NA
A0A0C4DH29_ILFLVAAATGAHSQVQLVQSGAEVK_	Immunoglobulin heavy variable 1-3 OS=Homo sapiens OX=9606 GN=IGHV1-3 PE=3 SV=1	NA	NA	NA	NA	NA	NA	0.436948	NA	0.302639	NA	NA	NA	NA	NA	NA	NA	NA	NA	0.48035	NA	NA	NA	NA	0.65814	NA	NA	NA	NA	NA	NA	NA	NA	NA	NA	NA	1.40173	NA	NA	NA	0.745959	NA	NA	NA	NA	NA	NA	NA	NA
P01023_QGIPFFGQVR_	Alpha-2-macroglobulin OS=Homo sapiens OX=9606 GN=A2M PE=1 SV=3	NA	NA	NA	NA	NA	0.8652	NA	NA	NA	NA	NA	0.363744	NA	NA	NA	NA	NA	NA	NA	0.430798	NA	NA	NA	NA	NA	NA	NA	NA	NA	NA	NA	NA	0.183876	NA	NA	NA	NA	NA	NA	NA	0.272222	NA	NA	NA	NA	NA	NA	NA
P19827_QAVDTAVDGVFIR_	Inter-alpha-trypsin inhibitor heavy chain H1 OS=Homo sapiens OX=9606 GN=ITIH1 PE=1 SV=3	0.660116	0.238986	NA	0.65538	NA	0.88066	NA	NA	NA	0.428131	NA	0.225271	0.665731	NA	0.78199	0.497866	NA	1.11223	0.36134	0.30824	0.150735	0.442019	NA	NA	0.540981	0.457911	NA	0.529655	NA	0.277166	0.291535	0.635061	0.337464	0.29698	0.374772	NA	0.659798	NA	NA	0.665022	0.53001	NA	NA	0.417457	0.234337	0.0336856	NA	NA
P02751_HTSVQTTSSGSGPFTDVR_	Fibronectin OS=Homo sapiens OX=9606 GN=FN1 PE=1 SV=5	1.24355	0.707826	NA	NA	NA	NA	NA	0.548805	NA	NA	NA	NA	NA	NA	NA	NA	NA	NA	1.47349	NA	NA	0.412095	0.756186	NA	0.900387	NA	NA	0.408548	NA	NA	NA	NA	NA	NA	0.772186	NA	0.271815	0.930466	NA	0.0514946	NA	NA	0.96151	NA	NA	0.777197	NA	NA
P01008_ADGESCSASMMYQEGK_	Antithrombin-III OS=Homo sapiens OX=9606 GN=SERPINC1 PE=1 SV=1	NA	NA	0.548727	NA	NA	NA	NA	NA	NA	NA	NA	NA	NA	NA	NA	NA	NA	NA	NA	NA	NA	NA	NA	NA	NA	NA	NA	NA	0.452449	NA	NA	NA	NA	NA	NA	NA	NA	NA	0.269912	NA	NA	NA	NA	NA	NA	NA	NA	NA
[truncated: 1,454 more rows]
[truncated: 66 more columns]
