# Supplementary material for: Multi-omics of human plasma reveals molecular features of dysregulated inflammation and accelerated aging in schizophrenia
Source: Mol Psychiatry. 2021 Nov 5;27(2):1217–25. doi: 10.1038/s41380-021-01339-z (PMC9054664; doi:10.1038/s41380-021-01339-z)
Supplement: Supplementary file 5 — Dataset 3: Supplemental Table 4 Metabolomics [file 41380_2021_1339_MOESM5_ESM.xlsx]

## Sheet: Sheet1
row ID	row m/z	row retention time	Compound_Name	Most Specific Class	Class (Level 5)	subclass	class	superclass	all classifications	NC_F_28.05202	NC_F_30.705	NC_F_33.94387	NC_F_36.32033	NC_F_40.93087	NC_F_42.71321	NC_F_47.48528	NC_F_49.62081	NC_F_51.7974	NC_F_52.27379	NC_F_52.71184	NC_F_55.10198	NC_F_59.18686	NC_F_59.52088	NC_F_59.65503	NC_F_60.65161	NC_F_61.79329	NC_F_62.29706	NC_F_63.22793	NC_F_63.6742	NC_F_64.24367	NC_F_65.13347	NC_F_67.42779	NC_F_68.21355	NC_F_69.23477	NC_M_31.11567	NC_M_34.53525	NC_M_37.53593	NC_M_40.42984	NC_M_41.10883	NC_M_41.11978	NC_M_44.27652	NC_M_45.50582	NC_M_46.7707	NC_M_46.91855	NC_M_47.09103	NC_M_47.28542	NC_M_47.5154	NC_M_48.09309	NC_M_49.577
477	427.303	8.58006		Alpha amino acids and derivatives	Amino acids and derivatives	Amino acids, peptides, and analogues	Carboxylic acids and derivatives	Organic acids and derivatives	Organoheterocyclic compounds; Lipids and lipid-like molecules; Amino acids, peptides, and analogues; Alpha amino acids and derivatives; Organic acids and derivatives; Carboxylic acids and derivatives; Organonitrogen compounds; Fatty amides; Amino acids and derivatives; Organic carbonic acids and derivatives; Azoles; Carboxylic acid amides; Ureas; Carboxylic acid derivatives; N-acyl amines; Second…	0	0	0	0	0	0	0	0	0	0	0	0	0	0	0	0	0	0	0	0	0	0	0	0	0	0	0	0	0	0	0	0	0	0	0	0	0	0	0	0
902	412.169	7.63371								0	0	0	0	0	0	0	0	0	0	0	0	0	0	0	0	0	0	0	0	0	0	0	0	0	0	0	0	0	0	0	0	0	0	0	0	0	0	0	0
579	369.009	0.449811								0	0	0	0	0	0	0	0	0	0	0	0	0	0	0	0	0	0	0	0	0	0	0	0	0	0	0	0	0	0	0	0	0	0	0	0	0	0	0	0
1164	312.193	10.0449								0	0	0	0	0	0	0	0	0	0	0	0	0	0	0	0	0	0	0	0	0	0	0	0	0	0	0	0	0	0	0	0	0	0	0	0	0	0	0	0
573	296.146	10.121		Dicarboxylic acids and derivatives		Dicarboxylic acids and derivatives	Carboxylic acids and derivatives	Organic acids and derivatives	Lipids and lipid-like molecules; Alcohols and polyols; Organic acids and derivatives; Carboxylic acids and derivatives; Organonitrogen compounds; Dicarboxylic acids and derivatives; Carboxylic acid derivatives; Carboxylic acids; Carboxylic acid esters; Secondary alcohols; Carbonyl compounds; Fatty Acyls; Organic oxides; Organopnictogen compounds; Organic nitrogen compounds	0	0	0	0	0	0	0	0	0	0	0	0	0	0	0	0	0	0	0	0	0	0	0	0	0	0	0	0	0	0	0	0	0	0	0	0	0	0	0	0
187	148.977	0.0172461								0	0	0	0	0	0	0	0	0	0	0	0	0	0	0	0	0	0	0	0	0	0	0	0	0	0	0	0	0	0	0	0	0	0	0	0	0	0	0	0
1094	354.337	8.8706								0	0	0	0	0	0	0	0	0	0	0	0	0	0	0	0	0	0	0	0	0	0	0	0	0	0	0	0	0	0	0	0	0	0	0	0	0	0	0	0
1218	392.254	8.30928								0	0	0	0	0	0	0	0	0	0	0	0	0	0	0	0	0	0	0	0	0	0	0	0	0	0	0	0	0	0	0	0	0	0	0	0	0	0	0	0
727	327.139	6.55015	Massbank:EA284110 Clozapine|8-chloro-11-(4-methylpiperazin-1-yl)-5H-dibenzo[b,e][1,4]diazepine	Dibenzodiazepines		Dibenzodiazepines	Benzodiazepines	Organoheterocyclic compounds	Organoheterocyclic compounds; Dibenzodiazepines; Piperazines; Organohalogen compounds; Organonitrogen compounds; Benzodiazepines; Aryl chlorides; Organochlorides; Trialkylamines; Diazinanes; Benzenoids; Amines; Tertiary amines; Aryl halides; N-alkylpiperazines; N-methylpiperazines; Imidolactams; 1,4-benzodiazepines; Azacyclic compounds; Organopnictogen compounds; Organic nitrogen compounds	0	0	0	0	0	0	0	0	0	0	0	0	0	0	0	0	0	0	0	0	0	0	0	0	0	0	0	0	0	0	0	0	0	0	0	0	0	0	0	0
1150	313.148	4.73615	MoNA:970853 Olanzapine							0	0	0	0	0	0	0	0	0	0	0	0	0	0	0	0	0	0	0	0	0	0	0	0	0	0	0	0	0	0	0	0	0	0	0	0	0	0	0	0
1337	341.128	6.79646								0	0	0	0	0	0	0	0	0	0	0	0	0	0	0	0	0	0	0	0	0	0	0	0	0	0	0	0	0	0	0	0	0	0	0	0	0	0	0	0
1145	343.133	6.95995								0	0	0	0	0	0	0	0	0	0	0	0	0	0	0	0	0	0	0	0	0	0	0	0	0	0	0	0	0	0	0	0	0	0	0	0	0	0	0	0
1271	268.191	5.87979	Massbank:EA017204 Metoprolol|1-(isopropylamino)-3-[4-(2-methoxyethyl)phenoxy]propan-2-ol							0	0	0	0	0	0	0	0	0	0	0	0	0	0	0	0	0	0	0	0	0	0	0	0	0	0	0	0	0	0	0	0	0	0	0	0	0	0	0	0
1239	326.096	7.12034								0	0	0	0	0	0	0	0	0	0	0	0	0	0	0	0	0	0	0	0	0	0	0	0	0	0	0	0	0	0	0	0	0	0	0	0	0	0	0	0
560	325.171	7.49571	MassbankEU:SM859002 Acetyl-sulfamethoxazole|N-[4-[(5-methyl-1,2-oxazol-3-yl)sulfamoyl]phenyl]acetamide	Secondary alcohols	Secondary alcohols	Alcohols and polyols	Organooxygen compounds	Organic oxygen compounds	Alcohols and polyols; Organonitrogen compounds; Secondary alcohols; Trialkylamines; Amines; Tertiary amines; Organic oxides; Organopnictogen compounds; Organic nitrogen compounds	0	0	0	0	0	0	0	0	0	0	0	0	0	0	0	0	0	0	0	0	0	0	0	0	0	0	0	0	0	0	0	0	0	0	0	0	0	0	0	0
1347	340.034	6.79646								0	0	0	0	0	0	0	0	0	0	0	0	0	0	0	0	0	0	0	0	0	0	0	0	0	0	0	0	0	0	0	0	0	0	0	0	0	0	0	0
901	204.056	0.441436								0	0	0	0	0	5.22209	0	0	0	0	0	0	0	0	0.849684	0	0	0	0	0	0	3.03183	0	2.44339	0	0	0	0	0	0.938281	0	0	0	0.955997	0	0	1.94494	0	0	0
597	283.263	8.65738	Spectral Match to Elaidic acid from NIST14	Straight chain fatty acids	Straight chain fatty acids	Fatty acids and conjugates	Fatty Acyls	Lipids and lipid-like molecules	Lipids and lipid-like molecules; Fatty acids and conjugates; Organic acids and derivatives; Carboxylic acids and derivatives; Straight chain fatty acids; Unsaturated fatty acids; Monocarboxylic acids and derivatives; Carboxylic acids; Carbonyl compounds; Fatty Acyls; Organic oxides	0.667922	0.928584	0	0.997388	7.06938	0	0	0.888209	0	0	0	0	0	0	0	0	0	6.61533	1.64032	0	0	0.791647	0	0.837946	0	0.856652	1.06829	0	0	2.377	1.23809	2.47332	0	0	0	0	1.34364	0	0	1.17597
1323	300.217	7.19453								3.28819	4.08193	0	7.03311	7.01725	1.91565	0.879486	2.67213	0	1.85723	1.65232	0	0.99583	0	0	0	2.62021	10.0333	5.94605	0	0	2.3986	1.95119	1.25056	0	0.86838	0.976314	0	0	4.23912	3.89349	3.92149	0	1.94165	3.07991	1.6442	1.18924	0	0	5.54531
738	368.104	6.34857	Omeprazole (Prilosec)							0	0	0	0	0	0	0	0	2.56953	0	0	3.36668	6.41087	0	0	0	0	0	0	0	0	0	0	0	5.34429	0	0	0	0	0	0	0	0	0	0	0	0	0	0	0
812	393.286	8.22613								1.28019	1.70318	0	1.22816	2.43647	1.76269	0	1.28633	0	0.81386	0	0	0	0	0	0	1.35065	8.94559	0	0	0	1.84234	0	0	0.721141	0	0	0	0	1.72307	0	3.47255	0	1.18727	0.88026	0.915591	0.664708	0.655009	0	1.97712
1084	350.084	0.877919								1.65913	2.39623	0	2.39423	4.2111	3.13485	0	1.25598	0	0.998914	0	0	0	0	0	0	2.54716	8.73906	0.981059	0	0	1.91978	0.884153	0	0	0	0.924128	0	0	0	1.14553	4.47816	0	1.35291	0	1.40704	0	0	0	1.64916
484	416.364	9.51314		Diterpenoids		Diterpenoids	Prenol lipids	Lipids and lipid-like molecules	Organoheterocyclic compounds; Lipids and lipid-like molecules; Benzopyrans; Alkyl aryl ethers; Phenols; Ethers; Prenol lipids; Quinone and hydroquinone lipids; Diterpenoids; Benzenoids; 1-benzopyrans; Oxacyclic compounds; 1-hydroxy-2-unsubstituted benzenoids	2.51968	2.47549	1.54717	3.90654	4.04547	3.83597	1.09757	2.19162	0	1.80477	0	0	0	0	0	0	3.7162	11.4594	1.11796	0	0	2.41406	1.14142	0	2.23728	0	1.49396	0	0	2.70489	1.61719	5.47136	0	1.78328	1.01962	1.57617	0	0.861576	0	2.37171
758	373.125	7.83441								2.40173	4.2929	0.809824	5.84582	6.70058	4.94536	0	4.28321	0	1.49444	0.927177	0	0	0	0	0	2.45691	12.8064	1.57389	0	0	2.40515	0.93387	0	1.19373	1.20378	1.76952	0	0	3.4884	2.75416	8.20387	0	2.36003	1.772	2.57908	1.46088	0.821213	0	3.98471
895	372.158	6.898	Spectral Match to Trazodone from NIST14							1.87276	2.4099	0.82919	2.28834	3.27317	3.02568	0	2.0059	0	1.66391	1.14515	0	0	0	0	0	3.65099	11.5965	1.26128	0	0	2.32425	0.767487	0	1.93522	0	0.916474	0	0	2.41315	1.78673	5.18712	0	1.12384	1.48658	1.80009	0.910945	0.882083	0	2.37758
380	143.154	0.0212618		Trialkylamines	Tertiary amines	Amines	Organonitrogen compounds	Organic nitrogen compounds	Organoheterocyclic compounds; Organonitrogen compounds; Trialkylamines; Amines; Tertiary amines; Azacyclic compounds; Organopnictogen compounds; Organic nitrogen compounds	0	1.12213	1.12856	1.76081	0.895721	0	1.12417	1.43926	0	0	0	0	0	0	0	2.21616	0	0	0	0	0	0	0	0	0	0	0	0	0	0	1.04502	0.826248	0	0	0	0	0.741693	0	0	1.70645
623	328.139	1.47235		Phenylalanine and derivatives	Amino acids and derivatives	Amino acids, peptides, and analogues	Carboxylic acids and derivatives	Organic acids and derivatives	Organoheterocyclic compounds; Carbohydrates and carbohydrate conjugates; Amino acids, peptides, and analogues; Alpha amino acids and derivatives; Alcohols and polyols; Phenethylamines; Amphetamines and derivatives; Ethers; Organic acids and derivatives; Carboxylic acids and derivatives; Organonitrogen compounds; Primary alcohols; Amino acids and derivatives; Monocarboxylic acids and derivatives; …	0	0	0	0	0	0	0	0	0	0	0	0	0	0	0	0	0	0	0	0	0	0	0	0	0	0	0	0	0	0	0	0	0	0	0	0	22.8182	0	0	0
944	143.107	5.70913								1.12343	0	1.12856	5.27794	0	0	0	1.43926	0	0	0.905783	0	0	2.58613	0	0	0	0	0	0	0	0	0	0	0	0	0	0	0	0	0	0	0	0.675566	0	0	0.671772	0	0	1.62574
1455	177.114	9.8997								0	1.33313	11.3905	1.02607	0	0	0	4.01233	6.85339	1.44767	4.46687	0	0	0	0	0	0	0	0	0	0	0	0	0	0	0	1.32103	1.57512	0	0	0	0	0	2.34008	0	1392.44	0	0	1.98744	0
880	490.29	10.1723	Spectral Match to 1-Myristoyl-sn-glycero-3-phosphocholine from NIST14							4.53193	4.03096	1.6493	2.74326	7.0163	7.82035	0.822131	4.43078	1.38621	3.99709	5.42367	1.83712	1.91505	0	0.87584	0	20.8112	44.6928	1.29951	1.36788	2.41671	6.81201	1.6207	1.16056	21.9956	0.827806	0	0	0	1.86436	1.10976	5.54917	0	13.5356	2.08377	5.70256	1.18342	1.47032	2.2727	16.3262
1087	328.102	0.877173								3.29725	5.18481	1.19647	6.01983	9.09651	6.7811	1.04166	5.02782	1.11864	0.910891	2.16911	1.33418	1.91156	0	0	0	4.86595	17.7471	2.51601	0	0	4.04275	3.38656	1.79573	1.50222	1.9035	2.24865	1.02097	0	3.52457	3.67255	13.411	0	3.22059	2.7723	4.43675	1.46756	0.659011	0	6.05393
763	349.183	4.93563								0	0	0	0	0	0	0	0	0	0	0	0	0	0	0	0	0	0	0	0	0	0	0	0	0	0	0	0	0	0	0	0	0	0	0	0	323.161	0	0	0
674	198.097	0.472081	Spectral Match to D-Fructose from NIST14							0	0	0	0	0	0	0	0	0	0	0	0	0	0	0	0	0	0	0	0	0	0	0	0	0	0	0	0	0	0	0	0	0	0	0	0	46.1429	0	0	0
897	368.143	7.34914								0	0	0	0	0	0	0	0	0	0	0	0	0	0	0	0	0	0	0	0	0	0	0	0	0	0	0	0	0	0	0	0	0	0	0	0	167.366	0	0	0
1067	390.321	8.4221								42.1803	48.0756	24.9375	48.2218	66.712	61.7666	19.7377	42.3314	14.0731	31.2627	29.0312	7.86569	23.5607	5.825	13.8677	11.4275	73.0325	188.305	26.5099	17.7662	12.0075	45.6867	26.8801	21.0729	32.6468	19.7497	24.9976	6.54611	33.6207	48.8843	34.6504	106.705	9.28047	30.1956	28.3559	39.6248	22.1153	19.5538	15.8897	54.233
1079	345.129	0.875352								33.8024	40.7806	19.6382	51.1959	72.3119	53.122	18.1618	43.7446	12.8023	13.2151	23.8903	8.45583	25.6848	8.32756	9.06598	8.77088	50.9455	120.03	30.9864	5.84798	5.67607	37.4413	27.1544	19.0929	16.5366	19.0394	23.4585	8.75438	3.14123	44.0878	34.3804	100.117	7.1392	25.0217	28.1118	37.4636	21.3828	16.7306	9.84988	48.3723
956	534.792	10.1446								2.48941	2.96199	1.25204	1.18686	2.85983	4.23182	0.805301	2.01271	0.995127	2.39111	4.10529	1.39953	1.40436	0	1.17954	0	13.4252	26.6283	1.09697	0.894906	2.04648	3.99981	0.955125	1.29426	17.9361	1.0859	0	0	0	1.52839	1.04229	2.73767	0	12.5597	1.65097	4.52371	1.166	1.51369	1.8299	16.6035
971	284.639	10.1257								0.7677	5.01691	0	6.0081	3.43768	0.815535	0	8.28693	1.51155	1.51852	0	0	1.8827	0	0	0	2.74816	1.454	0	0	0	0.749099	2.2323	3.10304	0	0.978721	0	0	0	2.49758	0	5.47591	0	7.30606	4.57669	0	1.81653	1.22978	0	1.49996
1080	167.085	7.34572								0	0	0	0	0	862.916	0	0	0	0	0	0	0	0	0	0	3.25348	0	0	0	9.52316	0	73.6705	0	859.919	0	0	0	7.03696	0	0	0	6.33207	0	0	1.56938	0	0	0	2.42334
845	432.976	0.443556								40.2907	37.5902	22.4869	45.89	43.7204	59.8525	19.4253	25.0339	13.3194	31.493	31.487	10.0662	22.6246	15.7972	9.00429	19.1203	76.5586	171.152	24.5351	21.5451	18.7442	48.4721	26.8397	18.9857	51.1525	19.7763	25.7388	13.451	16.7818	49.1559	29.5303	69.784	30.3748	46.3096	33.4968	43.073	23.4936	13.9925	18.6145	58.2678
284	239.2	8.44965		Ketones	Ketones	Carbonyl compounds	Organooxygen compounds	Organic oxygen compounds	Ketones; Carbonyl compounds; Organic oxides	2.9656	5.08556	5.82868	18.3121	5.01977	5.54668	1.52314	15.6412	3.56811	3.91088	3.30661	0	3.44454	0	0	0	7.70651	13.6318	4.14148	0	1.75044	2.89881	5.52983	3.13813	0.945935	2.29855	5.84588	0	0	9.63128	4.2607	30.6622	0	1.17537	10.7085	1.08498	4.67149	1.71864	0.907076	14.1104
839	169.145	8.69439		Azacyclic compounds			Azacyclic compounds	Organoheterocyclic compounds	Organoheterocyclic compounds; Organonitrogen compounds; Amines; Carboximidamides; Azacyclic compounds; Organopnictogen compounds; Organic nitrogen compounds	0	1.19967	2.14113	0.888259	0.934775	2.30298	0	1.68923	0	0.875117	1.77079	8.10165	4.53526	2.3333	0	7.36015	0	1.01849	1.96869	0.86713	1.72797	0.745826	1.22	1.98962	0	1.21566	1.08012	0.969451	4.32527	1.44328	3.90615	2.46792	0	2.61405	2.66928	1.49133	1.43873	1.41562	1.9525	2.47681
434	478.293	10.0076	NCGC00380283-01!4-[5-[[4-[5-[acetyl(hydroxy)amino]pentylamino]-4-oxobutanoyl]-hydroxyamino]pentylamino]-4-oxobutanoic acid	Amino acids and derivatives	Amino acids and derivatives	Amino acids, peptides, and analogues	Carboxylic acids and derivatives	Organic acids and derivatives	Lipids and lipid-like molecules; Amino acids, peptides, and analogues; Alcohols and polyols; Glycerophospholipids; Organic acids and derivatives; Carboxylic acids and derivatives; Organonitrogen compounds; Fatty acid esters; Amino acids and derivatives; Organic phosphoric acids and derivatives; Phosphate esters; Monoalkylamines; Carboxylic acid derivatives; Monocarboxylic acids and derivatives; C…	28.4376	36.7371	20.7589	41.1802	29.5241	39.4451	21.028	20.8825	13.4724	25.2716	27.5245	11.9124	19.1797	22.4465	11.5681	12.7942	74.5258	134.962	21.4433	16.4874	16.4957	33.5047	20.0528	18.2708	65.9229	18.3752	22.5105	11.4897	37.8927	34.4193	19.3971	42.2769	33.1811	52.2311	22.0831	37.407	17.4786	15.9283	16.8902	59.1865
1279	362.926	9.95876								0	0	0	0	0	0	0	0	0	0	0	0	0	0	0	0	0	0	0	0	0	0	0	0	0	0	0	0	0	0	0	0	0	0	0	0	263.088	0	0	0
1091	197.128	1.65918								0.854536	0	0.760727	2.57398	0	0.967043	0	2.20682	2.29259	0.829524	1.69558	5.25221	0	0	21.7692	2.87089	1.83635	1.21196	1.52929	0.917498	1.48473	0.695919	0	1.1188	15.675	1.16835	1.0774	1.31309	7.75405	0	0	0	10.8115	1.16047	1.15285	0	0.801419	1.45066	0	1.01299
1343	214.144	6.27682								0	0	0	0	0	0	0	0	0	0	0	0	0	0	0	0	0	0	0	0	0	0	0	0	0	0	0	0	3.68742	0	0	0	0	0.642079	0	0	96.8123	0	0	0
293	520.34	10.0295		Glycerophosphocholines		Glycerophosphocholines	Glycerophospholipids	Lipids and lipid-like molecules	Lipids and lipid-like molecules; Alcohols and polyols; Glycerophospholipids; Organic acids and derivatives; Carboxylic acids and derivatives; Fatty acid esters; Organic phosphoric acids and derivatives; Phosphate esters; Cholines; Carboxylic acid derivatives; Monocarboxylic acids and derivatives; Carboxylic acid esters; Phosphocholines; Secondary alcohols; Carbonyl compounds; Glycerophosphocholin…	19.0466	25.274	13.7563	23.1643	18.0644	27.5671	15.226	12.1797	9.62426	19.8608	25.7074	8.2611	15.8017	17.1612	9.21399	17.5925	45.1706	87.1106	17.4196	13.1114	12.364	22.5951	15.9917	12.3462	60.8939	15.3476	16.8154	7.1965	20.1853	27.5458	13.0645	22.7057	29.6932	48.6886	18.3146	27.8415	13.8486	12.807	12.7478	55.1942
574	167.09	0.913771								0	0	0	0	0	106.925	0	0	0	0	0	0	0	0	0	2.1627	0	0	0	0	0	0	1.56401	0	172.854	0	0	0	0	0	0	0	0	0	0	0	0	0	0	0
1497	256.227	8.29433								0	0	0	0	0	242.779	0	0	0	0	0	0	0	0	0	0	0	0	0	0	0	0	5.20821	0	305.455	0	0	0	0	0	0	0	0	0	0	0	0	0	0	0
940	765.987	10.1491								0	0	0	33.4231	0	0	0	0	52.3616	0	0	26.5719	0	0	0	0	0	0	0	1.34674	0	0	0	18.3618	0	0	0	0	0	0	0	7.81219	0	0	0	0	0	0	0	0
98	156.12	8.10494								18.785	3.5507	1.054	21.1044	9.14323	1.13809	29.4694	0	24.13	0.741713	0	0	90.2158	0	21.3508	0	1.76774	0	187.81	1.08758	0	10.1956	0	30.7071	0	1.03989	0	0	0	1.58822	0	0	0	0	0	0	1.07439	67.0987	8.49996	1.25431
737	372.186	5.0979								0	0	0	0	0	0	0	0	0	0	0	5553.59	0	0	405.692	0	0	0	0	0	0	0	0	0	3565.3	0	0	0	0	0	0	0	0	0	0	0	0	0	0	0
173	565.566	9.19015		N-acyl amines	N-acyl amines	Fatty amides	Fatty Acyls	Lipids and lipid-like molecules	Lipids and lipid-like molecules; Organic acids and derivatives; Carboxylic acids and derivatives; Organonitrogen compounds; Fatty amides; Carboxylic acid amides; Carboxylic acid derivatives; N-acyl amines; Secondary carboxylic acid amides; Carbonyl compounds; Fatty Acyls; Organic oxides; Organopnictogen compounds; Organic nitrogen compounds	12.2685	20.2934	9.76477	17.9347	10.4062	19.9902	9.80997	8.54661	8.03179	15.1243	16.6059	7.01825	12.8278	12.4296	5.4774	10.1034	29.645	49.373	12.6384	9.63813	7.90269	14.159	10.7913	10.6806	44.5981	11.658	10.7731	6.94545	15.4832	20.3146	8.34458	12.7538	16.453	38.1538	12.0935	23.1768	9.48748	8.50259	7.27956	59.7021
80	766.575	9.99112	Spectral Match to Eicosapentaenoyl PAF C-16 from NIST14	Glycerophosphocholines		Glycerophosphocholines	Glycerophospholipids	Lipids and lipid-like molecules	Lipids and lipid-like molecules; Glycerolipids; Ethers; Glycerophospholipids; Organic acids and derivatives; Carboxylic acids and derivatives; Organonitrogen compounds; Fatty acid esters; Organic phosphoric acids and derivatives; Phosphate esters; Quaternary ammonium salts; Cholines; Carboxylic acid derivatives; Monocarboxylic acids and derivatives; Dialkyl ethers; Carboxylic acid esters; Phospho…	0	0	0	118.887	0	0	0	0	36.3837	0	0	14.9285	0	0	0	0	0	0	0	2.8405	0	0	0	24.3832	0	0	0	0	0	0	0	11.7226	0	0	0	0	0	0	0	0
990	1017.69	10.1352								0	0	0	189.878	0	0	0	0	56.1445	0	0	37.8127	0	0	0	0	0	0	0	10.7358	0	0	0	59.2678	0	0	0	0	0	0	0	18.2207	0	0	0	0	0	0	0	0
661	1013.65	10.1496		Phosphatidylcholines	Phosphatidylcholines	Glycerophosphocholines	Glycerophospholipids	Lipids and lipid-like molecules	Lipids and lipid-like molecules; Alcohols and polyols; Glycerophospholipids; Organic acids and derivatives; Carboxylic acids and derivatives; Organonitrogen compounds; Fatty acid esters; Dicarboxylic acids and derivatives; Organic phosphoric acids and derivatives; Phosphate esters; Quaternary ammonium salts; Cholines; Carboxylic acid derivatives; Carboxylic acid esters; Phosphocholines; Phosphati…	0	0	0	370.072	0	0	0	3.7497	111.549	0	0	67.2156	0	0	0	0	0	0	0	24.7982	0	0	0	106.376	0	0	0	0	0	0	0	33.4971	0	0	0	0	0	8.44631	0	0
1463	158.118	0.471394								9.39908	0	22.3716	2.31594	180.195	1.3683	2.96036	0	13.3905	0	3.23758	6.67134	49.1769	0	42.9147	0	13.9573	1.13945	26.4343	0.948125	0	2.15848	1.22985	17.6191	4.06	2.29137	4.3034	2.09515	0	2.35081	2.14382	2.43762	0	3.62312	1.41271	0	1.7805	79.235	2.95472	27.6113
105	399.764	10.0417								25.5278	138.542	35.2264	43.0506	46.7055	125.691	0	35.7621	0	40.7323	42.8505	12.3395	110.733	97.975	41.7737	100.625	5.5469	0	0	0	17.6221	9.2006	14.4257	122.465	58.4003	32.8782	57.858	30.6163	0	7.83194	0	0	0	49.3117	8.15304	0	122.005	5.67238	0	0
1263	318.243	5.8187								7.61746	13.5296	1.35899	26.932	5.50537	6.52952	2.0471	2.05311	2.50035	0.820762	19.6445	9.52189	6.57577	0	0.855453	0	32.6501	70.3521	1.92019	7.69466	12.5358	3.60846	8.827	28.2689	10.6024	5.09801	4.6448	1.64435	0	9.96764	10.8483	2.47975	0	19.2295	3.95344	19.122	36.1381	6.06181	5.83174	12.2488
706	279.232	8.82982	Spectral Match to 9(10)-EpOME from NIST14							14.6599	10.8115	123.661	22.9733	108.494	59.7286	106.042	88.485	56.2498	12.315	16.3678	57.4632	30.1024	0	29.6977	0	70.7096	2.52923	94.8519	27.4493	91.3442	170.484	69.8538	126.395	1.07871	4.50926	74.9892	5.08493	0	111.801	0	2.12603	0	83.3895	0	9.92674	173.841	109.751	23.2281	2.97497
583	287.633	8.18907								92.0768	11.8538	91.6043	21.2471	86.487	68.9047	52.3174	45.773	17.5625	5.46394	97.5568	43.012	62.7289	0	21.064	0	36.5595	10.8798	123.352	5.65211	50.9575	127.051	34.0246	83.8792	18.8132	14.6958	28.7065	18.445	0	55.3245	16.4059	55.243	0	45.0836	4.13156	71.3415	135.078	30.6012	36.9873	111.276
657	991.671	10.1381								145.116	46.5182	58.1071	352.125	11.1886	39.3836	13.8202	169.953	352.415	63.8821	6.38868	445.244	157.571	0	22.7529	0	79.196	35.227	69.6674	9.42803	5.18207	234.626	117.957	166.094	228.507	256.38	165.088	98.9403	0	177.098	60.3993	37.6255	0	210.443	34.4487	11.2937	93.0531	5.0271	219.843	33.3519
534	279.137	4.53642								50.8553	12.8079	16.609	9.23969	14.3671	17.0024	27.7211	14.7974	17.2638	3.00269	28.6974	19.4598	19.9067	0	11.2559	0	31.5632	13.4269	34.0223	6.24179	45.155	44.6904	23.0223	45.7863	7.44701	23.3767	12.8462	6.81483	0	14.9749	6.18113	19.7218	0	14.6703	3.67759	13.549	37.2682	17.899	16.7767	18.9661
543	286.144	8.24349	PIPERINE	Benzodioxoles			Benzodioxoles	Organoheterocyclic compounds	Organoheterocyclic compounds; Styrenes; Piperidines; Ethers; Organic acids and derivatives; Carboxylic acids and derivatives; Organonitrogen compounds; Benzodioxoles; N-acylpiperidines; Carboxylic acid amides; Carboxylic acid derivatives; Acetals; Tertiary carboxylic acid amides; Carbonyl compounds; Benzene and substituted derivatives; Benzenoids; Organic oxides; Azacyclic compounds; Oxacyclic co…	18.3762	19.1495	86.2131	30.8988	74.5534	51.3173	86.6558	55.7857	44.9564	25.9633	35.9602	27.2072	20.8505	0	13.8599	0	57.9616	1.50058	72.7472	17.4392	76.4224	83.6957	60.3283	91.9266	3.69712	19.2287	28.7509	0.854532	0	76.8915	1.30841	32.1281	0	36.3528	0	15.546	107.435	71.5113	34.7174	3.00157
1474	367.336	9.96625								27.1279	14.5067	2.37492	8.73378	7.8212	132.189	14.7782	20.5956	69.0291	39.6262	0	27.9948	0	0	4.6473	3.63978	3.98931	67.5454	77.7693	39.9807	16.4578	19.7744	19.331	1.5457	11.7738	145.858	3.29685	15.2016	10.4019	9.96158	39.3533	29.4169	4.60339	66.973	33.4319	115.168	25.8714	52.6577	93.3552	9.64007
278	266.233	8.09732		Amino acids and derivatives	Amino acids and derivatives	Amino acids, peptides, and analogues	Carboxylic acids and derivatives	Organic acids and derivatives	Lipids and lipid-like molecules; Amino acids, peptides, and analogues; Alcohols and polyols; Ethers; Organic acids and derivatives; Carboxylic acids and derivatives; Organonitrogen compounds; Fatty amides; Amino acids and derivatives; Monoalkylamines; Carboxylic acid amides; Carboxylic acid derivatives; N-acyl amines; Dialkyl ethers; Carbonyl compounds; Amines; Primary amines; Fatty Acyls; Organi…	665.734	174.27	584.343	180.503	548.605	423.647	557.652	686.688	636.553	57.2364	619.176	440.637	443.437	0	146.842	0	451.277	184.092	774.551	155.822	635.824	854.044	491.783	748.918	218.752	254.171	297.532	126.739	0	448.383	123.32	428.875	0	533.734	91.2917	453.117	845.385	453.482	340.581	769.873
668	233.078	6.81253								92.0578	67.9564	282.292	123.666	266.236	175.062	288.111	244.875	170.785	38.8889	26.4737	151.839	101.296	0	114.571	0	218.017	18.5997	252.625	88.0233	253.357	386.137	215.876	306.904	28.4716	59.8729	192.69	30.4825	0	253.257	4.39692	136.329	0	192.814	0	73.8519	403.937	255.495	174.358	18.9518
1100	161.018	0.837136								797.442	472.626	495.796	1043.07	1008.12	874.986	690.172	725.983	968.342	771.538	1436.8	1444.91	907.091	0	923.211	0	2790.21	1807.85	516.759	1811.71	737.676	330.297	836.245	789.778	932.689	266.831	850.548	411.836	0	552.037	416.556	352.794	0	407.689	1080.06	1199.7	1198.65	748.573	722.47	731.811
262	102.034	6.04612								51.8094	44.4532	14.8573	43.2183	31.0931	60.4916	36.8026	56.3787	16.7088	125.589	70.4504	70.047	53.7696	148.977	64.3186	57.15	38.6241	20.1481	44.8355	60.4687	34.8414	55.8798	68.4394	113.614	23.3313	29.4867	47.1175	72.4866	214.93	136.002	31.0437	67.5763	243.184	82.666	52.2715	73.3002	48.3932	94.4948	90.9306	51.6387
582	239.064	0.449737								632.817	349.171	627.914	198.056	52.6983	790.275	23.4522	358.245	819.36	91.7231	12.4811	661.996	698.591	0	38.8869	0	1400.54	439.653	408.15	48.8959	14.6216	576.973	446.27	206.301	567.161	377.769	877.676	242.889	0	685.2	411.854	320.342	0	382.21	284.372	297.126	469.129	15.1259	380.622	1071.86
550	249.108	0.454739		Dipeptides	Peptides	Amino acids, peptides, and analogues	Carboxylic acids and derivatives	Organic acids and derivatives	Organoheterocyclic compounds; Amino acids, peptides, and analogues; Alpha amino acids and derivatives; Pyrrolidines; Organic acids and derivatives; Carboxylic acids and derivatives; Organonitrogen compounds; Amino acids and derivatives; Peptides; Carboxylic acid amides; Carboxylic acid derivatives; Monocarboxylic acids and derivatives; N-acyl-alpha amino acids and derivatives; Carboxylic acids; T…	276.853	270.039	396.957	474.355	154.18	355.038	361.999	280.344	309.333	297.625	306.931	396.989	335.896	0	413.209	0	505.395	404.584	380.468	312.663	258.156	358.625	304.315	233.724	298.31	428.883	460.774	332.948	0	351.716	278.001	288.764	0	501.29	294.364	320.117	301.311	328.101	334.388	430.799
548	205.118	0.456907								7497.6	6709.26	10311.9	11689.5	3655.93	9721.51	8857.29	6745.47	7653.2	7519.87	7912.56	10117	8513.31	0	9987.35	0	13490.7	10675.3	10398.5	8183.34	6451.66	9320.22	8002.66	5976.11	7289.58	11502.8	12084.7	8887.91	0	9245.17	7042.17	6787.67	0	13973.6	7650.37	7840.87	8361.26	8372.11	8193.35	10728.7
1099	188.093	9.77565								6223.66	5719.09	8612.89	9606.59	3039.21	8018.3	7590.2	5603.18	6264.87	6398.46	6651.42	8509.47	7057.06	0	8312.66	0	11174.7	8912.13	8737.49	6857.81	5375.53	7680.19	6651.5	5062.03	6147.36	9703.22	10283.9	7461.52	0	7742.54	5905.75	5611.86	0	11990.3	6251.74	6713.07	6950.18	7062.74	6887.13	9080.54
1523	227.2	8.28756								763.167	738.482	1127.07	1309.86	408.545	1013.85	978.715	764.151	824.477	830.276	852.631	1098.32	937.617	0	1141.56	0	1444.27	1140.42	1099.7	877.977	723.407	1023.36	832.088	665.744	821.675	1245.27	1309.76	969.603	0	993.704	775.991	777.436	0	1553.1	823.406	883.754	874.858	909.037	929.731	1207.19
280	289.177	9.95215		Fatty amides		Fatty amides	Fatty Acyls	Lipids and lipid-like molecules	Organoheterocyclic compounds; Lipids and lipid-like molecules; Pyrimidines and pyrimidine derivatives; Organic acids and derivatives; Carboxylic acids and derivatives; Organonitrogen compounds; Fatty amides; Azoles; Carboxylic acid amides; Carboxylic acid derivatives; Diazines; Secondary carboxylic acid amides; Carbonyl compounds; Fatty Acyls; Organic oxides; Azacyclic compounds; Heteroaromatic c…	206.57	195.16	286.67	339.127	124.238	268.894	262.666	196.451	225.664	214.06	222.302	290.086	239.794	0	295.432	0	381.424	299.275	299.594	236.703	188.909	260.864	220.151	114.328	217.273	318.909	349.404	247.424	0	260.09	201.346	201.02	0	356.669	230.503	237.578	235.8	245.727	235.506	308.153
712	146.061	0.922068								206.564	193.073	287.855	339.066	99.9829	279.078	252.633	190.292	213.73	218.248	218.598	293.719	236.599	3.94509	282.122	0	373.057	311.476	292.109	226.101	65.7138	264.766	214.395	123.387	204.647	328.575	351.53	254.461	0	254.915	193.115	189.856	0	405.022	208.114	222.927	230.995	236.618	229.525	291.043
1282	159.157	8.12215								154.162	156.968	209.189	260.574	74.5981	202.027	188.293	66.5784	150.635	157.83	157.73	210.079	176.783	0	218.197	0	289.325	219.387	220.977	175.685	92.1674	197.161	167.506	128.109	167.967	251.971	272.027	190.224	0	194.32	163.787	136.479	0	302.306	126.162	167.781	172.583	183.704	172.895	217.777
1452	439.162	7.88035								209.59	257.985	599.722	323.833	202.536	221.135	173.554	150.114	199.491	196.779	119.038	180.181	242.271	0	368.71	0	181.983	215.475	195.222	225.027	253.773	356.016	187.653	198.778	168.154	249.425	170.252	195.993	0	166.826	147.245	129.234	0	279.775	257.421	216.819	154.436	214.053	131.512	341.579
505	355.284	8.40768		Monoradylglycerols		Monoradylglycerols	Glycerolipids	Lipids and lipid-like molecules	Lipids and lipid-like molecules; Alcohols and polyols; Glycerolipids; Organic acids and derivatives; Carboxylic acids and derivatives; Primary alcohols; Fatty acid esters; Carboxylic acid derivatives; Monocarboxylic acids and derivatives; Carboxylic acid esters; Carbonyl compounds; Monoradylglycerols; Fatty Acyls; Organic oxides	211.586	204.84	285.507	135.88	155.129	111.501	96.4073	175.945	75.0513	192.006	126.003	185.808	99.2631	0	144.329	0	140.086	204.491	153.742	130.724	214.014	244.035	184.847	139.345	197.651	176.296	106.779	139.314	0	155.755	99.2854	27.6967	0	154.952	185.448	144.879	104.518	174.68	186.389	153.566
1317	697.525	9.98561								188.939	208.141	303.771	407.671	206.283	114.52	252.011	103.485	217.933	283.563	349.214	391.356	291.667	0	270.92	0	216.819	205.474	171.909	301.283	489.582	449.796	269.051	141.385	194.053	352.631	203.722	249.464	0	82.7337	133.83	79.7624	0	272.486	141.715	231.46	129.663	348.53	76.2871	414.679
689	130.086	0.456991								112.089	73.4945	146.332	132.967	13.0898	125.816	65.4238	62.5113	75.5407	115.054	73.7788	83.3569	78.454	0	129.685	0	169.216	91.5138	151.659	110.854	92.9932	124.332	122.643	45.5876	112.973	118.171	156.571	118.08	0	135.105	80.6355	87.9691	0	195.552	109.215	110.011	121.097	122.331	113.111	121.876
708	257.186	0.760382								96.8665	325.214	294.353	302.865	297.256	155.648	135.263	58.749	380.045	330.558	240.113	116.519	174.343	0	340.848	0	100.442	109.623	151.21	363.339	122.045	327.778	330.941	228.474	198.482	108.319	310.168	84.1075	0	184.836	253.584	211.575	0	156.773	251.874	223.512	43.0034	318.757	52.7704	109.048
1254	564.185	4.91769								498.571	580.942	1199.25	1116.19	733.579	562.432	735.751	1182.04	798.131	565.271	632.616	654.29	360.096	0	646.733	0	482.395	150.206	825.491	850.354	710.478	505.209	742.692	1091.22	555.865	505.778	599.228	622.976	0	403.207	279.351	748.751	0	563.605	677.638	464.378	904.517	724.411	568.527	1033.6
851	717.59	8.22113		Sphingolipids			Sphingolipids	Lipids and lipid-like molecules	Lipids and lipid-like molecules; Alcohols and polyols; Sphingolipids; Organic acids and derivatives; Organonitrogen compounds; Organic phosphoric acids and derivatives; Phosphate esters; Quaternary ammonium salts; Cholines; Phosphocholines; Secondary alcohols; Carboximidic acids and derivatives; Amines; Alkyl phosphates; Dialkyl phosphates; Organic zwitterions; Organic 1,3-dipolar compounds; Prop…	242.833	196.971	404.72	263.228	193.465	193.528	264.579	57.4397	235.845	216.283	280.216	272.238	367.96	0	365.249	0	227.103	234.003	275.718	238.282	246.351	263.201	278.227	211.163	170.756	340.592	239.183	173.133	0	78.7153	44.2992	59.0474	0	358.791	119.434	267.911	215.114	291.522	50.0516	484.422
1146	381.297	8.78398								348.811	179.251	422.539	143.075	170.003	132.574	141.326	136.346	191.074	112.564	181.347	163.865	94.7505	0	298.692	0	187.498	310.613	189.126	187.526	228.02	311.653	178.787	178.988	100.855	206.352	168.99	191.566	0	193.197	167.412	100.135	0	501.087	338.322	240.477	145.18	199.89	135.014	412.827
955	435.038	0.473357								618.76	469.033	880.082	466.167	408.59	353.9	399.076	427.904	344.611	472.445	502.25	505.407	452.113	0	595.648	0	462.952	368.287	503.272	495.514	539.875	682.98	573.558	459.187	325.651	383.172	493.171	331.584	0	221.834	344.041	189.603	0	534.737	434.763	561.067	220.372	579.659	377.24	731.965
305	391.284	8.76687	Spectral Match to Bis(2-ethylhexyl) phthalate from NIST14	Benzoic acid esters	Benzoic acid esters	Benzoic acids and derivatives	Benzene and substituted derivatives	Benzenoids	Benzoic acids and derivatives; Organic acids and derivatives; Carboxylic acids and derivatives; Benzoyl derivatives; Dicarboxylic acids and derivatives; Carboxylic acid derivatives; Carboxylic acid esters; Benzoic acid esters; Benzene and substituted derivatives; Benzenoids; Organic oxides	513.745	114.754	428.934	190.547	135.704	116.124	136.48	155.098	150.59	198.935	223.951	201.652	224.834	0	355.608	0	116.05	223.831	173.741	234.331	155.227	239.571	201.682	227.002	235.978	298.588	287.358	140.212	0	199.103	221.331	125.83	0	426.528	279.392	258.226	164.841	243.097	206.835	253.129
1442	418.353	8.42203								664.685	831.588	1345.25	958.609	763.677	370.497	682.521	353.046	674.901	753.495	811.194	915.228	768.216	0	711.676	0	919.583	829.904	567.875	652.595	775.184	1107.75	765.423	575.759	422.588	545.644	645.442	641.747	0	512.516	460.3	237.89	0	827.109	539.374	733.928	268.251	815.145	326.441	894.065
1525	616.177	8.19211								497.068	1210.95	988.467	439.211	805.985	298.774	429.035	562.182	1542.53	238.447	379.217	319.003	208.306	0	509.513	0	153.184	22.3059	359.931	405.841	1355.89	264.879	694.707	477.528	323.386	558.115	484.464	533.047	0	100.33	265.841	326.503	0	253.026	235.676	259.521	606.949	284.871	604.4	578.388
514	468.308	10.1694	Spectral Match to 1-Myristoyl-sn-glycero-3-phosphocholine from NIST14	Glycerophosphocholines		Glycerophosphocholines	Glycerophospholipids	Lipids and lipid-like molecules	Lipids and lipid-like molecules; Alcohols and polyols; Glycerophospholipids; Organic acids and derivatives; Carboxylic acids and derivatives; Organonitrogen compounds; Primary alcohols; Fatty acid esters; Organic phosphoric acids and derivatives; Phosphate esters; Quaternary ammonium salts; Cholines; Carboxylic acid derivatives; Monocarboxylic acids and derivatives; Carboxylic acid esters; Phosph…	730.404	495.558	531.337	3187.75	537.115	1298.18	13.5191	584.575	79.4394	844.274	599.778	52.7691	631.274	0	6.6667	0	642.607	578.192	207.439	1152.53	769.877	1092.41	661.799	781.624	2047.88	708.469	434.977	847.553	0	503.291	367.087	533.763	0	1319.68	125.063	501.043	1375.06	987.365	617.063	1048.05
1475	584.311	10.0118								134.84	327.985	133.854	141.229	52.2193	166.506	127.701	219.55	50.6096	23.2084	53.4647	58.4147	155.876	0	105.449	0	291.599	885.109	159.914	131.711	65.221	138.173	62.8285	109.576	66.5087	264.506	114.628	119.573	0	97.4956	220.711	219.181	0	103.782	102.667	219.728	191.208	94.0514	290.656	231.472
538	541.446	8.66574		Fatty acid esters		Fatty acid esters	Fatty Acyls	Lipids and lipid-like molecules	Lipids and lipid-like molecules; Alcohols and polyols; Glycerolipids; Organic acids and derivatives; Carboxylic acids and derivatives; Primary alcohols; Fatty acid esters; Dicarboxylic acids and derivatives; Carboxylic acid derivatives; Carboxylic acids; Carboxylic acid esters; Carbonyl compounds; Fatty Acyls; Organic oxides	63.3715	62.1812	67.4948	137.612	38.9336	93.4886	142.865	115.491	6.16462	136.874	80.2177	10.0105	51.7787	0	97.8938	0	32.6939	91.5485	21.1944	96.016	72.6008	250.887	58.6439	97.3764	119.009	64.6611	48.0914	108.725	0	72.1372	36.2581	61.4461	0	90.1401	32.5419	45.0204	101.941	92.4514	62.6264	99.8615
1143	419.302	8.22658								160.563	195.555	402.997	300.965	164.14	85.8565	103.159	97.3123	85.4059	144.001	148.148	251.315	240.234	0	192.96	0	203.997	188.059	161.564	301.63	235.142	244.147	172.909	120.97	222.75	137.576	168.662	176.372	0	76.8965	89.5326	37.357	0	163.741	148.317	136.519	96.472	103.287	87.7735	284.24
422	258.11	0.450904		Glycerophospholipids			Glycerophospholipids	Lipids and lipid-like molecules	Lipids and lipid-like molecules; Alcohols and polyols; Glycerophospholipids; Organic acids and derivatives; Primary alcohols; Organic phosphoric acids and derivatives; Phosphate esters; Secondary alcohols; Alkyl phosphates; Dialkyl phosphates; Organic oxides	259.599	32.9022	87.9934	276.179	42.9908	48.9861	76.6015	26.0104	96.203	58.6489	23.46	399.704	28.528	0	101.076	0	82.1141	38.6352	42.1616	25.6629	47.183	46.1559	102.483	80.8659	27.4238	188.894	362.403	152.218	0	114.6	126.392	84.6145	0	130.893	75.5594	154.169	244.744	176.646	83.1705	58.1145
799	283.175	3.7735								70.5077	214.442	60.4629	86.896	26.1776	65.3314	71.9135	107.477	22.1422	15.2853	25.5305	25.785	84.0296	0	63.6022	0	131.925	332.633	81.1607	81.3262	35.6495	81.051	27.7605	51.4272	33.1058	151.27	58.6857	72.5545	0	53.8402	115.825	72.9223	0	59.1098	48.629	103.51	109.602	53.3935	139.09	98.1222
594	121.084	0.913573								118.839	77.0721	52.2885	327.209	38.8682	30.5065	272.214	347.409	178.957	108.854	137.809	371.055	239.156	0	514.734	0	646.8	420.165	248.239	130.92	101.814	144.918	181.332	241.908	327.767	188.853	187.026	161.482	0	431.893	165.025	137.227	0	270.634	182.302	227.642	490.903	87.3993	232.481	305.035
1039	140.082	9.68305								142.756	330.267	196.318	212.506	286.25	313.678	611.882	133.67	177.908	450.104	276.749	1407.62	219.92	257.487	227.309	416.606	111.47	180.252	142.926	146.342	135.927	96.3743	457.144	392.78	107.313	271.497	180.551	148.017	1008.53	186.717	321.638	434.917	1263.44	110.987	134.697	405.391	156.444	135.484	385.349	384
1275	156.102	4.46301								944.488	832.918	1452.29	1271.89	610.036	968.471	368.418	938.962	256.08	1285.58	1243.05	1239.88	746.903	0	1152.98	0	1391.77	1262.97	1648.92	1622.29	538.148	1211.87	1338.83	462.025	946.213	985.664	422.561	888.809	0	853.731	1120.78	164.158	0	685.063	1146.86	1006.17	333.566	1549.71	1263.79	732.295
1536	569.477	8.82338								70.331	97.2389	55.6677	68.7782	21.9671	49.1753	53.4628	88.2206	65.7512	49.1648	26.2232	15.7845	69.5277	0	57.867	0	143.69	208.027	122.271	82.1039	47.5017	183.903	56.1105	13.324	25.0379	53.6426	38.6083	40.1041	0	86.1192	70.6152	50.6636	0	45.7247	22.9595	22.4037	107.23	37.2317	159.464	94.4776
707	491.371	8.66425								83.5733	63.0459	81.6343	525.818	79.0769	183.456	375.667	111.029	9.28818	108.097	107.117	18.0473	100.339	0	160.579	0	56.5785	82.5888	23.568	155.523	82.0146	148.103	87.4321	159.322	266.711	107.886	52.0783	124.642	0	69.0384	48.0027	63.1538	0	184.122	99.3384	64.8421	176.978	114.674	99.116	84.6086
501	595.493	8.87389		1,2-diacylglycerols	Diacylglycerols	Diradylglycerols	Glycerolipids	Lipids and lipid-like molecules	Lipids and lipid-like molecules; Alcohols and polyols; Glycerolipids; Organic acids and derivatives; Carboxylic acids and derivatives; Primary alcohols; Fatty acid esters; Dicarboxylic acids and derivatives; Carboxylic acid derivatives; Diacylglycerols; Carboxylic acids; Carboxylic acid esters; 1,2-diacylglycerols; Carbonyl compounds; Diradylglycerols; Fatty Acyls; Organic oxides	54.8754	359.5	465.06	66.3635	220.407	403.573	54.1996	540.851	705.588	13.1388	68.3105	33.6174	53.2034	0	124.041	0	89.1711	79.8735	161.54	67.3538	261.736	37.7612	77.8095	86.8121	28.1561	75.3919	74.9798	147.391	0	15.8555	66.4382	639.597	0	44.4601	548.9	672.523	346.912	40.5307	101.271	1064.52
508	556.457	8.65212		Long-chain fatty acids	Long-chain fatty acids	Fatty acids and conjugates	Fatty Acyls	Lipids and lipid-like molecules	Lipids and lipid-like molecules; Alcohols and polyols; Organic acids and derivatives; Carboxylic acids and derivatives; Fatty acid esters; Dicarboxylic acids and derivatives; Carboxylic acid derivatives; Carboxylic acids; Carboxylic acid esters; Secondary alcohols; Carbonyl compounds; Polyols; Long-chain fatty acids; Fatty Acyls; Organic oxides	77.7507	11.6892	92.7709	19.9772	22.236	48.58	69.9838	2.54826	62.0907	52.4025	78.2121	90.2419	64.4917	0	87.7238	0	93.8958	335.223	19.2651	35.926	82.0781	67.397	129.191	105.855	33.4717	43.4507	76.7987	36.165	0	24.7622	61.7784	230.56	0	108.015	45.1533	676.746	29.93	36.5535	136.194	109.224
577	469.389	8.66534		Fatty Acyls			Fatty Acyls	Lipids and lipid-like molecules	Lipids and lipid-like molecules; Alcohols and polyols; Organic acids and derivatives; Carboxylic acids and derivatives; Primary alcohols; Monocarboxylic acids and derivatives; Secondary alcohols; Carbonyl compounds; Polyols; Fatty Acyls; Organic oxides	178.14	106.657	152.506	805.07	130.336	322.484	624.977	167.218	34.2756	208.403	152.014	35.6424	146.127	0	274.248	0	137.833	138.211	53.1551	286.758	177.456	301.536	156.696	228.238	506.623	172.564	105.591	203.595	0	114.888	73.1507	109.208	0	339.131	177.143	80.1502	341.068	246.369	158.399	241.989
1073	469.312	10.167								690.866	466.907	580.151	3800.74	511.179	1486.26	2849.51	843.41	140.773	993.701	743.988	132.68	611.504	0	1019.94	0	624.311	562.9	229.868	1368.3	933.952	1164.87	790.117	1067.67	2436.38	814.373	417.454	837.668	0	637.009	367.087	572.638	0	1576.54	720.097	478.633	1640.08	1152.1	601.402	1260.93
400	394.289	8.22505		Alpha amino acid amides	Amino acids and derivatives	Amino acids, peptides, and analogues	Carboxylic acids and derivatives	Organic acids and derivatives	Lipids and lipid-like molecules; Amino acids, peptides, and analogues; Alpha amino acids and derivatives; Alcohols and polyols; Organic acids and derivatives; Carboxylic acids and derivatives; Organonitrogen compounds; Fatty amides; Amino acids and derivatives; Monoalkylamines; Carboxylic acid amides; Carboxylic acid derivatives; N-acyl amines; Aminopyrimidines and derivatives; Secondary carboxyl…	268.081	233.675	272.795	166.857	114.485	207.281	184.645	6.73765	99.9967	73.2657	64.9283	112.869	99.3074	6.51222	578.821	7.49903	700.662	167.038	103.665	29.751	89.8273	99.7623	356.212	97.7504	107.649	108.685	195.152	425.463	0	135.52	277.991	196.864	11.032	310.711	254.05	232.319	278.924	331.603	126.337	261.42
351	399.251	8.38612	Spectral Match to Tris(2-butoxyethyl) phosphate from NIST14	Phenoxy compounds		Phenoxy compounds	Benzene and substituted derivatives	Benzenoids	Lipids and lipid-like molecules; Phenols; Organic acids and derivatives; Carboxylic acids and derivatives; Carboxylic acid derivatives; Monocarboxylic acids and derivatives; Carboxylic acid esters; Carbonyl compounds; Benzene and substituted derivatives; Benzenoids; Organic oxides; Phenoxy compounds	39.4172	46.9627	139.929	54.1246	54.1021	37.4762	80.0324	6.48859	25.7808	48.4562	40.1959	56.7027	74.0879	0	284.236	0	25.7324	32.5574	33.0733	39.4284	37.9772	30.5678	65.7636	83.4678	44.8933	96.1295	62.6395	100.141	0	108.907	40.9205	26.5081	0	200.154	54.8487	36.2045	161.455	108.094	32.5335	62.2922
1297	532.338	10.0405	Spectral Match to Lyso-PAF C-18 from NIST14							108.287	20.531	143.352	15.2479	23.83	47.5114	85.9479	7.03733	50.7391	53.2396	80.7135	92.8817	78.8879	0	50.9126	0	68.2893	411.946	29.7286	40.5566	123.548	38.1574	171.13	50.1297	38.5325	62.2651	92.4422	30.5359	0	36.1643	60.0576	194.942	0	150.488	41.7796	592.836	32.7448	49.1536	136.573	72.8062
1359	190.097	6.2554								42.1847	32.2087	210.298	64.7969	10.2646	21.1348	22.9268	28.7706	10.119	112.481	23.7134	12.4138	37.7234	0	45.9763	0	46.4232	0	164.724	7.8507	29.545	51.3603	28.9581	15.7408	14.5403	14.5835	32.74	12.6557	0	66.6817	82.8929	17.9764	0	12.7826	5.26245	5.44459	15.8042	20.4715	35.8772	71.5787
1483	317.269	8.66907								63.959	113.307	702.033	38.405	61.5774	67.3175	40.9893	98.8301	49.3279	14.1002	112.776	12.7934	57.2634	0	62.5495	0	74.5735	12.6591	72.8253	34.73	72.647	51.9737	93.6291	83.2125	81.9414	25.9857	51.818	120.739	0	57.2997	34.5469	149.736	0	24.5671	322.917	545.261	45.4715	82.2524	38.6366	578.039
1280	759.572	8.24546								483.496	1689.37	945.623	5.25899	118.158	0	712.062	0	0	659.447	1050.61	23.0019	795.178	300.134	1130.84	436.856	0	0	17.5284	578.107	482.138	494.526	668.028	182.478	156.471	142.872	15.416	3.18041	0	131.802	0	0	0	108.408	0	0	19.4078	661.345	0	0
1355	170.118	1.20136								319.113	272.209	147.997	499.729	358.799	195.778	66.0372	356.881	128.93	227.435	162.664	271.905	488.401	0	1271.97	0	103.364	222.339	319.054	845.185	24.3586	292.255	746.129	195.852	376.474	35.1745	54.6727	104.783	0	2370.53	172.601	364.755	0	558.104	289.202	86.8046	199.374	452.781	436.074	119.573
260	225.135	9.9418								9.84536	28.1048	149.027	62.4722	1.82807	184.926	2.15144	5.8439	4.19552	13.0661	26.0767	15.8478	9.70266	3.58482	10.3469	2.85053	152.983	110.142	8.66344	42.5309	178.213	77.2768	41.9079	110.815	47.2177	20.3065	97.3834	2.29421	6.04122	12.3018	14.3147	10.5172	4.7684	0	1.74859	29.1229	14.176	84.4156	6.34432	9.52345
1394	315.253	8.87199	Spectral Match to 9,10-Dihydroxy-12Z-octadecenoic acid from NIST14							0	0	0	0	0	0	1533.53	0	0	0	0	0	0	0	0	0	0	0	0	0	0	0	0	0	0	0	0	0	0	0	0	0	0	0	0	0	574.66	0	0	0
1031	157.084	1.1758								0	0	0	0	0	0	0	0	0	0	0	0	0	0	0	0	0	0	0	0	0	0	0	0	0	0	0	0	0	0	0	0	0	0	0	0	0	0	0	0
701	415.211	8.24196	NCGC00347704-02_C24H32O7_2H-Oxireno[1,10a]phenanthro[3,2-b]furan-10(11bH)-one, 5,7-bis(acetyloxy)-3,3a,4,5,6,7,7a,7b,8,8a-decahydro-4,4,7a,11-tetramethyl-, (1aS,3aR,5S,7S,7aR,7bS,8aR,11bR)-							0	0	0	0	0	0	0	0	0	0	0	0	0	0	0	0	0	0	0	0	0	0	0	0	0	0	0	0	0	0	0	0	0	0	0	0	0	0	0	0
751	386.238	5.01547		Monosaccharides	Monosaccharides	Carbohydrates and carbohydrate conjugates	Organooxygen compounds	Organic oxygen compounds	Carbohydrates and carbohydrate conjugates; Alcohols and polyols; Ethers; Organic acids and derivatives; Carboxylic acids and derivatives; Organonitrogen compounds; Primary alcohols; Carboxylic acid derivatives; Dialkyl ethers; Carboxylic acid esters; Monosaccharides; Secondary alcohols; Carbonyl compounds; Polyols; Organic oxides; Organopnictogen compounds; Organic nitrogen compounds	0	0	0	0	0	0	0	0	0	0	0	0	0	0	0	0	0	0	0	0	0	0	0	0	0	0	0	0	0	0	0	0	0	0	0	0	0	0	0	0
1332	311.185	8.20994								0	0	0	0	0	0	0	0	0	0	0	0	0	0	0	0	0	0	0	0	0	0	0	0	0	0	0	0	0	0	0	0	0	0	0	0	0	0	0	0
299	376.175	8.29285		Benzene and substituted derivatives			Benzene and substituted derivatives	Benzenoids	Organoheterocyclic compounds; Organic acids and derivatives; Carboxylic acids and derivatives; Organonitrogen compounds; Organophosphorus compounds; Azoles; Carboxylic acid amides; Carboxylic acid derivatives; Benzene and substituted derivatives; Benzenoids; Organic oxides; Azacyclic compounds; Heteroaromatic compounds; Organopnictogen compounds; Organic nitrogen compounds	0	0	0	0	0	0	0	0	0	0	0	0	0	0	0	0	0	0	0	0	0	0	0	0	0	0	0	0	0	0	0	0	0	0	0	0	0	0	0	0
1488	313.177	9.96057								0	0	0	0	0	0	0	0	0	0	0	0	0	0	0	0	0	0	0	0	0	0	0	0	0	0	0	0	0	0	0	0	0	0	0	0	0	0	0	0
899	414.148	6.47715								0	0	0	0	0	0	0	0	0	0	0	0	0	0	0	0	0	0	0	0	0	0	0	0	0	0	0	0	0	0	0	0	0	0	0	0	0	0	0	0
1058	373.295	8.42244								0	0	0	0	0	0	0	0	0	0	0	0	0	0	0	0	0	0	0	0	0	0	0	0	0	0	0	0	0	0	0	0	0	0	0	0	0	0	0	0
728	344.228	4.95302		Dialkyl ethers	Dialkyl ethers	Ethers	Organooxygen compounds	Organic oxygen compounds	Alcohols and polyols; Ethers; Primary alcohols; Dialkyl ethers	0	0	0	0	0	0	0	0	0	0	0	0	0	0	0	0	0	0	0	0	0	0	0	0	0	0	0	0	0	0	0	0	0	0	0	0	0	0	0	0
1107	268.191	7.26288								0	0	0	0	0	0	0	0	0	0	0	0	0	0	0	0	0	0	0	0	0	0	0	0	0	0	0	0	0	0	0	0	0	0	0	0	0	0	0	0
398	164.101	9.70761								0	0	0	0	0	0	0	0	0	0	0	0	0	0	0	0	0	0	0	0	0	0	0	0	0	0	0	0	0	0	0	0	0	0	0	0	0	0	0	0
1324	295.166	9.9541								0	0	0	0	0	0	0	0	0	0	0	0	0	0	0	0	0	0	0	0	0	0	0	0	0	0	0	0	0	0	0	0	0	0	0	0	0	0	0	0
428	359.315	8.78795	Spectral Match to Glycerol 1-stearate from NIST14	Monoradylglycerols		Monoradylglycerols	Glycerolipids	Lipids and lipid-like molecules	Lipids and lipid-like molecules; Alcohols and polyols; Glycerolipids; Organic acids and derivatives; Carboxylic acids and derivatives; Primary alcohols; Fatty acid esters; Carboxylic acid derivatives; Monocarboxylic acids and derivatives; Carboxylic acid esters; Carbonyl compounds; Monoradylglycerols; Fatty Acyls; Organic oxides	0	0	0	0	0	0	0	0	0	0	0	0	0	0	0	0	0	0	0	0	0	0	0	0	0	0	0	0	0	0	0	0	0	0	0	0	0	0	0	0
797	319.136	4.16399								0	0	0	0	0	0	0	0	0	0	0	0	0	0	0	0	0	0	0	0	0	0	0	0	0	0	0	0	0	0	0	0	0	0	0	0	0	0	0	0
747	400.218	5.0984								0	0	0	0	0	0	0	0	0	0	0	0	0	0	0	0	0	0	0	0	0	0	0	0	0	0	0	0	0	0	0	0	0	0	0	0	0	0	0	0
519	297.242	8.86788	Spectral Match to 9(10)-EpOME from NIST14	Long-chain fatty acids	Long-chain fatty acids	Fatty acids and conjugates	Fatty Acyls	Lipids and lipid-like molecules	Lipids and lipid-like molecules; Alcohols and polyols; Fatty acids and conjugates; Organic acids and derivatives; Carboxylic acids and derivatives; Unsaturated fatty acids; Hydroxy fatty acids; Monocarboxylic acids and derivatives; Carboxylic acids; Secondary alcohols; Carbonyl compounds; Polyols; 1,2-diols; Long-chain fatty acids; Fatty Acyls; Organic oxides	0	0	0	0	0	0	0	0	0	0	0	0	0	0	0	0	0	0	0	0	0	0	0	0	0	0	0	0	0	0	0	0	0	0	0	0	0	0	0	0
1159	343.154	8.37965								0	0	0	0	0	0	0	0	0	0	0	0	0	0	0	0	0	0	0	0	0	0	0	0	0	0	0	0	0	0	0	0	0	0	0	0	0	0	0	0
898	340.148	6.81048								0	0	0	0	0	0	0	0	0	0	0	0	0	0	0	0	0	0	0	0	0	0	0	0	0	0	0	0	0	0	0	0	0	0	0	0	0	0	0	0
1191	296.106	0.462696								0	0	0	0	0	0	0	0	0	0	0	0	0	0	0	0	0	0	0	0	0	0	0	0	0	0	0	0	0	0	0	0	0	0	0	0	0	0	0	0
827	366.373	8.61272								0	0	0	0	0	0	0	0	0	0	0	0	0	0	0	0	0	0	0	0	0	0	0	0	0	0	0	0	0	0	0	0	0	0	0	0	0	0	0	0
1243	318.191	5.06875								0	0	0	0	0	0	0	0	0	0	0	0	0	0	0	0	0	0	0	0	0	0	0	0	0	0	0	0	0	0	0	0	0	0	0	0	0	0	0	0
769	341.18	5.01664								0	0	0	0	0	0	0	0	0	0	0	0	0	0	0	0	0	0	0	0	0	0	0	0	0	0	0	0	0	0	0	0	0	0	0	0	0	0	0	0
465	299.258	9.03385		Long-chain fatty acids	Long-chain fatty acids	Fatty acids and conjugates	Fatty Acyls	Lipids and lipid-like molecules	Lipids and lipid-like molecules; Alcohols and polyols; Fatty acids and conjugates; Organic acids and derivatives; Carboxylic acids and derivatives; Unsaturated fatty acids; Hydroxy fatty acids; Monocarboxylic acids and derivatives; Carboxylic acids; Carbonyl compounds; Long-chain fatty acids; Fatty Acyls; Organic oxides	0	0	0	0	0	0	0	0	0	0	0	0	0	0	0	0	0	0	0	0	0	0	0	0	0	0	0	0	0	0	0	0	0	0	0	0	0	0	0	0
768	298.186	2.02068								0	0	0	0	0	0	0	0	0	0	0	0	0	0	0	0	0	0	0	0	0	0	0	0	0	0	0	0	0	0	0	0	0	0	0	0	0	0	0	0
1458	156.042	9.98478								0	0	0	0	0	0	0	0	0	0	0	0	0	0	0	0	0	0	0	0	0	0	0	0	0	0	0	0	0	0	0	0	0	0	0	0	0	0	0	0
875	254.139	7.51368								0	0	0	0	0	0	0	0	0	0	0	0	0	0	0	0	0	0	0	0	0	0	0	0	0	0	0	0	0	0	0	0	0	0	0	0	0	0	0	0
1208	276.136	1.62929								0	0	0	0	0	0	0	0	0	0	0	0	0	0	0	0	0	0	0	0	0	0	0	0	0	0	0	0	0	0	0	0	0	0	0	0	0	0	0	0
347	108.069	8.71192								0	0	0	0	0	0	0	0	0	0	0	0	0	0	0	0	0	0	0	0	0	0	0	0	0	0	0	0	0	0	0	0	0	0	0	0	0	0	0	0
466	185.128	1.54988		Pyrrolidine-2-ones	Pyrrolidine-2-ones	Pyrrolidones	Pyrrolidines	Organoheterocyclic compounds	Organoheterocyclic compounds; Lactams; Pyrrolidines; Organic acids and derivatives; Carboxylic acids and derivatives; Organonitrogen compounds; Carboxylic acid amides; Carboxylic acid derivatives; Pyrrolidones; Secondary carboxylic acid amides; Tertiary carboxylic acid amides; Carbonyl compounds; Pyrrolidine-2-ones; N-alkylpyrrolidines; Acetamides; Organic oxides; Azacyclic compounds; Organopnict…	0	0	0	0	0	0	0	0	0	0	0	0	0	0	0	0	0	0	0	0	0	0	0	0	0	0	0	0	0	0	0	0	0	0	0	0	0	0	0	0
1398	293.045	0.655779								0	0	0	0	0	0	0	0	0	0	0	0	0	0	0	0	0	0	0	0	0	0	0	0	0	0	0	0	0	0	0	0	0	0	0	0	0	0	0	0
1041	338.118	0.740211								0	0	0	0	0	0	0	0	0	0	0	0	0	0	0	0	0	0	0	0	0	0	0	0	0	0	0	0	0	0	0	0	0	0	0	0	0	0	0	0
432	398.241	8.22499		Alpha amino acid amides	Amino acids and derivatives	Amino acids, peptides, and analogues	Carboxylic acids and derivatives	Organic acids and derivatives	Lipids and lipid-like molecules; Amino acids, peptides, and analogues; Alpha amino acids and derivatives; Alkyl aryl ethers; Ethers; Organic acids and derivatives; Carboxylic acids and derivatives; Organonitrogen compounds; Fatty amides; Amino acids and derivatives; Carboxylic acid amides; Carboxylic acid derivatives; N-acyl amines; Secondary carboxylic acid amides; Carbonyl compounds; Benzene an…	0	0	0	0	0	0	0	0	0	0	0	0	0	0	0	0	0	0	0	0	0	0	0	0	0	0	0	0	0	0	0	0	0	0	0	0	0	0	0	0
1460	530.441	8.55941								0	0	0	0	0	0	0	0	0	0	0	0	0	0	0	0	0	0	0	0	0	0	0	0	0	0	0	0	0	0	0	0	0	0	0	0	0	0	0	0
1149	265.023	0.466497								0	0	0	0	0	0	0	0	0	0	0	0	0	0	0	0	0	0	0	0	0	0	0	0	0	0	0	0	0	0	0	0	0	0	0	0	0	0	0	0
740	460.239	5.69018								0	0	0	0	0	0	0	0	0	0	0	0	0	0	0	0	0	0	0	0	0	0	0	0	0	0	0	0	0	0	0	0	0	0	0	0	0	0	0	0
610	267.647	10.1873								0	0	0	0	0	0	0	0	0	0	0	0	0	0	0	0	0	0	0	0	0	0	0	0	0	0	0	0	0	0	0	0	0	0	0	0	0	0	0	0
817	304.894	10.0159								0	0	0	0	0	0	0	0	0	0	0	0	0	0	0	0	0	0	0	0	0	0	0	0	0	0	0	0	0	0	0	0	0	0	0	0	0	0	0	0
438	502.293	9.9823		Glycerophospholipids			Glycerophospholipids	Lipids and lipid-like molecules	Lipids and lipid-like molecules; Alcohols and polyols; Glycerophospholipids; Organic acids and derivatives; Carboxylic acids and derivatives; Fatty acid esters; Organic phosphoric acids and derivatives; Phosphate esters; Carboxylic acid derivatives; Monocarboxylic acids and derivatives; Carboxylic acid esters; Secondary alcohols; Carbonyl compounds; Alkyl phosphates; Monoalkyl phosphates; Dialkyl…	0	0	0	0	0	0	0	0	0	0	0	0	0	0	0	0	0	0	0	0	0	0	0	0	0	0	0	0	0	0	0	0	0	0	0	0	0	0	0	0
1151	385.15	7.39033								0	0	0	0	0	0	0	0	0	0	0	0	0	0	0	0	0	0	0	0	0	0	0	0	0	0	0	0	0	0	0	0	0	0	0	0	0	0	0	0
702	251.2	8.71766								0	0	0	0	0	0	0	0	0	0	0	0	0	0	0	0	0	0	0	0	0	0	0	0	0	0	0	0	0	0	0	0	0	0	0	0	0	0	0	0
1252	406.164	5.96902								0	0	0	0	0	0	0	0	0	0	0	0	0	0	0	0	0	0	0	0	0	0	0	0	0	0	0	0	0	0	0	0	0	0	0	0	0	0	0	0
571	480.309	8.12523	Spectral Match to 1-(9Z-Octadecenoyl)-sn-glycero-3-phosphoethanolamine from NIST14	Glycerophosphocholines		Glycerophosphocholines	Glycerophospholipids	Lipids and lipid-like molecules	Lipids and lipid-like molecules; Alcohols and polyols; Glycerophospholipids; Organic acids and derivatives; Carboxylic acids and derivatives; Organonitrogen compounds; Fatty acid esters; Organic phosphoric acids and derivatives; Phosphate esters; Quaternary ammonium salts; Cholines; Carboxylic acid derivatives; Monocarboxylic acids and derivatives; Carboxylic acid esters; Phosphocholines; Seconda…	0	0	0	0	0	0	0	0	0	0	0	0	0	0	0	0	0	0	0	0	0	0	0	0	0	0	0	0	0	0	0	0	0	0	0	0	0	0	0	0
970	476.277	8.27425								0	0	0	0	0	0	0	0	0	0	0	0	0	0	0	0	0	0	0	0	0	0	0	0	0	0	0	0	0	0	0	0	0	0	0	0	0	0	0	0
298	279.091	5.08152								0	0	0	0	0	0	0	0	0	0	0	0	0	0	0	0	0	0	0	0	0	0	0	0	0	0	0	0	0	0	0	0	0	0	0	0	0	0	0	0
171	357.301	9.99426		N-acyl amines	N-acyl amines	Fatty amides	Fatty Acyls	Lipids and lipid-like molecules	Lipids and lipid-like molecules; Organic acids and derivatives; Carboxylic acids and derivatives; Organonitrogen compounds; Fatty amides; Carboxylic acid amides; Carboxylic acid derivatives; N-acyl amines; Secondary carboxylic acid amides; Carbonyl compounds; Amines; Organic zwitterions; Organic 1,3-dipolar compounds; Fatty Acyls; Organic oxides; Organopnictogen compounds; Organic nitrogen compou…	0	0	0	0	0	0	0	0	0	0	0	0	0	0	0	0	0	0	0	0	0	0	0	0	0	0	0	0	0	0	0	0	0	0	0	0	0	0	0	0
1193	357.133	7.18093	Topiramate							0	0	0	0	0	0	0	0	0	0	0	0	0	0	0	0	0	0	0	0	0	0	0	0	0	0	0	0	0	0	0	0	0	0	0	0	0	0	0	0
377	336.193	9.9911		Aminopyrimidines and derivatives	Aminopyrimidines and derivatives	Pyrimidines and pyrimidine derivatives	Diazines	Organoheterocyclic compounds	Organoheterocyclic compounds; Pyrimidines and pyrimidine derivatives; Pyrazoles; Organonitrogen compounds; Azoles; Aminopyrimidines and derivatives; Diazines; Benzene and substituted derivatives; Benzenoids; Amines; Azacyclic compounds; Heteroaromatic compounds; Organopnictogen compounds; Organic nitrogen compounds	0	0	0	0	0	0	0	0	0	0	0	0	0	0	0	0	0	0	0	0	0	0	0	0	0	0	0	0	0	0	0	0	0	0	0	0	0	0	0	0
752	444.244	5.44559								0	0	0	0	0	0	0	0	0	0	0	0	0	0	0	0	0	0	0	0	0	0	0	0	0	0	0	0	0	0	0	0	3.60566	0	0	0	0	0	0	0
1199	325.148	5.91573								0	0	0	1.60683	0	0	0	0	0	0	0	0	0	0	0	0	0	0	0	0	0	0	0	0	0	0	0	0	0	0	0	0	0	0	0	0	0	0	0	0
1183	335.061	7.729								0	0	0	0	0	0	0	0	0	0	0	0	0	0	0	0	1.52398	0	0	0	0	0	0	0	0	0	0	0	0	0	0	0	0	0	0	0	0	0	0	0
750	327.201	4.93639								0.65419	0	1.05474	1.6299	0	1.19446	0	0.914273	1.27437	0	1.63621	0.922719	0	0	0	0	0	0	0	1.16872	1.93225	1.03804	0	0	0.761417	0.725715	0.981319	0.82707	0	1.18662	0	0	0	1.3749	0	0.721003	0	0.686628	0	1.34781
1449	444.223	8.11823								0	0	0	0	0	0	0	0	0	0	0	0	0	0	0	0	1.64097	0	0	0	0	0	0	0	0	0	0	0	0	0	0	0	0	0	0	0	0	0	0	0
1467	319.167	9.95934								0	0	0	0	0.787988	0	0	0	0	0	0	0	0	0	0	0	0	0	0	0	0	0	0	0	0	0	0	0	0	0	0	0.764486	0	0	0	0	0	0	0	0
923	356.294	9.998								0	0	0	0	0.749388	0	0	3.9869	0	0	0	0	0	0	0	0	3.04345	1.20452	0	0	0	0.759601	0	0	0	0	0	0	0	0	0	0	0	0	0	0	0	0	0	0
754	342.263	8.07052								0	0	0	0	4.3252	0	0	0	0	0	0	0	0	0	0	0	0	3.71516	0	0	0	0	0	0	0	0	0	0	0	0	0	1.3203	0	0	0	0	0	0	0	0
1156	328.233	3.75823								0	0	0	0	2.70393	0	0	4.19634	0	0.884433	0	0	0	0	0	0	1.68903	1.52901	0	0	0	1.84665	0	0	0	0	0	0	0	0	0	0.838502	0	0	0	0	0	0	0	0
700	344.134	0.72915		Tyrosine and derivatives	Amino acids and derivatives	Amino acids, peptides, and analogues	Carboxylic acids and derivatives	Organic acids and derivatives	Organoheterocyclic compounds; Carbohydrates and carbohydrate conjugates; Amino acids, peptides, and analogues; Alpha amino acids and derivatives; Alcohols and polyols; Phenols; Phenethylamines; Amphetamines and derivatives; Ethers; Carboxylic acids and derivatives; Organonitrogen compounds; Primary alcohols; Amino acids and derivatives; Monocarboxylic acids and derivatives; Hexoses; Monosaccharid…	0	0	0	0	0	0	0	0	0	0	0	0	0	0	0	0	0	0	0	0	0	0	0	0	0	0	0	0	0	0	0	0	0	0	0	0	6.98725	0	0	0
1117	378.241	8.15352								0	0	0	0	1.64692	0	0	3.90741	0	0	0	0	0	0	0	0	8.35247	1.32249	0	0	0	4.37761	0	0	0	0	0	0	0	0	0	0	0	0	0	0	0	0	0	0
126	328.915	10.1315								0	0	0	1.49736	1.87577	0	0	0	0	0.81907	0	0	0	0	0	0	0	1.89092	1.06074	0	0	0	0	0	0	0	0	0	0	0	0.740513	0.869708	0	0	0.797864	0	0	0	0	0
622	445.367	9.73899		Diterpenoids		Diterpenoids	Prenol lipids	Lipids and lipid-like molecules	Organoheterocyclic compounds; Lipids and lipid-like molecules; Benzopyrans; Alkyl aryl ethers; Phenols; Ethers; Prenol lipids; Quinone and hydroquinone lipids; Diterpenoids; Carbonyl compounds; Benzenoids; 1-benzopyrans; Organic oxides; Oxacyclic compounds	0	0	0.793534	0	1.96844	0.861958	0	2.12173	0	1.20738	1.82191	0	0	0	0	0	6.4546	1.78989	0	0	0	3.84549	0	0	0	0	0	0	0	0	0	0	0	0	0	0	0	0	0	0
414	421.317	8.22677		Amino acids and derivatives	Amino acids and derivatives	Amino acids, peptides, and analogues	Carboxylic acids and derivatives	Organic acids and derivatives	Organoheterocyclic compounds; Lipids and lipid-like molecules; Amino acids, peptides, and analogues; Pyrazoles; Organic acids and derivatives; Carboxylic acids and derivatives; Organonitrogen compounds; Fatty amides; Amino acids and derivatives; Azoles; Carboxylic acid amides; Carboxylic acid derivatives; Secondary carboxylic acid amides; Carbonyl compounds; Trialkylamines; Benzene and substitute…	0	0	0	0	1.29819	0	0	2.18772	0	0.902345	1.52763	0	0	0	0	0	5.39443	2.70191	0	0	0	2.69629	0	0	0	0	0	0	0	0	0	0	0	0	0	0	0	0	0	0
1141	400.266	10.046								0.637368	0.990116	0.847625	0	4.88742	1.15399	0	6.33082	0	2.27998	0	0	0	0	0	0	12.2675	5.21841	0	0	0	1.86178	0	0	0	0	0	0	0	0	0	0	0	0	0	0	0	0	0	0
783	328.111	7.103		Benzimidazoles			Benzimidazoles	Organoheterocyclic compounds	Organoheterocyclic compounds; Organosulfur compounds; Imidazoles; Pyridines and derivatives; Alkyl aryl ethers; Anisoles; Ethers; Organonitrogen compounds; Benzimidazoles; Azoles; Sulfoxides; Phenol ethers; Benzenoids; Sulfinyl compounds; Azacyclic compounds; Heteroaromatic compounds; Methylpyridines; Organopnictogen compounds; Organic nitrogen compounds	0	0	0	0	0	0	0	0	0	0	0	0	0	0	0	0	0	0	0	0	0	0	0	0	0	0	0	0	0	0	0	0	0	0	0	0	12.3029	0	0	0
437	314.232	7.97245		Fatty acid esters		Fatty acid esters	Fatty Acyls	Lipids and lipid-like molecules	Lipids and lipid-like molecules; Organic acids and derivatives; Carboxylic acids and derivatives; Organonitrogen compounds; Fatty acid esters; Dicarboxylic acids and derivatives; Quaternary ammonium salts; Carboxylic acid derivatives; Carboxylic acid salts; Carboxylic acids; Carboxylic acid esters; Carbonyl compounds; Amines; Organic salts; Fatty Acyls; Organic oxides; Tetraalkylammonium salts; O…	2.02096	0	0	1.18272	4.54135	1.58667	0	2.8726	0	0.783083	0	0	0	0	0	0	3.10497	13.2681	0	0	0	1.99932	0	0	0	0	0	0	0	0	0	3.16751	0	0	0	1.72227	0	0	0	0
1064	270.315	8.17501								0	0	0	0	10.7442	0	0	3.14033	0	0	0	0	0	0	0	0	0	0	0	0	0	0	0	0	0	0	0	0	0	0	0	1.4514	0	0	0	0	0	0	0	0
755	372.259	4.9353								1.86423	1.0594	2.60337	0.807767	7.78817	4.20923	1.69658	12.1621	0	2.64457	4.23573	0	0	0	0	0	19.8252	12.3774	0	0	0	10.3672	0	0.906996	1.18889	0	0	0	0	0	0.713135	1.99177	0	0	0.757681	2.13912	0	0	0	0
988	298.625	10.0984								0	0	0	1.53762	8.98807	0.862963	0	2.3385	0	0	0	0	0	0	0	0	2.416	9.05378	0	0	0	2.4608	0	0	0	0	0	0	0	0	0	10.7086	0	0	1.05228	0	0.683366	0	0	0
776	610.504	8.74761								0	0	0	0	0	0	0	0	0	0	0	0	0	0	0	0	3.4873	16.5209	0	0	0	0	0	0	0	0	0	0	0	0	0	2.89338	0	0	0	0	0	0	0	0
1518	253.216	8.83213								1.32011	0	0	0.881087	4.79171	1.36998	0	3.2499	0	0	0	0	0	0	0	0	2.77126	7.0042	0	0	0	0	0	0	0	0	0	0	0	0	0	2.92983	0	0	0	0	0	0	0	0
585	341.305	8.78813		Monoradylglycerols		Monoradylglycerols	Glycerolipids	Lipids and lipid-like molecules	Lipids and lipid-like molecules; Alcohols and polyols; Glycerolipids; Organic acids and derivatives; Carboxylic acids and derivatives; Primary alcohols; Fatty acid esters; Carboxylic acid derivatives; Monocarboxylic acids and derivatives; Carboxylic acid esters; Secondary alcohols; Carbonyl compounds; Polyols; 1,2-diols; Monoradylglycerols; Fatty Acyls; Organic oxides	0	0	0	0	2.64866	0.808565	0	1.47762	0	0	0	0	0	0	0	0	1.47696	3.07405	0	0	0	0	0	0	0	0	0	0	0	0	0	2.63164	0	0	0	0	0	0	0	0
749	416.285	5.30145								1.93375	2.07465	3.52436	1.33819	5.25019	4.68862	0	7.67507	0	4.90036	5.71078	0	1.80867	0	0	0	20.9929	12.4541	0	0	1.20663	10.3603	0	1.33379	1.53852	0	0	0	0	0	0.878281	1.89733	0	1.53065	0.840263	2.92869	0.889159	0	0.749191	0
431	430.38	9.74055		Diterpenoids		Diterpenoids	Prenol lipids	Lipids and lipid-like molecules	Organoheterocyclic compounds; Lipids and lipid-like molecules; Benzopyrans; Alkyl aryl ethers; Phenols; Ethers; Prenol lipids; Quinone and hydroquinone lipids; Diterpenoids; Benzenoids; 1-benzopyrans; Oxacyclic compounds	0.87522	0	0	0	1.89486	1.65575	0	2.35899	0	0	0	0	0	0	0	0	3.24102	6.82486	0	0	0	1.34064	0	0	1.60705	0	0	0	0	0	0	1.58546	0	0	0	0	0	0	0	0
1459	460.269	8.24299								0.823302	1.23562	1.92031	0	2.07456	2.10973	0	3.501	0	2.15494	3.49218	0	1.38148	0	0	0	12.496	8.57087	0	0	0	6.35895	0	0	2.29936	0	0	0	0	0	0	0.865505	0	1.38266	0	2.00884	0	0	0	1.07368
1439	504.308	10.1076								0.852156	0	0.725817	0	0.88407	1.38583	0	0	0	0	2.56489	0	0	0	0	0	7.13627	5.32662	0	0	0	3.21456	0	0	2.24189	0	0	0	0	0	0	0	0	1.33111	0	1.27829	0	0	0	2.04959
965	275.633	10.1157								0	0	0	1.32149	3.52046	0	0	4.29985	0	0	0	0	0	0	0	0	2.16847	8.02524	0	0	0	0.825603	0	0	0	0	0	0	0	0	0	3.29707	0	0	0	0	0	0	0	0
962	363.217	7.58107	Spectral Match to Hydrocortisone from NIST14							0.742298	0	0	0	3.38583	1.21651	0	2.65094	0	0	0	0	0	0	0	0	1.83704	6.39798	0	0	0	0.933586	0	0	0	0	0	0	0	0	0	2.67804	0	0	0	0	0	0	0	0
724	388.254	5.32264								1.24595	0	0	0	6.53177	2.40889	0	3.03728	0	0	0	0	0	0	0	0	4.84262	11.4542	0	0	0	2.5408	0	0	0	0	0	0	0	0	0	5.49136	0	0.907513	0	0.655097	0	0	0	0
1026	214.18	8.0313								0	0	0.76404	4.43924	0	0	0	0.774378	0	0	0	0	0	0	0.864938	0	0	0	0	0	1.22403	0	0	0	0	0	0	0	0	0	0	0	0	0.696015	0	0	0	0	0	0
896	406.156	6.94249								9.28133	9.39898	4.27651	4.7844	25.3279	18.1963	0.966097	20.0836	1.0422	4.86974	4.9973	1.1265	2.64942	0	0	0	33.3002	66.389	1.43247	0	0.884262	15.0949	1.8241	1.84621	12.5672	1.00713	1.71143	0	0	2.60188	2.87149	21.9696	0	8.70173	2.90639	7.83125	1.38675	1.79792	2.60291	8.2526
421	359.044	0.447187		Alpha amino acids and derivatives	Amino acids and derivatives	Amino acids, peptides, and analogues	Carboxylic acids and derivatives	Organic acids and derivatives	Organoheterocyclic compounds; Carbohydrates and carbohydrate conjugates; Amino acids, peptides, and analogues; Alpha amino acids and derivatives; Pyrimidines and pyrimidine derivatives; Imidazoles; Alcohols and polyols; Purines and purine derivatives; Organic acids and derivatives; Carboxylic acids and derivatives; Organonitrogen compounds; Amino acids and derivatives; Azoles; Carboxylic acids; P…	8.82282	9.68293	5.17097	3.79378	33.042	17.2139	2.14452	25.9807	0.930754	5.3663	4.53501	0.979633	3.87423	0	0	0	28.7259	67.2966	1.0007	1.20236	0.94349	14.4408	2.14544	2.64489	4.10651	0.814547	2.15081	0	0	2.77079	1.26156	34.2551	0	5.52015	3.43951	7.55072	1.85593	0	1.59461	4.9036
498	449.349	8.22697								6.33655	5.59862	2.62496	3.5055	14.7067	12.8023	0.834094	9.2794	0	1.45196	3.6352	1.33039	1.40349	0	0	0	27.5859	64.0474	0.8892	0	2.33122	11.6163	1.02684	1.58476	17.6839	1.87958	1.41367	0	0	1.97101	1.96791	9.72722	0	11.158	1.79174	7.25401	1.26775	0.848693	2.50118	8.77883
115	255.944	10.2606		Monocarboxylic acids and derivatives		Monocarboxylic acids and derivatives	Carboxylic acids and derivatives	Organic acids and derivatives	Organoheterocyclic compounds; Organic acids and derivatives; Organonitrogen compounds; Monocarboxylic acids and derivatives; Organic oxides; Organopnictogen compounds; Organic nitrogen compounds	0	2.45711	0.965852	1.32207	10.8972	1.07392	0	2.56377	0	3.68897	1.0325	0	0	0	0	0	2.48624	1.28165	0	0	0	3.24125	0	1.60016	0	0	0.842736	0	0	0	0.870222	5.20176	0	0	0.715979	1.87268	0	0	0	0
321	192.102	4.52569		Tetrahydroisoquinolines			Tetrahydroisoquinolines	Organoheterocyclic compounds	Organoheterocyclic compounds; Alkyl aryl ethers; Anisoles; Ethers; Organic acids and derivatives; Carboxylic acids and derivatives; Organonitrogen compounds; Carboxylic acid amides; Carboxylic acid derivatives; Carbonyl compounds; Phenol ethers; Benzenoids; Tetrahydroisoquinolines; Acetamides; Organic oxides; Azacyclic compounds; Organopnictogen compounds; Organic nitrogen compounds	0	0	0	0	0	0	0	0	0	0	0	0	0	0	0	0	0	0	0	0	0	0	0	0	0	0	0	0	0	0	0.711997	0	0	0	0	0	0	0	0	0
1342	170.118	1.59777								0	0	0	0	0	0	0	0	0	0	0	0	0	0	0	0	0	0	0	0	0	0	0	0	0	0	0	0	0	0	0	0	0	0	0	0	0	0	0	0
1240	167.085	7.20514								0	0	0	0	0	185.511	0	0	0	0	0	0	0	0	0	0	0	0	0	0	0	0	3.89962	0	243.992	0	0	0	0	0	0	0	0	0	0	0	0	0	0	0
1461	190.098	9.95702								0	0	0	0.945917	0	0	0	0	0	0	1.22138	0	0	0	0.86929	0	0	0	0	0	0	0	0	0	0	0	0	0	4.29199	0	0	0.734152	0	0	0	0	0	0	0	1.04888
1447	168.113	9.94595								0	0	0	0	0	0	0	0.791853	0	0	0	0	0	0	0	0	0	0	0	0	0	0	0.79954	0	0	0	0	0.623657	0	0	0	0	0	0	0	0	49.9288	0	0	0
663	170.958	0.39977								0	0	0	0	0	0	0	0	0	0	0	0	0	0	0	0	0	0	0	0	0	0	0	0	0	0	0	0	0	0	0	0	0	0	0	0	0	0	0	0
1062	242.284	8.12534								0	0	0	0	0	0	0	0	0	0	0	0	0	0	0	0	0	0	0	0	0	0	372.951	0	0	0	0	0	0	0	0	0	0	0	0	0	0	0	0	0
189	330.204	9.95103		Fatty Acyls			Fatty Acyls	Lipids and lipid-like molecules	Organoheterocyclic compounds; Organic acids and derivatives; Carboxylic acids and derivatives; Organonitrogen compounds; Azoles; Carboxylic acid amides; Carboxylic acid derivatives; Secondary carboxylic acid amides; Carbonyl compounds; Fatty Acyls; Organic oxides; Azacyclic compounds; Heteroaromatic compounds; Organopnictogen compounds; Organic nitrogen compounds	0	0	0	0	0	0	0	0	0	0	0	0	0	0	0	0	0	0	0	0	0	0	0	0	0	0	0	0	0	0	0	0	0	0	0	0	36.9016	0	0	0
1291	173.201	8.30824								0	0	0	0	0	0	0	0	0	0	0	0	0	0	0	0	0	0	0	0	0	0	0	0	0	0	0	0	0	0	0	0	0	0	0	0	0	0	0	0
561	369.351	8.80908	Spectral Match to Cholesterol from NIST14	Cholestane steroids		Cholestane steroids	Steroids and steroid derivatives	Lipids and lipid-like molecules	Lipids and lipid-like molecules; Steroids and steroid derivatives; Hydrocarbons; Olefins; Cyclic olefins; Cholestane steroids; Polycyclic hydrocarbons; Unsaturated hydrocarbons; Unsaturated aliphatic hydrocarbons	0	0	0	0	0	3.91521	0	0	0	0	0	0	0	0	0	0	0	0	0	23.2758	0	0	0	0	0	0	0	0	0	0	0	7.1699	0	0	0	2.56367	14.2999	0	18.063	0
1045	154.123	5.82021								0	0	0	2.25057	0	0	0	0	0	0	0	0	0	0	0	0	0	0	0	0	0	0	0	0	0	0	0	0	0	0	0	0	0	0	0	0	0	0	0	0
1163	137.107	9.9596								0	0	0	0	0	0	0	0	0	0	0	0	0	0	0	0	0	0	0	0	0	0.976588	0.762296	1.15732	0	0	0	0	0	1.71364	0	0	0	0	0	0	0	0	0	0
659	256.12	0.90617								0	0	1.01619	0	0	4.28992	1.25173	0	0	0	2.38661	0	0	0	0	0	4.20883	0	0	0	0	0	5782.57	0	0	0	0	0	0	0	0	0	0	0	0	0	0	0	0	0
644	238.144	8.11724		Tertiary carboxylic acid amides	Carboxylic acid amides	Carboxylic acid derivatives	Carboxylic acids and derivatives	Organic acids and derivatives	Alcohols and polyols; Organic acids and derivatives; Carboxylic acids and derivatives; Organonitrogen compounds; Carboxylic acid amides; Carboxylic acid derivatives; Monocarboxylic acids and derivatives; Carboxylic acid esters; Secondary alcohols; Tertiary carboxylic acid amides; Carbonyl compounds; Acetamides; Organic oxides; Organopnictogen compounds; Organic nitrogen compounds	0	0	0	0	0	0.812003	0	0	0	0	0	0	0	0	0	0	0	0	0	0	0	0	2097.39	0	0	0	0	0	0	0	0	0	0	0	0	0	0	0	0	0
1530	280.235	8.84069								22.055	7.27526	12.9627	3.02043	26.1849	16.7067	6.21088	24.5205	37.5507	0.943348	28.3334	7.90257	7.05688	0	14.7707	0	36.9413	3.94994	29.8419	3.65608	10.9735	11.1541	23.9674	11.9261	1.7292	32.2288	20.357	3.97033	0	8.13476	7.10488	14.2585	0	63.6692	3.21148	46.4008	42.068	8.78155	16.4996	32.0608
586	523.3	10.1374								1.95647	0	0	273.538	0	3.64015	0	7.70779	44.2075	0	1.41289	8.86053	0	0	0	0	0	0	1.69118	19.0449	2.81242	0	0	52.8728	0	0	0	0	0	0	0	13.8745	0	0	2.56402	0	0	5.55608	0	0
669	564.306	10.0991								0	0	0	0	0	0	0	0	0	0	0	118.301	0	0	3.31489	0	0	0	0	0	0	0	0	0	44.7594	0	0	0	0	0	0	0	0	0	0	0	0	0	0	0
608	992.675	10.1378								0	0	0	674.159	0	0	0	1.57867	26.3971	0	0	28.3296	0	0	0	0	0	0	0	5.62695	0	0	0	67.9346	0	0	0	0	0	0	0	14.4273	0	0	0	0	0	1.72694	0	0
1493	260.164	7.00648	Massbank:EA017110 Propranolol|1-(1-naphthalenyloxy)-3-(propan-2-ylamino)-2-propanol							0	0	0	141.351	0	285.238	116.886	3.22995	0	0	5.90164	0	0	0	0	0	57.1796	8.89958	0	0	0.835984	0	0	37.4279	0	0	0	0	0	0	0	0	0	0	0	0	15.2717	0	0	0
287	254.14	9.95168		Aminopyrimidines and derivatives	Aminopyrimidines and derivatives	Pyrimidines and pyrimidine derivatives	Diazines	Organoheterocyclic compounds	Organoheterocyclic compounds; Pyrimidines and pyrimidine derivatives; Pyridines and derivatives; Organonitrogen compounds; Aminopyrimidines and derivatives; Diazines; Amines; Imidolactams; Azacyclic compounds; Heteroaromatic compounds; Organopnictogen compounds; Organic nitrogen compounds	0	0	2.68662	936.258	0	2016.07	737.765	25.2186	0.946493	1.21645	46.156	7.09478	7.45338	2.96747	1.06151	3.24351	359.218	51.8383	0	0.823467	8.7469	2.75974	1.13112	238.693	0	0	5.88867	0	0	1.11277	1.03344	0	5.41911	1.71158	1.34409	1.07452	108.876	2.05794	0	1.66938
539	269.126	2.99286								0	0	0	56.2118	0	85.1826	113.207	1.2888	0	0	5.2266	0	0	0	0	0	95.5322	3.67531	0	0	0	0	0	70.0407	0	0	0	0	0	0	0	0	0	0	0	0	25.3094	0	0	0
78	734.567	9.99653	Spectral Match to 1-Stearoyl-2-myristoyl-sn-glycero-3-phosphocholine from NIST14	Glycerophosphocholines		Glycerophosphocholines	Glycerophospholipids	Lipids and lipid-like molecules	Lipids and lipid-like molecules; Glycerophospholipids; Organic acids and derivatives; Carboxylic acids and derivatives; Fatty acid esters; Dicarboxylic acids and derivatives; Organic phosphoric acids and derivatives; Phosphate esters; Cholines; Carboxylic acid derivatives; Carboxylic acid esters; Phosphocholines; Carbonyl compounds; Glycerophosphocholines; Alkyl phosphates; Dialkyl phosphates; Fa…	9.41969	25.2506	28.8321	13.1061	15.0159	7.12813	15.2115	6.0012	5.48865	16.0348	38.8691	13.0755	16.2631	0	0.847879	0	8.23041	18.0165	10.6909	7.47045	6.43613	10.4863	14.9364	100.281	10.9439	12.1943	7.4895	0.763467	0	43.958	2.00495	27.5983	0	21.357	4.65068	10.3346	1.2838	4.47146	1.33129	21.2056
735	416.212	5.44581								0	0	0	27.102	0	31.7406	29.5159	0	0	0	1.04198	0	0	0	0	0	70.0677	0	0	0	0	0	0	27.3128	0	0	0	0	0	0	0	0	0	0	0	0	5.23965	0	0	0
103	406.748	8.18537								0	0	0	0	0	0	0	0	0	0	0	214.635	0	0	5.73254	0	0	0	0	0	0	0	0	0	154.931	0	0	0	0	0	0	0	0	0	0	0	0	0	0	0
1288	723.54	8.15286								0	0	0	105.696	0	0	137.706	92.9215	0	0	0	0	0	0	0	0	0	0	0	0	16.1694	22.7738	0	0	22.4398	0	0	0	0	0	0	33.5841	0	0	0	0	11.1248	0	145.771	0
1207	242.13	6.50927								0	0	0.987737	0	0	0	0	0	0	0	0	0	0	0	0	0	0	0	0	0	0	0	2554.36	0	0	0	0	0	0	1.15166	0	0	0	0	0	0	0	0	0	0
745	430.265	5.37111								0	0	0	82.6401	0	74.4964	67.9235	0	0	0	0	0	0	0	0	0	170.369	0	0	0	0	0	0	25.3709	0	0	0	0	0	0	0	0	0	0	0	0	1.49249	0	0	0
1420	240.196	8.32957								0	0	0	429.375	0	729.299	796.968	17.7275	0	0	49.9164	3.52589	1.09601	0	0.948015	0	843.825	36.3218	0	0	3.48926	0	0	508.561	0	0	1.15945	0	0	0	0	0	0	0	0	0	217.512	0	0	0
368	194.14	8.69583		Azacyclic compounds			Azacyclic compounds	Organoheterocyclic compounds	Organoheterocyclic compounds; Organonitrogen compounds; Carboximidamides; Azacyclic compounds; Organopnictogen compounds; Organic nitrogen compounds	9.50973	3.07243	12.9743	9.36529	25.6415	29.9385	23.7153	12.2132	16.9053	29.3117	10.7956	26.2209	6.12004	16.9123	55.2553	34.087	13.3495	69.9661	15.2356	8.74736	20.8022	2.13294	23.357	6.23898	5.83418	10.1422	4.61377	3.35277	86.2615	8.12835	8.78797	56.8167	112.779	15.0404	8.37657	6.07508	36.7688	17.9065	44.0696	32.8216
303	205.131	6.63632		Organonitrogen compounds			Organonitrogen compounds	Organic nitrogen compounds	Organonitrogen compounds; Organopnictogen compounds; Organic nitrogen compounds	0	0	0	76.9054	0	127.97	139.958	3.60962	0	0	7.34005	0	0	0	0	0	147.415	7.57735	0	0	0	0	0	86.2737	0	0	0	0	0	0	0	0	0	0	0	0	36.6879	0	0	0
1169	1461.13	8.25107								1.64996	0	0	25.4105	9.30142	0	10.6386	2.08248	1.06199	0	0	51.9707	0	0	5.42465	0	0	0	94.8736	0	0	0	0	77.4321	0	2.35484	0	22.7443	0	0	55.9867	0	0	0	0	0	50.1938	0	85.7207	0
492	260.186	5.74527		Fatty acid esters		Fatty acid esters	Fatty Acyls	Lipids and lipid-like molecules	Lipids and lipid-like molecules; Organic acids and derivatives; Carboxylic acids and derivatives; Organonitrogen compounds; Fatty acid esters; Dicarboxylic acids and derivatives; Quaternary ammonium salts; Carboxylic acid derivatives; Carboxylic acid salts; Carboxylic acids; Carboxylic acid esters; Carbonyl compounds; Amines; Organic salts; Fatty Acyls; Organic oxides; Tetraalkylammonium salts; O…	0	0	0	0	0	0	0	0	0	0	0	0	0	0	0	0	0	0	0	0	0	0	0	248.679	0	0	0	0	0	0	0	0	0	0	0	0	0	0	0	0
1106	259.094	7.51167								0	0	0	0	0	0	0	0	0	0	0	0	0	0	0	0	0	0	0	0	0	0	235.519	0	0	0	0	0	0	0	0	0	0	0	0	0	0	0	0	0
642	170.092	0.446646		Amino acids and derivatives	Amino acids and derivatives	Amino acids, peptides, and analogues	Carboxylic acids and derivatives	Organic acids and derivatives	Amino acids, peptides, and analogues; Organic acids and derivatives; Carboxylic acids and derivatives; Organonitrogen compounds; Amino acids and derivatives; Carbonyl compounds; Organic oxides; Organopnictogen compounds; Organic nitrogen compounds	0	0	2.05664	0	0	0	196.46	1.0683	0	0	0	0	0	0	0	0	0	0	0	0	1.85258	3.56409	0	0	0	0	0	0	0	0	0	0	0	0.765757	0	88.975	0	0	0	0
1203	154.134	9.62466								8.20746	4.27295	13.5317	3.83146	0	5.63523	0	7.40239	9.33035	1.26339	0	8.85792	6.85905	0	0	0	10.6888	9.05585	5.39069	0	0	7.6471	3.76235	5.46201	3.41711	11.1952	9.68363	3.26522	0	12.4155	7.41139	6.99573	0	11.3726	11.9592	2.10161	2.07333	0	8.65833	11.2588
1296	1352.37	9.4064								0.756546	0	0	38.4461	4.51031	0	20.9977	3.40345	2.2614	0	0	90.9463	0	0	7.71942	0	1.53768	1.63211	61.5235	0	0	0	0.802189	123.728	0	3.72566	1.42468	67.4212	0	0	458.905	0.822851	0	0	0	1.08403	88.04	0	63.9262	0
1456	272.15	9.95188								0	0	0	0	0	0	0	0	0	0	0	0	0	0	0	0	0	0	0	0	0	0	189.866	0	0	0	0	0	0	0	0	0	0	0	0	0	0	0	0	0
1326	1353.37	9.71559								0.94461	0	0	41.7856	18.8087	0	44.3282	1.40394	0	0	0	19.6666	0	0	4.58562	0	2.45478	0	67.6838	0	0	0	0	493.317	0	2.86013	0	24.3591	0	0	489.621	0	0	0	0	0	92.5338	0	160.411	0
1194	267.17	1.5877	Massbank:EA016904 Atenolol|2-[4-[2-hydroxy-3-(isopropylamino)propoxy]phenyl]acetamide							0	0	0	34.6677	0	57.9531	60.2385	0	0	0	3.17137	0	0	0	0	0	72.0148	2.17967	0	0	0	0	0	38.6829	0	0	0	0	0	0	0	0	0	0	0	0	18.466	0	0	0
1307	1351.37	9.42426								0	0	0	16.2355	11.899	0	24.2235	1.85151	0	0	0	22.5251	0	0	0	0	0	0	75.4901	0	0	0	0	82.251	0	0	0	67.3523	0	0	69.8501	0	0	0	0	0	31.9546	0	21.5718	0
1519	534.296	10.0209								0	1.85175	0	134.334	0	8.37552	0	22.2533	67.6275	0	7.27938	48.7582	4.49525	0	6.1355	0	0	8.51674	3.61674	33.6369	1.39889	1.45405	0	73.3455	2.01631	1.36302	0	0	0	2.94845	0	36.6785	0	2.13951	9.22609	0	5.25362	14.6003	0	0
1403	1351.37	9.10249								1.3091	0	0	55.3085	12.6449	0	13.6903	2.50675	0	0	0	54.644	0	0	8.3297	0	0	0	170.164	0	0	0	0	67.2864	0	1.50518	0	365.33	0	0	45.5794	0	8.18159	0	0	0	104.958	0	108.268	0
938	296.147	10.0542		Alkyl phosphates	Alkyl phosphates	Phosphate esters	Organic phosphoric acids and derivatives	Organic acids and derivatives	Alcohols and polyols; Organic acids and derivatives; Organonitrogen compounds; Organic phosphoric acids and derivatives; Phosphate esters; Azoles; Amines; Alkyl phosphates; Organic oxides; Azacyclic compounds; Heteroaromatic compounds; Organopnictogen compounds; Organic nitrogen compounds	2.98507	13.9999	0	421.066	4.39245	26.9445	3.26031	45.7759	157.361	0	10.1062	103.867	7.5291	0	2.98837	0	0	11.2396	18.0244	80.7809	7.14283	5.84816	0	106.8	13.0631	9.12336	0	3.45788	0	17.2013	4.35889	49.6636	0	19.3291	12.9648	0	5.76745	30.3312	0	1.48208
1428	596.265	10.075								3.68247	5.38419	0	283.666	3.19546	36.8559	3.46144	26.4479	135.74	0	38.5714	100.791	13.9798	0	3.37525	0	0	26.8132	41.1816	68.4833	20.7346	4.17752	0	103.557	15.5941	11.4537	0	4.26069	0	26.5001	11.9851	50.8238	0	11.4639	14.5151	0	12.7972	53.5886	0	0
178	175.099	8.71505								128.978	109.551	127.612	122.893	91.4695	190.503	100.306	97.6521	99.5309	81.133	67.7061	57.4432	38.521	119.167	64.556	332.52	151.373	92.483	100.56	549.213	70.0067	118.737	62.5866	98.6888	39.7186	134.158	178.75	93.3887	64.436	205.366	121.113	195.417	346.178	83.1218	53.1308	150.412	57.4609	33.2077	87.8712	261.474
1410	1353.37	9.51353								0.769018	0	0	33.6123	10.4052	0	7.98905	2.74386	0	0	0	15.1068	0	0	3.88685	0	0	0	83.5532	0	0	0	0	72.9336	0	1.6492	0	317.224	0	0	36.3722	0	0	0	0	0	43.5788	0	71.6388	0
959	649.437	10.0165								0	0	0	5.64238	18.7725	0	9.76411	13.3756	7.19035	9.97603	50.7576	0	128.791	0	0	0	13.3751	0	169.708	29.9542	25.9495	9.0478	50.6121	0	0	9.94177	0	20.3914	275.494	0	25.7865	0	0	0	0	0	0	6.55904	20.9517	4.01871
1126	623.135	0.474953								9.68684	9.47949	0	21.5996	28.6091	104.72	0	34.5986	0	0	0	3.72865	0	0	0	0	0	24.7091	0	0	0	0	0	0	0	4.06542	0	3.05276	0	0	0	0	0	0	43.3619	0	44.4146	0	0	0
796	500.275	10.0071								4.01992	10.9261	3.00923	353.865	2.71421	21.074	1.2217	27.5513	94.1753	0	14.3255	94.9954	4.55153	0	13.5462	0	2.92394	8.22652	13.9028	74.0684	11.5085	7.33615	0	128.536	6.66707	4.77445	0	0.820557	0	7.96572	5.30436	66.8954	0	4.99683	12.5196	0	6.96064	37.9726	0	0
247	138.066	8.68095								1157.75	30.5749	186.09	195.291	372.045	91.0035	587.894	255.9	125.996	719.759	101.814	1437.08	864.282	2.19577	1242.84	0	223.532	38.3141	1070.88	123.562	886.46	1305.5	346.136	130.413	145.632	2242.81	387.457	184.146	0	304.118	62.5751	22.4776	4.00071	111.708	66.2956	2145.89	163.852	123.126	51.4768	465.146
1441	173.092	0.460497								16.7465	29.0755	92.6468	37.0483	29.8734	48.3498	71.7192	258.315	54.2356	54.8997	43.034	27.8759	49.19	92.9176	32.6301	131.595	48.519	47.7692	56.2656	106.195	28.0153	15.2441	66.7952	37.8945	45.7872	55.6915	62.9054	32.5066	45.4729	71.1383	15.104	25.5009	193.765	45.2229	11.4464	55.8881	79.5605	51.8053	43.1556	160.287
44	725.556	9.97329		Glycerophosphocholines		Glycerophosphocholines	Glycerophospholipids	Lipids and lipid-like molecules	Lipids and lipid-like molecules; Glycerolipids; Glycerophospholipids; Organic acids and derivatives; Carboxylic acids and derivatives; Organonitrogen compounds; Fatty acid esters; Organic phosphoric acids and derivatives; Phosphate esters; Quaternary ammonium salts; Cholines; Carboxylic acid derivatives; Monocarboxylic acids and derivatives; Carboxylic acid esters; Phosphocholines; Carbonyl compo…	191.051	428.653	162.672	458.369	254.889	2680.68	7.27948	987.623	4.20308	220.825	202.742	201.165	785.168	1085.66	285.713	1307.71	8.33982	0	6.83058	3.11625	411.545	53.0403	98.5395	1006.1	427.887	112.891	258.467	56.0144	0	0	0	0	0	186.226	51.4255	0	318.815	42.4851	0	0
83	160.074	9.36332		Diazines			Diazines	Organoheterocyclic compounds	Organoheterocyclic compounds; Organonitrogen compounds; Diazines; Azacyclic compounds; Heteroaromatic compounds; Organopnictogen compounds; Organic nitrogen compounds	981.509	152.403	176.281	162.813	105.083	1022.37	184.008	120.707	114.254	132.32	129.942	194.219	257.13	394.638	111.646	2166.95	1336.87	199.993	331.442	864.27	110.059	61.8196	128.505	264.936	923.073	884.51	248.594	141.288	346.855	191.929	66.5501	36.6087	447.169	134.42	298.375	109.177	81.368	1030.61	201.35	1044.85
1121	509.38	8.54804								60.895	0	2.72416	307.651	11.9901	61.7098	72.9816	305.608	0	3.80422	139.143	276.015	203.914	0	1.81074	0	3.40508	184.058	106.885	318.422	75.1675	74.9141	0	294.835	133.908	0	0	0	0	322.788	0	0	0	64.1404	305.312	0	84.2359	0	0	0
1367	697.525	8.17841								10.7431	4.60156	11.8571	57.6383	9.86249	0	0	32.7557	0	0	14.7013	47.0661	9.81003	71.0915	0	63.0986	0	0	126.382	7.62063	4.94296	6.87108	0	28.1039	19.1446	12.562	8.43939	0	0	0	0	0	803.654	0	0	84.3933	0	0	10.8413	0
286	343.787	9.99714								49.8722	78.1597	157.49	147.785	96.1207	142.118	5.59668	45.6979	0	15.8756	114.848	42.5701	222.565	201.163	98.9508	224.128	4.88093	0	0	6.92225	58.4817	35.9601	18.0811	85.2114	111.013	104.537	39.1361	17.4488	0	6.63762	0	0	0	32.8615	57.3123	0	123.416	20.4004	0	0
327	744.593	8.24443		Glycerophosphocholines		Glycerophosphocholines	Glycerophospholipids	Lipids and lipid-like molecules	Lipids and lipid-like molecules; Glycerolipids; Glycerophospholipids; Organic acids and derivatives; Carboxylic acids and derivatives; Organonitrogen compounds; Fatty acid esters; Organic phosphoric acids and derivatives; Phosphate esters; Quaternary ammonium salts; Cholines; Carboxylic acid derivatives; Monocarboxylic acids and derivatives; Carboxylic acid esters; Phosphocholines; Carbonyl compo…	139.538	39.5694	0	352.658	0	0	56.1552	153.951	25.9218	0	10.8719	263.397	103.298	78.6346	66.11	25.6867	4.1347	0	45.8269	59.1408	51.9154	103.025	0	84.653	184.382	211.639	0	10.5895	0	17.134	6.11717	0	0	50.2605	0	0	107.442	19.4002	14.165	0
721	276.144	0.726787								0	0	0	0	0	0	0	0	0	0	0	0	0	0	0	0	0	0	0	0	0	0	1599.17	0	0	0	0	0	0	0	0	0	0	0	0	0	0	0	0	0
1137	188.093	8.70836								63.5971	87.5181	380.188	10.3912	111.748	182.251	109.536	49.2411	19.6785	30.3135	41.826	102.937	111.062	171.629	71.2598	140.737	35.4721	73.7257	119.547	394.555	70.5806	111.937	40.0193	28.8815	60.3349	53.0664	116.729	60.6203	264.214	26.8544	44.7084	17.5517	471.978	60.4316	61.4728	75.6599	37.6111	105.739	114.055	95.043
631	1253.9	10.0142		Phosphatidylcholines	Phosphatidylcholines	Glycerophosphocholines	Glycerophospholipids	Lipids and lipid-like molecules	Lipids and lipid-like molecules; Alcohols and polyols; Glycerophospholipids; Organic acids and derivatives; Carboxylic acids and derivatives; Organonitrogen compounds; Fatty acid esters; Organic phosphoric acids and derivatives; Phosphate esters; Quaternary ammonium salts; Cholines; Carboxylic acid derivatives; Carboxylic acid esters; Phosphocholines; Phosphatidylcholines; Secondary alcohols; Car…	70.4299	49.0344	0	110.28	94.5716	250.813	0	55.1854	0	67.203	0	38.0864	0	0	0	0	0	0	0	0	99.6643	15.186	23.1314	0	38.3282	37.8082	0	46.222	0	0	0	0	0	40.006	31.5516	0	161.517	17.0386	0	0
1050	673.527	10.0161								0	10.6488	5.84632	0	7.91447	0	7.22892	0	2.73481	11.1798	21.0726	0	25.0802	43.1741	5.33087	0	287.833	0	244.497	0	0	0	8.06472	33.1802	0	0	5.87819	19.1481	0	0	3.41759	0	0	0	0	95.3644	0	0	33.2989	29.5054
1105	278.211	6.61297	MassbankEU:ET190002 VEN_278.2114_12.5|Venlafaxine|1-[2-(dimethylamino)-1-(4-methoxyphenyl)ethyl]cyclohexan-1-ol							138.64	83.1035	233.769	43.1871	202.671	491.94	182.863	71.3141	29.1053	103.484	833.594	560.831	418.594	0	0	0	160.469	188.462	574.701	72.5845	398.012	94.9358	86.9121	489.16	386.201	12.8263	21.3896	190.33	0	387.006	0	465.916	0	306.547	98.5365	178.646	80.0744	34.7958	60.156	614.604
196	211.169	8.33596		Prenol lipids			Prenol lipids	Lipids and lipid-like molecules	Aldehydes; Prenol lipids; Carbonyl compounds; Alpha,beta-unsaturated carbonyl compounds; Organic oxides	49.2892	2.26559	7.37712	35.4255	14.0664	5.76672	72.2461	51.6297	22.5617	11.8798	37.0406	50.4975	45.6553	0	74.5104	0	12.1297	8.5065	0	2.68098	38.9551	59.8888	62.5669	2.37498	17.4608	65.8804	61.2424	26.8797	0	1.87877	3.92745	9.91643	0	57.5198	3.03472	72.5557	108.633	50.1254	2.0628	55.4004
87	708.511	8.74653		Amino acids and derivatives	Amino acids and derivatives	Amino acids, peptides, and analogues	Carboxylic acids and derivatives	Organic acids and derivatives	Amino acids, peptides, and analogues; Alkyl aryl ethers; Ethers; Organic acids and derivatives; Carboxylic acids and derivatives; Organonitrogen compounds; Amino acids and derivatives; Carboxylic acid amides; Carboxylic acid derivatives; Secondary carboxylic acid amides; Carbonyl compounds; Benzene and substituted derivatives; Benzenoids; Amines; Aralkylamines; Organic oxides; Organopnictogen com…	70.5583	101.557	86.9218	118.345	12.566	0	70.0291	6.61303	0	50.6796	5.25391	65.7097	10.3802	19.3935	125.613	38.5467	0	0	0	0	149.956	64.4693	56.0971	0	9.33751	112.085	27.2609	0	0	29.7008	36.2915	0	0	41.6821	0	0	0	7.29413	47.2547	0
1377	1353.37	9.25438								0	0	0	28.1177	5.75452	0	23.0184	3.91523	1.28715	0	0	58.2855	0	0	4.918	0	0	0	41.5324	0	0	0	0	415.759	0	0.898641	0	44.1593	0	0	103.575	0	0	0	0	0	384.587	0	47.955	0
947	280.154	4.84168								396.913	68.4975	306.177	226.688	411.433	543.149	311.114	227.791	180.051	127.794	620.428	949.638	340.467	0	151.522	0	779.888	696.963	1300.12	213.167	611.306	181.05	295.268	751.636	450.844	120.103	90.7109	500.029	0	1187	93.131	1109.99	0	772.406	202.511	232.13	270.115	89.2185	147.567	1286.51
541	757.621	10.0026								131.172	404.969	442.808	338.689	403.677	62.4007	250.3	1236.79	257.126	1176.66	412.842	403.225	287.573	453.294	1568.44	343.651	2201.9	0	337.094	168.288	57.2931	77.7478	1099.47	1261.65	323.132	165.19	649.947	436.472	0	87.6722	124.935	0	0	48.5586	0	0	63.1695	244.871	223.457	0
882	810.599	9.0072	Spectral Match to 1-Octadecanoyl-2-(5Z,8Z,11Z,14Z-eicosatetraenoyl)-sn-glycero-3-phosphocholine from NIST14							5.33189	21.8384	6.36695	0	1.52617	0	3.66581	0	0	2.59862	57.8527	0	45.197	77.0744	41.5288	72.0969	0	0	0	11.0248	1.7914	3.78201	0.823087	0	3.56282	5.25917	1.44258	0	0	62.8379	0	0	0	45.1467	0	0	0	56.8132	0	0
1294	519.326	10.1615								58.0297	80.8119	0.78048	1388.18	55.965	290.222	34.9067	349.423	1112.63	22.95	189.926	856.837	174.834	0	123.142	0	0	118.723	237.831	563.485	175.948	108.161	4.16827	938.295	114.299	142.377	0	84.6678	0	200.902	21.249	654.901	0	132.506	94.7242	60.3678	114.445	378.207	14.0262	0
1033	119.049	0.63572								2010.63	2538.55	2168.17	2335.63	2138.23	2442.4	1170.87	2506.15	1862.88	2172.65	1880.62	2323.75	1957.55	14667.2	1797.94	51683.6	2016.65	1700.91	2607.65	1708.15	1481.23	1485.9	1525.9	2485.85	2235.48	1530.48	1821.18	1875.72	9146.38	1558.9	1431.56	1579.3	13442.2	1253.3	2229.15	1428.72	2092.03	1375.04	2258.45	3029.91
38	731.604	8.21356		Sphingolipids			Sphingolipids	Lipids and lipid-like molecules	Lipids and lipid-like molecules; Alcohols and polyols; Sphingolipids; Organic acids and derivatives; Organonitrogen compounds; Organic phosphoric acids and derivatives; Phosphate esters; Quaternary ammonium salts; Cholines; Phosphocholines; Secondary alcohols; Carboximidic acids and derivatives; Amines; Carboximidic acids; Alkyl phosphates; Dialkyl phosphates; Organic zwitterions; Organic 1,3-dip…	263.669	1192.56	1632.69	769.593	149.625	169.838	20.7863	1184.04	6.47842	903.07	48.9558	110.014	952.381	1114.6	523.347	1673.35	28.974	0	8.25962	48.9134	206.507	28.0925	16.8991	1232.9	193.997	350.79	93.3595	98.9327	0	28.1045	2.80745	0	0	81.991	0	0	73.7846	51.5423	19.8018	0
42	213.113	9.96342		Organophosphine oxides		Organophosphine oxides	Organic phosphines and derivatives	Organophosphorus compounds	Organophosphorus compounds; Organic phosphines and derivatives; Organophosphine oxides; Organic oxides; Organopnictogen compounds	42.6949	223.533	35.2611	117.251	85.9865	5.11606	142.457	17.3009	86.7054	62.8888	7.06239	30.5613	36.8615	0	0	0	5.62741	4.38927	16.9384	65.8633	11.8395	124.929	35.6049	19.5821	0	1.36378	4.68919	11.0528	0	8.10139	0	9.14492	0	1.26846	10.4054	4.36811	219.461	10.9759	0	6.13303
1415	498.901	9.95864								72.9589	87.7338	0	2623.26	92.6374	488.953	56.4682	587.016	1188.8	0	473.524	881.871	164.721	0	175.637	0	0	325.584	251.271	723.764	153.065	117.293	0	1178.76	61.0676	135.815	0	66.2915	0	236.718	23.0442	820.963	0	157.141	294.7	0	138.397	506.225	0	0
1174	830.565	8.84776								15.3509	8.60064	0	157.001	0	0	48.0528	3.01021	0	35.0208	19.7116	76.1688	35.193	21.0498	46.5484	56.8067	0	0	0	6.70851	7.04028	62.1831	28.9124	25.2579	66.2677	43.535	10.2377	0	0	16.0723	0	0	0	18.9893	0	0	0	28.7464	0	0
1395	497.343	10.0759								835.675	1112.08	4.20685	14772.3	807.707	901.574	767.253	1687.24	3772.7	7.51694	848.377	3522.96	1051.15	27.1065	1361.58	11.5051	1.86975	486.673	946.577	1876.16	1587.65	1110.87	1.75765	598.525	750.852	1526.05	6.13955	834.149	10.9803	1074.09	961.382	732.247	9.97023	297.118	1442.52	0	657.403	1108.53	4.01636	2.03562
770	519.326	8.02276								339.138	480.341	0	5185.33	265.845	987.227	203.109	1784.44	3271.29	83.9624	1283.61	2916.32	792.633	3.36966	594.768	0	2.84401	981.324	1083.94	1930.53	771.412	520.824	37.0552	3257.58	632.616	568.234	3.31812	405.354	0	848.139	441.992	2121.97	0	586.824	1125.39	188.537	647.952	1297.84	49.5631	0
666	131.082	0.493177								78.3619	128.336	506.074	53.7033	71.5142	227.08	104.856	172.114	34.5934	81.7817	68.8269	41.0261	86.5184	230.824	247.746	197.112	113.263	108.502	162.13	64.4418	31.0057	92.6725	101.569	40.7416	92.502	36.6931	85.4315	138.111	221.514	57.0827	59.8545	585.861	345.595	59.5376	120.938	47.3331	52.0301	336.624	168.297	147.178
281	770.062	9.97644		Monosaccharide phosphates	Monosaccharides	Carbohydrates and carbohydrate conjugates	Organooxygen compounds	Organic oxygen compounds	Carbohydrates and carbohydrate conjugates; Alcohols and polyols; Phenols; Organic acids and derivatives; Carboxylic acids and derivatives; Organic phosphoric acids and derivatives; Phosphate esters; Carboxylic acid derivatives; Carboxylic acid esters; Monosaccharides; Monosaccharide phosphates; Secondary alcohols; Carbonyl compounds; Benzene and substituted derivatives; Polyols; Benzenoids; Alkyl…	4.40633	223.857	104.998	6.7567	532.215	0	92.5349	0	0	143.783	317.081	51.0558	249.448	383.062	5.68069	37.1299	0	0	0	366.898	105.02	150.304	122.832	1109.73	208.423	0	117.652	26.9941	0	242.124	0	0	0	70.8852	0	0	0	137.689	0	0
27	832.582	9.97193		Phosphatidylcholines	Phosphatidylcholines	Glycerophosphocholines	Glycerophospholipids	Lipids and lipid-like molecules	Lipids and lipid-like molecules; Glycerophospholipids; Organic acids and derivatives; Carboxylic acids and derivatives; Organonitrogen compounds; Fatty acid esters; Dicarboxylic acids and derivatives; Organic phosphoric acids and derivatives; Phosphate esters; Quaternary ammonium salts; Cholines; Carboxylic acid derivatives; Carboxylic acid esters; Phosphocholines; Phosphatidylcholines; Carbonyl …	15.4623	33.8697	0	19.1055	5.97648	0	25.2789	3.473	0	22.228	75.3712	25.0636	78.9515	16.8022	96.2046	99.9961	0	0	0	25.2129	20.8807	35.6134	8.64857	12.0079	47.5378	21.8686	6.96082	0	0	43.9335	0	0	0	47.1846	0	0	1.98731	120.267	0	0
946	316.212	4.66272		Fatty acid esters		Fatty acid esters	Fatty Acyls	Lipids and lipid-like molecules	Organoheterocyclic compounds; Lipids and lipid-like molecules; Alcohols and polyols; Pyrrolidines; Organic acids and derivatives; Carboxylic acids and derivatives; Organonitrogen compounds; Fatty acid esters; Carboxylic acid derivatives; Monocarboxylic acids and derivatives; Carboxylic acid esters; Carbonyl compounds; Amines; Fatty Acyls; Organic oxides; Azacyclic compounds; Organopnictogen compo…	135.325	31.735	276.595	65.3377	96.5865	259.519	129.292	68.66	59.731	33.916	553.326	259.211	128.798	0	68.3594	0	276.74	217.088	380.25	98.4789	225.909	46.6847	142.991	327.008	171.264	72.0068	48.5145	335.78	0	342.539	39.3996	446.496	0	543.95	73.8335	218.395	108.448	65.0297	78.8048	496.956
1327	1350.37	9.18816								0	0	0	29.926	5.14976	0.863243	10.0546	1.89636	0	0	0	53.0941	0	0	3.16166	0	0	0	30.7414	0	0	0	0	122.75	0	3.69569	0	35.3674	0	0	64.3992	0	0	0	0	0	341.881	0	72.6807	0
837	550.258	10.1419								0	14.8561	0	77.8516	0	40.2882	7.12138	29.6437	96.3033	0	25.2054	131.093	26.2569	0	0	0	0	43.9592	53.1941	130.945	8.55704	9.61039	0	19.8725	15.2383	6.25057	0	0	0	49.3601	23.2335	65.3373	0	12.5059	22.0693	7.83256	4.50628	38.7246	4.29358	0
360	179.093	8.66502		Pyrazines		Pyrazines	Diazines	Organoheterocyclic compounds	Organoheterocyclic compounds; Pyrazines; Organonitrogen compounds; Diazines; Organic oxides; Azacyclic compounds; Heteroaromatic compounds; Organopnictogen compounds; Organic nitrogen compounds	131.753	151.75	43.1735	45.6331	110.059	156.631	32.6507	53.9118	85.5657	28.8764	89.3873	124.833	91.217	109.324	48.4915	64.5281	751.314	121.199	52.1395	93.0184	28.2878	79.4486	153.978	92.0312	15.509	207.783	97.5693	50.9846	165.899	92.217	75.6091	154.154	245.342	52.2564	27.4733	42.8997	100.706	59.7371	46.3222	50.5053
8	226.951	9.95842								256.93	15.0191	3.10328	163.379	137.979	437.439	199.893	199.399	861.569	322.479	166.224	367.088	236.63	1068.52	181.032	485.597	254.134	204.805	61.9729	187.401	156.065	225.74	86.383	296.359	282.807	276.065	41.2391	81.5533	2201.63	171.905	220.102	149.252	1433.29	46.6636	139.425	146.789	230.57	266.549	235.377	161.717
1517	586.504	8.82155								7.35313	11.3578	0	155.813	1.98085	49.7875	3.24192	55.2282	263.067	0	59.0364	187.83	29.8168	0	19.7315	0	0	19.276	40.841	143.568	19.8538	15.184	0	214.931	28.1564	14.3243	0	1.53758	0	43.5197	9.36735	144.39	0	21.6073	39.3515	0	18.0757	76.2479	0	0
834	832.582	8.84538								13.498	96.8208	198.051	23.3707	39.0038	14.9853	94.2329	28.4838	9.62786	19.0647	12.4464	66.9882	280.815	245.669	149.15	211.964	2.64937	5.32853	122.403	75.0168	33.081	80.209	80.9736	90.4214	120.097	70.0824	101.133	311.545	0	56.8573	60.163	0	0	13.174	0	0	40.1058	50.8213	202.137	0
14	781.555	9.97448								119.847	75.5484	8.593	83.8673	45.813	0	274.502	7.46138	1.88108	273.981	220.709	122.301	187.991	195.19	97.3745	180.77	3.82333	0	0	53.7772	98.2182	216.209	194.323	108.899	248.177	298.973	57.5073	11.4292	0	73.5145	0	0	0	123.097	0	0	19.1078	183.383	0	0
156	186.981	10.0952		Organic phosphonic acids and derivatives			Organic phosphonic acids and derivatives	Organic acids and derivatives	Organic acids and derivatives; Organonitrogen compounds; Organophosphorus compounds; Organic phosphonic acids and derivatives; Organic oxides; Organopnictogen compounds; Organic nitrogen compounds	164.468	111.787	190.592	147.408	73.206	153.98	127.463	478.822	437.145	63.7343	134.126	293.084	434.637	236.673	169.195	392.434	307.274	448.501	171.935	204.609	123.762	222.972	122.438	188.527	77.8257	153.327	97.0237	104.87	358.982	61.6229	133.78	115.38	888.087	53.8849	229.006	150.337	38.9891	69.472	166.605	391.461
22	115.574	9.96576								8.86388	66.0942	435.022	22.9329	70.6496	36.5955	84.4725	19.3148	188.591	69.0117	62.4536	19.3311	57.2284	0	172.473	0	100.55	168.971	118.207	60.7251	34.8811	40.9635	68.0216	102.095	49.0468	14.1684	81.7087	77.703	0	29.416	71.3447	103.444	0	43.5534	68.3067	66.2643	132.152	43.3523	92.626	158.787
686	192.065	0.952112	Spectral Match to L-Kynurenine from NIST14							85.5652	166.389	176.204	329.867	103.373	286.149	51.9088	69.2213	120.799	113.181	201.469	106.146	146.554	0	124.048	0	85.3689	147.858	481.563	199.591	239.58	140.769	116.268	161.124	260.276	132.685	100.107	151.335	0	143.996	119.78	273.616	0	44.6978	196.143	169.327	63.9902	136.677	43.3288	273.259
1070	102.034	1.31746								17.139	51.9075	40.1065	54.5959	45.9916	54.3128	33.9256	25.6554	29.2288	22.7543	23.8496	42.6238	35.7	70.9508	25.6087	31.8156	40.8036	102.181	48.0669	44.3047	38.8387	18.0353	39.207	47.322	41.3356	55.2867	24.8337	36.3451	105.994	45.3032	27.3632	72.5063	186.33	23.4971	57.5061	105.878	13.4535	35.417	44.5471	143.704
893	400.169	6.33883								291.996	365.653	208.261	793.805	243.861	445.976	93.4288	100.877	0	72.0396	151.376	102.995	218.032	906.082	132.064	324.222	10.7569	28.7573	4.34612	141.651	196.329	227.163	46.0415	519.693	147.136	177.223	132.638	20.8599	0	234.21	6.35551	0	0	116.235	139.701	0	575.002	14.3648	0	0
2	158.154	8.12207		Pyrrolidines			Pyrrolidines	Organoheterocyclic compounds	Organoheterocyclic compounds; Pyrrolidines; Organonitrogen compounds; Trialkylamines; Amines; Azacyclic compounds; Organopnictogen compounds; Organic nitrogen compounds	310.624	29.4039	29.2482	60.1757	102.525	154.789	65.1098	127.484	169.735	67.7449	140.26	413.373	242.145	0	155.911	0	282.575	334.047	199.668	192.985	173.394	47.1352	192.895	84.2784	179.939	38.038	99.7959	23.5366	0	35.8495	74.8323	33.77	0	36.6007	82.0485	120.89	184.733	111.646	224.583	88.2958
1482	173.082	9.47653								86.511	56.5872	97.9813	80.537	95.0418	132.851	98.3917	89.1781	28.8934	23.8732	34.6274	45.1902	55.2048	108.078	67.892	117.393	127.583	94.6754	61.8729	22.2124	107.875	23.7867	32.3105	77.198	85.6472	78.4985	90.7227	66.5471	146.35	25.6578	319.749	33.4301	573.655	48.856	15.8996	50.6656	87.3833	78.5019	45.3842	60.5127
499	120.066	0.446722								544.327	972.611	248.541	184.79	256.495	367.242	352.554	346.438	146.963	107.305	245.495	348.696	374.034	314.463	223.061	638.252	352.99	485.154	662.372	258.762	142.446	207.048	120.131	100.861	116.37	463.396	476.95	297.401	1785.44	370.142	1469.8	142.123	3228.48	1726.16	592.114	194.523	540.242	298.163	354.019	629.046
546	203.053	0.440681		Hexoses	Monosaccharides	Carbohydrates and carbohydrate conjugates	Organooxygen compounds	Organic oxygen compounds	Organoheterocyclic compounds; Carbohydrates and carbohydrate conjugates; Alcohols and polyols; Ethers; Primary alcohols; Hexoses; Monosaccharides; Secondary alcohols; Oxanes; Polyols; Oxacyclic compounds	1154.85	659.53	194.961	365.508	305.112	409.06	552.691	252.494	178.204	51.1991	152.38	447.762	1390.94	348.592	290.928	338.527	497.99	133.266	213.493	248.334	152.464	127.547	82.509	173.73	133.022	116.655	302.597	177.468	592.109	165.826	947.299	100.543	1971.09	264.659	201.014	121.68	219.844	930.804	203.424	57.8952
620	580.292	10.198		Disaccharides	Disaccharides	Carbohydrates and carbohydrate conjugates	Organooxygen compounds	Organic oxygen compounds	Organoheterocyclic compounds; Carbohydrates and carbohydrate conjugates; Lipids and lipid-like molecules; Alcohols and polyols; Ethers; Organic acids and derivatives; Carboxylic acids and derivatives; Organonitrogen compounds; Primary alcohols; Quaternary ammonium salts; Cholines; Carboxylic acid derivatives; Monocarboxylic acids and derivatives; Carboxylic acid esters; Disaccharides; Acetals; Se…	16.0693	14.1599	34.4502	29.04	0	16.6267	0	39.2515	15.2902	0	0	22.1787	38.1955	0	2.34844	0	54.0637	23.4927	2.94272	1.84273	0	32.5066	15.8401	46.235	33.3486	21.5429	50.3151	13.0468	0	34.7889	21.5176	52.0984	0	5.66791	5.77962	13.1446	10.7134	0	41.5498	75.3571
506	591.459	8.81981		1,2-diacylglycerols	Diacylglycerols	Diradylglycerols	Glycerolipids	Lipids and lipid-like molecules	Lipids and lipid-like molecules; Alcohols and polyols; Glycerolipids; Organic acids and derivatives; Carboxylic acids and derivatives; Primary alcohols; Fatty acid esters; Dicarboxylic acids and derivatives; Carboxylic acid derivatives; Diacylglycerols; Carboxylic acid esters; 1,2-diacylglycerols; Carbonyl compounds; Diradylglycerols; Fatty Acyls; Organic oxides	260.41	154.599	0	97.1882	177.498	443.694	323.902	178.623	332.404	174.257	0	130.527	0	0	0	0	0	246.844	596.163	279.158	430.134	51.9967	335.748	0	105.732	119.2	0	380.123	0	173.945	232.91	557.853	0	95.7851	660.436	364.477	222.384	80.5171	361.121	3.74178
469	265.118	3.72161	phenylacetylglutamine	N-acyl-alpha amino acids	Amino acids and derivatives	Amino acids, peptides, and analogues	Carboxylic acids and derivatives	Organic acids and derivatives	Lipids and lipid-like molecules; Amino acids, peptides, and analogues; Alpha amino acids and derivatives; Organic acids and derivatives; Carboxylic acids and derivatives; Organonitrogen compounds; Fatty amides; Amino acids and derivatives; Carboxylic acid amides; Carboxylic acid derivatives; Monocarboxylic acids and derivatives; N-acyl-alpha amino acids and derivatives; Carboxylic acids; Primary …	42.3258	63.6915	92.9546	82.7	53.9848	27.5316	129.973	86.5151	18.8509	58.31	117.532	64.9615	156.335	0	56.3073	0	39.8374	37.1412	204.942	73.0115	128.259	53.3063	56.8943	144.054	46.1798	41.4232	40.6806	31.4517	0	58.8102	19.0162	30.6399	0	40.554	34.0104	57.1586	16.7321	40.1251	57.019	59.7593
222	167.154	0.021445								186.128	98.7193	95.7005	92.5243	100.13	115.857	209.212	64.8063	496.355	195.886	138.029	74.1046	206.112	131.058	1235.56	263.016	935.157	64.6538	152.602	73.0103	77.1526	141.407	38.6951	132.551	135.166	802.844	73.4734	54.8452	355.745	551.152	84.2293	234.045	861.011	63.9605	97.9368	42.3386	113.546	117.326	175.79	65.0455
133	126.103	8.67529								870.178	624.618	407.176	1307.54	415.469	1273.01	351.03	515.714	1125.77	1258.45	919.098	616.756	1284.92	583.307	1419.45	1089.11	4567.42	501.752	1870.68	340.605	306.624	965.714	387.084	147.178	377.856	3419.31	300.216	792.772	2211.15	535.849	373.586	516.916	2049.39	662.275	542.449	1561.17	459.438	179.308	614.671	279.303
1204	256.11	5.69746	Spectral Match to Hydroxybupropion from NIST14							29.8533	47.4047	20.372	61.7931	26.0494	49.551	28.7357	105.613	53.4885	44.8237	62.5773	106.036	70.1575	0	109.766	0	27.3631	66.2689	44.0964	97.9429	15.8633	33.0899	96.4594	30.2312	78.0274	56.6323	39.3648	28.8951	0	16.029	32.1506	36.475	0	35.9434	21.1646	8.43319	62.1308	31.4494	49.1469	74.7827
436	229.155	0.48011		Alpha amino acids	Amino acids and derivatives	Amino acids, peptides, and analogues	Carboxylic acids and derivatives	Organic acids and derivatives	Organoheterocyclic compounds; Lipids and lipid-like molecules; Amino acids, peptides, and analogues; Alpha amino acids and derivatives; Pyrrolidines; Ethers; Fatty acids and conjugates; Organic acids and derivatives; Carboxylic acids and derivatives; Organonitrogen compounds; Branched fatty acids; Amino acids and derivatives; Quaternary ammonium salts; Carboxylic acid derivatives; Monocarboxylic …	1.01329	1.00238	0	0	0	0	252.514	1.2594	0	0.813335	0	0	0	0	0	0	0	0	0	0	0	2.63124	0	0	1.62055	0	0	0	0	0	0	0	0	0	0	123.723	1.30671	0	0	0
231	161.082	8.72093		Pyrimidines and pyrimidine derivatives		Pyrimidines and pyrimidine derivatives	Diazines	Organoheterocyclic compounds	Organoheterocyclic compounds; Pyrimidines and pyrimidine derivatives; Organonitrogen compounds; Diazines; Azacyclic compounds; Heteroaromatic compounds; Organopnictogen compounds; Organic nitrogen compounds	532.909	195.66	2911.4	718.565	107.512	1207.78	438.656	263.565	292.942	642.618	284.884	990.936	326.749	636.203	311.062	693.486	807.229	343.537	1273.72	419.041	568.401	122.055	346	837.74	257.893	355.556	1119.81	304.889	1765	618.045	294.081	96.3373	994.431	547.602	509.994	327.709	373.296	527.325	421.333	125.894
59	343.285	8.23194		Monoradylglycerols		Monoradylglycerols	Glycerolipids	Lipids and lipid-like molecules	Lipids and lipid-like molecules; Alcohols and polyols; Glycerolipids; Organic acids and derivatives; Carboxylic acids and derivatives; Primary alcohols; Fatty acid esters; Carboxylic acid derivatives; Monocarboxylic acids and derivatives; Carboxylic acid esters; Secondary alcohols; Carbonyl compounds; Polyols; Monoradylglycerols; Fatty Acyls; Organic oxides	204.68	70.3432	413.237	114.473	39.3162	359.504	25.8596	353.882	845.339	31.4836	13.8656	319.178	196.924	48.2296	27.0584	39.5855	775.207	402.458	248.81	40.0406	17.4522	113.978	131.816	143.156	117.399	147.729	367.717	316.595	258.019	317.677	408.287	694.68	459.369	145.926	480.966	234.448	229.395	10.3819	712.701	869.488
704	939.595	8.7759								340.342	156.259	309.213	144.095	32.5305	960.57	12.7985	641.001	782.643	58.0529	6.87857	270.663	283.822	0	23.0739	0	1298.55	786.175	732.966	18.4559	7.0064	203.297	176.721	260.911	298.729	423.982	361.173	425.289	0	633.36	677.36	740.427	0	356.455	915.381	537.693	438.749	5.00382	725.645	1006.22
1214	120.056	9.331								344.151	341.278	1175.09	166.911	223.447	183.658	183.27	206.442	154.203	297.831	159.231	1208.5	124.635	192.252	1621.85	279.885	404.254	190.181	527.955	311.408	218.417	169.954	805.435	161.61	204.544	178.725	430.849	150.759	823.4	305.797	630.339	100.149	911.429	198.446	650.744	367.803	119.878	89.3291	190.245	520.69
110	147.067	9.76866								26.7358	72.4244	135.669	81.955	92.8913	45.244	67.644	95.7261	157.752	76.2392	44.8661	107.058	131.378	230.658	105.431	46.4282	152.115	32.5194	55.6878	131.916	63.8719	88.7319	99.1139	162.822	88.0818	60.0723	60.8586	46.2821	180.02	109.319	657.564	47.9687	687.414	62.4933	148.979	93.2391	73.5008	72.5788	57.1689	252.565
1036	163.075	8.01794								276.385	113.835	560.214	192.17	69.2642	505.203	50.2878	503.24	1133.07	49.4011	21.8147	475.633	309.244	90.7132	42.706	65.602	1022.32	599.737	364.54	63.5006	31.4242	168.975	181.882	202.468	163.98	228.427	494.562	439.563	453.906	431.618	602.201	1034.07	722.622	200.943	674.874	354.209	321.776	19.6063	937.319	1156.39
46	120.056	9.80102								115.105	291	219.65	251.042	182.421	549.285	135.754	262.332	248.382	188.997	409.543	257.674	282.447	497.333	308.75	488.515	361.993	345.114	347.292	199.733	124.299	302.093	1236.5	472.343	287.598	149.029	169.367	245.515	853.751	169.213	261.815	709.298	2468.36	203.804	108.127	329.051	131.291	231.721	187.088	587.162
1421	162.091	9.33509								75.5459	274.213	130.274	33.393	28.0201	258.844	38.7309	94.7391	79.2692	47.5775	195.36	117.453	126.342	408.516	64.7179	167.703	158.996	111.413	217.356	495.814	50.4041	45.1806	76.9744	58.9151	83.0596	95.777	89.378	107.787	330.756	133.804	72.9225	73.8418	423.119	112.3	100.622	43.5963	422.928	207.006	92.0647	44.8777
973	178.109	8.68022								140.142	121.027	174.178	39.9067	153.341	74.2054	78.5598	36.9149	66.1397	41.2527	447.91	72.2777	69.9277	1102.59	85.7578	363.177	140.496	63.5917	89.228	67.6001	64.7796	63.6258	59.4932	189.16	45.2324	78.7001	112.633	55.0409	258.592	90.0433	160.9	113.255	335.919	74.1317	47.4681	55.5656	77.6636	83.4919	127.056	406.84
801	159.067	9.2427								58.4413	82.4783	616.122	82.845	74.3398	208.026	63.7232	82.2506	23.0335	48.4318	184.736	196.023	177.569	127.03	120.549	106.301	109.62	31.4179	107.523	149.866	30.1846	24.9713	74.298	35.213	48.818	61.945	142.793	86.9919	154.543	189.925	407.083	75.5262	396.688	112.07	53.4861	57.7523	119.687	433.873	89.1354	81.5253
214	785.65	8.23648								120.99	62.8222	25.9241	25.4751	77.2622	0	42.166	0	0	86.8536	160.36	236.801	309.504	97.935	70.7001	96.7972	0	0	0	77.3409	151.664	149.427	88.6305	40.9814	79.4698	83.3221	73.851	12.9196	0	55.1083	0	0	0	37.4145	0	0	57.1024	80.2034	2.50844	0
961	512.335	8.10424		Glycerophosphocholines		Glycerophosphocholines	Glycerophospholipids	Lipids and lipid-like molecules	Lipids and lipid-like molecules; Alcohols and polyols; Glycerophospholipids; Organic acids and derivatives; Carboxylic acids and derivatives; Organonitrogen compounds; Fatty acid esters; Organic phosphoric acids and derivatives; Phosphate esters; Quaternary ammonium salts; Cholines; Carboxylic acid derivatives; Monocarboxylic acids and derivatives; Carboxylic acid esters; Phosphocholines; Seconda…	0	10.8038	7.93242	35.2405	0	7.8786	0	127.66	0	24.0458	9.82964	0	37.278	0	63.2218	0	32.616	0	0	0	19.4579	0	10.6018	23.1039	24.9623	0	15.9985	8.39819	0	0	4.0124	0	5.01669	20.4311	0	0	29.7219	0	20.0402	0
15	294.227	8.29527		Fatty acid esters		Fatty acid esters	Fatty Acyls	Lipids and lipid-like molecules	Lipids and lipid-like molecules; Alcohols and polyols; Ethers; Organic acids and derivatives; Carboxylic acids and derivatives; Primary alcohols; Fatty acid esters; Carboxylic acid derivatives; Monocarboxylic acids and derivatives; Dialkyl ethers; Carboxylic acid esters; Secondary alcohols; Carbonyl compounds; Fatty Acyls; Organic oxides	1246.99	255.587	2023.69	474.553	746.03	2001.68	1175.65	458.708	392.939	233.582	4476.24	2299.88	1056.83	0	451.421	0	2229.59	1459.08	2823.68	689.488	1694.34	327.056	1147.79	2796.42	1291.24	490.318	342.297	2719.98	0	2714.3	277.098	3406.91	0	3934.34	499.381	1537.66	817.775	451.498	526.895	3792.15
1043	195.113	1.76625								397.528	78.8901	182.628	1214.28	2721.25	6036.52	6417.27	4440.31	744.513	659.717	1467.96	4162.1	1800.91	0	1544.33	0	521.412	22.7224	604.599	1035.51	872.324	442.164	1851.49	8393.17	1078.68	777.857	2820.12	616.666	0	300.417	19.5272	330.913	0	1561.92	3.0689	577.795	1285.15	683.201	103.75	9670.86
1310	784.582	8.63377	Spectral Match to Arachidonoylthio-PC from NIST14							891.121	2884.29	5546.7	3564.59	367.467	0	3115.28	998.202	5.77927	3114.39	3458.53	3242.03	5864.52	0	4884.63	1860.84	113.538	0	219.358	938.35	3501.04	7819.58	5188.07	215.05	5598.04	4145.13	14107.4	1772.17	0	2418.33	1259.95	0	0	3288.19	0	0	0	1052.28	3187.32	0
50	828.55	9.96452		Glycerophospholipids			Glycerophospholipids	Lipids and lipid-like molecules	Lipids and lipid-like molecules; Glycerophospholipids; Organic acids and derivatives; Carboxylic acids and derivatives; Fatty acid esters; Dicarboxylic acids and derivatives; Organic phosphoric acids and derivatives; Phosphate esters; Carboxylic acid derivatives; Carboxylic acid esters; Carbonyl compounds; Alkyl phosphates; Dialkyl phosphates; Fatty Acyls; Organic oxides	134.309	38.3075	16.4571	243.575	81.9006	0	147.107	129.001	16.6913	24.0582	18.1366	75.6401	45.4334	237.115	160.144	183.496	26.0573	0	0	129.366	61.319	41.253	42.7231	459.725	94.0876	38.1082	20.6064	18.3546	0	73.9143	0	0	0	9.31831	0	0	9.26942	62.0783	0	0
177	141.983	8.07274								53.315	93.8774	47.1978	44.0987	100.816	326.226	131.61	92.666	197.468	90.0154	47.9191	65.0744	115.277	208.461	37.2115	411.118	290.749	185.821	53.3544	118.449	53.2546	56.8428	81.5774	117.555	52.0246	81.0958	96.996	38.8875	2723.04	101.258	69.9522	56.0726	1253.82	41.3181	158.397	106.871	194.109	83.048	93.1693	94.514
1490	193.108	9.95104								73.5184	173.363	65.9673	137.183	64.8395	89.1951	155.016	104.688	49.858	146.254	218.444	67.06	194.158	154.984	97.6119	1318.14	615.559	145.793	300.882	48.8396	67.9369	108.43	61.6729	35.8424	86.8385	153.02	40.7824	146.465	219.315	115.874	59.3554	158.382	359.627	78.3874	103.439	33.8216	72.0351	90.8457	114.347	42.3534
332	734.468	7.53673	ERYTHROMYCIN	Macrolides and analogues			Macrolides and analogues	Phenylpropanoids and polyketides	Organoheterocyclic compounds; Carbohydrates and carbohydrate conjugates; Lactones; Alcohols and polyols; Macrolides and analogues; Ethers; Phenylpropanoids and polyketides; Organic acids and derivatives; Carboxylic acids and derivatives; Carboxylic acid derivatives; Monocarboxylic acids and derivatives; Dialkyl ethers; Carboxylic acid esters; Acetals; Secondary alcohols; Tertiary alcohols; Carbon…	505.785	28.1065	260.766	174.995	453.034	0	269.557	20.9853	0	864.255	32.1193	46.2757	63.8548	2093.17	109.207	379.525	0	0	476.539	172.949	360.739	240.588	1516.48	6.13616	33.0528	314.105	1629.84	124.7	0	230.913	243.245	0	0	99.1678	0	0	4.28903	113.493	794.128	0
162	167.129	8.68073		Azacyclic compounds			Azacyclic compounds	Organoheterocyclic compounds	Organoheterocyclic compounds; Organonitrogen compounds; Amines; Azacyclic compounds; Organopnictogen compounds; Organic nitrogen compounds	141.192	359.513	213.599	61.2957	173.336	195.2	1043.9	287.229	130.523	106.692	206.112	260.901	383.209	176.445	189.758	178.196	164.684	61.338	275.498	69.0991	55.4159	97.2762	193.196	331.684	18.3156	1113.57	1009.17	124.662	713.557	662.473	196.306	261.68	377.087	101.342	28.5495	168.64	160.177	163.634	105.608	147.209
31	705.583	8.2029		Phosphocholines	Cholines	Quaternary ammonium salts	Organonitrogen compounds	Organic nitrogen compounds	Organoheterocyclic compounds; Imidazoles; Alcohols and polyols; Organic acids and derivatives; Organonitrogen compounds; Organic phosphoric acids and derivatives; Phosphate esters; Azoles; Quaternary ammonium salts; Cholines; Phosphocholines; Secondary alcohols; Imidazopyrimidines; Substituted imidazoles; N-substituted imidazoles; Amines; Alkyl phosphates; Dialkyl phosphates; Organic zwitterions;…	5002.03	2463.76	6146.52	8736.54	5470.76	8842.9	197.706	5424.44	11.8201	3417.41	5548.13	4573.3	2166.83	11329.5	3621.64	12766.4	213.564	4.60231	15.1899	56.7194	5700.46	3152.99	583.955	2680.77	4831.55	2207.37	5907.25	929.112	18.2742	149.767	19.4797	9.9583	0	3320.18	1431.02	0	1647.77	533.15	27.6182	0
201	139.988	9.02942								71.035	373.489	97.0536	163.571	173.395	227.203	203.71	205.761	178.521	126.023	230.73	167.312	204.353	164.898	226.607	470.902	320.857	124.271	158.829	216.556	81.1324	64.1065	152.837	143.349	141.705	98.3514	107.786	117.349	1290.74	132.268	101.716	208.016	2088.01	77.7019	840.24	127.846	166.518	174.44	171.308	210.949
1022	152.118	9.70115								129.427	28.2754	97.3681	26.0167	90.762	219.192	95.0594	114.899	55.082	107.282	69.5844	196.24	73.3803	155.604	47.8739	149.267	166.055	290.424	196.912	53.7564	67.7328	76.6939	46.6595	216.692	80.5291	50.6083	123.274	71.2422	210.299	128.092	200.119	110.035	623.707	107.772	23.7367	59.6396	153.533	58.9031	65.3682	402.176
596	454.293	8.03074	Spectral Match to 1-Palmitoyl-2-hydroxy-sn-glycero-3-phosphoethanolamine from NIST14	Amino acids and derivatives	Amino acids and derivatives	Amino acids, peptides, and analogues	Carboxylic acids and derivatives	Organic acids and derivatives	Lipids and lipid-like molecules; Amino acids, peptides, and analogues; Alcohols and polyols; Glycerophospholipids; Organic acids and derivatives; Carboxylic acids and derivatives; Organonitrogen compounds; Fatty acid esters; Amino acids and derivatives; Organic phosphoric acids and derivatives; Phosphate esters; Monoalkylamines; Carboxylic acid derivatives; Monocarboxylic acids and derivatives; C…	240.522	42.8019	292.758	94.6492	276.308	419.021	711.068	1175.24	412.363	66.497	150.93	347.623	159.763	0	934.375	0	155.243	101.003	247.343	49.741	20.8993	239.438	337.819	96.5123	418.6	78.5397	42.2762	214.184	0	220.551	38.1845	211.173	0	93.174	86.2127	337.052	57.9012	172.338	141.008	48.7022
68	769.597	8.26901								315.553	137.02	268.778	26.4231	159.689	12.5595	137.104	31.4176	28.1265	140.907	93.5974	45.1724	113.322	184.615	260.752	222.359	45.5815	0	24.001	74.8732	76.2465	110.813	188.102	0	161.169	437.491	55.1206	28.4221	0	42.2047	14.1589	0	0	68.4265	0	0	186.201	240.518	6.64033	0
833	1343.93	8.73759								50.7574	51.6594	3.60443	55.3336	90.9845	0	118.806	0	161.238	0	2.80993	0	9.69406	52.6992	19.6469	71.5357	74.6705	89.5788	111.595	64.063	4.51518	12.8191	69.0802	15.5622	11.3495	161.373	15.6369	45.6413	105.132	29.3707	60.9589	0	112.156	0	97.7963	70.402	54.8405	34.6812	0	112.361
1353	330.127	6.79559								53.0712	42.0647	98.865	141.214	47.0556	3.78089	7.14622	140.77	0	0	157.288	172.974	92.3607	63.4955	13.1021	141.506	0	0	186.742	80.3194	16.3632	50.9301	0	191.491	42.8785	88.2177	37.6282	0	11.8408	0	3.71723	0	1582.55	13.0175	0	123.227	5.92025	0	16.5122	2.21147
275	277.201	8.29517		Fatty Acyls			Fatty Acyls	Lipids and lipid-like molecules	Lipids and lipid-like molecules; Alcohols and polyols; Ethers; Organic acids and derivatives; Carboxylic acids and derivatives; Carboxylic acid derivatives; Monocarboxylic acids and derivatives; Dialkyl ethers; Carboxylic acid esters; Carbonyl compounds; Fatty Acyls; Organic oxides	18.9379	20.6743	0	87.0774	75.534	96.6047	7.74852	22.2259	9.68151	120.419	0	0	0	0	0	0	0	107.158	54.068	158.163	103.265	129.64	37.0355	0	47.9723	95.0327	0	31.7223	0	109.763	51.2094	45.3634	0	152.575	295.494	244.2	97.2265	132.288	30.1803	0
1298	1354.37	9.39282								1.12443	0	0	21.3849	19.1921	0	6.17785	2.75291	1.70121	0	0	110.648	0	0	5.98468	0	2.01501	0.809573	71.5056	0	0	0	0	72.5755	0	3.72967	1.68246	30.615	0	0	44.0085	1.28328	0	0	0	0	404.431	0	95.6054	0
761	344.137	5.83508								100.26	20.2229	170.125	31.8632	73.5805	179.336	87.9187	35.6065	35.6564	28.2324	366.827	275.619	108.704	0	34.0362	0	225.523	162.632	295.252	69.4763	164.273	39.6052	117.501	172.438	141.642	30.1191	34.9051	205.368	0	124.173	24.0703	223.672	0	328.971	60.5478	94.6523	51.9653	39.5613	41.1983	243.014
726	402.233	5.37335								131.001	68.8582	99.0766	269.48	131.846	163.605	36.2244	22.9196	0	28.7174	32.5123	125.622	80.4343	204.753	94.398	275.766	0	19.7577	0	56.5223	112.118	67.3287	8.39089	121.159	7.81705	42.8689	41.4236	4.99016	0	98.0791	3.24929	0	0	14.3489	58.6701	0	171.665	3.32933	2.09773	0
681	114.103	8.68952								88.4501	73.6324	75.2291	75.963	84.8584	32.6971	101.495	100.125	118.182	36.791	157.096	124.074	76.7852	116.216	153.86	46.0856	223.551	117.726	67.5845	41.1265	56.6507	83.966	79.4705	193.717	92.3357	128.386	126.501	84.4461	198.173	93.3037	36.1725	551.892	287.185	60.3007	24.1395	115.683	112.646	172.383	70.0672	171.233
1335	226.951	9.10264								588.464	215.991	123.223	712.884	263.029	760.243	342.301	1105.18	526.41	308.346	96.835	311.083	919.355	651.311	202.385	568.845	462.443	310.679	246.05	801.793	233.401	782.086	50.8803	372.609	785.46	750.326	940.686	492.244	4084.96	463.68	692.408	664.571	660.865	68.0049	665.019	169.363	83.8483	148.844	1035.84	163.684
933	802.534	9.96759		Dicarboxylic acids and derivatives		Dicarboxylic acids and derivatives	Carboxylic acids and derivatives	Organic acids and derivatives	Lipids and lipid-like molecules; Alcohols and polyols; Organic acids and derivatives; Carboxylic acids and derivatives; Organohalogen compounds; Organonitrogen compounds; Dicarboxylic acids and derivatives; Quaternary ammonium salts; Alkyl chlorides; Carboxylic acid derivatives; Carboxylic acids; Carboxylic acid esters; Organochlorides; Secondary alcohols; Carbonyl compounds; Amines; Alkyl halide…	111.656	82.0948	115.4	9.36113	82.6782	0	210.208	1.41058	0	100.909	121.529	31.2122	139.477	65.7657	178.202	147.874	0	0	72.5405	117.518	14.8341	92.3252	126.03	215.971	107.469	120.876	74.2666	46.7367	0	38.2633	5.76828	0	0	17.0469	0	0	172.915	21.0121	0	0
289	179.129	9.40049								66.0078	34.4385	45.1157	507.161	147.339	50.7812	97.6856	112.62	16.9433	129.906	93.7274	40.1179	148.095	98.3366	38.3878	86.324	43.7754	35.9103	279.687	45.9328	154.623	70.5772	57.9629	79.2913	54.5396	145.662	35.8801	57.4779	178.238	104.375	70.9245	81.7581	199.922	27.0498	402.567	23.9374	95.0292	13.4523	83.1252	34.3801
311	176.972	0.0172461		Organic phosphonic acids		Organic phosphonic acids	Organic phosphonic acids and derivatives	Organic acids and derivatives	Organic acids and derivatives; Organophosphorus compounds; Organic phosphonic acids and derivatives; Organic phosphonic acids; Organic oxides; Organopnictogen compounds	637.293	196.397	657.358	177.634	793.693	2154.33	554.78	279.833	317.088	410.355	493.022	186.787	388.786	598.222	478.209	1163.48	558.629	208.231	443.385	95.8701	251.75	282.746	469.424	223.655	301.58	244.565	260.56	440.246	850.119	290.214	190.378	322.072	759.83	298.098	194.562	614.266	302.254	468.242	167.786	223.974
23	675.543	8.2074	Sphingomyelin (18:1/14:0)	Sphingolipids			Sphingolipids	Lipids and lipid-like molecules	Alcohols and polyols; Sphingolipids; Organic acids and derivatives; Organonitrogen compounds; Organic phosphoric acids and derivatives; Phosphate esters; Quaternary ammonium salts; Cholines; Phosphocholines; Secondary alcohols; Carboximidic acids and derivatives; Amines; Alkyl phosphates; Dialkyl phosphates; Organic zwitterions; Organic 1,3-dipolar compounds; Propargyl-type 1,3-dipolar organic co…	382.666	227.394	350.764	584.236	50.391	12.7998	66.6212	429.129	0	14.6183	658.18	601.23	380.499	1080.83	176.614	1244.62	0	0	750.216	325.351	273.157	49.9614	6.72322	739.606	316.429	436.168	241.693	20.4176	49.6612	0	4.75039	0	3688.66	121.793	0	305.662	12.9723	5.6219	92.7455	0
341	147.067	8.75032								626.783	334.583	726.344	72.462	173.672	625.039	111.988	47.3348	27.6554	122.132	147.532	93.2888	272.292	113.702	118.315	1930.8	251.647	145.655	275.78	51.8338	35.0492	65.9097	83.694	160.666	36.9795	85.0814	233.724	108.588	445.655	35.2873	477.338	24.1458	275.403	86.5829	135.215	109.194	80.945	459.013	95.0978	29.3471
165	418.748	10.0203								98.8535	18.9363	43.0664	108.437	40.8061	374.813	73.4504	258.448	304.492	44.1259	43.8626	214.595	57.3007	0	66.605	0	381.084	314.175	213.455	52.2542	47.0896	29.866	49.3992	101.21	32.4411	93.1526	102.811	141.65	7.56736	25.6457	197.426	226.066	0	35.1085	278.172	362.257	124.129	31.3211	215.265	468.67
1231	200.996	10.1414								485.518	175.684	225.553	433.889	81.0115	692.778	213.539	171.323	40.8102	194.795	106.475	618.043	188.875	147.134	817.005	365.866	88.8407	104.145	88.3315	148.621	214.13	387.984	406.704	389.772	68.3491	174.553	100.341	81.8074	2013.67	156.815	382.981	651.822	315.672	419.9	171.357	119.02	227.431	57.037	459.152	195.277
1092	744.552	9.99519								122.542	84.1573	0	929.953	17.1996	2.32501	112.089	1440.51	9.10556	0	0	713.665	139.904	576.858	88.3043	265.858	14.0312	0	31.2618	148.098	69.614	581.55	9.45592	270.559	687.618	717.511	0	55.2322	3.93097	17.2333	34.2084	3.75292	0	34.8081	0	0	118.26	36.5979	7.58357	0
613	310.162	10.0957		Azoles			Azoles	Organoheterocyclic compounds	Organoheterocyclic compounds; Alcohols and polyols; Organic acids and derivatives; Carboxylic acids and derivatives; Organonitrogen compounds; Primary alcohols; Azoles; Amines; Organic oxides; Azacyclic compounds; Heteroaromatic compounds; Organopnictogen compounds; Organic nitrogen compounds	170.386	82.9614	117.205	85.4168	236.261	254.468	250.844	53.8932	59.5854	67.7938	998.106	731.115	165.26	0	26.9469	0	359.243	230.31	471.231	99.0165	435.001	73.5751	247.583	616.49	391.785	22.1613	33.6153	306.971	0	411.188	35.4277	254.273	0	267.434	76.3775	301.078	91.7412	42.0738	188.922	429.713
781	328.16	4.39384								116.782	22.8595	190.623	44.659	64.1798	166.334	104.785	46.5106	34.1137	29.2078	366.385	206.896	109.03	0	38.6046	0	187.205	136.02	248.123	54.1782	172.22	33.8787	122.303	216.931	179.317	38.2444	31.7335	157.948	0	182.116	25.3003	199.105	0	361.795	41.9218	98.8031	64.2498	12.6336	41.9695	266.438
95	352.291	9.99623		N-acyl amines	N-acyl amines	Fatty amides	Fatty Acyls	Lipids and lipid-like molecules	Organoheterocyclic compounds; Lipids and lipid-like molecules; Alcohols and polyols; Organic acids and derivatives; Carboxylic acids and derivatives; Organonitrogen compounds; Primary alcohols; Fatty amides; Azoles; Carboxylic acid amides; Carboxylic acid derivatives; N-acyl amines; Aminopyrimidines and derivatives; Secondary alcohols; Secondary carboxylic acid amides; Carbonyl compounds; Amines;…	106.931	28.0096	52.7083	92.2239	55.9886	305.289	7.49076	22.8152	0	19.6192	21.8521	81.5297	127.775	95.0489	27.8563	73.044	3.99616	0	0	0	35.6069	17.2375	7.99088	43.7158	37.7544	86.2196	103.086	19.7342	17.3429	0	0	0	0	20.7397	14.0921	0	92.5052	9.17813	0	0
629	781.956	10.1424								1777.04	1948.91	1058.86	593.005	1728.8	107.221	1440.19	573.443	178.453	416.964	593.962	2378.26	807.638	994.549	1047.54	6799.04	1647.55	25.9139	264.532	438.467	1820.4	2198.92	2385.78	720.533	1022.8	354.801	2550.45	768.223	0	1952.4	52.3442	18.3789	0	973.454	0	0	255.528	1870.18	23.5508	0
921	548.37	8.29746		Glycerophosphocholines		Glycerophosphocholines	Glycerophospholipids	Lipids and lipid-like molecules	Lipids and lipid-like molecules; Alcohols and polyols; Glycerophospholipids; Organic acids and derivatives; Carboxylic acids and derivatives; Fatty acid esters; Organic phosphoric acids and derivatives; Phosphate esters; Cholines; Carboxylic acid derivatives; Monocarboxylic acids and derivatives; Carboxylic acid esters; Phosphocholines; Secondary alcohols; Carbonyl compounds; Glycerophosphocholin…	35.9916	23.2817	0	178.217	0	129.778	0	79.7177	269.361	0	98.8969	332.802	122.854	0	5.94086	0	0	137.959	121.457	442.61	17.7581	11.5082	0	139.906	41.8042	11.5023	0	8.31195	0	35.6241	9.88547	70.4313	0	46.2204	70.251	0	47.6622	99.5073	0	0
1411	528.426	8.46166								31.3053	80.9198	21.9203	38.8077	30.1105	64.547	54.9404	61.3043	42.0543	48.4972	38.2151	64.0036	28.6544	0	38.3946	0	98.6195	100.052	66.1425	46.8367	42.6839	42.3586	44.5189	48.6191	117.077	21.0877	48.3425	43.9849	0	39.0092	48.2629	36.5606	0	60.9868	27.2293	54.5607	53.7611	42.3671	41.3425	104.104
273	780.551	8.85097		Phosphatidylcholines	Phosphatidylcholines	Glycerophosphocholines	Glycerophospholipids	Lipids and lipid-like molecules	Lipids and lipid-like molecules; Glycerophospholipids; Organic acids and derivatives; Carboxylic acids and derivatives; Organonitrogen compounds; Fatty acid esters; Dicarboxylic acids and derivatives; Organic phosphoric acids and derivatives; Phosphate esters; Quaternary ammonium salts; Cholines; Carboxylic acid derivatives; Carboxylic acid esters; Phosphocholines; Phosphatidylcholines; Carbonyl …	66.1865	55.0074	105.623	96.6602	162.948	13.2719	65.0176	184.218	84.2993	94.7486	30.0589	80.5388	48.183	67.2672	73.3414	21.4614	292.604	5.61582	126.031	139.918	6.54313	29.464	81.9915	230.741	54.2967	25.9062	154.44	201.043	0	47.7076	167.238	6.07961	0	8.70468	0	0	7.38583	91.0468	109.274	0
148	406.748	10.0249								131.808	132.665	166.905	22.5444	51.4328	0	608.957	0	0	72.9245	585.441	22.3294	87.2721	172.966	61.804	778.719	0	0	49.4686	172.507	76.4225	102.453	118.728	70.9654	228.367	482.201	44.4343	0	0	83.2476	0	0	0	165.546	0	0	26.573	159.777	0	0
602	276.652	10.1881								40.7706	15.3499	55.5117	40.3648	20.929	64.4283	31.8562	32.3951	21.4065	21.0353	88.5364	60.2062	32.7821	0	19.9443	0	81.2521	48.2496	76.3815	31.8842	46.5659	26.1655	37.2214	53.4312	37.1622	39.5368	33.5349	70.5256	0	109.934	22.1199	71.7423	0	112.391	24.5193	54.4144	57.8935	28.8938	12.8334	93.4581
1217	177.114	9.37907								95.0425	71.4884	130.083	31.1314	36.8243	143.727	50.5853	103.709	29.9238	38.199	67.4736	35.7383	43.3456	195.03	77.6946	273.022	802.208	84.0072	97.5522	68.0035	44.0082	27.1064	38.2753	117.811	77.2457	27.0621	72.397	71.2631	778.64	42.3558	33.6019	146.272	828.51	47.9892	155.378	148.593	96.7899	81.8683	108.326	238.862
709	593.476	8.78187								0	0	0	14.0231	0	78.4842	17.0172	91.8712	38.523	5.91845	0	0	0	0	0	0	0	112.913	27.1268	6.59358	13.0783	6.75937	0	0	0	0	0	39.352	0	9.61499	10.6358	111.444	4.00438	0	205.121	122.259	7.09998	7.2419	77.2836	0
1345	154.123	6.68294								31.9908	43.1572	125.19	35.3356	2.24495	86.4798	0	57.8466	91.0488	6.46227	0	80.4237	74.5288	0	2.16561	0	58.437	42.5615	50.6088	1.13425	0	39.7551	44.609	47.7159	66.9123	68.2875	101.273	51.9678	0	53.5014	40.1632	78.8261	0	91.9144	68.4568	36.1838	45.743	0	76.0609	119.247
1320	1352.37	9.72849								0.727755	0	0	46.773	23.9258	0	18.4957	0.980827	0	0	0	24.3248	0	0	3.07209	0	2.45963	0	279.917	0	0	0	0	93.2797	0	2.44828	0	165.297	0	0	72.3816	0	0	0	0	0	97.927	0	138.968	0
1221	132.081	1.9264								2659.95	4775.59	3083.77	3134.61	2248.33	4620.09	6884.82	5377.53	8879.12	3094.57	5719.08	3721.61	7248.43	0	9414.75	0	2084.88	6563.63	2703.47	6221.41	2765.16	3399.97	3348	1472.52	5332.81	3025.4	2549.54	2887.58	0	4873.22	576.736	3117.91	0	3940.42	1888.24	5975.99	1153.4	1995.7	3047.71	7036.31
131	128.118	9.77069		Azacyclic compounds			Azacyclic compounds	Organoheterocyclic compounds	Organoheterocyclic compounds; Organonitrogen compounds; Amines; Secondary amines; Azacyclic compounds; Organopnictogen compounds; Organic nitrogen compounds	635.435	1482.43	317.8	237.686	388.8	875.552	511.591	1922.56	350.47	2721.92	654.94	313.008	261.835	2137.74	726.989	786.478	371.744	851.746	598.582	439.445	304.356	261.722	153.158	432.817	453.401	423.056	1422.11	883.979	1120.16	584.008	827.939	468.46	3131.7	225.001	646.926	704.853	474.489	426.274	1059.79	1854.38
1035	135.102	1.17719								213.165	477.15	236.96	321.122	356.025	866.146	212.06	286.729	228.843	1534.16	288.537	276.138	780.326	1042.6	546.05	317.148	521.483	453.603	606.655	994.005	645.265	372.932	380.142	1005.78	309.841	670.624	787.603	207.17	976.653	717.324	299.443	482.276	4627.58	292.029	600.256	523.019	282.726	413.358	713.09	490.768
94	806.059	9.96081								25.1238	27.0054	1.84372	308.389	2.46048	0	48.8813	0	0	67.8412	51.1801	342.465	61.0842	6.78454	107.057	56.0579	0	0	0	1.02908	87.2936	71.198	27.9789	4.41452	108.555	56.9604	65.4039	0	0	4.65072	0	0	0	39.5645	0	0	0	15.9995	7.46376	0
408	158.962	0.40011		Organic phosphoric acids and derivatives			Organic phosphoric acids and derivatives	Organic acids and derivatives	Organic acids and derivatives; Organic phosphoric acids and derivatives; Organic oxides; Organopnictogen compounds	165.248	1441.59	222.393	141.501	1290.94	124.571	212.011	241.894	90.043	178.062	189.997	172.739	234.23	726.86	236.102	700.874	1183.77	204.855	180.294	142.397	196.763	175.833	612.764	298.928	165.183	125.673	156.629	111.842	779.388	182.69	222.963	1185.96	911.047	1016.91	150.829	1141.56	650.121	767.148	172.348	1665.23
705	194.118	2.02853								104.533	433.009	385.818	177.585	92.9123	153.768	55.9962	210.853	445.566	66.1374	126.669	257.73	105.288	930.047	153.017	321.182	525.792	124.862	275.685	408.101	161.115	80.414	223.15	419.317	257.176	381.299	291.922	17.4849	558.864	170.027	352.51	404.204	237.277	43.4477	80.604	171.649	144.655	173.953	361.427	493.204
266	805.052	9.96079								120.668	199.966	939.996	1920.83	63.3278	0	399.253	589.6	68.2518	853.21	143.91	2432.85	880.334	1313.37	934.768	2049.78	218.153	27.6653	113.361	86.0364	63.2059	732.735	376.902	241.937	647.131	219.688	2310.54	41.3968	5.03922	509.804	84.3119	123.742	0	137.167	6.99086	0	25.0212	315.577	1664.48	0
359	202.109	8.72424		Pyrimidines and pyrimidine derivatives		Pyrimidines and pyrimidine derivatives	Diazines	Organoheterocyclic compounds	Organoheterocyclic compounds; Pyrimidines and pyrimidine derivatives; Organonitrogen compounds; Diazines; Azacyclic compounds; Heteroaromatic compounds; Organopnictogen compounds; Organic nitrogen compounds	78.0869	285.44	289.115	170.187	152.023	102.192	73.3046	141.516	168.472	147.87	188.168	129.248	372.565	172.965	244.92	520.163	245.214	227.528	258.78	139.985	132.804	50.115	266.109	115.464	150.205	270.367	193.553	44.8997	346.487	119.39	1245.63	386.433	1018.7	210.207	63.7582	213.56	84.1736	144.717	143.783	98.1989
9	703.574	10.0091		Sphingolipids			Sphingolipids	Lipids and lipid-like molecules	Lipids and lipid-like molecules; Alcohols and polyols; Sphingolipids; Organic acids and derivatives; Organonitrogen compounds; Organic phosphoric acids and derivatives; Phosphate esters; Quaternary ammonium salts; Cholines; Phosphocholines; Secondary alcohols; Carboximidic acids and derivatives; Amines; Carboximidic acids; Alkyl phosphates; Dialkyl phosphates; Organic zwitterions; Organic 1,3-dip…	5300.11	5511.45	6028.25	5941.85	10474	20257.4	1409.36	9566.25	182.378	3416.79	3817.89	3485.49	7021.64	6181.75	6809.15	3801.14	485.759	226.865	119.978	1881.34	2303.54	3523.48	3904.81	4134.03	4193.64	5142.68	4182.84	5325.07	0	1971.35	91.1187	30.0484	9.15678	2768.34	5617.24	0	3754.32	1082.51	388.193	0
292	181.145	9.65059								60.7836	33.6855	131.961	29.7996	0	74.3169	0	89.6751	83.3787	7.74264	0	73.7224	67.4807	0	1.34858	0	91.0684	73.6842	52.9423	0.791616	0	57.149	36.6185	42.8327	60.5187	63.4511	104.816	46.3673	0	87.8011	60.2882	82.169	0	80.7551	63.1655	33.7348	42.7391	0	71.8763	115.649
1237	167.085	8.15655								31.2553	7.66332	181.762	226.622	47.1095	50.3362	133.746	68.5034	22.2574	7.6351	27.8975	79.2538	183.816	0	140.386	0	63.5619	0	38.9343	52.0867	69.2652	58.1869	32.6253	110.613	54.7381	91.2412	36.5157	103.919	0	38.3432	15.1948	36.7807	0	59.064	0	42.1403	74.7249	29.3894	62.7	13.6581
798	154.084	0.647922								50.4866	89.1507	47.0607	58.8217	60.9803	9.23137	52.5072	88.2989	70.9215	83.5515	95.4464	0	74.7672	309.04	53.8066	302.418	99.1908	54.9297	7.19025	86.4712	94.5482	57.1053	85.5963	64.7563	65.1525	47.7397	64.4015	43.9234	1146.35	86.4095	45.4041	64.7892	434.013	38.1979	6.50114	38.3162	13.4279	54.0311	56.3787	51.9977
1502	624.295	8.04294								202.621	0	0	34.4383	55.1097	107.221	90.4112	159.727	0	0	140.178	54.7905	170.458	0	0	0	0	131.667	201.035	169.181	80.5665	66.9018	0	193.092	157.571	0	0	0	0	115.716	0	0	0	100.972	176.832	0	202.948	0	0	0
487	218.139	0.722	Spectral Match to Propionylcarnitine from NIST14	Fatty acid esters		Fatty acid esters	Fatty Acyls	Lipids and lipid-like molecules	Lipids and lipid-like molecules; Organic acids and derivatives; Carboxylic acids and derivatives; Organonitrogen compounds; Fatty acid esters; Dicarboxylic acids and derivatives; Quaternary ammonium salts; Carboxylic acid derivatives; Carboxylic acid salts; Carboxylic acids; Carboxylic acid esters; Carbonyl compounds; Amines; Organic salts; Fatty Acyls; Organic oxides; Tetraalkylammonium salts; O…	36.0661	35.4883	60.381	28.622	0	79.2854	0	87.3128	85.1516	4.00853	0	68.8673	38.2141	0	0	0	104.961	67.8608	43.1922	0	0	25.7589	36.2833	36.224	54.7629	26.6282	83.751	42.9525	0	45.8309	51.2059	73.2758	0	79.6167	63.5856	33.8996	41.0316	0	70.0012	89.5439
974	526.377	8.09897								47.1729	36.1666	34.8526	54.9795	32.965	99.0479	43.1449	214.972	27.2622	44.2452	28.2579	2.23898	48.6702	0	151.539	0	119.05	125.15	84.2438	39.4616	66.6888	49.1052	34.1192	44.9242	33.9834	50.3357	48.6234	65.2168	4.8948	34.8518	71.6485	69.2361	29.5012	33.4086	51.8049	57.9591	134.785	36.8398	99.4044	79.9897
433	310.31	9.07933		Fatty amides		Fatty amides	Fatty Acyls	Lipids and lipid-like molecules	Lipids and lipid-like molecules; Organic acids and derivatives; Carboxylic acids and derivatives; Organonitrogen compounds; Fatty amides; Carboxylic acid amides; Carboxylic acid derivatives; Carbonyl compounds; Fatty Acyls; Organic oxides; Organopnictogen compounds; Organic nitrogen compounds	90.4408	72.0145	264.603	52.0066	62.2104	67.4459	43.591	52.0808	145.723	56.9473	122.177	48.4629	75.5526	0	70.9077	0	92.2318	113.137	226.034	77.2729	283.878	115.692	131.763	101.63	67.233	48.371	120.506	89.2994	0	100.683	64.0393	65.4038	0	114.331	44.6464	145.852	85.9877	62.5051	84.1482	181.155
225	111.092	0.0217095								889.035	1148.74	398.131	895.747	752.328	1122.8	884.337	459.33	700.729	226.674	393.639	370.216	467.808	702.448	933.06	1114.25	4342.51	910.165	582.947	145.655	299.86	517.128	634.954	174.668	289.155	251.64	720.187	441.599	1355.66	221.679	2547.1	597.696	4343.38	564.367	806.871	1061.42	441.457	788.15	359.734	497.398
1537	217.119	9.94486								284.044	1330.08	1889.4	547.87	737.384	924.466	528.404	2364.52	218.196	1033.29	1616.37	554.618	1073.89	0	1159.61	0	1096.59	1225.42	2393.24	313.8	855.876	651.919	1755.17	2226.36	1097.96	670.263	2437.15	729.294	0	2372.06	991.465	2219.24	0	1070.16	1946.2	1159.25	1804.61	1119.03	986.488	1566.54
662	1301.9	8.16272		Phosphocholines	Cholines	Quaternary ammonium salts	Organonitrogen compounds	Organic nitrogen compounds	Lipids and lipid-like molecules; Alcohols and polyols; Glycerophospholipids; Organic acids and derivatives; Carboxylic acids and derivatives; Organonitrogen compounds; Organic phosphoric acids and derivatives; Phosphate esters; Quaternary ammonium salts; Cholines; Carboxylic acid derivatives; Carboxylic acid esters; Phosphocholines; Secondary alcohols; Benzene and substituted derivatives; Benzeno…	89.7159	38.3968	4.54675	0	46.284	0	74.206	0	0	9.06407	45.4592	4.64433	73.0396	0	5.40919	0	0	0	22.8826	16.9583	79.5633	19.7105	0	88.9822	49.1116	36.3686	0	0	0	26.1267	0	0	0	29.0692	0	0	11.4149	16.2634	0	0
913	144.102	1.06548								19976.5	3454.23	834.199	8526.65	196.436	2411.66	320.335	3026.86	9267.42	15202.6	5496.73	755.392	2543.49	2.02291	2473.84	0	15902.1	1583.36	1958.87	8522.01	9039.34	2802.75	6930.92	1254.93	903.37	9907.62	30027.6	7157.89	0	4715.94	467.376	1422.74	0	913.691	200.012	1218.5	23840.5	13646.9	2091.57	7063.19
615	482.36	10.0354	Spectral Match to 1-Hexadecyl-sn-glycero-3-phosphocholine from NIST14	Glycerophosphocholines		Glycerophosphocholines	Glycerophospholipids	Lipids and lipid-like molecules	Lipids and lipid-like molecules; Alcohols and polyols; Glycerolipids; Ethers; Glycerophospholipids; Organic acids and derivatives; Organonitrogen compounds; Organic phosphoric acids and derivatives; Phosphate esters; Quaternary ammonium salts; Cholines; Dialkyl ethers; Phosphocholines; Secondary alcohols; Glycerophosphocholines; Glycerol ethers; Amines; Alkyl phosphates; Dialkyl phosphates; Organ…	38.575	31.074	0	18.4964	24.4272	84.8773	300.948	198.246	97.5362	0	0	100.758	0	0	0	0	0	75.2073	69.0222	0	61.8575	92.9499	13.1778	0	25.9433	46.2465	0	86.9785	0	27.7757	81.9288	248.583	0	38.9924	92.7364	113.318	32.9487	13.9318	341.268	0
365	129.066	9.28189								101.002	104.82	101.442	162.871	85.1414	244.923	177.882	110.089	169.888	83.2918	195.922	193.261	88.4474	238.636	111.982	234.073	376.156	47.4034	201.316	107.01	50.9628	39.0414	80.5153	165.437	44.4295	64.8874	128.495	75.4435	1744.72	87.0313	55.0243	42.1027	176.081	57.2706	280.429	86.7552	57.3003	91.5272	63.4946	351.236
931	114.103	9.68167		Azacyclic compounds			Azacyclic compounds	Organoheterocyclic compounds	Organoheterocyclic compounds; Organonitrogen compounds; Azacyclic compounds; Organopnictogen compounds; Organic nitrogen compounds	960.777	994.479	6577.17	918.202	1064.55	1338.96	1974.8	526.286	3036.33	1152.08	995.276	455.74	1766.39	24.2437	2966.97	33.8091	1803.85	2465.32	2355.26	1332.39	583.236	1320.62	1475.33	3115.34	708.006	752.402	1176.88	1720.7	38.2866	584.035	1361.49	1715.67	60.9623	1296.61	1712.08	1935.68	2103.46	1437.53	1564.38	2391.02
367	706.536	8.23262	Spectral Match to 1-Myristoyl-2-palmitoyl-sn-glycero-3-phosphocholine from NIST14	Phosphatidylcholines	Phosphatidylcholines	Glycerophosphocholines	Glycerophospholipids	Lipids and lipid-like molecules	Lipids and lipid-like molecules; Glycerophospholipids; Organic acids and derivatives; Carboxylic acids and derivatives; Organonitrogen compounds; Fatty acid esters; Dicarboxylic acids and derivatives; Organic phosphoric acids and derivatives; Phosphate esters; Quaternary ammonium salts; Cholines; Carboxylic acid derivatives; Carboxylic acid esters; Phosphocholines; Phosphatidylcholines; Carbonyl …	102.045	96.5248	22.768	111.813	138.014	47.175	216.148	114.058	0	252.759	21.7607	1.28386	47.6077	79.0106	69.7704	80.7025	125.495	122.784	152.352	116.631	28.3067	20.4514	128.813	62.0434	22.8954	218.978	48.1884	63.3229	161.853	57.9359	77.7639	128.789	185.163	0	2.29113	73.4686	91.4533	91.7471	1.93393	211.903
819	107.061	9.29061								791.99	818.978	683.702	381.464	1705.38	884.926	1256.6	1225.98	753.7	573.144	1172.96	414.535	3133.2	510.645	1291.13	925.381	1804.06	440.323	425.925	901.536	2396.39	321.579	874.915	2023.06	695.081	832.933	800.071	592.571	1352.52	713.905	524.758	663.428	1545.76	189.574	367.464	1478.57	338.08	541.721	320.494	989.254
331	1199.77	9.39297		Disaccharides	Disaccharides	Carbohydrates and carbohydrate conjugates	Organooxygen compounds	Organic oxygen compounds	Organoheterocyclic compounds; Carbohydrates and carbohydrate conjugates; Lipids and lipid-like molecules; Alcohols and polyols; Phenols; Ethers; Prenol lipids; Carboxylic acids and derivatives; Dicarboxylic acids and derivatives; Carboxylic acid derivatives; Dialkyl ethers; Carboxylic acid esters; Disaccharides; Acetals; Secondary alcohols; Carbonyl compounds; Oxanes; Glycosyl compounds; O-glycos…	902.536	559.67	1180.76	312.059	49.5251	1048.37	73.2827	1096.08	1226.88	231.722	47.1655	887.141	980.285	0	129.116	0	1406.22	932.412	902.435	36.1602	31.4321	630.442	758.821	624.597	806.733	1004.39	1047.72	571.536	0	1106.93	945.729	1108.58	0	814.046	918.201	681.459	567.819	36.4702	1027.97	1664.58
1233	155.994	10.1011								29.2016	198.54	287.86	67.854	136.314	97.4948	209.099	76.3595	88.1109	139.525	106.955	41.664	167.185	91.092	156.599	128.152	283.125	67.5306	98.2526	91.6762	34.409	66.3312	39.1115	743.585	23.5319	748.422	88.5899	63.1943	343.104	82.2706	87.6914	100.059	248.587	449.763	16.9294	112.006	126.543	117.42	132.845	131.367
271	836.612	9.98793		Phosphatidylcholines	Phosphatidylcholines	Glycerophosphocholines	Glycerophospholipids	Lipids and lipid-like molecules	Lipids and lipid-like molecules; Glycerophospholipids; Organic acids and derivatives; Carboxylic acids and derivatives; Organonitrogen compounds; Fatty acid esters; Dicarboxylic acids and derivatives; Organic phosphoric acids and derivatives; Phosphate esters; Quaternary ammonium salts; Cholines; Carboxylic acid derivatives; Carboxylic acid esters; Phosphocholines; Phosphatidylcholines; Carbonyl …	475.605	209.387	1425.19	87.1269	62.9178	0	73.0952	3.56684	0	262.196	1281.65	214.448	260.818	612.564	118.204	675.114	0	0	56.657	15.1752	118.121	1241.8	56.7725	5.6092	1369.56	173.788	76.1563	69.556	0	122.123	6.9264	0	0	192.618	0	0	0	518.441	0	0
40	338.342	9.56115	Spectral Match to 13-Docosenamide, (Z)- from NIST14	Fatty amides		Fatty amides	Fatty Acyls	Lipids and lipid-like molecules	Lipids and lipid-like molecules; Organic acids and derivatives; Carboxylic acids and derivatives; Organonitrogen compounds; Fatty amides; Carboxylic acid amides; Carboxylic acid derivatives; Carbonyl compounds; Fatty Acyls; Organic oxides; Organopnictogen compounds; Organic nitrogen compounds	28.5113	5.92151	51.7475	13.6483	19.5165	52.9043	27.246	12.5078	10.7096	4.49216	99.7475	54.9954	25.4142	0	12.4558	0	60.8709	38.1747	63.1745	16.9381	37.1824	8.34391	30.5151	57.0358	34.8233	11.7337	9.36508	59.2905	0	66.2039	6.29437	80.9895	0	69.5964	14.5726	37.9417	22.1216	11.3692	14.4316	81.9912
890	398.153	6.94156								72.0414	20.285	47.8174	125.683	45.0576	275.976	55.8513	214.631	252.907	26.6396	31.7475	148.374	26.1305	0	49.6023	0	274.096	220.686	162.618	45.4859	33.524	21.2854	41.0469	89.787	28.7662	60.8979	80.6214	131.877	4.4073	19.9593	232.111	201.414	0	24.3436	207.572	259.875	91.9079	26.4958	174.563	499.076
825	770.964	10.1384								20.7957	223.555	122.865	0	17.8431	0	18.4282	0	0	303.203	204.977	27.3123	46.3626	773.097	21.1542	62.6188	0	0	0	71.013	9.72464	18.0037	39.8372	35.6529	6.835	0	44.3339	0	0	152.979	13.4886	0	0	36.735	13.6585	0	0	165.519	0	0
1	274.274	8.06252	sphingosin C16 (Artifact)-emf	N-acyl amines	N-acyl amines	Fatty amides	Fatty Acyls	Lipids and lipid-like molecules	Lipids and lipid-like molecules; Alcohols and polyols; Organic acids and derivatives; Carboxylic acids and derivatives; Organonitrogen compounds; Primary alcohols; Fatty amides; Carboxylic acid amides; Carboxylic acid derivatives; N-acyl amines; Tertiary carboxylic acid amides; Amines; Alkanolamines; Fatty Acyls; Organic oxides; Organopnictogen compounds; Organic nitrogen compounds	24.3878	15.0227	71.7815	10.0705	54.1973	96.3559	39.832	5.81851	0	0	154.829	112.269	6.3892	0	19.5686	0	63.1545	59.1336	174.427	48.2522	132.104	20.16	119.966	18.3148	27.7159	0	0	56.7765	0	81.9673	0	50.1301	0	60.7138	34.0546	40.1974	0	17.8334	7.69323	96.8438
507	706.495	8.78121		Diterpenoids		Diterpenoids	Prenol lipids	Lipids and lipid-like molecules	Lipids and lipid-like molecules; Phenanthrenes and derivatives; Prenol lipids; Organonitrogen compounds; Diterpenoids; Benzene and substituted derivatives; Benzenoids; Amines; Organopnictogen compounds; Organic nitrogen compounds	68.6046	85.1379	442.446	0	133.601	0	285.162	0	0	110.777	254.343	0	163.066	282.857	109.913	196.849	15.4581	0	28.0448	437.449	0	0	170.798	92.4789	0	10.3899	503.311	171.47	0	164.628	141.95	0	0	17.6845	0	0	0	73.5038	96.9537	0
1222	162.091	8.77374								38.2788	98.5667	50.6744	66.9113	87.4129	159.883	58.7975	34.6461	73.8861	31.8247	120.819	56.3669	66.1354	249.133	79.8336	114.402	90.3876	83.0471	115.632	60.635	26.4097	41.2598	17.9935	124.382	29.7109	68.2619	91.967	16.7919	306.826	72.9011	46.1201	163.693	488.899	21.3858	39.3438	90.1385	36.6099	48.173	53.9936	760.271
295	183.149	6.63697		Valine and derivatives	Amino acids and derivatives	Amino acids, peptides, and analogues	Carboxylic acids and derivatives	Organic acids and derivatives	Lipids and lipid-like molecules; Amino acids, peptides, and analogues; Alpha amino acids and derivatives; Organic acids and derivatives; Carboxylic acids and derivatives; Organonitrogen compounds; Fatty amides; Amino acids and derivatives; Carboxylic acid amides; Carboxylic acid derivatives; N-acyl amines; Secondary carboxylic acid amides; Carbonyl compounds; Fatty Acyls; Organic oxides; Valine a…	81.9633	111.438	50.8047	55.8147	110.086	181.029	90.1243	215.652	120.994	65.2371	126.865	71.6176	100.053	510.413	72.5102	413.202	178.866	203.045	162.443	128.888	92.5628	102.766	107.93	105.213	125.038	47.891	44.6422	79.0441	1280.25	89.6484	19.0509	205.559	2009.72	62.5078	50.2465	171.951	57.2632	38.0549	90.8845	324.666
1302	438.298	8.1581	TOP 8 Psoriasis feature - Unknown FeatureID=4262							5.54156	0	4.32217	12.7145	0	42.3405	9.72308	74.1375	80.9038	0	16.626	0	8.22895	0	9.30485	0	253.724	398.179	69.391	0	0	0	4.36877	26.1037	0	11.3139	3.06074	5.96	199.048	6.49503	73.292	191.74	199.12	0	219.682	239.118	0	0	61.294	196.807
179	192.124	8.70687		Azoles			Azoles	Organoheterocyclic compounds	Organoheterocyclic compounds; Organonitrogen compounds; Azoles; Azacyclic compounds; Heteroaromatic compounds; Organopnictogen compounds; Organic nitrogen compounds	160.559	99.9052	410.148	79.2591	14.1459	204.29	4.48358	207.201	278.454	30.7504	9.15212	188.127	214.358	0	6.75772	0	344.302	243.249	149.018	6.16826	5.401	142.264	119.385	129.084	166.175	165.489	292.819	149.675	0	302.195	182.942	242.146	0	273.241	211.775	102.244	126.83	3.867	234.969	380.007
1114	102.055	0.457933								110.334	55.8782	146.234	712.034	19.1748	138.601	27.8231	549.864	959.974	23.9132	71.8817	70.0854	26.2788	174.906	37.2711	136.005	34.4723	28.6571	563.042	43.9949	126.539	40.4411	33.3479	109.994	35.987	144.581	346.5	18.8337	176.473	157.848	22.2891	41.0098	167.458	73.1423	21.0088	473.777	44.0055	41.5476	128.6	40.5457
1200	142.134	8.70124								32.1082	48.6983	9.65987	130.909	33.8602	42.2489	48.1643	50.284	73.5349	47.012	111.554	65.6019	21.6397	50.4415	78.3127	65.7412	85.6653	67.845	17.3422	31.6699	22.5919	81.4905	31.037	13.3857	17.4521	45.3294	23.6662	44.8481	138.715	59.2354	49.3363	40.9054	281.281	41.3779	26.8877	15.7682	34.3096	30.5502	49.7145	45.9156
1383	289.927	10.2292								14.0219	75.3333	80.9605	100.517	29.3766	120.033	27.8119	81.0536	190.446	22.6167	93.4141	82.527	113.025	243.877	22.1249	278.949	89.0329	127.766	78.5823	84.152	7.5978	19.6959	43.001	84.7585	18.859	55.8257	103.816	46.9037	231.754	35.4444	27.7566	58.0786	235.227	37.5843	65.3012	93.9018	43.3728	46.9865	70.9561	202.02
32	144.138	0.0212819								18.4201	19.3912	95.6763	53.1865	29.8044	29.6952	72.1587	45.2267	47.6435	11.4362	62.1396	62.9721	81.7747	2.05285	68.7835	0	36.283	2.6257	34.8667	33.1505	66.481	82.1931	60.1698	52.2335	32.4563	118.093	92.4931	61.9191	0	28.8536	18.2517	38.8597	0	56.4981	18.5539	103.052	116.81	59.23	26.2776	78.5917
478	146.98	9.36219								1409.76	663.96	567.464	1766.13	1144.15	970.924	1780.59	965.072	2160.03	1404.18	2000.43	2098.35	233.621	1522.96	2097.69	1434.94	963.77	404.53	179.398	722.214	110.032	217.364	150.346	1920.22	682.343	674.496	482.35	617.872	1917.74	523.732	625.697	296.391	678.262	246.961	791.656	431.463	297.798	1351.4	345.523	1110.24
329	154.044	0.557764								110.704	127.462	133.708	77.5517	113.003	117.504	250.889	150.605	281.612	139.703	192.694	167.586	106.677	308.784	110.899	242.074	218.238	59.1147	36.6993	612.868	85.7519	81.9077	116.394	166.228	259.555	80.695	72.0101	124.4	1763.92	245.353	230.161	188.604	220.892	115.248	93.7943	208.852	126.901	146.148	123.201	192.9
53	756.552	9.99802		Phosphatidylcholines	Phosphatidylcholines	Glycerophosphocholines	Glycerophospholipids	Lipids and lipid-like molecules	Lipids and lipid-like molecules; Glycerophospholipids; Organic acids and derivatives; Carboxylic acids and derivatives; Fatty acid esters; Dicarboxylic acids and derivatives; Organic phosphoric acids and derivatives; Phosphate esters; Cholines; Carboxylic acid derivatives; Carboxylic acid esters; Phosphocholines; Phosphatidylcholines; Carbonyl compounds; Glycerophosphocholines; Alkyl phosphates; …	6.04609	37.5339	45.1127	15.3606	72.3548	7.55281	168.799	2.40234	13.7824	18.6445	19.9795	37.7756	75.5736	26.2305	50.5906	13.7279	39.951	45.6192	728.924	13.2703	43.7822	503.483	37.9256	71.4585	13.9416	7.26738	87.8226	140.227	5.505	40.2634	87.2537	26.3894	0	25.9291	37.7446	0	26.6243	65.5087	228.753	0
1226	820.522	9.9829								12.5864	61.6211	80.7641	54.7694	15.0453	0	30.9331	3.64435	0	62.9999	37.1199	95.7428	73.4772	559.234	26.4643	213.479	0	0	6.26622	166.107	74.9792	23.5199	37.9571	17.0037	27.9384	25.0815	36.4894	78.8242	0	45.4706	7.83568	0	0	33.6356	0	0	6.82787	33.6515	3.04317	0
1120	181.159	8.86087	OMEGA-HYDROXYDODECANOATE							35.1758	77.4866	61.1342	52.9531	29.9831	57.1369	68.7353	41.8877	28.4187	39.278	45.5475	34.8121	32.2735	15.9653	20.4853	41.0507	116.689	55.6986	42.1355	31.9049	26.1179	57.4002	36.2609	19.4686	40.619	76.7698	21.1426	28.2756	229.408	18.4133	78.8746	21.4165	195.637	26.663	35.3258	67.8334	24.4914	39.6809	54.5096	44.6364
170	537.535	9.14438		N-acyl amines	N-acyl amines	Fatty amides	Fatty Acyls	Lipids and lipid-like molecules	Lipids and lipid-like molecules; Organic acids and derivatives; Carboxylic acids and derivatives; Organonitrogen compounds; Fatty amides; Carboxylic acid amides; Carboxylic acid derivatives; N-acyl amines; Secondary carboxylic acid amides; Carbonyl compounds; Benzenoids; Fatty Acyls; Organic oxides; Organopnictogen compounds; Organic nitrogen compounds	91.9776	100.845	139.377	33.6294	16.7992	47.0866	8.73799	34.948	141.148	97.6812	123.373	61.1654	58.486	371.28	34.1969	85.0331	93.438	55.801	83.4981	137.486	54.5807	96.8308	48.4955	92.9471	81.446	27.9908	79.8368	16.7302	1117.31	97.5065	39.9875	236.897	525.301	78.926	122.585	67.0938	86.5591	84.2228	85.7941	51.4273
1115	753.053	9.97346								17.7181	54.1218	16.2054	46.6104	7.76825	0	38.3155	2.94435	1.68727	92.3163	84.6377	53.5116	52.2341	73.9874	63.6888	38.2951	25.7239	2.04489	55.3623	32.2301	18.6591	18.8068	98.4416	46.1294	67.0173	43.5715	123.664	46.7527	0	21.9998	63.6597	0	0	30.3907	3.83533	0	7.77605	102.176	11.4808	0
1158	184.153	6.63608								36.2698	24.2976	120.593	32.4554	0	87.5222	0	94.3006	81.9003	2.47248	0	76.0202	72.5013	0	0	0	105.469	78.2561	48.931	0	0	62.3323	42.5916	42.6073	67.5705	70.1504	100.33	48.8349	0	68.7943	59.8255	74.0772	0	108.209	66.3399	32.9125	41.1931	0	73.9025	116.37
567	566.321	8.13469		Phosphocholines	Cholines	Quaternary ammonium salts	Organonitrogen compounds	Organic nitrogen compounds	Lipids and lipid-like molecules; Alcohols and polyols; Glycerophospholipids; Organic acids and derivatives; Carboxylic acids and derivatives; Fatty acid esters; Organic phosphoric acids and derivatives; Phosphate esters; Carboxylic acid derivatives; Monocarboxylic acids and derivatives; Carboxylic acid esters; Phosphocholines; Secondary alcohols; Carbonyl compounds; Alkyl phosphates; Dialkyl phos…	49.5642	87.73	83.5147	47.355	33.2652	32.0673	37.4275	63.0547	97.5448	66.3539	76.818	109.45	51.5144	183.199	31.2178	63.5868	167.894	71.8494	77.5237	67.5885	172.484	93.8006	87.5869	239.16	56.597	34.4539	36.8903	153.217	194.346	79.6587	119.388	67.7522	403.005	59.4781	44.2314	84.7664	52.9134	53.5302	86.7504	89.1362
900	312.116	6.20386								101.245	23.0104	201.192	27.5658	44.6684	138.172	84.0134	39.7924	28.1567	28.1428	266.707	147.105	91.0706	0	23.5817	0	175.298	91.3039	211.733	32.3043	146.439	38.2442	105.973	118.177	126.508	35.5458	29.8599	129.645	0	122.089	26.6771	212.446	0	230.083	44.5799	104.954	46.3181	26.1374	36.2572	235.977
515	225.185	8.6792		Long-chain fatty acids	Long-chain fatty acids	Fatty acids and conjugates	Fatty Acyls	Lipids and lipid-like molecules	Lipids and lipid-like molecules; Fatty acids and conjugates; Organic acids and derivatives; Carboxylic acids and derivatives; Unsaturated fatty acids; Monocarboxylic acids and derivatives; Carboxylic acids; Carbonyl compounds; Long-chain fatty acids; Fatty Acyls; Organic oxides	55.6911	101.584	68.1728	142.96	84.6221	323.353	84.344	191.757	155.208	75.572	82.0659	111.009	95.6777	210.559	84.1809	209.728	191.909	248.221	141.773	65.516	50.0456	98.8043	111.911	167.799	120.329	49.5072	161.486	96.8643	536.749	73.8238	188.485	210.058	560.7	49.2709	129.864	133.332	129.532	75.4625	171.18	343.895
10	228.196	8.14585		Amino acids	Amino acids and derivatives	Amino acids, peptides, and analogues	Carboxylic acids and derivatives	Organic acids and derivatives	Lipids and lipid-like molecules; Amino acids, peptides, and analogues; Fatty acids and conjugates; Organic acids and derivatives; Carboxylic acids and derivatives; Organonitrogen compounds; Amino acids and derivatives; Monoalkylamines; Amino fatty acids; Monocarboxylic acids and derivatives; Carboxylic acids; Carbonyl compounds; Amines; Primary amines; Fatty Acyls; Organic oxides; Amino acids; Or…	48.8374	24.4345	62.2359	97.1114	31.1425	56.172	74.2816	65.9902	71.4394	35.9084	46.0785	33.3344	41.9964	152.773	45.9899	99.8266	111.8	100.061	79.8451	53.7299	55.4346	43.8566	31.9212	59.8509	47.4816	49.9236	59.527	59.1926	366.25	46.408	65.2972	51.3816	351.354	29.5855	63.645	112.72	32.3889	38.2104	66.047	127.385
847	312.111	0.632746								189.179	132.52	208.736	95.993	78.399	87.6032	137.03	179.323	142.65	78.1678	163.783	187.55	164.117	355.79	111.611	290.073	268.393	201.386	142.499	134.987	99.8601	81.6014	183.274	81.4995	68.5431	145.849	177.329	107.054	710.83	177.935	198.51	273.067	1561.72	114.221	68.285	176.747	101.457	83.6339	112.234	418.648
207	145.035	0.0174091								1160.74	828.899	740.597	1304.74	551.091	1914.2	485.874	1413.89	2135.58	405.414	587.385	1795.34	561.205	3720.61	1465.03	4219.46	1491.32	640.456	1427.79	1548.87	838.978	479.64	737.536	1427.44	881.869	2338.81	1930.87	824.619	3526.82	990.307	686.991	1268.86	6300.31	611.837	1298.14	1184.89	2234.11	1151.75	812.774	963.531
918	513.356	8.56299		Fatty acid esters		Fatty acid esters	Fatty Acyls	Lipids and lipid-like molecules	Lipids and lipid-like molecules; Prenol lipids; Organic acids and derivatives; Carboxylic acids and derivatives; Fatty acid esters; Dicarboxylic acids and derivatives; Carboxylic acid derivatives; Carboxylic acids; Carboxylic acid esters; Carbonyl compounds; Fatty Acyls; Organic oxides	6.07293	12.1177	13.7996	41.8135	24.5735	75.8521	26.7756	35.9788	86.3504	19.1442	27.7491	8.21485	9.3583	0	14.1634	0	54.535	55.4987	70.1857	32.4403	30.8885	5.95648	25.4663	18.1583	6.58312	18.0744	33.1032	37.9791	0	4.66459	61.3007	184.357	0	10.6207	10.0526	66.3801	48.4323	17.1938	71.486	151.267
967	568.427	9.0541								3705.76	2452.4	9.31855	1807.23	2604.69	4866.71	3697.33	2429.17	4149.83	2988.06	9.61417	3477.81	20.4022	9.16418	8.4341	27.1928	5.68528	2751.81	6134.67	3606.37	5876.8	1052.95	3434.87	38.3535	2243.31	2015.51	10.179	3186.91	6.77064	4063.72	2392.96	4230.23	0	1999.96	6246.62	2191.14	2350.96	2112.21	2947.67	0
1301	581.239	8.92327								231.932	335.256	0	265.063	57.2149	367.389	48.2991	121.87	30.7978	532.308	0	1.76749	0	0	0	0	0	309.866	129.375	375.89	271.941	248.817	222.517	0	130.381	188.923	0	235.715	0	296.33	246.173	272.117	0	301.07	626.09	554.517	261.219	322.745	140.177	0
223	139.123	0.0216689								313.042	159.724	46.008	117.429	227.002	113.737	175.27	114.797	62.0499	131.041	133.17	86.2114	86.6115	78.9495	287.199	282.605	155.965	134.146	310.048	102.011	153.375	29.3757	68.8599	256.635	151.373	206.643	125.436	93.4438	323.748	191.993	216.485	224.816	255.768	103.903	95.8991	219.041	105.719	124.509	86.8016	144.213
100	675.543	10.015		Sphingolipids			Sphingolipids	Lipids and lipid-like molecules	Alcohols and polyols; Sphingolipids; Organic acids and derivatives; Organonitrogen compounds; Organic phosphoric acids and derivatives; Phosphate esters; Quaternary ammonium salts; Cholines; Phosphocholines; Secondary alcohols; Carboximidic acids and derivatives; Amines; Alkyl phosphates; Dialkyl phosphates; Organic zwitterions; Organic 1,3-dipolar compounds; Propargyl-type 1,3-dipolar organic co…	1077.04	707.266	1516.24	747.396	44.9756	1647.97	79.023	1653.69	1072.74	273.113	108.304	1180.62	1208.57	2.88283	97.7853	4.28761	2019.74	1305.87	791.412	61.6145	64.4517	926.57	1117.2	1160.39	593.22	1229.77	1301.26	824.386	21.611	2826.24	1277.32	1330.36	21.3012	817.926	1547.05	719.766	847.722	71.6038	1313.66	1965.62
374	206.14	9.95512		Pyrimidines and pyrimidine derivatives		Pyrimidines and pyrimidine derivatives	Diazines	Organoheterocyclic compounds	Organoheterocyclic compounds; Pyrimidines and pyrimidine derivatives; Organonitrogen compounds; Diazines; Azacyclic compounds; Heteroaromatic compounds; Organopnictogen compounds; Organic nitrogen compounds	541.134	336.586	996.937	247.596	23.1998	680.273	11.192	795.731	748.564	72.2882	10.0076	620.719	561.775	0	16.819	0	927.198	668.418	412.673	15.9474	1.44479	463.158	343.308	338.071	539.899	594.588	789.605	404.249	0	807.087	552.446	624.155	0	813.434	571.157	263.465	369.381	6.6177	613.342	926.325
816	418.748	8.17821								166.934	346.84	101.434	372.651	30.123	0	39.5122	53.4853	0	106.92	125.947	804.335	256.208	57.6681	145.809	165.793	5.63514	2.98584	10.5239	83.69	358.538	100.706	177.386	52.9162	256.513	106.587	233.111	20.2019	0	38.0912	109.9	0	0	68.9068	0	0	0	19.9358	152.917	0
1025	178.109	9.18357								313.814	175.24	145.128	143.098	48.197	80.1241	57.0346	132.909	136.694	74.1082	241.731	625.884	181.863	425.463	84.6997	252.447	137.876	78.2208	219.575	47.6346	61.0798	132.573	97.8838	91.7692	98.2371	165.621	121.794	90.1955	576.964	104.324	64.1838	107.115	150.845	59.7561	224.711	110.316	387.371	90.4961	93.2307	184.469
454	144.982	9.29084								3078.8	1452.04	326.009	3877.7	1657.53	2509.59	3880.98	1589.71	4772.82	3074.03	4326.94	4504.55	531.032	1996.74	1331.61	4128.78	1521.46	546.136	1285.07	1555.94	335.885	1169.8	472.338	2584.6	754.731	1704.16	1349.17	490.761	5134.43	1095.52	1941.86	681.337	1438.45	546.986	1022.72	1221.67	1781.14	2972.85	1693.24	639.414
919	153.139	8.94512								2040.01	361.021	681.005	535.18	473.55	575.021	505.249	295.072	865.469	595.744	482.898	2754.5	765.205	1965.9	340.498	600.02	2472.53	155.059	1054.22	202.63	318.437	371.067	1321.93	188.846	111.396	639.726	217.2	1480.67	370.258	100.021	239.132	101.465	1791.88	147.188	174.761	143.409	265.7	402.901	355.863	156.817
69	139.988	8.07443								291.731	301.411	423.278	81.0359	254.843	248.359	418.022	328.836	396.751	296.152	436.74	196.423	502.427	437.553	315.784	1809.65	548.389	440.015	375.897	194.978	309.241	344.08	338.32	123.484	235.357	431.402	421.13	312.216	983.38	229.056	237.509	392.071	633.811	192.663	267.77	436.095	331.791	196.423	390.931	528.386
1131	465.357	8.46369								39.8189	53.1433	0	97.3563	48.9285	58.1541	55.9493	34.7904	21.2196	117.603	0	59.3104	0	0	0	0	2.83225	68.3467	77.4249	25.7605	117.143	31.4864	70.1069	0	27.3976	38.4832	0	45.4196	0	16.9762	72.4868	60.4089	0	35.4621	113.619	89.6674	33.6967	56.9495	101.979	0
1245	229.068	0.624253								3267.75	1993.13	6112.89	1734.85	128.246	3721.94	67.1606	4696.69	4203.21	415.907	65.3305	3605.27	3487.44	0	107.372	0	4876.72	3675.66	2371.09	102.288	29.796	3041.33	2062.09	2193.17	3339.7	3452.23	4592.29	2326.05	0	4783.62	3211.75	3409.34	0	4792.23	3031.38	1440.97	2069.14	47.4357	3615.14	4551.54
244	183.989	10.1263								14619.8	8486.07	25559.2	7093.48	578.84	18656.7	279.325	21172.1	19581.3	1866.62	269.05	16328.3	15188.4	0	474.117	0	24121.1	17914.4	11133.5	430.753	118.906	12887.4	8841.27	9472.27	14010.7	15784.4	20567.3	10487.6	0	20078.3	14277.8	16611.2	0	19888.1	14748.9	7611.54	9675.41	186.259	16690.3	24597.2
79	184.985	8.05956								1565.67	914.735	2789.67	753.216	64.5642	2023.17	31.7302	2291.23	2141.09	198.216	28.6036	1746.54	1638.74	0	54.5456	0	2553.1	1931.37	1197.98	49.3711	12.8116	1382.38	946.973	1028.35	1513.51	1688.77	2212.05	1125.44	0	2169.23	1525.51	1756.89	0	2154.64	1597.67	829.966	1052.28	19.7176	1761.46	2629.43
772	156.138	5.02698								1120.28	636.028	1956.2	519.898	44.8733	1422.94	22.4802	1634.98	1488.89	128.928	22.2965	1238.7	1128.22	0	39.0454	0	1862.52	1375.99	840.479	34.4448	8.93145	951.208	675.08	689.475	1072.24	1204.7	1533.61	792.26	0	1543.08	1069.8	1261.4	0	1539.52	1133.03	561.17	752.532	13.6339	1262.88	1888.05
525	131.082	8.93516								91.0012	48.4665	155.565	126.389	67.4193	139.185	455.613	214.52	153.769	78.1853	64.8949	179.3	81.9244	218.322	46.1507	279.868	51.3129	551.466	267.88	71.2706	282.619	64.3863	44.6653	288.071	91.1809	305.504	33.0792	67.6125	2735.4	102.586	135.327	206.523	229.257	55.167	180.118	487.354	305.933	215.296	461.685	217.536
1386	197.081	5.61684								482.181	300.452	969.747	250.457	6.60523	638.562	6.0123	718.573	688.095	34.6657	4.79188	575.774	549.629	0	9.36107	0	859.208	572.505	360.701	8.98179	0.741927	463.863	319.632	315.832	480.68	526.839	744.789	389.633	0	754.944	449.458	559.822	0	768.737	499.176	259.435	335.941	2.50119	577.196	919.502
647	480.344	8.17658	Spectral Match to 1-(1Z-Hexadecenyl)-sn-glycero-3-phosphocholine from NIST14	Glycerophosphocholines		Glycerophosphocholines	Glycerophospholipids	Lipids and lipid-like molecules	Lipids and lipid-like molecules; Alcohols and polyols; Glycerophospholipids; Organic acids and derivatives; Organonitrogen compounds; Organic phosphoric acids and derivatives; Phosphate esters; Quaternary ammonium salts; Cholines; Phosphocholines; Secondary alcohols; Glycerophosphocholines; Amines; Alkyl phosphates; Dialkyl phosphates; Organic cations; Organic salts; Organic oxides; Tetraalkylamm…	243.949	330.592	0	424.204	284.662	511.163	419.005	349.041	377.759	439.243	1.57307	336.124	0	0	8.16143	0	0	438.535	292.655	226.221	678.634	485.769	253.808	0	222.415	111.566	0	847.812	0	223.595	346.194	351.687	0	295.167	364.027	785.292	165.717	434.684	376.178	0
1178	197.154	8.2939								24.9088	32.1267	86.2697	91.2395	73.838	38.9391	141.173	133.463	58.2699	25.7691	72.056	120.519	113.406	0	80.408	0	118.542	45.6876	39.6778	124.877	60.043	16.6345	42.4932	50.7874	70.0965	123.406	79.5403	78.7941	0	42.8852	17.1724	74.1205	0	97.9998	26.3557	63.2331	125.214	59.11	44.1641	106.964
150	807.067	9.95844								4343.64	1649.63	2548.35	10078.9	5581.71	39.2421	1228.96	2960.66	910.711	2021.76	1512.7	4098.53	2933.72	11661	4178.63	7002.57	468.848	3.92407	1519.11	5954.45	1250.51	5010.91	1541.33	7810.22	6533.24	1539.52	4062.68	3358.91	0	965.076	187.88	8.7016	0	1559.89	0	0	806.832	5309.87	19.6424	0
330	122.097	9.93856								2365.12	808.14	2814.19	2387.04	599.459	914.623	1481.55	568.419	738.965	894.409	501.205	418.965	1306.41	2509.22	1573.34	606.821	377.4	439.364	760.309	693.73	1084.67	748.102	2012.18	1974.07	344.829	678.508	1049.28	379.968	1933.27	684.733	1461.25	892.851	2889.5	457.287	1028.98	1221.62	739.756	673.045	844.15	936.196
1443	395.277	8.41999								81.8639	88.7356	255.652	43.4508	22.6085	180.474	35.9429	143.71	211.416	49.6079	24.6012	202.278	151.459	42.9805	32.1814	58.1638	209.937	180.935	112.095	21.8871	38.5293	151.087	127.865	142.037	132.691	126.18	219.973	132.484	130.155	92.4827	157.351	192.034	130.494	124.654	174.376	104.582	90.4934	22.1323	160.864	260.471
335	804.551	8.85393		Glycerophospholipids			Glycerophospholipids	Lipids and lipid-like molecules	Lipids and lipid-like molecules; Glycerophospholipids; Organic acids and derivatives; Carboxylic acids and derivatives; Fatty acid esters; Dicarboxylic acids and derivatives; Organic phosphoric acids and derivatives; Phosphate esters; Carboxylic acid derivatives; Carboxylic acid esters; Carbonyl compounds; Alkyl phosphates; Dialkyl phosphates; Fatty Acyls; Organic oxides	44.0015	12.0699	54.1353	120.904	16.9092	26.0049	43.3364	166.381	38.5193	73.1344	0	201.272	25.5554	16.6839	24.3169	92.0092	241.458	0	17.6343	18.4757	55.6324	70.0945	90.0883	5.37816	90.0305	86.1476	104.266	191.819	0	33.5504	0	0	0	23.1959	0	0	82.2889	39.0025	0	0
239	113.108	0.0216077								90.2912	363.783	311.482	90.4103	221.526	245.808	137.047	177.586	151.388	620.437	141.497	179.071	57.0673	225.141	191.258	604.63	242.608	76.2552	145.421	67.1174	146.044	31.1087	87.5599	327.801	109.211	120.429	279.498	138.224	442.151	157.845	183.382	71.4668	1110.09	112.631	25.0698	248.93	93.4982	154.371	133.209	219.837
242	152.118	8.70947								78.4217	33.2803	43.4357	175.952	63.3887	75.7911	144.139	175.309	114.808	131.941	244.475	123.43	51.6088	97.7436	81.1911	93.5771	167.478	94.3446	447.796	57.4732	163.499	122.782	73.6749	291.207	77.965	164.548	77.8226	129.954	561.562	119.169	514.84	759.108	533.131	36.074	112.372	30.7761	86.1425	74.0677	112.69	43.4913
52	830.565	9.96675		Phosphatidylcholines	Phosphatidylcholines	Glycerophosphocholines	Glycerophospholipids	Lipids and lipid-like molecules	Lipids and lipid-like molecules; Glycerophospholipids; Organic acids and derivatives; Carboxylic acids and derivatives; Organonitrogen compounds; Fatty acid esters; Dicarboxylic acids and derivatives; Organic phosphoric acids and derivatives; Phosphate esters; Quaternary ammonium salts; Cholines; Carboxylic acid derivatives; Carboxylic acid esters; Phosphocholines; Phosphatidylcholines; Carbonyl …	13.3282	4.95353	0	100.931	2.04052	0	13.5672	0	0	23.9443	19.3195	59.1398	37.5173	11.6043	36.326	19.899	0	0	0	16.5229	16.5381	43.847	22.3239	6.87128	45.6878	36.3445	29.9648	5.57211	0	4.38175	2.14237	0	0	14.9446	0	0	0	25.4178	2.34314	0
986	553.389	9.52367								117.694	0	0	0	24.6529	7.60067	22.7135	11.9093	0	0	62.5238	0	14.7169	0	0	0	0	2.84269	27.2211	65.8693	34.2958	17.4324	0	43.2144	46.9465	0	0	0	0	10.598	0	0	0	18.4086	8.55591	0	87.4459	0	0	0
671	277.05	0.894722		Alpha amino acids	Amino acids and derivatives	Amino acids, peptides, and analogues	Carboxylic acids and derivatives	Organic acids and derivatives	Organosulfur compounds; Lipids and lipid-like molecules; Amino acids, peptides, and analogues; Alpha amino acids and derivatives; Fatty acids and conjugates; Organic acids and derivatives; Carboxylic acids and derivatives; Organonitrogen compounds; Amino acids and derivatives; Monoalkylamines; Monocarboxylic acids and derivatives; Thioethers; Carboxylic acids; Thia fatty acids; Carbonyl compounds…	492.623	549.875	0	497.985	490.694	551.071	48.578	184.036	34.8093	945.216	0	4.71097	1.21529	0	0	0	0	514.029	323.842	578.268	383.37	484.679	459.083	0	373.549	305.441	0	444.695	0	584.165	424.25	490.567	0	518.989	997.044	978.631	326.872	549.661	209.597	0
482	241.204	7.22017								98.2048	38.6166	204.974	31.3883	0.791374	121.718	0	143.673	130.047	13.0699	0	128.073	108.794	0	0	0	163.206	122.144	76.2207	1.02513	0	95.1731	70.8532	64.0638	60.4049	113.85	151.639	75.1511	0	152.905	91.9114	99.3905	0	163.951	98.3459	49.0075	70.3202	0	121.775	167.599
1513	112.018	8.67991								78.1196	57.217	46.8607	60.3716	109.622	79.6232	52.1748	44.6276	80.725	35.9468	37.6255	74.6099	36.5157	103.762	36.3298	213.636	16.3214	35.7275	135.782	37.4704	43.4363	33.822	43.0853	59.3939	66.8783	49.0545	30.9732	46.4914	165.376	80.9233	66.1336	40.2997	365.848	56.2654	29.883	47.8669	19.8355	57.15	90.5527	53.2996
370	111.092	9.82705								191.346	734.878	407.24	198.439	405.053	799.577	180.605	377.571	347.439	361.753	256.599	571.218	370.955	949.255	626.467	768.839	1032.91	199.78	1037.15	678.408	416.982	283.315	289.889	569.798	150.089	745.471	589.704	173.959	1095.4	429.148	567.45	432.282	1175.54	257.608	400.877	290.498	571.157	161.269	749	696.844
322	438.379	8.55583		Monoradylglycerols		Monoradylglycerols	Glycerolipids	Lipids and lipid-like molecules	Lipids and lipid-like molecules; Alcohols and polyols; Glycerolipids; Ethers; Primary alcohols; Dialkyl ethers; Secondary alcohols; Polyols; Glycerol ethers; 1,2-diols; Monoradylglycerols	160.872	112.986	0	207.856	129.776	89.2822	110.254	58.091	77.1441	180.272	0	151.465	0	0	0	0	0	141.144	168.021	122.669	186.311	111.301	206.955	0	105.904	92.9893	0	82.7751	0	86.6828	128.718	149.006	0	155.558	214.587	163.433	142.003	162.723	274.896	0
276	116.107	0.0212611								35.8247	43.238	30.2127	33.8972	44.1324	28.2102	267.955	37.9068	34.6509	27.567	36.0845	11.1486	64.4703	333.539	130.862	751.433	24.3593	33.2771	20.7858	36.5742	45.3593	83.9585	15.8116	42.458	7.63746	29.5538	38.6871	17.6536	691.333	22.1757	31.5481	47.1606	185.463	6.27087	39.5602	53.5815	10.7491	25.4592	16.8089	34.0386
604	455.334	8.78248								273.629	275.08	5.15899	357.388	304.059	247.482	307.609	126.919	593.099	254.531	0	467.521	5.31689	0	0.903848	0	2.72898	83.3062	248.776	228.426	449.929	501.628	286.199	1.86516	315.897	230.062	0	434.679	0	361.852	104.544	213.945	0	204.562	513.446	193.421	163.679	361.668	210.899	4.23754
263	111.039	6.89797								91.8411	18.8302	43.8607	35.0074	28.7585	64.0467	163.609	141.525	121.465	33.1617	16.7382	71.8008	68.2171	157.306	81.7716	123.61	30.3494	34.1909	84.4876	21.2551	81.889	36.6466	29.428	86.792	111.593	52.0485	76.1242	82.9943	131.561	19.573	45.6911	480.013	1839.48	59.0437	67.1715	34.5731	142.261	113.754	21.4919	37.8403
614	515.313	10.1721								31.1169	31.2073	98.808	23.711	60.5182	72.9446	26.7123	56.7071	69.4319	16.5204	42.3952	15.1302	22.4947	0	46.9924	0	52.3137	38.0091	76.1876	53.4868	42.0106	16.8207	44.8357	60.0806	20.8621	37.903	67.7648	77.9571	0	25.6803	36.8986	65.9175	0	36.583	34.2699	24.0426	59.4168	19.1302	58.0449	71.683
595	590.322	8.11169		Phosphocholines	Cholines	Quaternary ammonium salts	Organonitrogen compounds	Organic nitrogen compounds	Lipids and lipid-like molecules; Alcohols and polyols; Glycerophospholipids; Organic acids and derivatives; Carboxylic acids and derivatives; Fatty acid esters; Organic phosphoric acids and derivatives; Phosphate esters; Carboxylic acid derivatives; Monocarboxylic acids and derivatives; Carboxylic acid esters; Phosphocholines; Secondary alcohols; Carbonyl compounds; Alkyl phosphates; Dialkyl phos…	32.666	42.3558	34.0766	9.23683	33.3832	49.2171	24.5156	69.9898	79.2549	16.5211	36.4117	22.4985	65.7374	70.2962	44.2114	40.2969	95.4199	29.4388	44.2812	49.8054	66.2724	33.1728	51.1275	41.7619	52.7799	23.1948	82.2929	36.4438	241.987	29.6945	21.4474	53.7974	67.5849	42.8083	72.7161	34.0146	47.5649	73.3041	49.0448	27.5145
226	145.17	0.021689		Trialkylamines	Tertiary amines	Amines	Organonitrogen compounds	Organic nitrogen compounds	Organonitrogen compounds; Trialkylamines; Amines; Tertiary amines; Organopnictogen compounds; Organic nitrogen compounds	9.94447	270.485	238.168	12.5309	17.2897	251.818	32.9041	149.63	120.685	228.488	296.71	12.2577	296.978	49.1703	164.022	716.881	299.906	13.8946	271.984	261.605	236.928	230.767	13.7372	280.607	9.68664	10.5953	11.9879	97.1192	124.715	12.59	11.9111	237.081	636.56	9.7198	226.722	19.0343	218.168	107.541	235.801	8.90146
636	171.099	2.97767								62.6519	74.4618	52.5715	103.169	84.4525	117.499	90.7019	112.141	97.3639	70.7493	85.0785	93.779	95.4791	62.2582	82.9925	25.2098	68.9825	111.681	96.6275	119.544	73.7962	69.5214	62.1792	109.101	85.9257	106.913	65.0541	87.6091	88.986	282.746	116.706	65.9601	121.759	36.5042	74.1946	47.9143	54.5525	76.9687	75.3447	108.821
399	376.259	8.22505		Amino acids and derivatives	Amino acids and derivatives	Amino acids, peptides, and analogues	Carboxylic acids and derivatives	Organic acids and derivatives	Organoheterocyclic compounds; Lipids and lipid-like molecules; Amino acids, peptides, and analogues; Ethers; Organic acids and derivatives; Carboxylic acids and derivatives; Organonitrogen compounds; Fatty amides; Amino acids and derivatives; Azoles; Carboxylic acid amides; Carboxylic acid derivatives; Secondary carboxylic acid amides; Carbonyl compounds; Benzenoids; Amines; Fatty Acyls; Organic …	466.757	225.716	609.89	151.673	11.9362	1527.39	0	1676.48	3227.43	55.1462	0	652.767	724.143	0	5.94448	0	3430.82	2026.46	792.711	4.15761	0	344.337	415.39	354.351	340.949	420.853	873.987	530.343	0	1039.76	1695.56	2912.5	0	674.159	1955	595.259	540.029	0	1593.75	3337.32
345	163.133	5.97431	(S)-NICOTINE	Dialkyl ethers	Dialkyl ethers	Ethers	Organooxygen compounds	Organic oxygen compounds	Alcohols and polyols; Ethers; Primary alcohols; Dialkyl ethers	2414.25	1052.11	4041.39	3107.21	1061.09	1048.45	801.633	666.713	500.906	795.346	675.407	529.966	1928.32	1541.87	1909.11	424.711	553.645	1157.23	1140	1014.51	3138.23	1500.12	2869.21	2575.18	459.39	1499.97	1954.6	495.887	2437.23	951.398	2091.8	681.017	1853.39	2837.2	1769.74	2507.79	1382.05	752.617	3402.99	1048.42
861	257.074	0.45918								147.813	99.1544	275.608	68.2432	6.06962	113.839	2.87	171.704	151.395	22.4685	3.20727	137.745	166.064	0	5.77932	0	130.134	103.132	85.7616	5.14033	1.44932	138.548	95.3837	95.2144	174.754	142.517	173.069	94.5024	0	228.861	108.209	65.2947	0	207.088	78.5102	37.779	74.9835	1.62147	136.424	96.5564
1215	140.118	9.78061								187.526	131.963	254.777	68.5402	94.7397	110.704	142.594	174.825	308.413	252.682	188.329	318.702	116.667	161.182	162.688	215.566	160.328	232.586	113.634	56.6584	101.301	161.864	100.935	1293.92	39.3211	114.372	165.059	70.6626	333.619	178.493	316.744	148.189	883.274	195.053	35.1342	194.531	374.788	319.841	108.919	333.063
488	100.076	0.951756		Amino acids	Amino acids and derivatives	Amino acids, peptides, and analogues	Carboxylic acids and derivatives	Organic acids and derivatives	Lipids and lipid-like molecules; Amino acids, peptides, and analogues; Alcohols and polyols; Fatty acids and conjugates; Organic acids and derivatives; Carboxylic acids and derivatives; Organonitrogen compounds; Amino acids and derivatives; Monoalkylamines; Monocarboxylic acids and derivatives; Carboxylic acids; Secondary alcohols; Carbonyl compounds; Amines; Primary amines; Alkanolamines; Fatty …	178.748	113.586	328.916	67.6191	14.4265	202.009	5.70044	299.971	202.12	12.0125	8.90709	177.651	191.964	5.02947	9.42175	4.15621	280.143	224.014	142.176	8.69144	2.25298	174.209	126.843	116.452	187.334	170.904	209.225	124.127	9.94942	204.287	196.902	199.244	4.08507	274.22	205.844	110.646	102.986	5.23787	200.806	313.185
1528	189.164	8.66754								188.52	137.372	347.008	75.0333	258.555	146.609	304.18	121.836	116.15	44.9917	85.7062	59.1736	133.848	253.169	138.78	631.167	727.677	134.582	87.693	292.174	501.804	183.62	139.989	117.1	130.819	385.091	80.3163	78.4234	812.312	256.305	292.599	152.796	269.434	441.321	78.2019	233.443	128.274	64.1756	348.771	219.741
1027	480.309	8.12007	Spectral Match to 1-(9Z-Octadecenoyl)-sn-glycero-3-phosphoethanolamine from NIST14							233.595	312.715	0	408.06	284.662	488.305	436.082	339.511	366.477	429.933	0	336.124	0	0	8.16143	0	0	466.861	292.655	240.675	671.261	488.328	253.808	0	222.415	111.566	0	910.312	0	223.595	346.194	371.601	0	286.715	349.704	785.292	158.572	429.713	396.142	0
1312	1200.78	9.40209								191.586	134.035	177.937	103.666	25.892	251.718	37.9278	239.528	275.025	82.8483	24.044	209.812	208.732	0	57.2035	0	329.74	202.832	193.682	18.383	18.2466	183.059	173.168	178.809	173.79	236.802	223.904	137.237	0	217.858	200.878	219.99	0	153.473	207.811	182.752	169.081	21.5667	217.608	352.493
568	181.072	1.56383		Diazines			Diazines	Organoheterocyclic compounds	Organoheterocyclic compounds; Imidazoles; Lactams; Organic acids and derivatives; Organonitrogen compounds; Azoles; Monocarboxylic acids and derivatives; Carboxylic acids; Diazines; Vinylogous amides; Organic oxides; Azacyclic compounds; Heteroaromatic compounds; Organopnictogen compounds; Organic nitrogen compounds	762.686	17.2817	392.362	1103.67	1355.68	5544.27	1797.29	2962.08	782.612	779.123	1980.48	2683.64	1912.9	0	1943.36	0	554.615	0.841195	749.485	602.985	951.08	771.945	2684.67	3897.43	373.235	1533.51	2690.89	1319.79	0	339.393	2.7936	460.493	0	2687.34	0	1525.15	1606.59	1075.44	118.867	1790.14
144	123.092	9.98077								383.256	1717.7	7501.6	7733.7	691.923	659.453	3628.92	759.447	763.369	613.667	9200.53	1634.8	1683.71	1345.8	7870.28	1532.18	1077.52	332.513	2055.2	830.323	606.354	791.209	432.058	1846.2	634.91	1364.74	262.191	651.491	3440.14	687.368	5376.12	1127.67	1502.42	596.782	655.561	5579.22	5321.12	5412.56	1077.73	8230.52
283	754.536	8.22758								92.5222	70.4302	67.0393	75.1939	151.851	0	151.262	0	11.6567	33.5481	0	21.6454	21.7761	110.697	25.0339	103.725	4.97723	10.8413	150.953	27.9641	30.6014	61.618	76.4001	47.4159	130.784	25.7335	265.833	73.2191	0	22.5646	474.456	3.61498	0	36.9464	5.12745	0	90.3751	58.8107	113.636	0
30	176.106	9.77999								161.347	281.366	717.573	1669.54	317.981	751.194	1074.18	459.156	1618.06	1697.4	394.731	812.619	192.771	332.137	700.62	794.134	574.597	796.674	447.672	942.062	541.932	349.81	307.969	523.779	430.103	1041.01	965.205	503.987	635.394	581.931	839.695	308.471	1812.24	272.142	247.031	401.286	143.079	247.905	212.39	383.064
906	392.073	4.64204								104.83	136.505	432.639	93.5846	84.9279	166.274	96.2957	262.932	307.673	56.6087	48.0657	179.21	606.738	109.764	146.546	85.6752	475.267	405.836	247.894	66.199	61.7453	85.1613	118.434	291.548	116.423	168.623	247.855	185.552	184.24	413.213	213.33	403.512	246.454	132.569	161.88	172.896	162.595	46.3833	254.362	462.297
616	147.044	0.636502		Alpha amino acids and derivatives	Amino acids and derivatives	Amino acids, peptides, and analogues	Carboxylic acids and derivatives	Organic acids and derivatives	Lipids and lipid-like molecules; Amino acids, peptides, and analogues; Alpha amino acids and derivatives; Fatty acids and conjugates; Organic acids and derivatives; Carboxylic acids and derivatives; Organonitrogen compounds; Amino acids and derivatives; Organophosphorus compounds; Monocarboxylic acids and derivatives; Carboxylic acids; Carbonyl compounds; Amines; Fatty Acyls; Organic oxides; Amin…	243.994	466.615	271.319	483.821	1061.01	746.994	545.29	1006.91	826.827	708.686	654.531	642.559	179.407	1735.58	1795.59	985.168	486.208	252.452	249.168	123.401	265.188	272.282	164.563	1462.89	278.456	258.854	265.036	136.128	1025.08	252.989	456.272	731.461	1579.09	122.617	169.248	320.459	768.743	533.797	301.378	437.641
648	239.091	6.21406		Ketones	Ketones	Carbonyl compounds	Organooxygen compounds	Organic oxygen compounds	Ketones; Organic acids and derivatives; Carboxylic acids and derivatives; Carboxylic acids; Carbonyl compounds; Organic oxides	216.92	485.524	1022.4	237.474	270.726	636.733	249.857	870.019	25.434	465.097	769.583	177.207	280.756	0	492.196	0	336.136	338.97	1028.29	253.236	330.192	255.913	963.136	877.899	573.716	506.655	1125.88	227.434	0	412.911	361.679	516.276	0	690.282	729.38	372.099	486.067	477.973	474.118	678.509
537	160.076	0.854379								747.5	295.329	157.844	654.681	110.442	235.41	121.079	157.941	133.447	113.263	83.0855	96.865	85.3407	2037.99	164.563	2539.99	325.81	108.78	284.586	918.017	224.61	36.5474	73.0208	94.4103	119.894	111.53	122.773	103.301	503.742	140.246	94.5221	347.078	354.253	897.942	26.2815	113.665	133.374	768.346	913.081	363.264
1470	111.021	10.079								40.9284	40.7688	29.6656	40.812	72.6592	58.6616	31.5392	49.095	38.8754	31.3958	31.5329	21.7884	71.3371	1747.26	40.3273	1981.48	64.5603	35.3541	65.88	46.4559	33.7121	41.1235	26.2154	53.3131	35.1308	45.2156	42.4113	35.598	2462.15	44.6078	60.9691	38.3326	2270.92	17.807	70.7673	53.7262	36.0856	40.8767	51.882	36.5053
458	332.331	8.26524		Benzoic acid esters	Benzoic acid esters	Benzoic acids and derivatives	Benzene and substituted derivatives	Benzenoids	Lipids and lipid-like molecules; Alcohols and polyols; Benzoic acids and derivatives; Organic acids and derivatives; Carboxylic acids and derivatives; Benzoyl derivatives; Carboxylic acid derivatives; Monocarboxylic acids and derivatives; Carboxylic acid esters; Benzoic acid esters; Benzene and substituted derivatives; Benzenoids; Fatty Acyls; Organic oxides	180.735	71.6944	226.491	63.9959	5.89406	712.727	0	793.953	1385.21	21.2081	0	245.413	252.159	0	0	0	1883.36	1141.11	310.468	10.2335	0	136.356	158.236	129.019	127.812	172.199	283.824	213.691	66.5791	368.433	791.36	1738.59	82.5612	246.731	990.968	411.75	196.813	0	741.362	1839.09
587	572.371	8.11963		Glycerophosphocholines		Glycerophosphocholines	Glycerophospholipids	Lipids and lipid-like molecules	Lipids and lipid-like molecules; Alcohols and polyols; Glycerophospholipids; Organic acids and derivatives; Carboxylic acids and derivatives; Organonitrogen compounds; Fatty acid esters; Organic phosphoric acids and derivatives; Phosphate esters; Quaternary ammonium salts; Cholines; Carboxylic acid derivatives; Monocarboxylic acids and derivatives; Carboxylic acid esters; Phosphocholines; Seconda…	369.015	653.029	3.70853	801.724	1162.92	1535.3	1173.65	1612.69	721.526	624.874	14.1182	248.186	20.6257	0	6.39172	7.07601	0	1077.51	859.129	454.88	1124.21	893.945	516.999	5.45865	556.009	484.157	6.16771	1304.44	0	1222.85	575.697	1480.42	0	440.974	2558.18	1017.66	675.951	999.65	1387.14	0
1134	463.34	8.55738								6.34908	8.53758	30.6194	23.4151	13.7077	122.362	27.0598	198.958	250.899	17.6044	35.7314	0	28.1054	37.2454	0	23.8909	670.8	864.475	225.677	29.3818	17.64	10.2166	19.0626	42.8438	15.1083	0	18.5082	50.037	551.772	33.1724	192.395	554.59	786.072	0	392.959	596.043	3.96324	6.35323	163.843	934.564
444	152.947	0.40762								37.9082	126.036	103.896	106.214	132.711	136.112	222.092	87.5378	51.2151	82.0863	48.0551	161.371	78.8124	85.6526	134.754	222.183	175.512	183.401	115.151	113.052	90.3247	149.637	100.669	122.826	113.225	135.743	61.653	99.8784	385.903	92.5368	39.2583	105.11	408.964	61.2021	77.9603	193.794	156.918	129.183	148.079	249.695
1457	139.988	9.97256								227.881	1109.6	360.022	835.997	628.198	1029.43	1138.58	771.747	613.455	492.781	563.363	345.254	564.225	2786.31	1279.62	2630.84	1069.89	679.83	783.86	1123.34	465.408	325.82	507.136	529.426	430.613	307.622	791.662	541.7	4511.77	911.847	412.005	347.942	4971.55	92.4597	879.042	382.524	687.877	415.589	616.123	1041.49
1390	1041.68	8.11402								578.804	648.987	0	732.137	1568.91	1173.8	403.229	500.156	571.046	2272.17	0	476.116	0	0	0	0	0	1598.67	568.657	500.221	1886.95	578.864	711.033	0	459.495	169.741	0	2904.21	0	1199.71	1259.48	1940.62	0	587.521	2791.33	2647.35	854.179	1669.86	1872.28	0
251	111.021	9.04578								1053.02	756.981	1510.38	1823.82	1137.89	2538.06	1614.91	1312.61	3829.76	1461.07	838.586	1067.69	1757.38	3869.18	781.676	2857.8	825.686	965.791	2117.77	1480.25	2061.64	1700.16	2026.82	1767.17	1303.16	971.898	1345.76	997.035	8856.04	281.272	1521.55	1289.98	5824.06	274.663	1047.09	2078.36	805.991	1896.52	1536.97	2932.55
884	155.129	9.29923								52.3313	60.681	54.601	94.8856	41.3727	55.4634	85.8	90.817	153.844	134.379	29.226	109.594	113.725	85.7962	220.514	1249.67	154.94	122.753	683.639	54.4366	171.95	98.3699	339.439	500.383	81.877	189.267	41.9383	160.203	243.062	87.6014	128.139	75.2787	265.955	49.4044	121.757	152.518	69.0033	44.9281	89.4553	115.46
1465	765.987	7.99744								22.2136	9.94539	40.8738	210.654	6.59106	0	0	7.75286	0	0	13.2886	136.631	9.76209	0	43.4233	40.8599	0	0	0	0	44.0011	7.40732	0	6.56215	6.96498	21.4057	35.4734	3.48597	0	0	0	0	0	6.53773	0	0	10.3066	0	3.0181	0
1074	754.535	9.9907								126.362	75.0229	74.3446	9.00446	95.1387	0	17.4621	5.0195	0	37.1368	74.8946	19.1845	233.365	148.459	79.4035	67.0173	0	0	0	24.0528	55.1423	61.5225	27.8145	305.827	72.3304	216.078	13.8109	4.51739	0	16.4999	0	0	0	18.6964	0	0	301.466	6.05793	0	4.29177
830	757.557	8.24505								1116.68	1967.18	3375.88	2506.77	1772.22	151.713	2174.07	3771.82	2027.31	404.423	2416.9	3834.02	1884.68	3029.24	1019.38	2731.78	5351.67	0	3915.33	2153.51	996.402	1242.57	496.543	2741.55	1477.95	1716.08	3112.66	4204.08	0	1551	2471.98	0	0	1307.86	0	0	57.1986	2115.67	1430.14	0
1246	315.148	1.91327	Massbank:EA019603 Ranitidine|1,1-Ethenediamine, N-(2-(((5-((dimethylamino)methyl)-2-furanyl)methyl)thio)ethyl)-N'-methyl-2-nitro-|1-N'-[2-[[5-(dimethylaminomethyl)furan-2-yl]methylsulfanyl]ethyl]-1-N-methyl-2-nitroethe							208.257	82.3977	271.297	83.2194	10.0951	776.041	0	887.432	1559.05	25.9635	0	302.425	294.16	0	8.47449	0	2120.26	1286.26	344.218	4.30797	0	133.856	183.525	137.195	155.948	199.653	352.628	230.496	76.5916	430.786	859.796	1900.33	91.8576	270.843	1073.4	426.807	231.581	0	841.267	2154.82
16	102.034	10.2468								47.0521	113.307	55.7804	81.8604	98.3652	185.335	286.933	63.8181	183.268	69.443	35.8011	77.8341	163.48	210.106	81.9069	131.861	103.615	67.3051	89.3065	98.5651	60.5792	63.2047	207.418	537.624	628.294	92.5355	565.446	104.482	56.7585	53.2416	114.029	38.6191	150.278	30.5948	95.3616	50.0966	89.3184	139.173	17.7652	238.521
1440	154.967	10.0604								46.1406	78.7425	37.6539	54.3955	24.5631	47.6494	55.2535	88.1309	31.4142	39.3934	59.961	163.868	60.0692	75.7531	38.4018	145.043	93.3793	17.5014	88.8366	18.7518	64.4683	63.8094	66.1402	18.9791	52.2651	67.0808	69.8379	24.7317	141.064	54.4816	23.8725	31.9736	209.686	18.6982	36.3568	74.0902	24.3534	36.8111	17.8423	52.0224
1361	784.58	8.24866								3767.1	3142.73	4425.73	8002.96	2217.2	0	1833.36	4680.7	50.9765	2201.08	3529.3	7241.68	3884.41	2033.22	6077.96	10378.5	115.617	0	579.289	565.686	3728.07	5051.37	4614.72	2250.72	5678.51	1995.17	16166.3	3329.54	0	1382.74	7046.14	0	0	4757.32	0	0	55.4461	2765.65	3614.09	0
1351	185.031	6.24879								89.6309	106.198	178.481	175.432	124.771	171.291	131.83	172.84	205.423	112.735	124.712	142.084	192.609	71.7772	123.491	199.068	218.207	194.772	202.879	123.106	157.836	217.867	160.247	144.385	167.122	157.36	129.063	116.107	123.114	161.239	153.884	121.001	88.6704	124.688	122.828	225.465	154.012	123.804	141.014	167.083
309	196.133	5.83747		Secondary carboxylic acid amides	Carboxylic acid amides	Carboxylic acid derivatives	Carboxylic acids and derivatives	Organic acids and derivatives	Organic acids and derivatives; Carboxylic acids and derivatives; Organonitrogen compounds; Carboxylic acid amides; Carboxylic acid derivatives; Secondary carboxylic acid amides; Carbonyl compounds; Acetamides; Organic oxides; Organopnictogen compounds; Organic nitrogen compounds	119.932	108.529	166.714	478.009	67.5348	206.133	383.836	433.48	238.099	138.619	228.463	270.317	123.814	478.597	170.214	919.902	542.638	478.831	239.036	215.937	356.144	139.487	114.467	448.594	193.363	370.486	425.13	105.878	2150.98	141.044	208.931	422.793	2068.87	333.108	174.945	168.33	346.827	194.306	156.047	615.716
86	111.021	8.67193								586.041	756.981	1546.42	1868.29	522.261	858.147	913.609	1312.61	803.793	1461.07	838.586	1143.68	1757.38	3869.18	1381.73	3066.55	458.318	965.791	195.645	1190.16	2161.07	1700.16	797.862	1834.18	752.936	970.8	1345.76	997.035	8856.04	1190.53	1521.55	1338.27	5948.02	798.087	498.993	659.386	727.922	364.379	503.783	1619.02
389	109.023	10.1145								130.16	80.7781	101.868	170.425	71.1744	55.1908	67.1051	119.647	209.053	63.3162	254.124	104.566	113.353	181.538	276.882	124.928	18.6961	133.472	93.065	106.99	71.3384	146.769	148.115	90.5491	166.375	155.504	149.818	64.521	797.255	72.4658	21.8275	168.349	75.18	41.5612	190.334	49.5952	47.5173	103.525	164.951	79.6341
127	782.568	9.9927	Spectral Match to 1,2-Dilinoleoyl-sn-glycero-3-phosphocholine from NIST14	Phosphatidylcholines	Phosphatidylcholines	Glycerophosphocholines	Glycerophospholipids	Lipids and lipid-like molecules	Lipids and lipid-like molecules; Glycerophospholipids; Organic acids and derivatives; Carboxylic acids and derivatives; Organonitrogen compounds; Fatty acid esters; Dicarboxylic acids and derivatives; Organic phosphoric acids and derivatives; Phosphate esters; Quaternary ammonium salts; Cholines; Carboxylic acid derivatives; Carboxylic acid esters; Phosphocholines; Phosphatidylcholines; Carbonyl …	42.7037	162.253	86.4554	81.2181	4.32317	0	19.7439	0	0	31.9736	30.3394	342.114	87.5988	59.4851	121.493	90.0099	0	0	0	7.25821	44.9735	20.4484	55.8457	3.19141	63.1014	76.8543	35.3812	0	0	23.4355	0.782915	0	0	96.3253	0	0	0	31.5834	2.05506	0
1066	104.071	0.449303								82.8072	133.572	77.3472	118.137	111.907	163.739	168.852	111.447	151.688	96.7778	115.43	141.818	93.7736	254.251	130.261	277.216	178.761	201.746	130.573	97.6763	78.2627	84.7942	90.1066	161.323	72.5679	80.4191	105.774	95.2455	879.41	105.36	92.4986	159.679	1036.63	60.7425	171.31	174.231	88.3845	85.3043	119.157	508.602
717	111.021	10.0484								712.825	949.282	161.108	323.678	197.87	171.722	115.457	908.474	1023.28	747.403	276.426	224.187	176.883	221.076	250.764	446.039	122.761	785.247	1039.82	399.859	135.82	129.385	231.039	103.8	132.403	759.515	928.442	162.294	1669.74	787.415	286.544	93.5695	1527.19	497.739	120.199	669.236	771.887	198	849.079	123.106
764	363.162	5.01619								230.045	206.005	216.485	304.371	238.3	612.146	223.602	657.404	922.006	184.706	224.03	255.576	191.196	612.2	273.49	596.92	1248.06	820.964	490.568	342.364	154.464	182.131	217.722	359.79	218.387	228.047	224.968	306.567	3893.91	217.724	474.413	832.367	5464.79	124.359	1154.94	918.777	376.027	186.104	562.498	1479.41
1434	111.056	9.96771								32.2515	17.8089	66.5389	121.092	54.3932	76.3828	18.6817	64.8715	84.3191	45.1413	68.9688	59.294	17.389	113.259	48.8996	129.5	16.2648	113.244	90.7631	117.324	21.5192	59.3438	58.8234	105.802	112.154	31.6964	38.5184	66.4116	134.916	91.8895	55.2043	20.0219	656.284	32.4759	32.1408	36.0735	41.5393	106.892	53.2439	44.7212
160	140.118	8.69077		Benzene and substituted derivatives			Benzene and substituted derivatives	Benzenoids	Benzene and substituted derivatives; Benzenoids; Hydrocarbons; Olefins; Cyclic olefins; Unsaturated hydrocarbons; Aromatic hydrocarbons; Branched unsaturated hydrocarbons	150.736	107.82	183.628	63.0001	140.19	218.261	236.18	69.0287	168.588	147.052	122.049	341.731	85.3288	155.052	263.861	197.968	1128.19	69.9403	1190.8	148.387	87.3682	122.666	605.943	851.315	136.923	178.437	235.203	84.3997	584.8	55.9688	88.3808	68.9747	743.751	59.8481	854.563	289.572	115.288	150.784	155.852	72.5046
945	828.55	8.14843								25.6189	18.767	39.317	160.66	0	0	8.11931	13.9128	0	16.251	22.9193	197.723	61.5543	0	42.3689	16.4361	4.28008	0	8.88424	0	19.8622	14.5603	27.3288	16.4376	38.5035	12.3113	109.964	4.15604	0	0	32.992	0	0	11.2789	0	0	0	0	33.7983	0
1172	828.551	8.85249								323.813	287.105	317.885	1019.8	344.555	5.37091	395.615	214.183	43.0037	505.122	205.214	680.366	592.35	541.164	585.336	1416.75	20.2335	0	107.872	410.239	162.745	466.841	403.813	558.415	660.655	481.376	418.003	332.366	0	312.048	9.8956	0	0	259.182	0	0	152.851	375.503	0	0
930	790.57	9.976								23.8772	38.6046	155.354	197.512	19.256	0	86.2592	31.0255	0	36.9954	20.9497	102.236	48.0116	35.9867	26.3323	25.6788	0	0	21.5621	23.3012	28.1848	17.7301	60.4942	93.1836	89.1491	62.4184	28.8327	52.8354	0	13.5721	48.0544	0	6.5	33.8447	0	0	5.01927	14.1039	124.55	0
67	730.537	8.23879	Spectral Match to 1,2-Dipalmitoleoyl-sn-glycero-3-phosphocholine from NIST14	Phosphatidylcholines	Phosphatidylcholines	Glycerophosphocholines	Glycerophospholipids	Lipids and lipid-like molecules	Lipids and lipid-like molecules; Glycerophospholipids; Organic acids and derivatives; Carboxylic acids and derivatives; Organonitrogen compounds; Fatty acid esters; Dicarboxylic acids and derivatives; Organic phosphoric acids and derivatives; Phosphate esters; Quaternary ammonium salts; Cholines; Carboxylic acid derivatives; Carboxylic acid esters; Phosphocholines; Phosphatidylcholines; Carbonyl …	120.943	91.6693	189.124	306.46	168.41	165.481	35.7448	111.686	10.4339	35.6336	42.6299	155.094	387.478	495.813	84.6542	599.42	27.8869	0	0	122.795	52.1626	164.761	2.99196	314.443	67.3742	214.279	41.6468	40.4187	0	23.1692	0	0	0	13.8726	0	0	143.224	8.00068	4.9848	0
43	138.995	10.1169								420.212	291.646	430.69	255.131	194.186	370.344	356.971	826.545	583.579	209.02	208.691	456.952	669.321	522.011	180.09	1003.12	423.948	778.702	335.207	392	564.909	338.633	316.637	325.527	481.536	568.451	241.894	365.506	1216.18	176.387	743.794	205.599	3291.97	384.734	234.868	184.714	259.613	498.58	710.451	1062.36
1136	184.133	4.68823								94.3704	102.716	71.8853	225.326	88.9169	220.994	62.4713	247.819	97.1518	116.189	58.5899	98.418	68.7876	45.5903	75.3177	116.197	10.6911	90.3121	96.9841	36.2739	321.696	72.0773	86.1199	26.4099	175.884	59.1752	54.4805	116.823	25.1062	63.7948	89.7718	71.593	54.3435	91.6892	163.709	103.479	92.6804	178.342	93.0881	2.11666
935	141.983	9.98106								946.323	1135.92	950.471	1407.82	1074.46	1103.02	658.341	1480.54	1618.54	1091.91	1591.15	1063.15	1459.39	1094.11	1387.04	3143.93	979.58	1283.33	1390.11	898.202	1082.93	1086.91	1116.19	1474.81	1198.8	1143.61	1214.28	587.399	1813.04	491.865	1191.6	836.711	1774.66	966.649	1272.43	1144.4	902.611	1085.09	1079.76	1465.59
128	125.082	9.96178								305.597	340.549	174.054	422.91	654.408	844.351	1023.45	955.516	1615.45	467.032	438.666	1376.19	358.771	1470.04	676.041	1748.16	663.748	358.402	222.414	336.018	781.958	333.912	473.69	835.277	335.129	305.009	399.267	378.532	4191.76	404.165	452.641	386.729	337.278	305.433	564.008	671.399	514.087	458.923	277.05	417.505
1125	173.201	0.0215465								66.5314	17.9644	35.1842	25.1506	117.357	147.712	67.5721	285.578	295.005	39.6265	10.6926	203.728	83.5183	127.953	50.1742	107.027	284.989	241.77	260.966	85.5048	66.8672	39.7428	74.0067	120.663	4.9916	12.7088	77.8741	162.353	1077.8	7.32151	148.667	271.906	1205.38	6.34346	279.999	101.905	62.1654	31.7771	132.546	113.294
617	306.152	10.131		Azoles			Azoles	Organoheterocyclic compounds	Organoheterocyclic compounds; Organonitrogen compounds; Organophosphorus compounds; Azoles; Organothiophosphorus compounds; Organic oxides; Azacyclic compounds; Heteroaromatic compounds; Organopnictogen compounds; Organic nitrogen compounds	43.7545	69.9099	151.639	203.574	30.2332	159.098	117.502	36.1198	356.365	46.4006	145.665	205.268	78.1756	207.448	208.783	339.278	254.099	115.134	117.788	129.209	14.4533	59.4871	64.3035	148.023	70.4306	80.0863	142.654	78.0777	1343.4	66.079	81.3305	37.3139	1073.99	112.605	56.8669	50.3069	76.9672	55.5073	52.7247	350.21
24	343.285	9.99558		Monoradylglycerols		Monoradylglycerols	Glycerolipids	Lipids and lipid-like molecules	Lipids and lipid-like molecules; Alcohols and polyols; Glycerolipids; Organic acids and derivatives; Carboxylic acids and derivatives; Primary alcohols; Fatty acid esters; Carboxylic acid derivatives; Monocarboxylic acids and derivatives; Carboxylic acid esters; Secondary alcohols; Carbonyl compounds; Polyols; Monoradylglycerols; Fatty Acyls; Organic oxides	855.668	855.287	767.625	1086.12	697.011	1508.98	19.7849	561.914	0	24.3882	754.239	599.214	1067.81	1432.46	1212.07	1691.15	11.0107	3.26425	2.77116	34.9648	741.64	380.763	117.318	1009.86	587.089	331.948	854.28	46.3591	25.998	40.5188	0	0	0	484.34	91.2582	0	1332.82	40.0083	2.95588	0
429	804.551	9.96709		Phosphatidylcholines	Phosphatidylcholines	Glycerophosphocholines	Glycerophospholipids	Lipids and lipid-like molecules	Lipids and lipid-like molecules; Glycerophospholipids; Organic acids and derivatives; Carboxylic acids and derivatives; Fatty acid esters; Dicarboxylic acids and derivatives; Organic phosphoric acids and derivatives; Phosphate esters; Cholines; Carboxylic acid derivatives; Carboxylic acid esters; Phosphocholines; Phosphatidylcholines; Carbonyl compounds; Glycerophosphocholines; Alkyl phosphates; …	58.3362	49.6724	7.59283	732.399	9.39162	0	93.0257	0	0	112.891	144.771	739.293	93.2033	18.9762	147.367	90.5702	0	0	0	6.24769	150.999	124.294	133.229	20.8982	188.864	121.551	121.4	1.73193	0	14.5427	1.87848	0	0	77.0129	0	0	0	48.6129	5.5177	0
1201	234.065	0.650823								62.2018	45.3493	143.887	34.9445	4.24165	80.1402	5.33731	93.575	99.0385	14.8274	3.85532	70.3419	87.2049	10.3756	9.50577	7.02158	122.431	91.7181	58.1661	4.25057	6.4684	78.4933	51.8933	56.9584	57.8194	65.7087	121.958	70.387	24.1161	125.781	58.7401	84.8032	7.6161	80.8258	82.9138	47.9158	42.6578	4.03375	74.6669	173.784
1435	370.295	8.14064								88.6992	48.2992	106.374	91.5392	54.5954	228.26	95.4368	260.45	69.8475	155.672	136.231	96.559	107.759	656.4	60.0973	418.724	240.01	141.168	109.974	127.7	75.5885	101.077	84.2944	259.607	139.001	51.3387	117.703	79.2815	928.077	130.189	215.252	131.128	708.428	39.7808	241.539	228.187	70.5125	82.6545	63.0899	330.037
1466	1222.91	8.18996								142.335	0	0	87.0195	8.99546	183.421	31.3516	185.903	211.407	71.4695	20.2642	168.354	101.917	0	50.5055	0	113.675	141.843	2.01647	12.3159	15.692	140.015	143.284	158.615	151.367	194.298	196.45	49.4067	0	88.4954	78.0065	181.444	0	74.6165	175.44	147.921	134.482	8.85619	182.144	283.618
1267	112.018	8.16257								315.256	253.759	356.34	474.672	339.074	317.639	81.6288	436.848	589.988	218.084	445.372	492.401	451.36	984.138	412.939	339.077	256.933	424.387	123.74	347.129	222.375	343.915	381.72	453.121	347.91	111.155	373.514	248.333	1978.92	61.0176	360.041	365.537	1045.86	224.584	383.822	283.556	344.599	350.592	357.041	561.794
684	149.06	0.907816								552.393	286.838	720.669	208.028	30.6162	1813.2	16.2859	2185.13	4136.89	55.0192	4.9878	646.112	744.26	23.3324	13.1589	20.5458	4841.25	2803.69	860.339	25.4456	4.91266	360.441	491.354	380.913	375.026	481.572	864.925	593.858	199.582	1103.31	2071.54	4345.35	268.938	724.268	2433.56	870.71	526.724	0	2157.14	4888.21
903	148.565	6.60567								126.067	400.648	348.572	278.481	346.413	347.592	152.418	280.761	166.383	421.159	228.87	195.609	628.812	1067.57	541.959	471.482	170.139	203.621	168.202	309.582	400.893	472.492	628.673	459.026	357.211	277.548	1586.36	1226.69	1507.65	262.102	315.36	653.405	611.655	231.834	540.494	763.077	344.216	131.388	501.973	304.078
464	294.155	0.740283		Hexoses	Monosaccharides	Carbohydrates and carbohydrate conjugates	Organooxygen compounds	Organic oxygen compounds	Carbohydrates and carbohydrate conjugates; Lipids and lipid-like molecules; Alcohols and polyols; Carboxylic acids and derivatives; Primary alcohols; Monocarboxylic acids and derivatives; Hexoses; Monosaccharides; Secondary alcohols; Carbonyl compounds; Polyols; Fatty Acyls; Organic oxides	12940.2	13585.2	10985.1	10541.7	12406.6	7302.99	11963.5	14847.4	21645.9	11630	5888.91	13465.6	17191.9	0	15213.4	0	16695.1	13642.7	17588.7	14007.7	10066.9	10272.8	12530.6	16859.5	14386.9	13444.1	12301.1	9090.71	0	8300.82	15401.6	17216.7	0	8426.98	13259.9	12737.4	7247.99	10426.6	20639	14062.3
1132	559.397	8.56333								17.7529	5.39015	64.2604	17.7382	13.7175	61.7427	50.6099	29.0982	48.7559	7.56051	0	19.3884	88.8142	0	0	0	8.58184	44.3319	66.7007	13.965	66.2982	34.3676	27.3199	0	27.06	10.8568	0	74.0897	0	20.5044	51.5593	46.8143	0	16.2606	92.8853	103.723	36.2385	57.7679	44.3064	0
540	241.155	0.758405								35.1727	36.787	28.4238	37.5319	25.469	90.9114	29.1068	87.4481	102.777	30.2141	26.8318	44.431	40.0804	73.3757	24.4536	82.5931	106.169	100.519	81.4896	26.1466	24.4131	26.7605	24.4239	48.2085	21.5411	10.4555	45.5409	55.8616	490.338	11.8402	77.1305	102.25	537.141	11.2444	91.7821	95.0706	63.2984	30.8229	70.4946	128.67
794	139.988	8.69437								52.9534	158.623	334.127	178.834	58.3499	224.125	278.684	159.648	382.855	105.178	330.326	211.323	312.368	800.796	371.886	747.926	408.593	363.254	401.327	288.056	69.4661	240.695	137.832	330.704	255.601	152.225	364.388	74.6106	1629.26	236.097	140.391	138.229	853.598	52.5707	335.63	211.441	105.657	95.5461	285.552	419.777
193	729.59	10.0073		Sphingolipids			Sphingolipids	Lipids and lipid-like molecules	Lipids and lipid-like molecules; Alcohols and polyols; Sphingolipids; Organic acids and derivatives; Organonitrogen compounds; Organic phosphoric acids and derivatives; Phosphate esters; Quaternary ammonium salts; Cholines; Phosphocholines; Secondary alcohols; Carboximidic acids and derivatives; Amines; Alkyl phosphates; Dialkyl phosphates; Organic zwitterions; Organic 1,3-dipolar compounds; Prop…	864.2	786.125	710.734	1704.38	904.582	3143.37	60.2129	523.654	2.91245	168.604	232.547	1116.88	1265.1	2016.61	710.273	2022.94	0	153.237	0	414.695	719.473	673.061	79.38	1334.41	417.934	1079.5	337.636	86.6123	8.8	496.475	0	0	0	137.635	573.21	0	1791.55	22.0903	5.23578	0
552	568.339	8.12206		Glycerophosphocholines		Glycerophosphocholines	Glycerophospholipids	Lipids and lipid-like molecules	Lipids and lipid-like molecules; Glycerolipids; Glycerophospholipids; Organic acids and derivatives; Carboxylic acids and derivatives; Organonitrogen compounds; Fatty acid esters; Organic phosphoric acids and derivatives; Phosphate esters; Quaternary ammonium salts; Cholines; Carboxylic acid derivatives; Monocarboxylic acids and derivatives; Carboxylic acid esters; Phosphocholines; Carbonyl compo…	57.6598	25.9672	0	22.8033	20.3052	115.728	35.1925	96.5807	28.7997	18.9313	0	18.7458	0	11.5701	0	0	3.72696	61.9405	35.2743	123.933	11.4003	5.60055	12.0106	0	24.4571	14.0993	3.89901	62.9622	6.20019	18.1513	73.9796	162.226	6.94553	0	152.997	118.603	10.2461	11.3528	100.293	0
344	378.243	10.0314								69.4468	77.5217	228.403	129.084	55.3841	116.83	127.339	168.002	120.072	106.952	97.3788	151.039	99.0166	0	144.268	0	99.8071	174.055	129.226	59.1581	147.571	141.525	123.087	161.748	102.267	80.4992	116.451	94.2323	325.79	45.9697	114.052	75.4109	0	77.3217	67.816	79.911	65.9492	112.764	81.6461	180.939
723	432.28	5.55691								143.554	173.52	366.119	346.166	246.707	542.831	265.552	711.343	708.938	156.34	317.392	142.944	285.438	170.878	202.296	87.6864	1460.45	2141.33	822.314	292.317	201.953	165.749	181.541	381.96	167.894	181.722	199.991	237.027	1005.71	295.622	542.738	1143.67	1435.31	134.772	910.132	1424.39	147.381	148.734	564.664	1984.47
446	159.028	0.60633		Organic phosphoramides		Organic phosphoramides	Organic phosphoric acids and derivatives	Organic acids and derivatives	Organic acids and derivatives; Organonitrogen compounds; Organic phosphoric acids and derivatives; Organic phosphoramides; Organic oxides; Organopnictogen compounds; Organic nitrogen compounds	239.259	232.425	244.769	309.188	247.431	497.164	229.373	444.322	679.115	186.103	244.724	275.747	217.271	684.499	241.079	636.894	691.768	632.722	488.31	311.572	205.867	165.116	190.203	328.836	203.171	213.206	271.547	243.195	2265.05	252.222	314.594	626.216	3863.32	166.687	700.269	575.158	353.409	202.797	462.57	903.871
652	417.002	0.443835		Alpha amino acids and derivatives	Amino acids and derivatives	Amino acids, peptides, and analogues	Carboxylic acids and derivatives	Organic acids and derivatives	Organoheterocyclic compounds; Amino acids, peptides, and analogues; Alpha amino acids and derivatives; Alcohols and polyols; Organic acids and derivatives; Carboxylic acids and derivatives; Organohalogen compounds; Organonitrogen compounds; Amino acids and derivatives; Alkyl chlorides; Carboxylic acids; Organochlorides; Monosaccharides; Carbonyl compounds; Polyols; Amines; Alkyl halides; Organic …	233.694	228.724	307.429	146.127	318.704	224.229	295.854	229.578	374.893	152.59	203.697	375.577	147.304	0	290.439	0	121.24	234.676	441.461	124.095	257.725	123.85	161.099	174.243	190.306	240.664	255.09	163.19	0	154.342	238.826	179.664	0	283.443	193.327	228.348	202.765	208.447	163.83	350.031
387	159.067	9.75275								190.263	132.806	174.151	241.234	176.272	147.371	132.598	9.55592	183.61	188.539	315.624	301.344	152.561	0	214.34	0	138.537	281.527	436.542	304.537	166.714	294.551	201.943	103.049	542.162	423.667	82.0054	161.291	0	129.854	204.915	123.387	0	400.805	112.161	275.286	171.301	187.701	250.828	220.903
119	179.093	9.26598		Pyrazines		Pyrazines	Diazines	Organoheterocyclic compounds	Organoheterocyclic compounds; Pyrazines; Organic acids and derivatives; Organonitrogen compounds; Diazines; Organic oxides; Azacyclic compounds; Heteroaromatic compounds; Organopnictogen compounds; Organic nitrogen compounds	45.4962	241.919	48.9506	674.896	298.4	154.386	191.694	234.373	88.8055	596.951	95.988	339.534	80.8834	160.458	212.746	228.447	263.461	82.0524	142.706	52.4179	276.484	52.774	480.196	363.255	61.9553	241.27	214.157	129.685	3056.69	191.404	113.385	210.24	332.861	129.58	173.397	327.591	247.723	530.74	255.31	123.365
256	107.061	9.77627		Pyrimidines and pyrimidine derivatives		Pyrimidines and pyrimidine derivatives	Diazines	Organoheterocyclic compounds	Organoheterocyclic compounds; Pyrimidines and pyrimidine derivatives; Organonitrogen compounds; Diazines; Azacyclic compounds; Heteroaromatic compounds; Organopnictogen compounds; Organic nitrogen compounds	148.945	1260.7	662.277	515.882	455.898	571.251	1600.4	1171.61	330.613	1075.58	1519.71	945.833	527.112	1148.35	1296.89	2664.22	358.463	587.291	710.161	504.113	162.495	625.069	161.329	492.063	309.087	351.025	1031.49	480.833	960.098	339.139	1641.93	772.836	2235.62	452.829	575.901	237.124	520.371	457.973	457.698	571.866
455	160.097	0.710326		Alpha amino acids	Amino acids and derivatives	Amino acids, peptides, and analogues	Carboxylic acids and derivatives	Organic acids and derivatives	Organoheterocyclic compounds; Amino acids, peptides, and analogues; Alpha amino acids and derivatives; Alcohols and polyols; Pyrrolidines; Organic acids and derivatives; Carboxylic acids and derivatives; Organonitrogen compounds; Amino acids and derivatives; Monocarboxylic acids and derivatives; Carboxylic acids; Secondary alcohols; Carbonyl compounds; Pyrrolidine carboxylic acids and derivatives…	70.327	83.2789	45.0823	79.1298	71.9438	77.5609	189.927	717.888	182.725	251.628	127.202	137.097	110.155	0	829.912	0	168.249	175.178	194.444	69.0552	100.59	145.236	84.9408	814.611	120.628	133.965	175.404	142.578	0	242.423	90.3786	127.983	0	19.9045	104.236	85.6879	166.76	149.651	73.0165	588.714
1032	438.984	0.434603								56.9784	99.6361	259.333	81.3284	27.5374	163.547	24.5003	122.506	156.419	55.1581	32.9282	136.892	141.275	12.5491	46.7656	40.6339	157.802	159.925	90.307	40.3657	37.3723	39.3105	86.2139	134.306	106.79	64.9774	182.848	107.949	91.4048	167.606	141.059	140.92	25.8579	95.9432	149.74	90.3993	101.601	23.6767	139.1	215.391
995	667.105	0.453669								548.505	613.229	289.137	1095.41	812.808	1156.05	1330.39	940.294	1704.06	1651.94	198.303	1361.05	491.857	1097.64	739.817	1055.85	1340.57	1175.7	1100.09	732.028	358.852	423.933	762.783	585.477	268.217	1342.13	584.325	530.855	2861.89	748.233	864.479	1066.76	3380.78	569.643	1207.67	969.379	733.087	558.867	929.079	1537.01
3	759.572	9.99595								62.6675	158.337	107.815	6.16854	103.316	0	61.6771	0	0	84.7748	506.274	14.9368	62.9909	188.997	190.557	138.29	0	0	3.64379	31.0933	97.6685	51.0323	98.6432	56.5524	110.379	61.6386	30.5134	0	0	151.665	0	0	0	54.9676	0	0	19.1961	75.9122	0	0
562	217.082	0.45285		Dipeptides	Peptides	Amino acids, peptides, and analogues	Carboxylic acids and derivatives	Organic acids and derivatives	Organoheterocyclic compounds; Amino acids, peptides, and analogues; Alpha amino acids and derivatives; Organic acids and derivatives; Carboxylic acids and derivatives; Organonitrogen compounds; Dicarboxylic acids and derivatives; Amino acids and derivatives; Carboxylic acid derivatives; Carboxylic acids; Carbonyl compounds; Amines; Organic oxides; Azacyclic compounds; Oxacyclic compounds; Amino a…	21.5264	16.6517	30.5512	29.4387	29.5482	65.4941	33.1433	57.6968	114.648	21.7605	14.7482	19.574	16.7511	73.3316	11.1889	15.3043	105.233	116.476	57.4402	30.4559	17.4253	13.7755	23.6839	40.5465	21.1698	22.2375	20.2784	44.6769	412.068	22.4308	44.7293	104.645	482.061	14.2573	100.836	91.3198	30.2734	13.1676	51.161	144.09
939	110.072	8.68558								2055.06	2038.5	1215.18	3179.3	1844.27	2857.24	1192.54	2676.03	2032.37	2652.91	1260.89	3278.11	1568.21	5468.17	1435.27	4945.74	2059.33	1451.29	4827.56	2303.11	1203.72	1991.15	2945.94	913.18	3253.35	2770.7	1750.49	2166.94	20083.2	662.586	1748.94	1857.37	3366.06	639.006	1652.74	1328.5	1677.63	2839.52	2703.76	4646.48
227	169.17	0.0212415								35.4957	71.2825	65.5069	39.2152	46.433	83.3616	19.8694	44.7245	51.7977	38.1012	52.8011	120.974	69.0978	100.029	34.4576	67.0272	64.8033	37.7129	26.7974	60.8246	51.6298	38.5851	99.4471	68.2133	66.7774	41.6687	21.2476	35.2923	60.106	85.8652	35.6426	45.1936	224.738	40.121	45.2604	77.9954	55.466	100.144	44.0061	55.8817
274	186.981	9.03502								163.626	160.452	94.7447	23.3604	131.596	130.305	184.394	118.991	253.271	131.11	152.885	200.019	213.171	261.231	170.058	343.568	151.125	153.255	106.604	148.62	153.245	137.711	56.1642	175.129	32.4225	169.106	73.7307	83.9948	357.528	166.255	139.212	109.966	1350.77	126.915	79.6362	125.344	49.9047	31.5654	178.187	316.137
641	114.066	0.446671		Heteroaromatic compounds			Heteroaromatic compounds	Organoheterocyclic compounds	Organoheterocyclic compounds; Organonitrogen compounds; Organic oxides; Azacyclic compounds; Heteroaromatic compounds; Organopnictogen compounds; Organic nitrogen compounds	91.3586	222.634	167.96	126.174	228.683	100.27	42.8089	78.1799	112.989	120.822	41.6458	12.6695	110.228	34.9438	157.005	274.737	130.174	113.504	112.579	37.1115	178.196	193.686	104.515	151.555	45.8535	99.9078	216.281	102.975	648.363	172.359	215.392	25.9048	373.451	108.012	79.556	50.3152	112.577	144.85	83.233	103.643
1202	246.17	2.94888	Spectral Match to Valerylcarnitine from NIST14							108.396	11.2452	71.3287	118.749	85.3662	91.0451	24.029	42.8585	64.2115	59.9496	127.651	149.611	67.564	0	162.293	0	292.063	229.05	168.7	130.602	90.9796	125.205	115.017	84.1182	106.91	144.212	14.4422	155.13	0	495.962	43.9042	24.5122	0	241.901	72.4907	241.123	109.959	129.897	84.7914	224.619
282	167.129	9.29971		Organic phosphines and derivatives			Organic phosphines and derivatives	Organophosphorus compounds	Organoheterocyclic compounds; Organonitrogen compounds; Organophosphorus compounds; Organic phosphines and derivatives; Azacyclic compounds; Organopnictogen compounds; Organic nitrogen compounds	190.378	161.885	261.063	235.332	164.625	377.849	526.392	341.383	142.824	229.354	262.57	1439.2	178.563	827.627	452.866	462.095	128.492	197.311	357.803	385.497	326.102	85.1265	389.337	318.431	107.676	187.512	106.773	191.092	1128.46	184.041	131.862	169.385	769.055	199.791	178.536	190.986	221.545	88.4812	179.169	423.852
1248	116.107	0.584629								9146.58	9289	11093.3	8759.45	6910.15	10581.3	8297.3	7709.57	8186.11	10456.8	10829.3	16475.8	14969.5	3.9883	8770.68	5.43032	6712.24	8356.36	12879.8	7228.67	11242.6	7998.3	7333.33	9746.25	10842.3	8427.4	10780.9	7158.47	5.4286	13228.5	6397.23	9576.49	6.62259	9079.48	9731.94	8809.88	7159.31	13765.9	8666.36	14391.3
592	273.34	0.462204								185.57	173.516	201.041	191.926	193.871	149.783	206.983	181.715	388.092	196.136	326.873	176.864	230.403	628.135	183.504	540.478	310.162	216.982	280.819	307.517	183.711	92.4175	165.526	279.7	129.288	134.155	280.316	250.219	1865.51	213.245	191.279	289.748	1918.61	103.905	246.594	207.258	126.525	141.282	265.434	489.029
107	207.017	10.0571								158.014	171.731	315.666	346.303	181.576	562.886	160.823	491.086	520.565	220.855	201.851	309.799	241.481	917.956	176.759	378.346	609.278	639.602	501.629	323.87	180.857	219.776	155.379	277.952	261.688	181.019	364.622	272.141	1317.06	252.653	440.003	515.157	2600.73	123.15	570.46	525.479	297.855	187.394	404.13	839.394
385	684.202	9.65151	ACARBOSE	O-glycosyl compounds	Glycosyl compounds	Carbohydrates and carbohydrate conjugates	Organooxygen compounds	Organic oxygen compounds	Organoheterocyclic compounds; Organosulfur compounds; Carbohydrates and carbohydrate conjugates; Lipids and lipid-like molecules; Alcohols and polyols; Ethers; Fatty acids and conjugates; Organic acids and derivatives; Carboxylic acids and derivatives; Organonitrogen compounds; Primary alcohols; Hydroxy fatty acids; Dicarboxylic acids and derivatives; Carboxylic acid derivatives; Carboxylic acids…	779.718	896.449	412.666	1455.07	1129.76	1550.78	1836.61	1303.22	2401.91	2247	266.874	1825.8	736.074	1583.45	1072.9	1468.06	1956.13	1595.3	1498.54	1008.62	523.32	624.542	1055.93	755.773	644.656	2013.98	842.709	704.01	4123.47	1016.91	1172.85	1570.23	4780.63	777.389	1583.96	1303.85	1032.66	821.966	1367.22	2208.09
526	184.986	8.64644								388.865	339.759	277.893	156.457	210.147	620.982	274.302	735.263	804.713	374.788	459.036	544.641	812.023	1900.69	374.46	1798.53	789.257	674.671	790.17	479.499	50.1546	345.464	220.345	689.997	561.865	573.238	341.768	306.419	3158.99	612.826	496.119	262.019	3439.85	415.575	589.763	394.977	361.621	348.236	707.751	784.224
1227	817.557	9.96306								5.72948	246.664	26.4636	0	9.54134	0	0	0	0	17.1134	355.356	0	50.6777	1347.99	41.1633	3893.9	0	0	0	93.0523	34.9753	24.5333	5.99256	4.92639	73.2586	9.79005	3.82023	0	0	299.817	0	0	0	204.773	0	0	0	98.7332	0	0
1376	515.815	10.168								24.4887	25.19	43.9193	36.5863	61.4529	45.4972	27.1296	19.0661	38.4411	36.7336	27.9871	39.6943	17.0079	0	33.6733	0	23.3482	19.5702	21.8644	33.744	25.0039	20.91	31.3139	39.1758	12.6826	42.7828	31.3847	36.5243	0	18.5814	17.529	31.0622	0	29.6409	7.92229	14.9759	28.1657	25.3357	63.6242	44.3255
698	154.123	2.01372								121.826	95.4375	146.235	162.808	61.6117	99.5349	113.801	82.8452	105.592	41.3568	141.649	88.2389	92.2022	0	124.931	0	194.314	199.759	144.522	182.802	65.0041	95.5878	95.4713	142.668	60.668	72.6622	95.5076	120.245	0	100.954	105.098	117.595	0	92.4638	88.5347	134.489	174.299	98.3647	140.713	82.4529
132	111.092	9.62744								21.6462	27.5504	29.8479	31.7144	34.009	72.4571	16.7587	55.2627	78.1791	26.8452	29.0524	17.9262	25.4318	77.9534	16.8284	45.2761	76.4792	149.414	65.5925	32.7257	13.9422	29.2181	15.9349	39.5768	16.0817	16.8712	44.4915	33.1121	269.731	26.9857	57.7983	75.108	423.389	20.9414	72.9679	69.792	43.3502	16.4004	45.7757	81.0623
122	141.959	8.65284								216.393	195.049	307.663	150.396	171.323	126.795	144.194	107.101	154.475	205.796	209.651	33.362	194.683	484.436	117.509	627.499	173.712	130.752	149.215	170.41	255.383	240.316	190.695	71.6667	188.696	146.703	279.978	144.892	515.479	295.05	164.824	99.2096	540.956	223.016	133.042	81.2365	144.146	217.563	68.4142	127.817
19	249.206	8.09771	Spectral Match to Tri(propylene glycol) butyl ether from NIST14	Glycerolipids			Glycerolipids	Lipids and lipid-like molecules	Lipids and lipid-like molecules; Alcohols and polyols; Glycerolipids; Ethers; Dialkyl ethers; Secondary alcohols	17.135	12.2773	73.5983	60.3099	36.4551	91.5481	35.9343	67.7953	76.8254	13.4618	33.142	20.4403	17.5395	48.169	24.1346	55.0887	112.474	99.1076	130.824	41.2422	29.3221	21.5975	36.3283	48.3022	25.1988	14.6119	64.4099	103.869	325.01	17.0014	61.3171	226.163	218.496	12.58	70.4828	98.6342	71.8567	23.7001	62.3022	348.248
1393	140.068	10.0033								51.874	376.116	186.788	370.159	380.65	198.91	139.381	211.879	138.662	170.435	154.028	124.511	80.448	197.456	118.949	616.281	163.088	583.878	203.218	117.648	89.6603	195.647	42.9725	327.769	86.8519	126.525	264.928	56.8912	991.634	389.314	146.943	145.188	88.2987	357.638	133.037	150.687	427.269	99.6413	122.764	99.2182
33	756.553	8.24304		Phosphatidylcholines	Phosphatidylcholines	Glycerophosphocholines	Glycerophospholipids	Lipids and lipid-like molecules	Lipids and lipid-like molecules; Glycerophospholipids; Organic acids and derivatives; Carboxylic acids and derivatives; Fatty acid esters; Dicarboxylic acids and derivatives; Organic phosphoric acids and derivatives; Phosphate esters; Cholines; Carboxylic acid derivatives; Carboxylic acid esters; Phosphocholines; Phosphatidylcholines; Carbonyl compounds; Glycerophosphocholines; Alkyl phosphates; …	438.109	610.846	899.914	518.777	617.681	73.0429	539.961	751.256	209.527	810.523	716.79	371.485	761.986	663.502	974.835	941.83	960.833	0	564.797	746.111	206.061	348.993	1043.15	910.961	445.356	487.328	875.58	770.243	0	393.684	728.844	0	0	524.33	0	0	101.979	622.626	369.904	0
1341	298.023	6.24165								23.4997	17.1948	21.3056	285.401	24.5655	69.9741	22.7204	108.369	81.6097	15.2814	25.1669	24.6278	14.5768	20.7274	26.4385	31.8281	50.6053	41.2669	43.5907	25.1177	14.5175	22.6349	15.3298	32.1985	16.696	13.9913	20.1215	50.62	177.017	24.2784	73.7232	122.252	338.652	18.7193	49.6025	59.7436	40.3874	13.2184	51.598	117.962
743	504.265	5.88169								34.0365	33.5362	22.3417	80.2742	42.5321	95.7598	114.801	226.496	18.5084	16.1175	9.81986	31.0374	16.3794	62.3031	125.506	19.5149	71.7254	111.503	45.5842	41.4001	49.4868	52.0813	4.82023	171.341	59.2181	18.0124	6.0653	36.3965	156.671	12.5309	32.904	160.04	130.867	12.2202	10.8127	88.3041	15.6769	8.97766	127.473	278.656
451	400.342	8.25804	Spectral Match to Palmitoylcarnitine from NIST14							45.9858	129.709	133.496	235.684	162.073	362.792	33.455	11.5862	0	17.9797	209.892	113.981	103.369	353.161	18.9114	81.3396	2.23571	20.275	0	82.8063	114.167	61.9101	5.55243	245.582	38.9747	117.679	69.7533	4.38389	0	62.4269	0	0	0	27.5136	48.0357	0	158.127	2.71779	0	0
907	295.263	8.72698	Spectral Match to Ricinoleic acid methyl ester from NIST14	Fatty alcohols		Fatty alcohols	Fatty Acyls	Lipids and lipid-like molecules	Lipids and lipid-like molecules; Alcohols and polyols; Organic acids and derivatives; Carboxylic acids and derivatives; Fatty acid esters; Carboxylic acid derivatives; Monocarboxylic acids and derivatives; Carboxylic acid esters; Fatty alcohols; Secondary alcohols; Carbonyl compounds; Methyl esters; Fatty acid methyl esters; Fatty Acyls; Organic oxides	69.2863	72.7932	60.0501	112.34	97.256	133.443	78.8288	148.543	131.67	66.9511	82.5576	70.6324	62.1064	222.335	60.4758	119.062	137.146	140.222	176.726	100.708	57.8553	61.2916	66.3109	101.474	63.2414	78.4344	77.5559	53.5675	514.467	56.3623	104.68	158.191	1050.16	57.0173	189.723	137.703	98.4022	46.8408	108.64	220.956
285	179.129	9.72521		Pyrimidines and pyrimidine derivatives		Pyrimidines and pyrimidine derivatives	Diazines	Organoheterocyclic compounds	Organoheterocyclic compounds; Pyrimidines and pyrimidine derivatives; Organonitrogen compounds; Diazines; Amines; Azacyclic compounds; Organopnictogen compounds; Organic nitrogen compounds	44.1407	63.2693	106.259	184.828	363.408	171.397	165.759	69.3666	448.572	24.1568	81.0884	84.4652	114.649	175.967	130.851	86.7895	154.545	76.2729	120.348	57.757	45.4626	83.5326	53.7451	82.2331	62.4632	54.7655	74.9742	83.1762	250.235	56.7884	322.696	59.666	197.051	83.2381	131.555	26.2644	73.1196	111.041	92.9887	39.9521
915	105.045	9.76297								26.3968	34.9964	71.3588	15.0239	41.1328	29.5688	63.1184	22.1073	10.4738	27.5916	25.4987	24.2428	19.3922	74.9223	26.8316	39.3836	70.487	44.9945	102.143	40.6323	15.7361	32.8605	35.0324	23.9486	29.9574	112.493	30.7496	13.6863	67.1953	26.6612	65.012	55.5585	212.634	14.7183	37.8172	28.6474	24.69	54.7812	30.5868	54.0373
993	214.918	0.391197								460.175	352.932	182.119	473.421	80.6324	124.794	485.298	557.51	518.257	468.077	587.659	457.388	596.053	1397.7	615.829	1381.63	670.221	153.374	522.421	257.528	449.715	467.168	458.49	245.949	506.996	522.327	525.977	139.56	1960.32	488.936	494.577	487.943	842.019	250.676	382.394	403.447	425.618	483.157	459.505	601.097
936	203.065	6.69476								115.247	25.3957	81.7168	111.275	35.8202	369.131	182.876	255.871	66.9928	53.0424	212.558	312.252	209.088	3.12594	173.927	5.84323	100.378	49.133	118.564	103.921	174.758	96.2437	132.526	264.851	88.943	104.43	259.704	133.586	0	64.5779	6.01483	48.7824	0	191.776	3.3585	98.5093	161.625	101.218	53.5122	253.474
1405	111.021	9.50986								42.0335	229.792	127.048	21.2022	59.6795	104.549	89.2208	100.478	61.3962	70.8494	116.469	49.0482	79.6142	210.773	65.6031	318.699	102.506	62.6108	348.011	49.0059	50.665	31.8971	62.7335	46.5565	62.9967	97.9398	132.177	50.515	192.919	76.7862	94.4167	56.9144	1928.94	73.0412	66.3272	105.794	63.3886	47.4525	124.306	90.1039
1123	115.095	1.9048								24.9917	33.409	38.7718	47.6883	27.2804	97.684	10.6672	55.6776	90.2215	20.8802	37.9391	44.7682	21.6712	105.17	24.2496	82.6157	91.7587	79.087	70.9272	49.9954	19.4848	31.8292	30.1987	34.3962	34.4754	31.1919	26.7062	62.135	290.821	25.863	61.068	80.9868	412.259	10.0117	98.2809	100.546	54.9941	26.0931	58.3231	104.61
1508	105.954	9.93166								43.1921	36.7098	82.6027	48.0176	29.7855	60.0678	73.1224	44.2962	43.2025	32.9695	100.058	37.8078	88.671	53.7608	63.4279	146.964	60.499	37.4527	45.2619	31.2342	22.2953	21.9698	65.1953	26.2536	62.6827	333.611	48.6977	41.2457	125.928	20.281	46.7015	44.5313	186.631	44.502	42.4238	28.6248	22.4653	37.4635	49.4749	32.0689
591	187.071	0.496979		Alpha amino acids	Amino acids and derivatives	Amino acids, peptides, and analogues	Carboxylic acids and derivatives	Organic acids and derivatives	Organoheterocyclic compounds; Amino acids, peptides, and analogues; Alpha amino acids and derivatives; Organic acids and derivatives; Carboxylic acids and derivatives; Organonitrogen compounds; Dicarboxylic acids and derivatives; Amino acids and derivatives; Carboxylic acids; Carbonyl compounds; Trialkylamines; Alpha amino acids; Amines; Tertiary amines; Organic oxides; Azacyclic compounds; Amino…	45.8342	47.6756	32.5017	24.264	68.7342	76.0596	57.8209	84.0358	49.8092	37.5138	39.1858	31.5286	41.1419	237.346	45.0149	486.868	62.1161	44.9743	56.063	68.3952	31.2557	49.7801	39.7546	53.3368	51.3493	48.1625	51.8206	40.4532	859.875	43.909	43.045	43.0761	1669.04	25.8939	50.8997	33.2761	35.0776	38.9427	44.4877	44.4167
334	137.082	8.68736								501.088	285.611	544.015	529.786	747.347	263.065	448.083	48.7387	523.137	347.011	865.612	671.946	424.745	0	1209.77	0	258.865	830.636	867.013	682.961	533.265	605.094	447.132	408.946	1485.99	1051.66	225.533	471.217	0	371.04	690.424	575.949	0	1302.48	305.665	751.785	348.979	454.079	1115.72	951.711
254	150.128	9.93283								62.562	354.728	121.842	90.6528	382.808	376.923	135.675	108.243	131.448	86.0461	348.393	112.308	111.71	422.425	71.3678	219.675	198.933	92.819	268.707	241.148	47.8671	29.978	128.594	342.827	62.9216	183.51	243.232	130.237	902.438	140.775	191.115	156.215	305.71	65.7027	70.1594	77.1062	49.1426	48.9591	121.984	156.2
495	317.269	9.03511		Long-chain fatty acids	Long-chain fatty acids	Fatty acids and conjugates	Fatty Acyls	Lipids and lipid-like molecules	Lipids and lipid-like molecules; Alcohols and polyols; Fatty acids and conjugates; Organic acids and derivatives; Carboxylic acids and derivatives; Hydroxy fatty acids; Monocarboxylic acids and derivatives; Carboxylic acids; Secondary alcohols; Carbonyl compounds; Polyols; Long-chain fatty acids; Fatty Acyls; Organic oxides	1903.33	741.446	1607.65	887.621	610.264	1808.76	376.831	1221.85	517.318	358.563	611.075	584.771	481.235	0	1697.45	0	1805.54	1327.63	1240.27	804.577	1399.67	212.033	1713.6	2280.2	1023.94	1444.2	1198.94	446.995	39.1423	936.853	1503.79	386.491	51.8037	723.416	744.799	1859.27	1018.62	312.868	571.663	976.245
807	140.082	9.17665		Diazines			Diazines	Organoheterocyclic compounds	Organoheterocyclic compounds; Organonitrogen compounds; Diazines; Organic oxides; Azacyclic compounds; Heteroaromatic compounds; Organopnictogen compounds; Organic nitrogen compounds	230.135	513.65	394.178	1436.69	127.323	519.418	549.815	679.565	651.607	1262.2	136.848	516.527	556.981	2204.42	424.229	1323.27	663.27	525.024	222.188	296.93	497.908	493.814	1028.91	1264	516.371	491.224	352.196	371.485	976.517	1033.44	207.394	872.629	620.5	979.909	644.76	550.852	390.533	366.953	296.483	341.851
1005	351.283	9.99667								164.469	84.1431	220.884	110.704	64.0954	144.618	123.746	132.729	175.268	77.4951	51.3288	250.285	142.351	121.635	57.1	116.645	203.341	196.761	173.476	92.2113	83.0908	157.14	125.826	62.5076	145.677	134.323	221.035	113.714	296.734	178.503	144.32	159.728	135.004	109.698	166.222	117.602	113.821	43.6358	99.5688	227.019
51	141.983	10.0839								49.8556	224.561	249.864	308.508	147.509	143.247	480.486	119.614	364.845	214.935	243.153	183.574	413.26	568.182	115.872	310.069	111.576	303.471	115.034	293.685	154.055	240.704	174.835	201.067	148.534	311.476	251.705	46.2668	360.053	113.842	116.759	123.385	1928.47	39.8827	82.6426	111.217	173.943	110.057	340.682	415.914
161	131.974	10.1304		Organic phosphonic acids		Organic phosphonic acids	Organic phosphonic acids and derivatives	Organic acids and derivatives	Organic acids and derivatives; Organophosphorus compounds; Organic phosphonic acids and derivatives; Organic phosphonic acids; Organic oxides; Organopnictogen compounds	83.3864	131.071	163.615	239.597	91.8364	194.158	77.2788	125.44	271.131	145.385	169.015	179.535	170.509	466.676	180.327	462.855	275.888	188.29	222.264	163.074	93.6204	108.677	123.677	160.915	106.102	143.094	175.539	87.228	838.118	110.189	158.782	138.169	834.167	103.429	147.534	187.531	121.568	137.922	133.018	275.552
1046	218.115	5.81205								17.6143	11.8684	17.5844	34.9269	32.0274	60.7665	18.358	65.1262	65.8881	2.01561	15.5425	27.7473	22.476	56.4762	14.4042	19.4741	92.9436	60.345	61.3341	17.492	5.83191	10.7619	25.4108	48.203	29.194	5.9308	21.4386	29.5113	254.689	23.6366	24.2688	54.2337	409.469	12.2723	41.0525	58.383	31.0714	6.12983	58.8123	91.474
811	179.129	8.69153								72.3199	54.9435	48.7658	44.9809	99.653	92.3352	68.6354	135.898	112.93	116.783	47.3334	139.666	24.1779	1081.86	52.7051	39.0273	88.2999	183.745	109.907	78.845	93.5404	27.7534	127.177	128.533	25.3952	104.032	78.8496	38.9273	165.728	51.6466	111.889	81.4288	259.748	83.7214	17.2779	127.663	54.538	27.1815	64.0012	46.6003
1160	432.238	8.23989	NCGC00385123-01_C22H30O6_7b,9-Dihydroxy-3-(hydroxymethyl)-1,1,6,8-tetramethyl-5-oxo-1,1a,1b,4,4a,5,7a,7b,8,9-decahydro-9aH-cyclopropa[3,4]benzo[1,2-e]azulen-9a-yl acetate							206.043	154.561	187.806	239.595	238.692	518.233	199.584	556.286	836.546	148.15	185.061	212.199	144.463	532.497	227.101	467.883	815.334	826.715	519.059	266.198	161.8	154.36	170.745	338.936	180.561	179.992	195.674	276.77	3483.96	179.09	380.643	771.731	5008.73	119.221	815.087	848.586	351.658	145.895	499.465	1335.7
1157	524.371	8.20003	Spectral Match to 1-Stearoyl-2-hydroxy-sn-glycero-3-phosphocholine from NIST14							112.991	90.7689	140.255	135.319	116.965	201.067	143.283	155.822	133.268	70.8158	59.2763	38.1756	91.4796	0	128.245	0	196.086	271.071	126.587	111.535	101.828	75.2921	60.4476	105.064	150.446	50.4719	108.44	68.8777	0	108.355	84.4671	85.3821	0	128.4	133.57	176.301	108.978	80.3317	108.539	301.553
346	169.145	9.24406								41.8873	58.3791	92.7021	108.8	122.73	88.5701	224.791	76.3919	52.8889	140.112	34.9531	50.1775	63.7067	95.0565	103.127	112.557	162.237	40.6985	115.16	87.0202	67.533	71.9929	55.8606	472.754	74.013	108.984	92.8334	98.7924	236.754	65.9719	27.5182	102.133	259.649	20.4665	45.426	94.6466	84.9477	35.1228	119.616	134.285
1185	212.02	7.77077								38.8717	48.4982	63.8571	82.6633	53.166	50.6321	40.2422	72.4702	117.556	19.8087	78.3583	35.5863	68.776	107.043	79.3611	65.5116	144.791	86.438	88.9131	52.2663	35.1955	42.4281	47.2572	85.7028	43.7757	39.2021	53.0498	58.1546	444.724	49.5354	76.3152	64.5217	509.013	13.5322	55.9363	71.2255	44.3375	40.1257	38.2593	187.734
39	176.106	9.28745								264.833	517.264	570.268	631.747	234.509	2268.49	362.953	375.356	470.869	161.479	236.023	244.182	2565.8	378.605	944.146	765.708	719.097	714.868	782.27	214.441	319.118	85.6396	107.961	72.5433	252.189	603.924	645.38	260.574	883.913	394.027	165.65	283.606	2664.79	399.899	425.748	358.558	288.35	247.253	685.588	187.974
664	499.164	0.892255								97.9542	76.2082	107.727	130.711	129.411	289.762	127.328	323.159	498.794	94.5032	74.8454	105.153	81.2976	262.583	119.547	216.191	475.032	538.48	285.406	136.95	76.7348	81.0541	85.6998	176.743	103.705	87.6352	86.7835	182.069	1747.44	104.681	219.954	493.509	2794.93	48.7999	439.098	435.171	204.109	68.3503	289.239	730.056
555	295.102	0.462128								105.281	94.6986	100.567	173.335	119.279	268.652	103.657	302.773	429.572	83.6069	102.68	149.319	124.915	337.97	122.523	253.284	434.256	402.424	230.135	147.848	90.3687	102.376	99.5587	174.522	104.166	106.208	153.956	144.444	1747.57	113.347	229.741	351.264	2474.34	67.2468	439.945	386.3	186.232	87.162	226.711	639.441
580	175.031	0.485019		Alpha amino acids and derivatives	Amino acids and derivatives	Amino acids, peptides, and analogues	Carboxylic acids and derivatives	Organic acids and derivatives	Organoheterocyclic compounds; Organosulfur compounds; Lipids and lipid-like molecules; Amino acids, peptides, and analogues; Alpha amino acids and derivatives; Fatty acids and conjugates; Organic acids and derivatives; Carboxylic acids and derivatives; Organonitrogen compounds; Amino acids and derivatives; Monocarboxylic acids and derivatives; Carboxylic acids; Carbonyl compounds; Fatty Acyls; Or…	74.1515	93.6663	109.974	191.211	98.2034	169.572	89.8339	52.9255	194.194	97.2343	270.895	117.538	86.6615	0	102.063	0	69.3406	150.255	131.513	105.249	158.917	182.781	75.1749	59.0978	109.33	118.995	95.536	54.8916	0	60.0401	93.4707	72.3842	0	58.0058	61.433	55.5893	69.4239	101.249	79.0224	142.22
1365	211.169	8.14513								116.349	94.7048	109.247	210.608	167.693	384.189	176.443	380.569	317.403	123.799	151.584	166.52	235.163	498.184	182.671	348.652	502.344	443.107	411.439	190.913	134.561	142.34	129.681	146.628	116.207	183.57	175.805	251.725	1723.2	126.183	333.249	598.066	2333.8	89.6691	443.495	403.1	244.685	93.9463	395.531	462.134
481	162.058	0.715797		Azacyclic compounds			Azacyclic compounds	Organoheterocyclic compounds	Organoheterocyclic compounds; Organonitrogen compounds; Amines; Azacyclic compounds; Organopnictogen compounds; Organic nitrogen compounds	42.0887	62.7322	103.644	112.641	83.6115	118.543	56.6062	102.483	112.159	64.6822	65.6085	94.8371	114.139	25.3345	67.5388	20.9197	125.881	104.041	96.0345	75.4243	79.6321	62.6858	81.3522	87.8478	100.762	77.5709	77.1836	68.4668	38.2927	86.6113	79.0202	51.7176	52.8914	62.552	90.0336	120.36	71.4917	74.5563	93.656	102.977
1192	768.538	8.22529								4.01137	141.248	158.393	14.7549	308.06	0	125.422	0	0	545.117	278.817	4.08349	1220.08	403.72	197.716	17.9475	0	0	0	107.299	8.58283	63.3262	93.9291	9.28766	102.637	32.2788	1415.99	2574.65	0	25.6487	133.449	0	0	22.4948	0	0	4.82475	84.6392	105.723	0
711	174.991	0.590334								51.8735	86.0469	111.727	167.273	63.6814	129.663	45.4717	93.178	205.066	94.9451	141.869	147.724	94.9061	328.589	114.951	292.684	191.401	133.577	186.973	97.8809	79.1621	70.8412	94.6308	162.165	74.4546	74.907	150.782	52.2386	675.837	74.2139	91.6119	128.699	604.501	88.4887	119.211	132.488	91.4117	103.295	91.4653	214.244
611	177.087	0.486337		Dipeptides	Peptides	Amino acids, peptides, and analogues	Carboxylic acids and derivatives	Organic acids and derivatives	Lipids and lipid-like molecules; Amino acids, peptides, and analogues; Alpha amino acids and derivatives; Fatty acids and conjugates; Organic acids and derivatives; Carboxylic acids and derivatives; Organonitrogen compounds; Dicarboxylic acids and derivatives; Amino acids and derivatives; Monoalkylamines; Carboxylic acids; Carbonyl compounds; Dialkylamines; Alpha amino acids; Amines; Primary amin…	296.292	377.075	341.192	21.9727	32.5911	330.451	340.751	153.291	17.0207	29.0203	415.156	31.0912	35.2697	102.298	415.865	112.93	426.259	331.939	364.071	23.6008	312.572	307.173	23.1477	396.042	24.9001	21.1316	381.056	280.004	144.829	325.509	33.9861	310.423	140.693	25.4925	309.778	31.867	298.501	300.968	316.87	38.9208
200	226.952	0.0237083		Organothiophosphorus compounds			Organothiophosphorus compounds	Organophosphorus compounds	Organosulfur compounds; Organophosphorus compounds; Organothiophosphorus compounds; Sulfenyl compounds; Organic oxides; Organopnictogen compounds; Organic nitrogen compounds	1001.88	879.871	1008.18	1403.91	1129.51	2235.51	1018.67	2343.95	3527.35	822.64	1015.62	1155.45	989.906	3006.03	1214.88	2643.02	3277.05	3122.71	1930.92	1314.03	830.696	800.516	946.839	1554.8	972.698	938.759	1190.55	1234.44	13766.4	991.773	1716.48	2992.06	19380.5	638.79	3370.09	3196.15	1481.44	861.231	1994.92	5080.49
72	130.159	9.93706								43.3732	66.9895	53.5484	82.0955	81.1128	195.252	91.0745	154.657	219.707	45.9296	69.8798	73.967	73.3482	119.084	77.498	194.75	241.749	237.837	143.701	93.3947	53.0311	43.7143	59.9552	51.3824	65.2726	55.297	89.2807	88.0985	870.284	31.0931	145.215	183.468	1075.77	39.9175	239.924	197.353	131.036	47.5581	139.946	296.188
748	268.154	4.64197	Massbank:EA069710 Atenolol acid|Metoprolol acid|4-(2-Hydroxy-3-((1-methylethyl)amino)propoxy)benzeneacetic acid	Phenylketones	Ketones	Carbonyl compounds	Organooxygen compounds	Organic oxygen compounds	Alkyl aryl ethers; Alcohols and polyols; Ethers; Organic acids and derivatives; Carboxylic acids and derivatives; Benzoyl derivatives; Monocarboxylic acids and derivatives; Secondary alcohols; Carbonyl compounds; Benzene and substituted derivatives; Phenol ethers; Benzenoids; Aryl ketones; Aryl alkyl ketones; Organic oxides; Phenylketones; Phenoxy compounds	259.579	371.893	0	314.755	283.699	375.706	28.6284	170.936	9.04216	609.372	0	3.12732	0	0	0	0	0	328.021	167.065	506.425	383.199	340.105	277.508	0	289.923	236.627	0	334.38	0	340.153	82.7276	284.423	0	294.201	652.171	525.014	342.365	357.09	152.221	0
572	156.077	0.437693		Alpha amino acids	Amino acids and derivatives	Amino acids, peptides, and analogues	Carboxylic acids and derivatives	Organic acids and derivatives	Organoheterocyclic compounds; Amino acids, peptides, and analogues; Alpha amino acids and derivatives; Organic acids and derivatives; Carboxylic acids and derivatives; Organonitrogen compounds; Amino acids and derivatives; Azoles; Monocarboxylic acids and derivatives; Carboxylic acids; Carbonyl compounds; Alpha amino acids; Amines; Organic oxides; Azacyclic compounds; Heteroaromatic compounds; Am…	0	0	0	12.5	0	51.5436	0	54.4895	177.72	0	0	1.10752	0	0	0	0	142.812	164.814	44.5264	0	0	0	0	4.21136	0	0	6.12532	4.50126	642.93	0	51.5763	63.069	520.08	0	122.017	107.987	11.415	0	34.6125	180.172
270	147.079	8.73471								106.427	55.6816	114.422	144.777	48.1545	146.715	79.9026	42.4958	69.7961	59.3754	82.8914	131.067	88.166	137.088	90.8268	121.372	174.511	65.7105	78.6027	44.4505	101.626	129.649	30.8504	78.2802	25.3002	147.991	141.394	72.429	123.846	29.4271	82.4401	27.9317	318.632	73.7122	111.443	49.956	71.2166	58.5523	90.4928	55.5117
1179	300.916	10.2786								107.508	112.801	0	165.73	127.628	242.767	75.2649	83.0792	212.947	124.583	0	247.257	0	0	0	0	0	170.665	187.383	127.837	117.628	106.764	136.441	0	156.47	85.2548	0	112.557	0	216.513	111.006	234.495	0	84.6445	304.136	265.24	157.967	122.469	108.752	0
77	159.969	8.04507		Organic phosphonic acids		Organic phosphonic acids	Organic phosphonic acids and derivatives	Organic acids and derivatives	Organic acids and derivatives; Organophosphorus compounds; Organic phosphonic acids and derivatives; Organic phosphonic acids; Carbonyl compounds; Organic oxides; Organopnictogen compounds	115.416	191.346	259.012	257.805	168.755	244.683	246.892	290.276	298.658	138.139	246.249	239.496	234.982	470.713	179.764	554.373	481.172	311.215	347.687	214.835	145.073	167.803	205.572	267.081	121.839	201.291	284.962	202.897	1458.35	186.466	234.424	288.672	1834.05	107.989	250.64	257.393	191.693	132.036	246.259	574.648
765	310.201	7.40235								0	15.415	11.3027	23.7726	1.117	48.2895	0	92.5433	0	0	5.03964	10.6551	28.2747	0	8.51217	0	46.5575	0	5.67141	14.2108	6.25148	5.13641	0	22.0875	0	0	4.45491	0	0	0	0	0	0	0	22.0006	0	0	0	0	2.1017
203	127.087	9.9392		Pyrazines		Pyrazines	Diazines	Organoheterocyclic compounds	Organoheterocyclic compounds; Pyrazines; Organonitrogen compounds; Diazines; Azacyclic compounds; Heteroaromatic compounds; Organopnictogen compounds; Organic nitrogen compounds	18.2164	15.2584	3.5586	8.15889	10.0257	5.46301	7.88806	23.974	24.3008	41.013	8.35127	7.78978	17.2162	15.3112	14.0301	38.9877	3.40199	2.82202	44.5405	11.1139	12.6982	17.5855	15.1015	8.56568	28.6062	20.3266	13.0972	80.9247	15.326	37.7268	31.7475	4.33535	33.2487	17.0366	10.9641	5.77648	23.3376	25.0135	6.63728	20.9325
981	244.227	7.9744								1.77702	6.99944	412.17	1.75336	43.1068	4.34023	68.4441	1.39686	122.748	11.1169	15.1284	9.38541	35.8724	0	149.634	0	34.0114	21.1001	89.9507	19.5701	7.02702	0	46.3146	72.7982	16.4737	10.5791	60.3226	47.2845	0	5.36787	62.7635	52.0236	0	6.63931	73.4399	61.0022	54.0561	53.0593	21.7977	13.4266
1155	173.082	9.80092								58.4058	6.7771	176.955	9.72541	15.3954	0	54.4214	7.90451	2.71721	6.09999	5.87574	3.03939	5.15442	0	5.20288	0	241.506	7.33182	5.88454	38.8378	3.70798	3.57764	210.576	2.8926	29.6731	3.52219	6.6266	19.9846	0	8.2522	1.19918	6.48441	0	9.40648	2.10121	11.0787	8.07541	59.8617	5.92934	14.8929
649	651.134	0.451431		Alpha amino acids and derivatives	Amino acids and derivatives	Amino acids, peptides, and analogues	Carboxylic acids and derivatives	Organic acids and derivatives	Organoheterocyclic compounds; Carbohydrates and carbohydrate conjugates; Amino acids, peptides, and analogues; Alpha amino acids and derivatives; Imidazoles; Alcohols and polyols; Ethers; Organic acids and derivatives; Carboxylic acids and derivatives; Organonitrogen compounds; Primary alcohols; Amino acids and derivatives; Azoles; Carboxylic acid derivatives; Carboxylic acids; Disaccharides; Ace…	74.7712	21.8674	0	0	293.864	0	256.44	0	0	98.1101	0	4.82949	0	0	0	0	0	0	121.729	61.8852	40.082	41.0807	86.8739	0	57.2867	42.9017	0	104.985	0	26.8548	43.1064	0	0	32.5339	0	0	113.504	59.0611	0	0
699	165.055	0.474869								16.6858	46.5166	61.5467	65.3639	54.2971	223.381	63.1267	84.0884	119.842	34.3469	54.8821	55.7574	65.867	173.139	57.5884	151.53	210.16	80.6049	118.385	65.167	36.7922	58.4513	67.3164	76.1312	36.4391	34.0372	115.639	127.953	610.583	39.6711	102.972	86.9367	738.324	32.0249	164.519	241.581	76.2836	41.7491	99.2377	123.361
1491	773.493	8.225								185.948	208.107	1228.38	244.077	297.166	0	1180.45	0	0	1267.9	358.63	104.661	141.467	1954.05	122.017	2546.23	0	0	0	77.6201	1064.45	564.553	49.3868	73.2789	479.729	58.0029	444.267	8.61372	0	220.201	0	0	0	227.454	0	0	0	1155.25	0	0
590	568.338	10.0136		Cholines	Cholines	Quaternary ammonium salts	Organonitrogen compounds	Organic nitrogen compounds	Alcohols and polyols; Organic acids and derivatives; Carboxylic acids and derivatives; Organonitrogen compounds; Quaternary ammonium salts; Cholines; Carboxylic acid derivatives; Monocarboxylic acids and derivatives; Carboxylic acid esters; Secondary alcohols; Carbonyl compounds; Amines; Organic oxides; Tetraalkylammonium salts; Organopnictogen compounds; Organic nitrogen compounds	69.4971	48.333	68.3414	89.2206	79.26	203.028	84.1805	218.023	335.157	50.6611	60.6461	73.9219	49.71	173.536	69.8876	142.108	332.7	316.902	209.643	87.9597	45.6083	46.7851	67.4347	130.811	54.9154	61.8888	71.6183	113.046	1220.12	63.9371	158.873	360.958	2008.21	34.457	355.079	322.235	150.888	51.9049	206.52	580.445
1534	455.373	8.58889								332.749	407.196	145.577	478.688	368.006	183.451	506.307	269.928	404.079	451.851	182.071	693.707	228.057	0	483.193	0	66.9005	126.693	343.646	400.323	407.259	312.761	412.393	405.999	370.497	268.983	164.282	265.643	0	180.975	249.006	42.4955	0	262.057	121.711	45.9917	330.105	368.479	289.616	66.1562
290	142.134	9.73709								67.747	93.136	147.317	175.932	88.8988	365.203	129.953	153.717	275.377	110.484	112.527	144.523	115.91	304.606	81.9745	348.784	341.963	222.583	123.038	145.075	111.694	147.643	152.852	181.903	140.137	72.7956	188.803	147.812	1012.66	122.249	222.027	120.881	834.748	62.9021	317.995	263.144	205.005	112.678	218.39	243.742
1133	537.413	8.55327								231.277	6.28589	0	9.61547	148.226	37.7454	219.153	279.684	0	23.5094	0	0	0	0	0	0	0	145.731	9.16091	207.552	206.065	196.069	14.5193	0	238.925	4.73431	0	18.2298	0	262.11	10.9248	13.0582	0	43.3243	132.213	0	183.714	15.278	14.5557	0
474	352.321	8.68765		Fatty Acyls			Fatty Acyls	Lipids and lipid-like molecules	Lipids and lipid-like molecules; Alcohols and polyols; Organic acids and derivatives; Carboxylic acids and derivatives; Organonitrogen compounds; Primary alcohols; Carboxylic acid amides; Carboxylic acid derivatives; Carbonyl compounds; Fatty Acyls; Organic oxides; Organopnictogen compounds; Organic nitrogen compounds	309.959	240.174	255.116	518.25	151.406	642.931	37.8599	153.862	5.93489	102.491	257.605	337.652	436.937	613.284	120.982	703.791	11.4232	63.6265	6.24864	87.658	280.863	158.854	36.0917	369.048	143.505	260.366	154.598	30.6393	29.3324	168.727	0	0	0	66.3835	162.983	0	499.224	33.2185	4.21433	0
904	158.165	0.0216484								1453.07	2361.69	3033.04	2925.93	2183.53	3399.78	3030.87	3670.21	3787.46	1713.28	2980.71	2694.7	3014.35	6175.37	2548.85	6719.6	4897.33	4003.11	4219.52	2284.66	1958.71	2015.41	1965.93	3240	1557.13	2165.88	3409.12	2266.43	16090.5	2079.52	2757.01	3364.16	22363.6	1514.39	3116.71	2850.1	2111.26	1619.21	3058.69	6376.49
1003	782.958	10.1399								7726.56	6616.2	9124.68	16369.7	5004.54	12.7319	4105.75	4864.21	140.248	4521.17	10704	14749.8	7880.71	11699.4	12151.8	21624.5	1853.86	0	6941.31	1168.93	7596.52	10476.3	7917.79	4128.82	11366.9	7775.01	33334.3	1435.23	0	1443.43	1521.72	0	0	5522.36	0	0	326.255	6041.41	7171.92	0
240	160.074	8.74565		Diazines			Diazines	Organoheterocyclic compounds	Organoheterocyclic compounds; Organonitrogen compounds; Diazines; Azacyclic compounds; Heteroaromatic compounds; Organopnictogen compounds; Organic nitrogen compounds	1109.46	1101.17	824.309	789.028	999.775	1510.72	492.29	1170.35	1670.1	875.939	493.483	983.228	1329.06	0	1154.47	0	1395.1	1072.67	1436.43	1005.79	813.923	556.956	993.807	1268.9	1153.32	1113.68	1373.1	696.458	0	1391.65	1319.03	1427.42	0	647.382	979.551	1013.32	600.142	790.345	1663.6	1142.96
1286	172.977	0.539293								212.108	471.881	498.098	642.899	271.732	510.931	231.5	487.149	758.315	382.654	569.596	581.584	481.168	1265.33	531.111	1153.8	720.586	576.827	665.171	406.667	345.315	294.46	357.907	540.302	372.779	430.018	589.293	373.098	2682.01	359.209	538.695	533.047	2594.46	354.405	471.14	503.373	429.964	351.567	408.347	875.847
232	138.103	8.68788		Azacyclic compounds			Azacyclic compounds	Organoheterocyclic compounds	Organoheterocyclic compounds; Organonitrogen compounds; Azacyclic compounds; Organopnictogen compounds; Organic nitrogen compounds	58.4219	198.99	148.133	143.207	111.673	310.193	218.924	86.2239	188.666	123.618	77.151	577.63	222.899	684.739	176.563	191.854	195.922	206.874	69.7616	360.685	198.494	62.4005	75.7374	264.428	79.8995	322.754	177.33	49.797	2568.44	179.997	234.391	286.833	551.835	122.618	210.79	331.968	75.2999	124.158	399.735	231.366
243	108.518	10.0895								1143.72	502.447	966.046	1528.29	819.939	805.509	1137.65	1207.67	772.805	1267.55	798.109	1928.52	985.33	2317.58	1214.85	1513.71	954.452	1043.42	1017.72	791.718	712.389	759.159	520.835	1339.88	576.831	763.513	368.568	1023.96	5246.22	586.176	1211.77	1443.46	11378	1024.81	2214.22	1312.47	1269.67	374.658	932.107	939.392
1451	135.003	0.531094								338.746	430.702	1028.5	877.488	830.419	932.025	374.876	379.372	1340.67	269.867	970.651	1013.4	785.317	0	986.358	0	370.075	1367.18	1171.22	792.126	613.932	1169.6	748.819	600.649	549.185	632.527	626.761	646.076	0	265.847	692.143	621.977	0	548.43	712.819	745.242	417.25	987.316	811.694	1160.98
1055	209.946	10.1401								17.7752	43.2944	33.7247	65.2382	29.5191	64.0464	34.1233	35.1136	106.197	14.8365	22.9243	39.4497	50.0089	86.5469	42.4842	54.8797	59.8011	84.3729	40.5467	42.5806	24.5885	31.5725	10.7667	23.7547	24.5591	17.1268	43.0376	39.4057	323.399	9.88392	43.5998	92.6666	329.876	8.95181	71.7656	60.1181	36.9296	20.4736	65.2625	95.8568
440	271.263	8.91391		Fatty acid methyl esters	Fatty acid methyl esters	Fatty acid esters	Fatty Acyls	Lipids and lipid-like molecules	Lipids and lipid-like molecules; Organic acids and derivatives; Carboxylic acids and derivatives; Fatty acid esters; Carboxylic acid derivatives; Monocarboxylic acids and derivatives; Carboxylic acid esters; Carbonyl compounds; Fatty acid methyl esters; Fatty Acyls; Organic oxides	71.7786	74.3715	77.4747	182.381	57.1373	127.828	81.0074	117.269	128.152	71.8934	109.086	72.6995	91.656	160.279	107.745	203.117	136.477	124.617	103.467	94.5832	25.7401	56.0484	109.271	121.624	55.0151	79.4146	100.72	78.7105	454.583	74.0523	97.2842	121.119	528.157	55.958	69.9226	107.999	89.1823	74.3477	94.9585	174.231
528	178.109	9.7187		Azoles			Azoles	Organoheterocyclic compounds	Organoheterocyclic compounds; Organonitrogen compounds; Azoles; Azacyclic compounds; Heteroaromatic compounds; Organopnictogen compounds; Organic nitrogen compounds	392.217	153.622	131.561	116.753	126.283	79.5715	484.208	151.928	412.373	101.758	190.622	130.921	106.069	375.886	124.73	194.431	259.386	781.333	153.396	240.982	104.34	256.035	101.112	254.804	160.321	146.71	121.91	115.953	463.658	164.309	133.198	225.709	569.777	152.403	133.236	192.439	196.801	78.4364	475.53	899.92
696	173.136	2.02212								18.1496	79.0094	162.28	28.146	80.9428	42.2372	21.1842	192.99	29.1218	23.7552	120.347	36.982	59.9274	0	52.2168	0	62.9024	45.6744	269.528	18.2837	21.6745	66.7678	285.67	212.532	66.134	130.917	126.192	45.6624	0	162.945	92.7522	213.783	0	159.071	122.596	26.8159	104.06	94.5228	303.982	134.235
972	101.071	8.69586								1886.19	2084.41	2287.43	2692.83	1478.98	4285.77	1631.22	3134.68	4397.31	1592.84	1833.57	2382.62	1838.77	5167.62	1700.93	4755.03	4825.03	4066.42	3664.47	2349.84	1682.15	1703.53	2187.98	2655.69	1819.11	1630.54	2818.8	2426.64	15504	2000.17	3376.37	3312.11	18102.5	1026.78	4414.14	3708.7	2924.78	1592.05	3076.25	4969.81
989	484.4	8.49214								47.5607	21.8513	94.8201	23.4187	11.9731	68.5401	20.9632	65.4316	57.0103	21.4002	26.2856	49.9746	86.9611	8.2887	57.0626	23.6436	64.4211	70.3866	32.5367	38.6039	15.9844	32.9621	46.7392	52.5829	78.8705	79.669	45.0666	30.9526	39.2341	46.6407	65.9394	6.64554	9.93609	65.5759	30.5306	11.5248	57.3474	15.616	38.663	99.1505
645	261.077	0.8966								112.803	120.129	83.3262	107.484	78.6017	130.531	84.5003	100.576	66.588	51.4037	138.284	76.0761	99.3238	0	136.474	0	276.432	278.57	101.814	130.379	171.913	44.5566	134.965	297.225	97.4924	148.411	152.129	97.1471	0	129.935	79.6321	78.6628	0	157.269	71.2639	183.985	114.198	70.2268	110.425	156.538
1144	157.064	6.21843								147.787	359.225	291.406	407.432	142.799	338.194	56.7401	387.232	467.003	222.117	420.344	405.805	383.001	306.909	399.677	1163.05	434.517	352.911	379.643	229.069	295.268	298.308	304.99	404.103	222.442	238.701	359.714	254.458	1640.93	150.587	332.444	359.431	1753.42	206.462	386.802	180.838	299.476	252.594	143.678	494.354
1422	724.528	9.96359								56.7301	60.9413	153.268	90.5208	14.3142	0	251.7	13.5353	7.42502	23.7943	126.029	64.514	140.249	81.4104	3.70767	111.7	465.444	21.7107	197.232	166.016	42.0807	8.48813	5.37852	105.58	3.92278	0	322.203	23.0823	18.3277	52.1573	131.061	107.698	402.043	6.45869	2.9244	0	6.1607	34.8126	259.19	0
120	520.34	8.18263		Glycerophosphocholines		Glycerophosphocholines	Glycerophospholipids	Lipids and lipid-like molecules	Lipids and lipid-like molecules; Alcohols and polyols; Glycerophospholipids; Organic acids and derivatives; Carboxylic acids and derivatives; Fatty acid esters; Organic phosphoric acids and derivatives; Phosphate esters; Cholines; Carboxylic acid derivatives; Monocarboxylic acids and derivatives; Carboxylic acid esters; Phosphocholines; Secondary alcohols; Carbonyl compounds; Glycerophosphocholin…	496.781	565.684	25.887	1008.11	649.895	872.965	337.468	436.516	198.651	934.131	219.146	396.385	119.637	274.787	48.3915	236.546	72.5214	621.116	501.395	626.112	747.03	505.797	558.42	87.5666	479.563	424.047	180.096	602.358	120.286	595.578	570.783	578.378	37.4723	253.715	1342.62	1369.83	639.511	701.927	464.716	0
211	155.129	9.74395		Azacyclic compounds			Azacyclic compounds	Organoheterocyclic compounds	Organoheterocyclic compounds; Organonitrogen compounds; Amines; Azacyclic compounds; Organopnictogen compounds; Organic nitrogen compounds	498.052	403.774	146.095	240.849	110.213	145.292	110.436	175.289	91.4259	505.715	93.514	327.399	208.399	94.5883	189.997	199.844	137.618	78.7234	181.776	138.025	132.276	445.959	606.974	361.449	498.987	194.713	753.14	122.961	2925.18	118.971	169.891	156.937	520.383	387.418	188.401	313.748	182.485	165.191	641.925	248.511
1289	289.889	10.1171								108.359	147.111	109.758	169.502	139.776	279.225	152.415	297.466	279.422	101.731	143.318	144.245	166.861	298	125.752	310.097	255.609	318.042	236.34	155.044	83.4295	104.113	126.508	225.266	116.203	117.016	178.312	126.082	1067	93.7491	208.706	296.32	1781.82	89.2782	298.032	257.374	142.357	60.4527	214.456	381.163
1112	416.191	6.39244								113.078	117.499	286.012	256.098	195.368	513.395	153.792	611.374	645.023	160.891	270.905	211.735	198.735	134.524	161.085	96.5048	1200.85	1564.88	621.119	243.763	175.616	161.426	123.426	308.784	130.223	149.245	187.95	213.643	991.225	276.996	484.689	896.942	1248.19	102.258	807.591	1154.51	95.5752	145.4	446.155	1414.21
1116	381.026	0.431616								179.701	155.677	352.264	350.653	133.726	293.229	171.118	203.798	302.007	288.065	264.703	260.485	213.653	0	210.971	0	179.299	534.476	351.956	142.622	234.471	268.564	120.518	244.413	162.33	283.637	268.829	315.866	0	126.127	281.638	401.805	0	117.45	194.267	532.015	230.562	159.551	259.788	430.601
1487	142.098	9.94074								36.5108	71.9316	22.0072	66.0841	54.9338	84.5379	37.7825	58.6015	55.913	47.3748	53.2299	48.2889	60.2401	69.9175	58.3716	1438.4	91.4502	48.3017	61.6936	101.055	34.945	53.0561	75.4185	49.8847	49.6668	54.0317	62.5419	35.4274	693.381	66.8096	97.1126	84.4883	2418.08	27.4192	48.7748	34.7062	63.7406	42.3124	61.6648	80.5466
1303	274.274	9.96369	sphingosin C16 (Artifact)-emf							1253.71	2055.01	3027.56	1793.37	1325.57	2657.61	2232.11	2687.57	3959.38	2414.55	1548.46	2656.24	2309.31	6324.22	1415.04	4267.37	3363.36	2165.49	2295.51	2888.16	1736.72	1826.78	2072.95	2783.79	1509.98	2476.41	2935.58	2560.89	14497.1	1442.5	2568.14	3578.36	15377.5	1912.67	2527.93	3014.13	1813.76	1728.4	1602.39	3908.79
1083	232.027	1.28121								456.175	271.612	387.491	729.743	317.567	1163.46	526.199	1146.95	1309.1	306.474	193.795	654.111	488.809	1596.64	307.291	1721.05	1341.57	1462.16	899.597	701.833	120.241	441.86	403.66	856.683	328.749	595.971	544.117	562.392	5269.24	527.241	688.355	1218.34	6752.12	256.328	1275.48	1086.93	732.277	290.692	853.17	1856.86
857	247.129	0.817784		Dipeptides	Peptides	Amino acids, peptides, and analogues	Carboxylic acids and derivatives	Organic acids and derivatives	Lipids and lipid-like molecules; Amino acids, peptides, and analogues; Alpha amino acids and derivatives; Fatty acids and conjugates; Organic acids and derivatives; Carboxylic acids and derivatives; Organonitrogen compounds; Branched fatty acids; Dicarboxylic acids and derivatives; Amino acids and derivatives; Peptides; Monoalkylamines; Carboxylic acid amides; Carboxylic acid derivatives; N-acyl …	415.066	530.065	284.516	299.052	370.303	535.357	177.781	508.796	570.603	367.365	160.126	463.433	601.823	0	490.887	0	515.835	461.48	605.51	478.221	340.883	368.825	420.981	580.749	515.723	488.889	593.516	303.008	0	561.3	539.256	565.384	0	282.617	455.782	314.591	315.828	319.78	609.293	550.291
804	344.106	6.07105								578.87	535.523	220.547	953.901	621.148	1282.71	97.6708	103.262	3.37305	147.515	563.612	674.984	627.342	1192.42	443.052	1292.14	12.3811	97.8243	5.39692	313.296	439.085	456.899	59.8847	773.331	240.438	293.534	298.438	107.877	13.5108	371.962	0	0	0	213.955	306.572	0	812.595	8.85517	0	0
41	135.079	9.74828								338.746	430.702	1028.5	877.488	550.047	1364.46	374.876	596.55	949.955	269.867	970.651	738.442	465.737	0	771.327	0	550.278	1367.18	809.576	405.4	613.932	1169.6	538.697	377.328	549.185	632.527	626.761	331.133	0	265.847	692.143	835.966	0	548.43	937.132	727.395	417.25	656.308	644.893	1386.5
1373	152.118	9.36855								28.7109	25.2736	27.7259	37.9375	42.0027	94.8179	43.3427	83.596	96.8813	27.1317	38.1758	29.8552	22.5622	77.7416	25.3685	81.7492	118.083	98.2829	44.3755	41.5051	29.0704	25.1349	35.4961	62.8212	28.4777	18.7455	46.5747	51.419	264.049	27.2506	68.034	79.0493	492.791	12.2612	99.4058	75.3304	48.5628	24.6436	69.1141	94.2849
1082	152.071	0.860469								304.783	329.183	282.483	923.867	317.975	338.06	334.036	321.062	363.958	304.353	275.295	311.302	375.845	2695.33	374.67	1876.64	434.236	370.828	388.46	224.01	277.102	293.723	224.661	323.507	291.831	329.505	385.843	269.415	855.144	206.879	308.912	301.274	1365.62	243.832	310.456	284.554	296.559	281.173	309.739	396.872
294	139.098	8.69268								401.838	66.9741	27.0354	195.221	36.1974	161.751	62.9106	70.9405	186.658	76.3412	204.298	44.6208	130.382	328.742	82.4303	169.348	157.363	74.4678	91.0901	54.9869	176.933	65.7314	63.03	24.5722	92.2434	134.99	219.14	458.308	550.946	130.346	67.7103	79.3159	364.077	29.2364	91.1945	26.3341	61.9373	48.593	95.3047	65.1577
1352	198.128	6.06202								19.9361	125.548	163.89	103.321	95.916	155.768	150.746	220.761	58.4715	113.513	387.035	175.831	207.619	0	154.488	0	244.246	75.4501	196.527	198.492	110.824	113.293	70.0568	198.517	183.74	49.3413	46.7151	43.1754	0	249.508	40.1932	32.3101	0	43.9053	227.172	102.451	15.7598	227.868	96.5338	139.6
832	184.073	8.15353								196.334	166.192	94.3643	162.045	279.455	194.235	211.435	111.103	96.5328	170.844	85.5864	118.396	117.49	204.802	47.0232	88.0317	14.3598	80.8232	89.4056	150.191	246.6	209.85	118.6	114.769	118.178	178.723	65.7594	104.835	167.902	151.551	101.688	85.9082	76.4118	119.569	135.059	96.3062	245.855	107.192	77.3164	6.07574
363	155.129	8.68465								929.082	816.798	1875.65	1929.98	1063.14	1383.38	1428.02	1505.23	2180.1	846.279	2346.32	1852.33	2306.78	1430.57	859.278	3941.5	2400.31	1443.65	2358.53	935.024	1800.6	1834.44	438.399	2213.89	816.072	712.097	2131.36	1211.55	2765.72	1554.34	1566.27	1566.86	8747.85	810.216	1072.82	431.069	665.187	1308.86	1874.03	1721.96
625	176.074	1.35036		Alpha amino acids	Amino acids and derivatives	Amino acids, peptides, and analogues	Carboxylic acids and derivatives	Organic acids and derivatives	Organosulfur compounds; Amino acids, peptides, and analogues; Alpha amino acids and derivatives; Fatty acids and conjugates; Organic acids and derivatives; Carboxylic acids and derivatives; Organonitrogen compounds; Amino acids and derivatives; Monoalkylamines; Monocarboxylic acids and derivatives; Thioethers; Carboxylic acids; Carbonyl compounds; Alpha amino acids; Amines; Primary amines; Sulfen…	31.6828	19.6928	71.7647	36.255	49.8646	37.1189	52.4164	46.5109	33.0107	15.9185	38.8872	28.1555	51.9337	0	63.6232	0	31.9449	39.3615	51.8363	32.383	23.5944	49.1272	42.1653	52.7372	46.8927	44.9173	57.6813	33.9325	0	82.4647	44.4406	64.85	0	83.9357	47.1079	31.2831	56.6774	27.7509	32.6155	44.2725
1364	193.159	8.14524								25.5861	47.3285	28.838	52.0279	36.7814	101.376	43.9621	77.5803	102.782	32.2681	46.5949	30.3814	43.1299	122.287	60.0215	97.0836	83.8269	129.382	65.1036	42.3949	22.8691	22.565	41.1556	55.5689	44.873	24.9827	38.4397	43.4584	608.832	10.7481	72.3088	49.2222	608.884	20.234	99.546	105.252	48.2713	32.4766	42.3572	152.323
1130	243.183	4.57692								49.3141	34.4242	38.2496	36.3888	32.2774	62.2891	28.7821	91.769	136.646	24.6934	33.8688	41.6709	17.0579	88.6624	34.3325	112.506	125.037	121.974	70.3805	43.7795	24.1588	21.1025	34.1318	45.1822	30.7112	32.3098	33.0019	31.926	498.921	39.6575	58.3379	116.019	613.956	28.6167	109.019	73.8373	46.6242	34.5313	68.8036	171.596
957	175.098	9.79877								289.295	134.505	179.719	368.8	85.8121	152.294	449.699	453.11	334.313	230.232	273.589	384.324	878.312	0	354.822	0	579.271	133.368	160.765	376.939	249.445	247.991	669.896	196.818	223.824	263.515	303.838	321.975	0	408.038	254.153	216.823	0	674.601	328.099	260.903	322.371	261.547	213.632	264.758
1426	705.587	8.23248								1462.93	1775.63	935.683	1128.39	186.895	3857.93	64.9265	646.145	8.97446	627.505	715.507	540.112	2392.85	2269.57	2275.26	429.976	41.9359	0	40.9779	70.764	168.813	143.188	141.158	2718.33	534.448	1525.31	1035.61	641.191	0	100.425	48.407	0	0	378.148	187.189	0	2582.89	182.173	35.1352	0
449	934.64	8.77494		Aryl ketones	Ketones	Carbonyl compounds	Organooxygen compounds	Organic oxygen compounds	Organoheterocyclic compounds; Ketones; Alcohols and polyols; Phenols; Phenylpropanoids and polyketides; Organic acids and derivatives; Carboxylic acids and derivatives; Organonitrogen compounds; Carboxylic acid derivatives; Monocarboxylic acids and derivatives; Carboxylic acid esters; Secondary alcohols; Carbonyl compounds; Oxanes; Benzene and substituted derivatives; Benzenoids; Amines; Aryl ket…	73.7699	86.3771	63.0976	9.51835	102.532	0	132.497	0	0	74.6548	101.828	21.4535	91.7418	146.923	117.535	131.896	0	0	51.9219	95.607	48.0016	52.054	128.235	98.022	102.953	98.7615	46.9306	19.2354	0	61.0017	4.1542	0	0	48.2939	0	0	96.1184	65.5234	0	0
802	333.115	4.40227								1651.25	383.256	936.578	711.311	774.744	578.191	470.304	1074.54	1346.1	894.094	1149.01	924.131	1254.21	0	1394.67	0	1031.23	1052.93	1422.54	960.667	570.27	746.386	1135.54	1421.58	1291.89	680.269	718.516	611.578	0	762.135	1304.44	1151.14	0	1062.15	1033.68	1131.85	657.623	789.704	1614.01	1253.51
808	190.109	8.7041								69.5785	194.562	89.7095	55.1621	53.1514	215.145	164.462	216.926	201.093	95.7049	138.45	139.737	84.1706	220.608	113.573	276.905	309.55	331.369	195.75	70.3899	44.0277	54.1313	60.7462	134.378	79.5752	90.5331	165.086	55.8783	286.915	67.6138	105.962	214.183	1560.11	53.8065	215.877	195.14	140.298	94.2588	174.878	395.023
395	132.056	9.79359								263.108	360.325	309.631	430.226	285.106	283.664	400.21	351.336	664.818	80.6865	49.2553	470.087	156.713	237.767	428.206	786.758	450.971	357.981	180.501	324.547	388.915	256.268	211.058	433.533	198.457	302.191	450.497	59.376	2513.64	281.099	328.862	388.342	1967	328.323	338.549	249.623	147.281	243.968	336.05	537.102
558	128.019	0.391221		Alpha amino acids and derivatives	Amino acids and derivatives	Amino acids, peptides, and analogues	Carboxylic acids and derivatives	Organic acids and derivatives	Organoheterocyclic compounds; Amino acids, peptides, and analogues; Alpha amino acids and derivatives; Organic acids and derivatives; Carboxylic acids and derivatives; Organonitrogen compounds; Amino acids and derivatives; Monocarboxylic acids and derivatives; Carbonyl compounds; Organic oxides; Azacyclic compounds; Organopnictogen compounds; Organic nitrogen compounds	77.582	101.896	146.8	136.514	113.835	216.755	104.102	190.08	209.197	77.7978	81.4804	108.931	93.9821	241.905	126.037	250.581	256.204	222.075	244.828	112.092	60.4609	73.0024	96.2456	109.457	83.5771	89.0412	129.278	145.95	787.106	69.9097	159.842	160.16	1390.32	80.2588	249.947	202.825	128.73	66.9455	179.186	312.457
821	148.087	8.71083								56.3059	185.473	76.1743	404.102	253.24	158.94	82.2644	20.0715	75.0144	247.666	499.738	837.719	197.798	0	188.142	0	107.429	341.911	314.292	784.151	75.2075	87.4171	272.788	218.065	157.849	67.5872	136.626	108.926	0	212.197	154.652	142.121	0	515.527	368.46	537.979	108.444	402.072	196.982	433.819
1494	1061.65	8.18839								40.5048	10.3573	0	66.756	42.2238	67.6051	10.033	207.669	198.876	0	164.374	26.1858	56.074	0	14.5388	0	0	85.2232	132.539	41.0138	72.7977	14.1311	0	42.7486	29.8658	66.1168	0	23.5524	0	68.9504	40.7486	54.7371	0	10.823	18.3552	0	38.5317	139.445	0	0
509	232.985	4.53627		Benzimidazoles			Benzimidazoles	Organoheterocyclic compounds	Organoheterocyclic compounds; Imidazoles; Organic acids and derivatives; Organonitrogen compounds; Benzimidazoles; Organic sulfuric acids and derivatives; Azoles; Benzenoids; Organic oxides; Azacyclic compounds; Heteroaromatic compounds; Organopnictogen compounds; Organic nitrogen compounds	552.647	683.987	965.278	918.077	927.497	1046.54	823.588	1086.38	1208.26	675.262	806.322	746.389	1015.53	199.048	870.293	65.0706	1237.04	1269.73	1142.46	882.349	783.102	643.736	645.674	868.035	880.5	790.47	776.732	640.21	239.971	769.854	900.173	734.185	213.736	846.896	682.523	844.063	767.666	606.536	796.345	1484.81
1241	125.082	9.03759								674.465	412.558	940.218	893.042	404.386	1412.49	411.558	1471.99	1357.21	741.226	1021.5	681.137	1020.2	2333.65	592.721	2474.36	1946.58	1679.55	1492.68	445.611	732.381	717.445	853.92	477.209	849.575	737.846	933.511	389.849	5822.02	807.513	1018.78	1283.23	7552.92	738.871	1586.56	1354.84	856.949	723.005	1136.28	2237.19
471	319.263	8.68156		Carbonyl compounds		Carbonyl compounds	Organooxygen compounds	Organic oxygen compounds	Carbonyl compounds; Organic oxides	37.3248	40.4727	57.629	61.6145	48.5967	95.5558	48.012	97.8678	102.318	31.2947	37.836	40.2557	49.3017	137.287	58.8847	96.7925	99.5635	131.643	90.1627	77.189	57.8467	41.7989	55.1472	79.958	76.8662	47.7529	61.711	55.8719	325.96	55.6803	69.7773	99.031	534.665	23.5632	121.951	104.519	64.7212	29.5301	73.3636	168.431
916	139.963	10.1291								175.766	328.168	266.518	221.656	280.614	216.771	212.882	206.855	51.86	232.079	337.568	53.3042	236.808	589.09	287.136	799.22	267.103	166.428	261.77	267.181	208.006	227.857	182.352	313.282	226.12	217.522	255.395	205.378	811.641	273.119	193.991	203.583	1087.51	160.833	190.073	178.547	190.831	260.702	219.565	225.471
730	346.122	6.34966	EsomeprazoleNa							19.5009	31.6104	0	5.58794	49.2111	13.6496	57.5931	90.4785	14.809	73.1111	0	8.66914	0	0	0	0	0	58.8027	5.85065	34.875	39.4132	34.0609	62.3071	0	41.8739	31.1415	0	75.7674	0	33.7222	63.8175	63.6692	0	7.26555	25.5964	33.2523	31.2119	45.3059	108.814	0
1498	163.148	8.85976								48.4667	138.219	95.169	48.4706	35.0108	81.5663	60.1258	40.6167	44.3062	49.2572	88.8009	31.8441	68.2485	134.126	59.2582	105.163	160.155	53.7001	33.4578	51.2639	50.7034	90.3217	58.6352	35.9145	43.3092	56.5918	58.739	44.094	99.9738	69.7544	39.3388	65.8587	143.357	73.7523	164.165	59.1356	34.0527	50.4123	45.4879	113.608
531	249.061	1.92288								175.795	172.3	43.1175	186.198	137.598	106.061	196.149	138.655	290.853	79.4508	58.8705	131.465	108.891	285.791	48.3273	157.326	221.687	193.642	63.8741	168.677	186.838	96.2187	101.122	261.42	170.357	159.304	211.557	75.931	1148.93	126.146	83.3395	85.1154	481.577	119.589	90.736	71.7901	130.661	113.185	44.7246	338.413
854	329.27	9.99869								35.8485	148.272	162.476	259.176	90.9006	218.179	167.6	190.444	333.38	120.197	209.717	249.069	155.345	444.83	235.757	440.016	273.434	212.845	214.007	94.6207	66.803	76.7775	78.3066	225.737	141.402	48.6525	177.455	40.9424	1216.45	165.493	152.243	90.8658	1020.72	80.8388	189.318	192.982	93.5094	78.0373	152.152	333.52
977	138.055	0.458558	TRIGONELLINE							209.969	313.797	371.14	431.617	260.272	229.351	109.71	535.258	339.253	334.491	298.192	352.469	476.864	454.03	100.918	406.996	336.876	561.851	429.339	457.743	87.9818	105.406	283.34	108.977	159.547	221.901	421.038	254.75	429.145	178.761	188.518	177.268	581.001	92.5187	117.862	304.528	244.454	293.714	238.848	541.523
910	102.034	0.376698								168.233	86.97	140.619	126.31	137.663	214.973	73.3831	100.204	66.5701	35.2582	103.062	35.4316	43.4927	163.902	139.482	135.751	76.3882	87.9188	394.75	33.5832	17.1386	83.5236	172.166	166.7	94.6336	111.499	116.376	60.0352	200.567	87.1569	41.9581	279.363	220.274	96.7969	114.738	159.164	21.1678	88.0396	127.957	227.154
1014	161.082	9.22082								1824.57	559.091	437.31	1491.82	683.877	465.533	142.54	296.184	1556.63	479.252	259.841	276.818	2103.96	1131.87	272.859	616.051	786.929	288.038	489.231	503.991	1541.86	1530.25	892.178	652.558	1480.59	419.42	946.726	1716.62	7427.76	363.241	466.844	168.966	1015.69	1459.93	521.896	606.186	418.397	474.262	1582.28	624.429
70	102.128	9.93603								51.9102	85.0026	84.7324	122.533	69.3505	204.109	75.999	107.04	155.55	60.6512	59.8916	97.5107	66.4597	195.13	71.6718	200.932	183.676	134.291	154.603	105.231	50.649	80.5945	76.2642	102.96	87.3856	68.9916	111.631	94.6002	669.11	88.7013	114.556	142.769	721.063	49.1549	175.761	158.405	119.169	72.695	129.101	171.01
415	143.997	0.396005								51.8991	150.553	220.84	263.731	192.147	146.321	92.6533	313.216	426.474	158.949	408.707	310.23	253.239	484.575	205.172	1128.31	425.654	298.254	219.713	251.694	92.5382	231.182	134.683	360.506	92.7309	220.289	290.849	116.467	748.862	67.0082	95.1343	162.019	1421.78	171.408	192.956	281.766	223.717	108.333	115.445	461.945
806	176.106	8.71397								12.8897	18.9217	30.1296	33.4412	26.991	84.0485	19.7673	50.3024	108.117	19.2086	20.4753	29.7687	27.531	119.665	29.3306	60.9563	75.3343	95.7873	30.0867	23.0568	14.2555	7.56615	20.2635	40.1033	23.4904	17.5586	21.6304	22.748	430.725	20.4959	33.5165	66.1264	579.368	21.7568	79.2742	80.6716	25.0848	14.9479	41.763	149.225
693	316.248	8.03549	Decanoyl-L-carnitine							29.6232	51.939	415.857	25.5853	64.0731	21.541	142.864	20.3019	130.332	81.5687	95.7739	25.2544	111.506	0	178.402	0	110.54	115.521	122.548	114.452	48.8842	32.3462	119.818	161.123	39.7931	48.5745	98.6357	97.4429	0	29.9762	82.1143	88.7255	0	49.8108	102.123	69.4233	63.1473	93.9433	69.5915	101.024
1436	147.067	9.5038								31.0411	29.7173	26.5931	30.4538	46.19	97.003	33.9011	84.7566	107.554	11.5156	29.683	35.585	16.6753	101.619	50.1733	76.4247	137.131	160.417	84.8135	38.4886	19.6173	27.7764	23.2156	51.3805	39.9839	36.4714	29.5424	27.4545	489.91	36.5544	55.3737	133.823	852.835	16.8139	134.326	129.053	55.6833	17.2489	65.9132	226.407
485	189.007	0.668625		Alpha amino acids and derivatives	Amino acids and derivatives	Amino acids, peptides, and analogues	Carboxylic acids and derivatives	Organic acids and derivatives	Organoheterocyclic compounds; Organosulfur compounds; Amino acids, peptides, and analogues; Alpha amino acids and derivatives; Organic acids and derivatives; Carboxylic acids and derivatives; Organonitrogen compounds; Amino acids and derivatives; Monocarboxylic acids and derivatives; Organosulfonic acids; Carboxylic acids; Carbonyl compounds; Organic oxides; Organic sulfonic acids and derivatives…	97.7741	109.307	332.54	75.8671	161.374	101.655	184.22	71.6273	87.3553	105.088	127.564	99.8264	144.627	137.365	426.291	124.322	85.9411	82.2545	46.8723	64.2622	81.0378	35.3568	55.7032	72.8793	90.7315	84.7389	113.914	69.2777	222.399	80.54	79.3749	26.6678	145.813	21.2001	58.7377	157.643	94.6664	40.5953	51.045	77.9761
252	177.114	8.7651		Organic metalloid salts		Organic metalloid salts	Organic metal salts	Organic salts	Organonitrogen compounds; Organometallic compounds; Organometalloid compounds; Organic salts; Organic metalloid salts; Organic metal salts; Organopnictogen compounds; Organic nitrogen compounds	138.542	95.4049	95.4534	50.8929	72.6267	259.903	104.437	50.0702	174.489	147.066	178.255	33.5336	52.1212	133.082	140.04	125.736	191.322	284.257	121.47	54.6174	97.7332	72.3705	496.485	184.097	18.0801	160.953	44.8687	57.5813	51.424	142.422	83.0057	85.9436	841.562	48.1601	16.6785	81.1009	58.8877	139.635	98.5899	479.683
953	781.052	9.96136								1412.87	1336.33	4085.36	3801.8	795.674	1408.59	1922.41	3563.14	1445.82	761.009	3323.93	1711.49	2520.24	7176.01	1958.61	2408.38	5000.05	29.6248	519.534	3297.36	611.084	823.531	1015.15	4179.77	1151.45	1444	1963.26	4608.6	0	344.868	17.2634	28.4036	0	606.493	19.5936	0	2908	1351.77	40.5852	0
607	224.128	0.736259		1-hydroxy-2-unsubstituted benzenoids		1-hydroxy-2-unsubstituted benzenoids	Phenols	Benzenoids	Alcohols and polyols; Phenols; Organic acids and derivatives; Carboxylic acids and derivatives; Organonitrogen compounds; Quaternary ammonium salts; Carboxylic acid derivatives; Monocarboxylic acids and derivatives; Carboxylic acid salts; Carboxylic acids; Secondary alcohols; Carbonyl compounds; Benzene and substituted derivatives; Benzenoids; Amines; Organic salts; Aralkylamines; Organic oxides;…	528.579	615.458	527.891	567.7	547.302	694.974	607.663	719.435	887.811	561.257	683.818	719.77	717.219	1658.81	742.449	1456.28	588.723	834.831	693.107	512.262	564.241	502.97	616.477	727.059	628.653	524.307	637.192	347.69	1070.71	541.747	584.661	630.968	3357.14	473.461	694.239	276.728	395.5	502.307	653.733	1044.74
494	181.072	2.27138	PARAXANTHINE	Xanthines	Xanthines	Purines and purine derivatives	Imidazopyrimidines	Organoheterocyclic compounds	Organoheterocyclic compounds; Pyrimidines and pyrimidine derivatives; Imidazoles; Lactams; Purines and purine derivatives; Xanthines; Organic acids and derivatives; Organonitrogen compounds; Alkaloids and derivatives; Pyrimidones; Organic carbonic acids and derivatives; Azoles; Ureas; Purinones; Diazines; 6-oxopurines; Imidazopyrimidines; Vinylogous amides; Organic oxides; Azacyclic compounds; He…	364.294	218.309	442.575	604.801	407.13	557.965	257.104	550.582	600.21	390.901	603.085	576.6	612.316	1294.61	536.449	1264.75	695.519	543.459	444.336	508.201	436.516	444.301	460.596	562.04	294.358	404.859	568.018	245.998	2689.21	431.25	315.058	507.616	2230.15	255.324	514.392	482.2	417.046	402.869	442.818	850.188
198	874.552	9.95765		Phosphatidylcholines	Phosphatidylcholines	Glycerophosphocholines	Glycerophospholipids	Lipids and lipid-like molecules	Lipids and lipid-like molecules; Glycerophospholipids; Organic acids and derivatives; Carboxylic acids and derivatives; Organonitrogen compounds; Fatty acid esters; Dicarboxylic acids and derivatives; Organic phosphoric acids and derivatives; Phosphate esters; Quaternary ammonium salts; Cholines; Carboxylic acid derivatives; Carboxylic acid esters; Phosphocholines; Phosphatidylcholines; Carbonyl …	110.42	180.104	208.398	500.618	45.0083	0	69.9903	42.4179	0	133.479	192.301	628.716	144.959	66.7804	218.182	402.057	8.18917	0	18.3042	67.3732	188.012	146.781	182.812	40.2997	236.952	142.835	351.866	36.1691	0	63.9935	126.605	0	0	109.111	0	0	0	43.3926	251.724	0
412	110.009	0.392401								33.7427	204.606	68.134	144.73	48.9859	129.032	224.3	88.8364	173.983	28.8963	58.1359	57.2118	240.4	121.955	71.8756	81.4029	89.9203	87.5714	61.7329	36.956	170.275	74.6011	110.895	54.2709	132.376	97.4723	95.5836	79.0745	353.871	107.835	31.5035	76.5758	497.991	54.5674	56.7864	68.9574	137.152	25.1228	48.0006	89.5329
934	145.985	9.93077								49.5292	28.996	25.5074	92.9227	61.0969	263.512	95.7566	155.37	306.677	50.0023	23.7636	81.1261	119.76	168.14	88.2768	176.566	299.408	260.693	266.436	87.8073	84.5177	57.7518	33.9449	147.428	55.9291	61.5463	181.587	114.201	1042.61	30.9707	115.109	223.939	1422.67	29.4181	276.306	279.059	85.3709	42.6953	182.585	323.156
1180	153.113	9.28205								803.925	354.573	496.21	1050.15	220.281	379.001	1354.61	1323.22	939.791	688.713	811.843	1036.29	2265.47	0	1142.53	0	1484.17	448.036	348.33	1023.14	692.349	663.649	1961.99	531.082	674.565	841.218	849.659	941.166	0	1152.35	716.24	627.167	0	2258.02	876.619	732.874	927.327	789.34	674.85	755.386
822	781.555	8.83901								372.07	290.494	260.484	0	403.513	0	608.453	0	0	334.136	263.661	22.6021	264.21	362.725	389.271	430.801	0	0	111.101	346.492	104.436	184.682	556.918	420.845	293.367	340.66	199.769	17.673	0	233.879	6.23643	0	0	181.837	0	0	276.276	197.519	0	0
894	296.121	6.59787								107.62	155.112	108.447	149.309	174.735	312.371	63.2444	104.262	158.392	156.551	101.798	167.941	260.876	0	186.273	0	89.2911	151.322	262.107	185.265	83.6078	99.7214	135.003	130.742	78.6535	192.105	166.955	71.8152	0	141.799	226.99	282.909	0	45.8153	127.193	53.8353	114.089	139.445	422.592	201.626
1524	216.923	9.95586								18.6108	27.9828	38.3734	35.5932	15.9753	71.8737	21.3095	59.8126	48.8467	26.583	40.8708	27.3804	31.2162	64.8287	30.0771	35.1687	81.742	63.7083	55.0309	30.2165	20.3101	22.0736	7.93407	56.4639	26.5095	9.18518	40.1709	7.0117	302.185	29.7578	61.0955	58.7328	460.044	5.51685	65.1406	67.16	30.8488	14.555	40.118	178.964
479	675.676	9.55938	Spectral Match to 13-Docosenamide, (Z)- from NIST14	Fatty Acyls			Fatty Acyls	Lipids and lipid-like molecules	Lipids and lipid-like molecules; Organic acids and derivatives; Carboxylic acids and derivatives; Organonitrogen compounds; Carboxylic acid amides; Carboxylic acid derivatives; Secondary carboxylic acid amides; Carbonyl compounds; Fatty Acyls; Organic oxides; Organopnictogen compounds; Organic nitrogen compounds	1558.45	1810.64	3130.46	1714.91	1266.33	39.1253	6.53054	2330.75	0	76.5302	3280.27	1898.08	1052.99	4677.52	1659.53	4391.49	7.21041	0	1368.75	1549.76	35.1536	1831.44	85.5976	2205.9	108.492	2042.87	2714.9	0	660.735	0	34.3799	0	17931.9	35.6096	0	261.121	101.672	0	2072.77	1.92704
216	143.959	10.1044								572.21	861.732	765.487	727.98	408.378	367.937	687.025	719.591	72.8476	700.059	654.36	62.3561	485.563	2313.1	853.234	2517.17	388.049	312.307	375.814	364.349	670.092	720.05	622.919	418.058	544.359	337.178	583.793	299.668	1640.29	417.473	370.273	523.892	1984.91	317.455	590.629	415.756	328.562	414.736	641.125	489.097
338	184.073	10.01								99.3113	165.247	368.483	509.709	250.031	226.879	285.63	485.428	636.977	385.226	518.188	510.852	473.897	1172.24	495.83	966.145	636.981	492.642	407.419	450.75	218.405	160.907	38.6175	492.902	378.38	387.85	296.128	300.355	2374.31	221.169	371.624	256.443	2406.03	319.709	388.348	433.912	139.274	368.394	424.821	694.74
213	735.571	8.2371								330.667	1080.14	30.8303	21.129	101.57	0	40.9681	0	0	22.2779	1402.41	3.19147	1287.3	885.997	327.86	670.781	0	0	25.5261	240.994	139.589	200.433	39.5068	0	239.314	169.508	13.223	8.95125	0	1156.43	103.202	0	0	718.116	0	0	0	442.492	36.3766	0
209	141.983	8.65705								61.7583	146.64	142.615	14.7987	87.3207	57.9649	76.6998	111.359	66.0127	74.7529	81.9927	74.2743	128.968	181.056	80.3791	326.762	119.366	115.094	181.212	78.1713	110.846	86.3287	114.62	47.0985	83.8645	143.643	88.6472	79.8781	240.17	89.9859	67.7875	88.4551	454.578	69.9332	57.7303	80.6453	74.2436	60.5914	134.838	110.02
1438	104.107	10.0244								786.142	650.678	38.2348	599.377	675.706	812.364	506.7	863.327	47.9572	883.525	217.148	38.1115	178.788	5.55503	42.774	0	48.0566	830.776	494.593	807.379	760.484	695.546	644.811	186.996	743.793	510.036	35.6571	596.355	0	694.23	730.573	843.157	0	601.792	1079.42	944.049	865.868	653.598	611.578	76.9334
1103	240.159	7.26609								62.6316	80.68	57.4031	113.988	102.215	124.799	100.304	122.725	106.698	96.9787	102.858	123.883	129.633	270.336	142.455	216.576	106.186	139.036	119.532	119.155	92.2037	83.896	77.5355	149.995	103.257	83.3564	119.377	80.3021	418.868	80.4225	136.697	110.812	783.689	65.2139	89.8392	97.5935	65.4877	102.183	129.14	155.805
316	186.956	0.0171645		Azacyclic compounds			Azacyclic compounds	Organoheterocyclic compounds	Organoheterocyclic compounds; Organonitrogen compounds; Organic oxides; Azacyclic compounds; Organopnictogen compounds; Organic nitrogen compounds	46.8742	62.6273	65.4703	57.3095	46.3609	124.816	65.17	129.087	191.645	45.9747	31.9552	63.2878	73.6902	102.149	42.6957	69.8738	118.795	216.842	83.0164	21.8713	75.2533	45.2023	28.0963	83.9372	31.7359	36.5139	55.9892	110.361	719.54	21.2059	109.231	130.38	533.954	15.9666	88.8951	189.384	26.1529	66.7518	113.379	138.903
766	295.155	1.51965								2384.21	2517.34	1883.66	1890.05	2138.48	1229.88	2177.11	2881.61	3854.8	2078.8	2783.62	2616.8	3232.95	0	2719.31	0	3103.59	2404.78	3288.03	2670.43	1879.8	1812.61	2450.84	2979.28	2633.24	2322.54	2907.13	1520.42	0	2933.17	2657.89	3072.12	0	1677.53	2362.73	2267.91	1307.8	1668.64	3687.8	2385.45
405	331.054	0.452679		Alpha amino acids	Amino acids and derivatives	Amino acids, peptides, and analogues	Carboxylic acids and derivatives	Organic acids and derivatives	Organosulfur compounds; Amino acids, peptides, and analogues; Alpha amino acids and derivatives; Organic acids and derivatives; Carboxylic acids and derivatives; Organosulfonic acids and derivatives; Organonitrogen compounds; Amino acids and derivatives; Sulfonyls; Organosulfonic acids; Carboxylic acids; Carbonyl compounds; Alpha amino acids; Amines; Primary amines; Alkanesulfonic acids and deriv…	169.624	156.658	122.571	240.577	252.636	328.787	210.837	384.925	322.515	115.64	173.086	198.34	228.059	507.441	196.067	393.161	380.678	395.477	308.644	222.29	111.155	114.987	146.409	231.947	157.335	151.733	199.793	174.975	1299.82	117.809	248.68	350.766	2043.49	123.536	334.15	260.389	216.106	114.031	246.104	498.394
1020	228.196	8.86773								1156.01	1721.68	1741.9	1440	1333.93	1753.26	1318.05	2014.28	2274.23	1236.69	1960.94	1336.21	1917.6	3784.74	2231.11	3996.24	4086.04	2190.25	2023.37	1583.93	1295.52	1253.12	1266.64	1879.65	1346.75	1284.36	2153.78	1536.06	12637.5	1322.24	2126.64	1869.66	13800.4	1199.82	1364.3	2140.87	1390.9	1212.41	1832.17	4241.9
803	168.102	1.2915								368.555	662.132	469.254	361.599	336.271	285.908	407.302	268.979	86.3998	483.857	681.852	125.07	490.768	1151.37	470.134	1511.83	383.455	233.596	337.501	403.047	412.096	425.764	360.846	405.085	418.228	399.507	472.381	310.612	1013.56	511.659	295.349	259.326	1210.88	380.402	267.994	174.017	271.398	405.686	289.439	236.773
1028	134.06	2.69326								116.742	106.319	216.071	109.187	112.559	131.13	179.198	146.003	129.589	75.7943	170.376	157.253	121.189	0	279.335	0	148.617	209.273	131.781	144.338	93.2146	125.365	125.342	180.628	105.628	233.042	171.666	200.121	0	157.493	157.231	203.531	0	312.423	159.53	135.424	141.832	129.076	212.878	148.882
559	137.046	0.598515	Spectral Match to Hypoxanthine from NIST14	Pyrimidines and pyrimidine derivatives		Pyrimidines and pyrimidine derivatives	Diazines	Organoheterocyclic compounds	Organoheterocyclic compounds; Pyrimidines and pyrimidine derivatives; Organonitrogen compounds; Diazines; Organic oxides; Azacyclic compounds; Heteroaromatic compounds; Organopnictogen compounds; Organic nitrogen compounds	480.723	659.23	569.196	436.621	584.928	561.611	1486.77	512.077	1916.86	289.916	706.587	294.118	1040.2	1958.07	606.344	988.592	505.51	334.509	636.016	231.972	703.126	430.576	1542.86	887.017	579.047	499.757	665.774	280.599	9249.61	595.26	1081.33	729.997	2494.83	353.913	469.459	684.564	621.033	207.179	1868.26	588.618
1272	109.076	8.70044								29.3062	48.7673	73.1154	56.5991	113.939	174.062	42.1142	119.707	444.513	34.5591	28.4867	114.546	88.2929	565.952	70.8052	204.037	119.932	123.678	141.813	161.37	83.246	185.279	185.683	61.9174	101.434	102.477	50.7865	58.0202	1925.53	142.965	65.154	94.0569	1225.02	161.707	64.9438	81.9034	58.1656	84.9816	193.607	341.995
1397	221.085	0.899269								847.865	1172.86	867.958	964.934	1318.73	1188.07	1094.49	1758.83	1050.36	781.135	1976.62	1745.13	1195.7	765.16	1300.82	1450.29	1983.8	1044.46	1123.59	1110.09	1013.65	1579.21	926.51	1174.61	1478.34	1602.52	1073.93	1365.67	667.627	865.144	859.391	1028.73	258.067	513.649	869.487	716.701	838.842	724.451	781.843	1160.64
168	544.339	8.14221		Glycerophosphocholines		Glycerophosphocholines	Glycerophospholipids	Lipids and lipid-like molecules	Lipids and lipid-like molecules; Alcohols and polyols; Glycerophospholipids; Organic acids and derivatives; Carboxylic acids and derivatives; Fatty acid esters; Organic phosphoric acids and derivatives; Phosphate esters; Cholines; Carboxylic acid derivatives; Monocarboxylic acids and derivatives; Carboxylic acid esters; Phosphocholines; Secondary alcohols; Carbonyl compounds; Glycerophosphocholin…	113.589	407.871	104.536	132.018	327.472	303.177	613.297	446.46	405.688	761.474	327.437	371.753	125.157	250.897	124.519	233.795	49.9458	114.408	127.279	314.711	686.122	370.293	484.663	253.708	512.23	415.807	145.552	600.351	142.128	284.788	549.238	217.03	156.287	128.182	666.558	618.573	170.492	421.168	521.622	31.8018
206	116.962	10.2548								150.753	248.484	178.747	229.306	200.786	399.287	262.477	293.721	315.424	156.793	200.463	218.563	208.921	575.03	214.088	428.018	435.029	445.171	297.861	220.561	119.833	154.838	176.667	208.671	172.795	163.275	240.286	171.954	1451.13	204.37	219.599	270.853	1813.39	128.939	427.164	339.863	270.354	140.257	300.722	521.51
63	781.556	8.20815								2212.02	2770.82	2632.32	604.785	2146.06	57.5836	2756.02	297.308	57.2913	1663.77	3424.15	339.516	3184.29	2644.7	3430.42	4711.4	461.094	0	761.234	1838.19	981.104	1862.69	3035.16	2223.85	2547.54	3080.53	2415.47	507.825	0	1840.08	99.2999	0	0	2104.2	0	0	1671.93	1820.88	13.7563	0
1176	117.96	10.0959								361.336	391.859	435.782	423.495	392.581	395.347	422.01	342.462	338.865	379.955	179.404	56.2592	393.279	642.289	501.657	1002.03	476.826	246.887	354.918	486.713	406.41	414.62	301.4	380.77	307.977	438.281	525.791	370.889	1157.21	274.525	372.946	314.529	1242.87	351.722	262.894	236.264	267.021	381.108	316.309	457.547
697	1063.67	8.13966								21.6542	24.8743	0	23.5058	93.241	185.739	54.4609	96.0411	66.4206	89.4207	0	0	0	0	0	0	0	410.341	106.97	46.1266	84.1605	31.5399	58.0882	0	17.4077	0	0	345.838	0	52.8948	261.407	438.856	0	14.1292	333.993	380.233	81.0633	72.605	282.216	0
1228	898.552	9.96023								46.1959	46.2477	62.5238	147.028	35.1233	0	49.4886	31.2617	10.0862	74.6888	21.678	86.0237	63.2558	161.512	71.6356	182.67	0	0	10.2737	73.4913	35.5603	76.3729	60.5136	56.5772	84.2172	74.4337	37.9165	64.4559	0	84.0264	0	0	0	23.7547	0	0	25.8981	51.285	0	0
1512	115.964	0.349527								650.659	732.116	650.643	988.291	691.557	782.576	738.255	875.809	1110.43	688.038	1022.78	975.62	852.656	915.975	947.784	2585.33	1018.83	829.352	807.352	1191.38	684.591	711.672	744.247	959.92	718.497	737.996	859.855	584.939	4170.86	328.446	700.276	804.601	3900.08	564.012	745.878	688.323	713.203	661.899	799.944	1146.39
1485	266.61	10.008								73.0565	95.8832	87.8412	140.418	86.5056	133.581	91.2061	118.485	154.464	72.8497	124.31	121.691	117.781	220.53	96.083	258.951	161.489	115.958	94.2459	130.338	82.1244	68.6727	129.472	129.447	70.1015	113.322	100.896	74.8411	468.07	119.443	117.017	118.242	639.888	64.7299	87.0355	103.229	111.384	97.4297	99.1847	207.304
277	167.093	9.60785		Diazines			Diazines	Organoheterocyclic compounds	Organoheterocyclic compounds; Organonitrogen compounds; Azoles; Diazines; Organic oxides; Azacyclic compounds; Heteroaromatic compounds; Organopnictogen compounds; Organic nitrogen compounds	1274.55	454.577	203.416	1401.18	375.421	408.344	351.045	429.781	440.97	662.513	425.139	1875.61	557.906	799.801	251.01	733.006	185.441	1076.11	345.352	573.054	351.026	281.115	128.914	657.527	322.844	829.468	279.889	264.888	6234.24	393.565	706.517	631.618	4394.31	252.375	370.128	480.416	283.437	491.7	253.581	509.897
513	250.039	0.913319		Alpha amino acids and derivatives	Amino acids and derivatives	Amino acids, peptides, and analogues	Carboxylic acids and derivatives	Organic acids and derivatives	Organoheterocyclic compounds; Organosulfur compounds; Amino acids, peptides, and analogues; Alpha amino acids and derivatives; Thiazoles; Azetidines; Lactams; Beta lactams; Organic acids and derivatives; Carboxylic acids and derivatives; Organonitrogen compounds; Amino acids and derivatives; Azoles; Carboxylic acid amides; Carboxylic acid derivatives; Monocarboxylic acids and derivatives; Carboxy…	450.001	701.73	636.549	890.385	570.01	987.054	706.199	872.545	999.674	535.515	896.944	757.014	823.361	1582.87	780.371	1897.18	1024.81	820.911	755.851	828.515	492.059	512.409	848.336	934.867	530.651	788.175	831.096	621.545	3517.74	731.459	728.355	904.991	4373.73	472.163	544.565	729.162	727.248	666.071	730.416	1302.39
486	210.05	0.913121		Organic N-nitroso compounds	Organic N-nitroso compounds	Organic nitroso compounds	Organonitrogen compounds	Organic nitrogen compounds	Organic acids and derivatives; Organonitrogen compounds; Monocarboxylic acids and derivatives; Carboxylic acids; Carbonyl compounds; Organic oxides; Organopnictogen compounds; Organic nitrogen compounds; Organic nitroso compounds; Organic N-nitroso compounds	48.6381	95.236	97.0119	211.082	35.5274	94.1931	151.941	248.6	331.243	54.1189	124.374	304.436	162.528	449.316	220.447	342.049	415.334	207.637	114.041	53.2914	28.8392	52.0888	65.4046	190.289	174.442	98.7666	194.491	46.7576	1570.75	53.6796	35.4352	31.4912	1642.11	63.2431	107.773	196.668	39.5174	80.3519	192.002	492.665
1023	102.034	7.25422								89.4219	114.471	173.574	168.453	117.761	295.316	98.8422	100.069	175.494	174.193	112.728	82.5849	159.595	52.4961	98.5452	57.5996	241.327	191.001	134.845	189.832	116.965	111.639	42.6029	89.4674	143.767	64.6055	127.332	91.8086	135.435	93.3099	116.454	103.351	32.5356	96.8087	162.665	142.611	226.602	80.888	94.7836	208.777
1165	805.554	8.85237								78.0162	99.9927	101.09	295.02	57.3592	0	107.07	0	0	136.261	60.3081	500.722	131.487	88.5655	125.195	170.263	0	0	26.5028	50.7681	88.5283	78.6909	130.347	96.3088	160.649	94.0387	231.784	31.0417	0	61.5184	19.512	0	0	63.517	0	0	46.4436	81.1744	41.8731	0
1344	156.011	6.24377								52.4759	42.1552	56.3291	143.342	19.8385	120.188	89.2458	77.6	96.0657	95.1624	63.2294	158.525	130.303	106.891	127.304	136.641	121.152	98.8243	110.458	110.769	46.5208	36.9795	45.7648	122.923	44.5765	36.5926	74.2738	14.6666	496.313	62.7426	21.5968	127.505	158.423	39.9065	88.3093	20.5803	69.585	31.7458	156.385	213.433
457	585.27	8.9169	Spectral Match to Bilirubin from METLIN	Tetrapyrroles and derivatives			Tetrapyrroles and derivatives	Organoheterocyclic compounds	Organoheterocyclic compounds; Pyrroles; Lactams; Organic acids and derivatives; Carboxylic acids and derivatives; Organonitrogen compounds; Dicarboxylic acids and derivatives; Carboxylic acid amides; Carboxylic acid derivatives; Carboxylic acids; Tetrapyrroles and derivatives; Carbonyl compounds; Substituted pyrroles; Organic oxides; Azacyclic compounds; Heteroaromatic compounds; Organopnictogen …	0	7.43481	0	23.3703	19.8162	109.896	24.1821	30.0837	32.9414	0	0	5.78081	0	0	0	0	0	78.9123	51.8416	16.5133	0	0	23.7169	0	10.4519	0	0	17.8205	0	9.61022	46.896	131.527	0	9.63855	99.4974	113.953	30.6473	9.21562	64.9054	0
88	182.985	8.65042								14.3172	22.0874	403.25	395.616	440.436	372.093	236.558	42.6673	413.84	333.394	471.604	25.1317	431.133	1168.35	306.054	38.7853	39.1177	382.482	20.1753	381.323	366.349	352.306	334.209	488.534	203.801	12.2771	19.92	156.488	987.675	27.7755	336.676	391.8	83.4911	144.426	351.741	373.721	27.7308	23.4626	214.901	546.241
81	160.074	9.76482		Diazines			Diazines	Organoheterocyclic compounds	Organoheterocyclic compounds; Organonitrogen compounds; Diazines; Azacyclic compounds; Heteroaromatic compounds; Organopnictogen compounds; Organic nitrogen compounds	148.803	188.086	711.28	590.307	145.124	144.719	323.243	132.934	97.7523	198.005	100.776	771.518	829.502	406.349	1039.96	556.689	105.11	124.781	631.818	272.659	588.958	44.8125	270.679	152.178	90.338	243.618	121.846	105.025	292.434	241.497	709.487	70.2037	5102.94	84.0763	197.025	291.262	97.275	143.607	340.851	226.797
1047	149.06	8.29451								150.377	453.054	86.8497	238.382	112.504	206.713	85.9483	106.994	184.255	89.8202	162.445	130.744	204.641	28.1147	180.209	28.5427	269.759	1695.41	190.336	365.568	240.852	69.4344	138.758	302.023	230.986	455.3	237.534	160.92	64.7852	299.243	247.524	132.523	21.7169	312.705	111.05	147.542	406.296	113.907	160.854	375.208
771	498.346	8.02724								401.32	2143.51	0	643.05	3863.81	992.376	2594.01	2118.06	17.6124	3031.34	3.54708	390.098	2.80349	0	0	0	0	312.696	362.564	1903.37	2852.51	2545.79	2055.38	3.97338	1927.48	1235.59	0	2971.46	0	2122.61	2418.9	2331.64	0	804.511	2118.64	2448.73	1763.12	1560.7	2319.81	0
158	184.986	9.96331		Azacyclic compounds			Azacyclic compounds	Organoheterocyclic compounds	Organoheterocyclic compounds; Organosulfur compounds; Organonitrogen compounds; Organic oxides; Azacyclic compounds; Organopnictogen compounds; Organic nitrogen compounds	245.134	407.378	362.587	92.8043	235.734	256.607	347.494	196.602	262.184	111.573	378.518	147.459	242.062	509.621	371.359	1218.24	417.708	331.152	494.928	137.864	187.006	267.282	150.251	97.3385	210.047	220.761	332.193	180.873	789.33	230.06	313.081	285.441	811.632	241.367	156.091	174.791	183.976	250.648	200.149	423.388
159	796.076	9.96056								19.5815	277.519	258.154	48.042	343.335	0	335.021	0	0	757.036	1189.19	81.3045	324.958	1843.3	41.4643	201.953	0	0	0	973.897	214.241	410.363	121.748	162.901	870.455	4.07814	156.89	39.2099	0	251.763	0	0	0	156.964	0	0	0	217.155	0	0
503	526.292	9.96657		Glycerophosphocholines		Glycerophosphocholines	Glycerophospholipids	Lipids and lipid-like molecules	Lipids and lipid-like molecules; Alcohols and polyols; Glycerophospholipids; Organic acids and derivatives; Carboxylic acids and derivatives; Organonitrogen compounds; Fatty acid esters; Organic phosphoric acids and derivatives; Phosphate esters; Quaternary ammonium salts; Cholines; Carboxylic acid derivatives; Monocarboxylic acids and derivatives; Carboxylic acid esters; Phosphocholines; Seconda…	1134.56	1274.62	1449.48	2053.85	812.369	3985.71	749.518	6351.19	3.7742	10.9707	2703.63	2189.13	2676.06	0	1662.49	0	2343.81	199.417	2558.43	424.427	790.054	1482.57	6.73887	4201.94	296.92	98.1091	569.519	3.39795	7.0991	77.8944	3.1278	0	61.46	3.8213	1584.67	0	672.275	10.4947	3.08984	0
1177	248.9	10.2287								1600.43	1513.68	1489.29	2302.02	2155.71	3279.53	2115.99	3339.56	3566.33	1515.72	2171.34	1938.44	2140.32	5627.36	2068.49	4274.91	3835.27	3866.6	3103.13	2412.14	1519.29	1498.33	1794.42	2622.73	1909.61	1943.84	2157.98	1818.3	13035.9	1579.77	2507.12	3698.17	19867.6	1356.3	3378.24	3126.4	2253.2	1500.2	2663.81	5078.71
300	156.138	6.63624		N-acyl amines	N-acyl amines	Fatty amides	Fatty Acyls	Lipids and lipid-like molecules	Lipids and lipid-like molecules; Organic acids and derivatives; Carboxylic acids and derivatives; Organonitrogen compounds; Fatty amides; Carboxylic acid amides; Carboxylic acid derivatives; N-acyl amines; Carbonyl compounds; Fatty Acyls; Organic oxides; Organopnictogen compounds; Organic nitrogen compounds	331.327	439.214	389.896	366.341	369.59	268.395	420.051	390.977	388.8	372.576	456.497	348.267	491.298	1062.62	415.015	1058.66	449.157	390.18	229.88	388.435	223.489	348.934	402.503	435.149	389.16	233.75	416.629	309.066	1459.94	434.102	243.488	330.869	1819.97	320.371	250.661	296.689	325.948	239.069	336.389	428.622
312	762.589	8.23677								99.3201	67.4339	2.18086	0	8.92318	0	3.97153	0	0	3.56712	105.258	0	312.251	250.45	169.357	150.779	0	0	0	19.0363	13.7252	29.2767	17.2554	2.46684	162.754	289.575	13.7306	0	0	41.9937	0	0	0	51.884	0	0	1.18305	10.6196	0	0
154	792.547	9.96514	Spectral Match to Docosahexaenoyl PAF C-16 from NIST14							28.1055	62.8384	78.9869	35.4341	55.5715	0	45.1858	0	0	92.254	72.0497	42.9803	199.256	114.776	12.5965	56.8469	0	0	0	106.397	58.1756	30.8359	82.1621	257.911	66.9057	11.4248	77.7161	12.9439	0	58.785	0	0	0	18.6933	0	0	0	39.3662	4.43736	0
379	171.186	0.0211596		Trialkylamines	Tertiary amines	Amines	Organonitrogen compounds	Organic nitrogen compounds	Organonitrogen compounds; Trialkylamines; Amines; Tertiary amines; Organopnictogen compounds; Organic nitrogen compounds	160.316	152.961	78.8669	250.82	156.616	301.319	79.8398	463.881	264.92	37.8116	108.697	165.816	311.302	716.127	332.752	96.567	429.197	296.58	383.226	271.616	138.32	180.448	75.333	76.2116	78.2915	76.486	326.937	283.351	1287.36	135.521	222.229	313.606	1872.08	54.7453	340.454	279.57	233.432	44.8633	338.713	287.613
1424	495.404	8.72879								1810.68	2158.36	0	1930.58	2708.23	2879.82	2163.42	1516.29	3505.01	1635.5	3.85205	3125.56	7.58239	0	0	0	0	1064.26	1482.65	1386.36	2165.76	4149.85	2000.39	3.23591	2382.79	1636.92	0	1609.1	0	2745.15	1408.92	2281.56	0	1494.27	5485.29	3808.15	1046.39	1923.48	2291.84	0
1167	125.09	8.71686								845.243	1067.3	1070.72	1384.7	1050.75	2197.19	1115.68	1841.91	2110.35	882.917	1187.99	1183.72	1224.61	5091.24	1049.73	2931.7	2790.66	2074.11	1588.44	1115.02	904.123	1004.47	1171.37	1497.08	1029.24	1028.44	1483.73	1188.36	8197.56	977.539	1586.83	1681.68	9975.43	1442.12	2327.86	2037.58	1504.96	855.233	1744.9	2867.19
1328	215.016	0.473425								1162.39	1325.54	1834.91	1258.83	1536.61	1430.63	1719.59	1849.38	1867.02	982.23	1764.2	1354.05	1604.16	58.8708	1929.6	35.7165	1895.42	1883.69	1787.92	1701.09	1595.37	1329.29	1324.53	1217.37	1178.49	1239.8	1643.41	1085.27	43.0769	1147.27	1456.11	1561.72	212.077	1778.85	1098.72	1290.59	1594.88	997.836	1305.3	2832.23
109	195.993	10.0575		Azacyclic compounds			Azacyclic compounds	Organoheterocyclic compounds	Organonitrogen compounds; Organothiophosphorus compounds; Organic oxides; Azacyclic compounds; Organopnictogen compounds; Organic nitrogen compounds	4.42216	4.19812	1.94423	36.13	14.6709	66.5591	12.2897	45.5368	47.7301	3.23961	2.58578	23.3168	9.06808	42.2972	12.678	13.1407	99.3701	80.1006	39.2159	11.3513	5.16736	6.59493	4.10425	19.4482	5.62189	4.34025	19.8187	22.2299	172.615	12.8918	61.8003	65.8664	605.586	5.82922	84.1964	42.2134	24.4286	8.92517	74.2613	74.9149
121	193.974	10.2794		Heteroaromatic compounds			Heteroaromatic compounds	Organoheterocyclic compounds	Organoheterocyclic compounds; Organonitrogen compounds; Organic oxides; Azacyclic compounds; Heteroaromatic compounds; Organopnictogen compounds; Organic nitrogen compounds	35.4257	62.2755	74.8729	63.1483	29.9883	75.0646	71.2785	96.1407	91.3541	49.4277	73.417	51.497	75.8851	124.035	78.9637	146.061	143.613	69.7043	78.1411	75.8995	43.2411	38.2897	38.9051	71.7272	52.9992	55.8429	74.178	43.9557	466.051	42.475	79.5513	60.4916	438.127	22.1809	49.5947	80.4964	48.9201	39.6563	74.9089	174.27
1109	250.18	5.27437	MassbankEU:ET120105 NVE_250.1804_10.8|N,O-didesmethylvenlafaxine|4-[1-(1-hydroxycyclohexyl)-2-(methylamino)ethyl]phenol							32.5898	60.0237	69.281	38.5902	46.1047	90.6086	54.2975	142.321	159.832	19.6964	73.3293	46.1558	91.5413	150.355	110.162	113.44	1088.49	275.164	138.922	44.2094	26.4413	29.5684	42.1773	75.7261	48.7304	32.6419	88.0591	91.6312	3797.3	36.0111	223.349	189.9	4260.22	48.3427	88.5493	244.054	67.9935	28.1509	154.296	1437.25
229	141.139	0.0214447								102.521	38.7213	248.032	275.688	93.9966	268.515	73.5464	247.382	386.214	161.141	386.321	414.638	298.121	1251.16	261.641	642.443	255.572	232.217	152.267	228.606	93.9076	136.335	203.479	335.215	133.922	107.494	308.129	114.663	875.414	560.937	54.0428	169.796	642.386	146.306	242.694	280.282	197.676	190.652	296.915	236.001
1235	149.095	9.55573								1114.78	690.781	364.48	1977.56	819.43	911.534	1037.69	429.895	2014.55	366.306	424.865	820.433	155.577	1331.36	484.58	464.805	791.791	747.452	429.289	870.717	930.924	160.436	1875.65	1430.97	1603.09	638.445	1182.67	513.754	9688.9	553.801	912.805	871.645	5703.3	1810.03	423.256	816.223	627.738	850.404	1995.74	686.17
1516	111.075	9.94289								43.1279	64.2532	51.4439	40.5822	54.0576	83.9128	62.5867	69.8513	109.453	43.0765	75.2382	39.7823	47.2453	128.729	34.7908	141.763	113.008	113.372	84.15	54.9534	31.2597	18.8033	50.8074	69.9177	38.1847	46.1919	80.1767	58.0286	280.147	44.6023	62.5623	101.701	695.976	27.7954	97.3615	114.446	50.6434	30.3885	80.3017	134.104
881	770.564	9.97469								191.537	152.252	298.685	0	126.895	0	424.801	0	0	287.623	379.4	0	276.268	163.029	259.471	217.219	0	0	30.3275	193.558	67.2418	121.372	365.305	234.778	136.902	195.326	49.4486	35.7644	0	153.51	0	0	0	123.632	0	0	166.084	203.771	0	0
1205	242.13	6.56766								96.0011	246.513	374.485	104.393	212.563	299.504	229.718	197.22	240.276	173.818	118.326	98.4337	241.046	0	270.512	0	238.376	227.229	219.317	176.213	235.225	182.227	248.095	271.605	201.93	88.0254	112.349	178.288	0	218.4	192.242	195.922	0	350.453	265.436	206.574	162.681	197.521	183.423	357.459
1072	216.054	0.651396								974.793	946.162	1170.04	1275.11	1946.45	856.695	858.182	1558.54	2895.87	1118.73	1160.36	961.15	1290.86	0	597.174	0	2607.06	2359.51	2152.48	853.557	1628.85	2089.51	939.44	1366.03	1177.93	823.881	430.135	468.405	0	1161.5	1183.01	1075.92	0	922.566	1992.45	639.099	1661.05	1323.94	870.788	1481.84
1299	336.278	10.0008								62.3079	84.5929	178.362	170.441	55.5058	289.782	46.0498	263.6	297.352	53.7217	164.107	177.285	175.366	521.869	99.0701	150.203	341.526	340	199.105	161.407	49.5361	53.2698	142.953	67.6062	150.302	59.4999	85.527	118.157	789.219	72.7227	195.339	133.541	1601.35	138.4	271.471	269.164	32.5987	50.3832	186.757	456.467
92	116.144	9.93652								257.801	359.477	178.652	286.762	198.769	147.617	275.817	270.321	151.814	287.95	399.484	311.41	353.606	1244.27	344.192	483.192	217.679	177.996	313.573	149.074	184.9	190.824	275.491	357.625	283.588	140.945	155.139	165.47	947.441	335.305	181.745	219.957	1173.48	155.638	244.878	135.939	219.642	126.994	222.515	142.28
864	235.18	4.7569								1816.26	1963.47	1246.01	1592.28	1641.93	1479.93	2036.06	1571.62	2499.27	1948.99	2409.86	1958.79	2145.43	0	2175.56	0	1712	1712.88	1869.65	2032.22	1199.19	1250.95	1973.42	783.285	1653.78	1646.73	551.626	1139.5	0	1990.82	1883.59	1616.35	0	891.646	1713.24	1504.97	1396.59	1642.24	2417.89	1862.02
520	140.068	0.599561		Alpha amino acids	Amino acids and derivatives	Amino acids, peptides, and analogues	Carboxylic acids and derivatives	Organic acids and derivatives	Lipids and lipid-like molecules; Amino acids, peptides, and analogues; Alpha amino acids and derivatives; Fatty acids and conjugates; Organic acids and derivatives; Carboxylic acids and derivatives; Organonitrogen compounds; Amino acids and derivatives; Monocarboxylic acids and derivatives; Carboxylic acids; Carbonyl compounds; Dialkylamines; Trialkylamines; Alpha amino acids; Amines; Secondary a…	299.763	423.107	461.483	352.727	237.948	595.681	266.599	446.624	377.871	328.477	306.766	258.401	678.495	514.127	241.136	587.945	1281.25	305.982	150.984	418.457	252.868	275.659	217.86	269.312	287.08	332.511	350.46	232.713	974.711	158.832	457.604	184.266	2880.28	278.135	574.634	431.883	222.033	179.793	431.665	517.297
1142	426.358	8.27112	Spectral Match to Oleoyl L-carnitine from NIST14							387.112	478.434	549.568	349.25	445.575	855.138	704.65	473.543	687.938	553.257	377.835	511.887	605.609	0	699.702	0	1728.84	891.051	711.234	547.695	460.383	592.195	582.573	771.313	449.117	586.235	647.48	966.811	0	552.505	1517.57	1270.19	0	482.248	963.255	1140.88	736.094	418.133	1153.47	1227.4
237	166.117	9.95744								423.607	276.075	283.789	346.311	259.572	618.803	290.952	482.145	721.493	227.695	195.059	300.979	241.491	1409.39	252.587	815.189	807.23	642.543	497.6	345.437	180.241	234.714	261.489	369.604	270.658	219.152	426.201	409.303	2583.5	239.79	556.081	546.339	2870.28	171.303	712.676	623.808	432.328	209.736	514.882	794.927
720	428.373	8.36076								230.205	187.19	234.694	247.27	209.796	281.714	365.526	226.882	261.855	226.456	249.478	274.937	340.596	0	447.567	0	251.738	299.862	196.971	290.178	244.273	248.609	227.804	334.402	253.029	235.701	215.952	205.762	0	246.217	247.232	172.805	0	216.902	209.66	173.282	155.696	172.386	278.019	199.084
1535	207.174	8.84768								412.618	488.44	217.693	318.336	416.8	461.653	404.527	681.059	822.489	419.899	594.035	260.133	292.551	1356.14	344.907	1215.59	991.995	825.446	464.298	436.075	360.681	365.272	404.305	639.631	382.876	436.479	539.48	440.047	3310.44	423.188	633.625	458.671	4348	361.785	829.94	779.354	503.536	403.169	402.37	1172.95
874	390.991	0.446158								356.714	165.717	275.057	382.343	190.897	498.474	236.12	326.783	426.149	153.39	215.755	504.287	203.589	0	302.398	0	427.456	371.726	343.15	170.491	187.562	129.741	202.295	333.627	163.506	317.664	309.852	311.844	11.7256	157.765	466.061	332.928	0	182.141	317.24	435.853	228.941	164.711	337.118	711.339
104	287.889	10.13		Organothiophosphorus compounds			Organothiophosphorus compounds	Organophosphorus compounds	Organic acids and derivatives; Organonitrogen compounds; Organophosphorus compounds; Organothiophosphorus compounds; Organic oxides; Organopnictogen compounds; Organic nitrogen compounds	236.23	348.632	0	240.594	470.22	270.782	252.377	225.099	246.802	477.881	0	158.075	0	0	0	0	0	390.406	249.055	243.504	564.134	295.763	377.987	0	266.883	169.077	0	712.062	0	406.777	521.786	424.286	0	203.856	397.96	547.141	380.767	672.789	385.173	0
56	768.593	9.99499		Glycerophosphocholines		Glycerophosphocholines	Glycerophospholipids	Lipids and lipid-like molecules	Lipids and lipid-like molecules; Glycerolipids; Glycerophospholipids; Organic acids and derivatives; Carboxylic acids and derivatives; Organonitrogen compounds; Fatty acid esters; Organic phosphoric acids and derivatives; Phosphate esters; Quaternary ammonium salts; Cholines; Carboxylic acid derivatives; Monocarboxylic acids and derivatives; Dialkyl ethers; Carboxylic acid esters; Phosphocholines…	8.5059	649.391	591.881	23.6541	1250.96	0	852.946	0	0	134.2	1299.84	192.32	623.68	1861.28	46.0311	128.642	0	0	15.1073	407.074	187.122	173.179	736.505	1417.03	808.81	13.1789	1129.32	676.252	0	534.598	0	0	0	109.807	0	0	0	510.914	0	0
117	165.991	10.0638								191.086	621.578	518.752	176.849	405.335	557.382	609.265	427.878	163.308	252.292	205.658	452.937	214.425	1196.93	264.074	852.979	782.038	471.008	763.816	366.313	232.683	816.24	172.831	499.892	212.967	366.191	325.402	331.714	1068.07	324.596	845.104	232.992	1225.35	345.583	371.61	447.676	597.706	414.185	323.693	456.786
1379	526.293	8.32718								210.269	143.692	89.1438	44.6831	103.441	231.483	42.3392	84.6478	205.496	89.6882	89.51	121.948	145.484	0	83.6647	11.5804	259.576	256.387	169.03	186.111	215.793	107.273	113.682	5.53224	109.652	162.477	168.677	125.234	0	111.81	102.197	11.3796	0	164.835	80.9039	100.043	351.076	89.331	56.3494	45.4917
91	102.034	7.62887								37.7446	160.706	53.2202	242.509	48.4658	77.0449	77.9476	47.0483	45.8684	14.8249	20.4724	112.527	52.5365	45.392	76.9336	206.591	174.777	71.7531	130.068	113.942	16.9412	37.083	69.202	40.0326	21.3715	22.326	23.5262	65.0302	81.0344	29.0369	150.274	66.5577	335.297	27.2243	76.9096	65.6757	54.9199	67.4688	154.308	121.784
878	226.045	0.63653								55.1847	54.8232	50.0607	118.274	73.3789	111.704	78.8704	139.552	113.972	31.5533	39.8152	92.483	64.7489	162.597	74.3094	142.683	136.766	104.077	135.378	87.1202	43.7721	60.6648	59.6765	88.9341	47.6786	59.1332	78.4673	80.3023	472.178	47.3803	92.9535	124.314	527.797	36.7539	118.812	99.848	65.628	54.951	73.936	163.204
905	288.641	8.11162								643.289	345.066	486.552	335.477	253.335	658.735	334.956	383.944	279.741	163.979	377.434	216.338	386.12	0	547.512	0	661.602	705.621	375.51	443.77	644.912	173.988	556.322	1085.61	290.753	603.982	830.307	372.502	0	582.775	387.036	342.884	0	346.376	328.104	681.044	434.507	221.032	521.542	773.72
865	521.42	8.80917		Diacylglycerols	Diacylglycerols	Diradylglycerols	Glycerolipids	Lipids and lipid-like molecules	Lipids and lipid-like molecules; Alcohols and polyols; Organic acids and derivatives; Carboxylic acids and derivatives; Primary alcohols; Fatty acid esters; Dicarboxylic acids and derivatives; Carboxylic acid derivatives; Diacylglycerols; Carboxylic acid esters; Cyclic alcohols and derivatives; Carbonyl compounds; Fatty Acyls; Organic oxides	36914.8	43873.9	68.3561	39978.9	60461.1	52776.2	36645.1	42362.2	39366.2	85848.5	392.931	29270.4	770.456	236.927	525.149	769.226	73.2671	70123.9	45204.4	42423.9	67497	42370.9	45560.1	688.969	34229.3	22285	172.131	90305	75.3749	53345.9	52565.6	80306	105.821	29264.3	75254.2	81182.8	44639.9	77349.1	75517.7	0
1071	111.52	10.2656								126.73	140.346	144.604	153.906	184.478	165.439	166.61	144.267	165.282	140.145	204.973	41.3487	178.354	403.555	170.236	451.473	213.77	138.715	169.442	151.104	128.188	122.382	141.81	178.485	140.19	147.72	168.172	130.419	586.364	162.989	139.767	168.609	754.282	108.044	142.026	124.171	147.784	135.621	137.971	161.155
719	113.071	9.70226								826.259	997.359	829.17	83.3296	156.177	209.354	155.92	141.973	853.666	146.427	79.3981	265.864	909.576	486.465	141.058	499.916	330.561	120.37	143.607	71.8075	603.433	107.661	152.322	557.74	100.492	142.782	179.706	201.461	583.057	300.493	266.165	285.952	1149.23	169.596	127.935	271.303	234.856	160.022	123.599	535.481
1425	646.127	0.457224								980.1	710.017	641.213	218.618	405.68	1101.7	365.665	907.288	1008.2	740.88	804.474	672.088	917.145	0	1171.59	0	885.287	780.761	1252.06	706.691	616.496	457.716	507.068	1184.07	1186.98	1100.65	1025.33	388.604	0	470.971	1170.82	1103.69	0	766.42	762.512	812.206	640	606.574	995.732	946.628
1322	101.108	8.70399								47.6128	138.431	98.1522	578.309	84.4776	97.1908	163.113	41.7575	336.267	72.5221	83.4392	109.556	73.1834	498.589	483.277	395.121	56.0886	100.07	195.956	84.377	176.847	318.505	86.5579	129.844	290.276	111.865	109.555	103.864	762.441	95.4223	64.3776	87.7923	568.247	40.1305	277.935	337.142	236.302	105.707	74.766	209.587
828	524.801	10.13								19838.7	465.319	440.072	4147.22	9847.45	10351.2	12751.8	10329.1	12.6566	46.4415	16140	3725.91	12298.4	26.6071	335.99	12.2193	336.437	6743.33	10636.4	12522.4	11282.6	8891.52	56.2745	10634.2	13272.9	206.597	430.453	24.9372	0	11755.1	41.8281	0	14.221	8331.11	9158.35	0	16396.2	52.0055	23.0961	0
1329	153.033	0.39381								52.3658	148.277	120.058	274.498	278.217	153.229	144.926	79.8539	384.349	171.311	334.761	351.848	107.07	181.824	213.804	703.915	175.454	296.508	262.015	304.436	146.186	62.0676	56.9893	302.228	45.8025	142.866	215.512	241.449	1411.16	219.319	265.085	223.754	983.051	128.003	140.454	183.041	227.725	215.225	276.804	400.872
419	169.036	0.592214	URATE	Xanthines	Xanthines	Purines and purine derivatives	Imidazopyrimidines	Organoheterocyclic compounds	Organoheterocyclic compounds; Pyrimidines and pyrimidine derivatives; Imidazoles; Lactams; Purines and purine derivatives; Xanthines; Organic acids and derivatives; Organonitrogen compounds; Alkaloids and derivatives; Pyrimidones; Organic carbonic acids and derivatives; Azoles; Ureas; Purinones; Diazines; 6-oxopurines; Imidazopyrimidines; Vinylogous amides; Organic oxides; Azacyclic compounds; He…	34.702	43.5689	28.6364	51.5632	46.4211	132.883	62.9046	92.8416	108.84	19.753	56.9977	63.2765	46.0665	110.179	28.4828	110.691	110.219	111.861	92.8522	48.0099	27.7886	45.5732	51.1464	69.1974	60.2628	28.0069	60.4786	56.9107	433.989	22.1397	82.4355	109.526	567.341	34.4268	119.929	102.618	58.5665	39.596	83.0486	133.552
1216	782.457	10.1414								297.33	322.942	99.4511	31.0663	94.4781	0	87.9988	0	0	171.901	501.848	98.7128	557.721	607.653	475.691	631.676	0	0	12.2825	92.8513	172.437	207.149	390.315	32.1356	305.922	329.189	237.862	8.96879	0	167.814	7.42874	0	0	141.26	0	0	57.9824	106.163	0	0
788	254.16	1.14303								75.3981	140.854	78.5913	81.1774	112.093	183.535	119.138	149.883	168.484	91.9372	148.793	78.212	108.394	314.527	109.574	255.215	228.156	243.247	171.224	99.2571	52.1311	97.75	114.11	152.519	114.221	80.7052	130.226	83.8842	552.726	76.9834	125.436	202.881	1011.61	76.878	191.738	132.564	158.036	56.8762	106.509	238.824
564	160.06	0.464181								384.312	222.713	255.787	582.625	598.603	85.1432	441.559	114.701	768.968	584.328	792.122	227.483	901.146	2417.98	809.439	2047.65	323.448	685.868	786.294	754.588	608.148	603.788	141.943	572.092	378.866	274.332	353.685	524.071	1837.19	207.747	198.427	192.841	403.834	247.515	560.197	228.052	231.034	251.875	376.826	219.293
76	100.51	10.0789								165.41	235.076	179.171	191.943	224.875	173.142	166.703	200.99	205.522	180.724	105.152	33.342	218.422	535.044	216.917	550.962	196.875	38.8044	238.601	184.761	173.683	173.244	85.4872	228.86	179.251	182.925	196.192	151.724	649.922	207.532	203.913	174.785	830.057	145.71	175.402	143.514	160.873	163.129	200.959	221.555
461	561.413	8.65039		Fatty acid esters		Fatty acid esters	Fatty Acyls	Lipids and lipid-like molecules	Lipids and lipid-like molecules; Alcohols and polyols; Glycerolipids; Organic acids and derivatives; Carboxylic acids and derivatives; Fatty acid esters; Dicarboxylic acids and derivatives; Carboxylic acid derivatives; Carboxylic acid esters; Carbonyl compounds; Fatty Acyls; Organic oxides	24.3321	26.4757	0	31.6315	38.1358	53.1996	41.5864	202.252	182.2	0	46.3848	12.3666	17.9422	0	5.25928	0	0	80.8494	143.368	66.0608	24.7869	27.6398	0	0	24.149	44.6691	0	25.0605	0	41.3747	65.546	108.59	0	10.2556	57.4506	8.10233	7.45081	39.1997	9.66138	0
554	151.035	0.39244		Organonitrogen compounds			Organonitrogen compounds	Organic nitrogen compounds	Organic acids and derivatives; Organonitrogen compounds; Organic oxides; Organopnictogen compounds; Organic nitrogen compounds	53.9718	92.7937	61.3285	89.539	84.8867	149.073	106.6	119.951	145.883	75.291	96.3293	95.4082	84.3258	191.277	74.3045	177.217	162.229	180.987	111.325	77.1615	48.2636	81.7953	75.6465	99.0929	89.5605	82.2304	101.071	106.885	624.975	77.138	95.8846	101.895	761.767	51.1674	138.093	133.133	94.3962	62.6922	110.95	215.226
1416	566.888	9.95869								842.04	530.276	4.76633	503.65	1024.79	1555.62	1732.66	1655.17	1365.28	865.06	5.2486	680.117	12.3406	6.32232	2.53955	8.51055	6.11968	1668.42	1848.6	983.223	1225.06	575.492	1039.32	4.37835	638.095	658.681	3.32328	1280.01	3.32349	1225.34	796.64	1868.85	0	664.067	3297.37	2222.89	707.157	499.962	1443.23	0
37	172.956	10.07								55.3422	83.7372	94.3035	117.866	75.155	103.266	75.5905	104.285	150.236	77.3437	80.6478	76.478	120.329	184.667	118.297	219.981	124.714	103.748	115.734	121.504	38.1452	47.3635	99.7585	118.087	49.5159	85.673	90.7188	99.7805	647.058	77.1278	112.418	163.572	679.847	44.2396	89.4241	86.9149	83.5901	77.2906	91.8465	210.421
527	310.201	7.1537		Fatty acid esters		Fatty acid esters	Fatty Acyls	Lipids and lipid-like molecules	Lipids and lipid-like molecules; Organic acids and derivatives; Carboxylic acids and derivatives; Organonitrogen compounds; Fatty acid esters; Dicarboxylic acids and derivatives; Quaternary ammonium salts; Carboxylic acid derivatives; Carboxylic acid salts; Carboxylic acids; Carboxylic acid esters; Carbonyl compounds; Amines; Organic salts; Fatty Acyls; Organic oxides; Tetraalkylammonium salts; O…	109.299	137.662	240.876	78.0785	119.14	99.8892	81.3049	85.5466	188.704	115.468	220.784	73.817	115.652	0	139.426	0	140.516	83.3748	142.446	140.281	284.498	189.803	190.482	181.242	87.8621	78.7174	193.181	156.888	0	142.211	131.206	129.516	0	199.641	86.5181	199.222	166.432	118.85	202.455	298.053
497	188.068	0.913595		1-hydroxy-2-unsubstituted benzenoids		1-hydroxy-2-unsubstituted benzenoids	Phenols	Benzenoids	Phenols; Monocarboxylic acids and derivatives; Benzene and substituted derivatives; Benzenoids; Oxacyclic compounds; 1-hydroxy-2-unsubstituted benzenoids; 1-hydroxy-4-unsubstituted benzenoids	396.571	478.315	314.923	389.091	556.974	468.986	373.294	528.939	553.52	387.533	436.118	366.89	476.857	0	526.222	0	314.692	406.244	630.437	488.822	333.235	287.859	385.591	650.795	328.165	361.943	493.516	294.721	0	522.164	536.662	619.511	0	219.625	460.287	321.826	395.124	350.051	619.87	460.849
1414	332.149	8.29394								2394.89	1322.65	1406.02	985.653	957.666	901.184	1179.52	1620.25	1916.01	1352.71	1689.23	1371	1708.7	0	1983.13	0	1508.15	1400.97	1995.81	1384.98	1173.23	1002.93	1661.7	2051.18	1920.95	1115.96	1885.6	891.616	0	1202.34	1861.17	1653.82	0	1389.96	1553.87	1728.06	1062.1	1210.85	2504.82	1875.83
767	159.076	0.472208		Alpha amino acids	Amino acids and derivatives	Amino acids, peptides, and analogues	Carboxylic acids and derivatives	Organic acids and derivatives	Organoheterocyclic compounds; Amino acids, peptides, and analogues; Alpha amino acids and derivatives; Organic acids and derivatives; Carboxylic acids and derivatives; Organonitrogen compounds; Amino acids and derivatives; Organic carbonic acids and derivatives; Carboxylic acid derivatives; Monocarboxylic acids and derivatives; Carboxylic acids; Carboxylic acid imides; Carbonyl compounds; Dialkyl…	28.4568	122.553	93.6697	33.3388	73.6697	426.395	144.239	115.806	39.0435	127.577	65.4211	151.768	111.216	146.922	538.823	119.438	52.6903	60.0281	81.5687	141.79	95.0526	44.284	71.1633	155.574	91.9285	97.8312	167.933	52.4547	283.377	167.79	88.8624	34.0051	601.201	95.7335	399.511	56.7897	149.384	54.2033	202.947	118.407
238	794.06	9.96361		O-glycosyl compounds	Glycosyl compounds	Carbohydrates and carbohydrate conjugates	Organooxygen compounds	Organic oxygen compounds	Organoheterocyclic compounds; Carbohydrates and carbohydrate conjugates; Styrenes; Alcohols and polyols; Phenols; Ethers; Phenylpropanoids and polyketides; Organic acids and derivatives; Carboxylic acids and derivatives; Organic phosphoric acids and derivatives; Phosphate esters; Carboxylic acid derivatives; Carboxylic acid esters; Monosaccharides; Monosaccharide phosphates; Secondary alcohols; C…	395.203	377.134	395.213	339.19	231.483	0	257.701	13.0017	0	372.178	395.64	498.178	417.858	368.502	349.518	610.249	0	0	29.1494	247.167	252.903	234.505	345.595	255.244	426.825	340.439	511.208	38.2579	0	184.557	5.56666	0	0	267.688	4.63886	0	202.305	231.453	13.7258	0
448	288.217	7.40936		Fatty acid esters		Fatty acid esters	Fatty Acyls	Lipids and lipid-like molecules	Lipids and lipid-like molecules; Organic acids and derivatives; Carboxylic acids and derivatives; Organonitrogen compounds; Fatty acid esters; Dicarboxylic acids and derivatives; Quaternary ammonium salts; Carboxylic acid derivatives; Carboxylic acid salts; Carboxylic acids; Carboxylic acid esters; Carbonyl compounds; Amines; Organic salts; Fatty Acyls; Organic oxides; Tetraalkylammonium salts; O…	92.0499	105.236	0	50.3258	169.837	78.4998	67.1076	77.3579	58.0278	135.348	0	16.8939	0	0	4.46587	0	0	127.382	77.5558	84.5142	117.31	86.7954	72.5109	0	103.183	44.6776	0	148.616	0	124.7	110.351	105.895	0	42.1353	164.585	139.464	120.155	191.47	150.606	0
435	375.018	0.446131		Alpha amino acids	Amino acids and derivatives	Amino acids, peptides, and analogues	Carboxylic acids and derivatives	Organic acids and derivatives	Organosulfur compounds; Amino acids, peptides, and analogues; Alpha amino acids and derivatives; Alcohols and polyols; Organic acids and derivatives; Carboxylic acids and derivatives; Organonitrogen compounds; Dicarboxylic acids and derivatives; Amino acids and derivatives; Organic sulfuric acids and derivatives; Carboxylic acids; Monosaccharides; Secondary alcohols; Carbonyl compounds; Alpha ami…	224.962	91.6525	175.981	219.16	114.421	322.432	175.537	189.336	263.911	99.6431	130.323	272.772	120.256	0	186.801	0	269.825	213.175	195.892	118.61	103.203	85.8152	124.689	198.927	101.488	199.312	201.616	200.73	0	104.298	248.898	207.541	0	130.033	207.421	302.933	157.653	98.9754	202.001	485.023
1181	164.118	9.93811								61.0232	185.971	94.3937	25.8534	30.9361	171.264	222.704	39.4414	10.1939	83.4745	197.834	63.7589	171.685	1378.98	90.7065	131.969	126.324	24.5534	176.347	50.9103	55.5699	104.589	64.3752	71.3491	36.2102	63.0014	43.4674	96.2907	232.766	34.9459	84.85	48.8438	612.52	58.7724	59.3021	45.5148	6.1067	59.5596	84.2044	56.4081
1015	523.801	10.1429								9.26169	44.6346	53.3497	16.2374	33.8158	87.7181	60.8503	69.8465	27.5897	21.8921	20.1329	4.45396	2.43083	0	22.7924	0	41.4252	83.4078	195.05	28.0151	21.8045	16.8729	29.0113	22.2684	11.6964	25.8734	8.00428	45.3295	0	20.7946	80.0253	154.995	0	30.0854	58.705	57.9026	93.1911	27.665	29.2594	156.834
152	189.113	9.9567		Pyrimidines and pyrimidine derivatives		Pyrimidines and pyrimidine derivatives	Diazines	Organoheterocyclic compounds	Organoheterocyclic compounds; Pyrimidines and pyrimidine derivatives; Organonitrogen compounds; Diazines; Azacyclic compounds; Heteroaromatic compounds; Organopnictogen compounds; Organic nitrogen compounds	1546.18	1918.9	1293.6	1343.29	1790.37	1665.27	935.909	1495.29	1970.67	1425.57	1388.81	1471.3	1946.45	0	1952.67	0	909.518	1460.69	2183.4	1745.87	888.382	776.967	1823.95	1371.46	1781.83	1550.01	2063.17	1074.43	0	1935.99	1909.65	2184.71	0	1172.11	1841.66	1421.2	993.995	1404.88	2090.29	1818.52
658	277.072	0.664373								10.5601	27.0319	14.8615	0	2.12701	0	3.26856	0	0	13.4033	1.25685	0	1.24773	0	0	0	4.62696	0	0	3.31315	39.4772	2.52832	2.86133	3.095	0	2.11286	0.845565	414.349	0	258.406	0	0	0	0	0	0	0	0	0	263.145
394	166.109	9.9424								956.994	1071.82	941.403	901.704	919.022	1675.77	1187.03	1347.35	1661.55	717.135	848.691	739.968	1034.74	3155.66	914.194	1795.83	1993.19	2023.64	1458.98	1093.97	715.864	679.021	1007.23	1191.68	1072.61	958.455	1219.56	822.662	7570.04	844.761	1270.2	1184.98	9959.65	662.8	1756.8	1629.52	1027.06	742.198	1342.67	2516.23
413	758.569	9.99611	Spectral Match to 1-Hexadecanoyl-2-octadecadienoyl-sn-glycero-3-phosphocholine from NIST14	Phosphatidylcholines	Phosphatidylcholines	Glycerophosphocholines	Glycerophospholipids	Lipids and lipid-like molecules	Lipids and lipid-like molecules; Glycerophospholipids; Organic acids and derivatives; Carboxylic acids and derivatives; Organonitrogen compounds; Fatty acid esters; Dicarboxylic acids and derivatives; Organic phosphoric acids and derivatives; Phosphate esters; Quaternary ammonium salts; Cholines; Carboxylic acid derivatives; Carboxylic acid esters; Phosphocholines; Phosphatidylcholines; Carbonyl …	13.7775	145.167	68.1443	51.2042	165.599	0	19.259	0	0	237.183	164.965	439.853	496.249	249.078	140.827	285.969	4.47421	0	0	659.486	482.326	91.5494	335.429	6.59725	116.34	6.38213	33.7216	63.0628	0	699.667	4.18399	0	0	45.977	0	0	0	202.474	0	0
1308	504.343	10.0438	Spectral Match to 1-Pentadecanoyl-sn-glycero-3-phosphocholine from NIST14							26.3973	18.5612	25.1978	82.1029	16.4394	75.8698	47.346	70.3908	43.1244	38.8834	85.1732	33.302	43.1388	0	42.3943	0	67.5135	39.8715	9.63672	34.1619	6.42273	34.5096	25.9327	58.9193	83.6043	23.4928	46.8572	26.9798	0	34.3391	50.7361	55.508	0	49.6654	15.3523	77.1398	100.213	35.0525	63.0309	183.32
1188	750.542	8.29653								32.3139	56.425	10.8615	64.3989	69.553	4.96943	34.6957	6.50755	37.0999	43.86	26.353	8.30352	115.718	60.8809	13.3278	118.05	134.196	80.468	25.8738	88.888	10.4096	2.06452	38.0103	38.1697	15.0805	12.5219	128.8	68.4256	43.4398	9.73539	92.2075	157.28	129.75	28.5137	41.6577	0	49.1382	17.805	101.867	0
372	795.611	8.26772								144.668	155.777	77.3612	6.93421	30.0363	0	26.1685	0	0	97.0692	170.252	0	187.567	513.271	128.334	762.348	0	0	7.88096	29.6647	188.768	100.896	18.1549	8.63952	127.472	104.783	41.1562	5.16328	0	204.038	5.06654	0	0	117.354	0	0	0	88.3728	4.67713	0
1472	492.323	8.30282								74.0596	94.4363	269.693	363.161	142.562	178.405	50.8578	77.8965	209.811	34.3303	58.0603	87.617	75.8451	9.08436	86.0351	8.86026	136.897	107.066	131.023	90.2012	96.5778	84.9381	115.472	230.096	72.9155	242.238	172.774	163.766	24.9741	120.23	128.412	418.641	19.2816	85.3637	100.428	136.179	148.272	76.3436	160.854	614.765
889	384.174	6.94294	Spectral Match to Quetiapine from NIST14							284.986	164.17	125.001	832.259	279.674	88.8202	436.614	132.671	331.415	254.43	338.309	407.349	268.427	0	239.706	0	87.4065	46.7271	157.053	166.057	192.336	171.872	282.215	298.491	426.243	519.85	135.096	195.783	0	271.051	101.919	79.817	0	283.987	68.3014	56.4974	172.643	182.495	225.658	56.6646
976	1039.67	8.1884								143.98	0	0	0	82.7579	22.4848	167.818	147.129	0	0	0	0	0	0	0	0	0	11.3881	0	96.9802	104.482	126.265	0	0	113.568	0	0	0	0	142.831	0	0	0	10.434	63.1436	0	82.1654	0	0	0
820	1065.68	8.12527								43.0476	15.5802	0	36.0965	63.2809	111.152	47.8828	76.6406	92.2289	84.0506	0	31.209	0	0	0	0	0	55.5136	81.3827	32.1874	159.099	29.2117	48.8038	0	25.0984	13.2498	0	118.26	0	79.2211	24.865	116.838	0	36.6871	239.138	96.5707	54.2037	65.3146	54.6918	0
1340	112.087	9.79376								384.993	1004.43	1191.89	689.879	564.788	614.828	2809.68	2612.49	611.015	507.419	281.715	2501.26	465.073	5955.7	320.975	1033.07	626.14	1289.71	773.905	836.001	447.124	1533.33	1812.93	2836.49	1650.25	759.673	664.962	528.968	2670.54	501.888	682.181	2636.17	3063.28	333.683	1055.88	2452.39	1578.24	987.104	2301.31	1090.01
779	356.191	4.39842								253.939	136.957	225.966	386.041	167.407	427.005	245.929	331.906	355.527	118.291	158.297	351.872	162.847	2.5637	210.328	0	334.504	314.022	278.567	142.782	144.648	107.022	156.441	253.668	108.409	257.049	272.366	270.642	30.8113	120.541	348.509	279.367	31.6815	148.127	276.231	428.351	190.099	127.205	267.698	607.598
887	272.02	0.914621								457.579	252.833	525.966	588.737	472.754	612.113	584.292	589.885	709.658	451.105	694.854	634.321	665.987	1488.64	706.01	1353.57	757.935	631.588	555.251	574.295	494.84	449.391	488.571	622.674	579.766	532.017	609.09	438.832	2759.33	461.533	497.368	564.54	3011.51	420.009	528.892	468.198	456.996	483.68	534.51	829.063
1268	515.371	8.69664								186.434	190.588	0	81.0969	174.728	137.151	54.8738	64.149	0	452.809	0	0	0	0	0	0	0	155.942	18.84	218.168	238.362	219.464	63.6716	0	124.54	67.3609	0	236.34	0	174.173	173.959	101.597	0	142.387	445.266	396.432	155.122	219.309	101.949	0
1384	139.087	9.94842								1000.33	1349.14	917.294	1581.94	1151.36	1558.65	1228.48	1509.71	1888.48	1214.8	1645.87	1598.37	1663.24	3719.81	1494.68	3522.58	1890.52	1619.24	1247.85	1444.73	1095.38	1146.51	1267.54	1597.67	1291.31	1282.54	1560.26	1005.89	7114.56	1217.07	1359.8	1458.95	7444.93	621.222	1417.7	1347.77	1175.34	1155.53	1261.02	2170.9
118	273.955	10.2707		Organic sulfuric acids and derivatives			Organic sulfuric acids and derivatives	Organic acids and derivatives	Organic acids and derivatives; Organic sulfuric acids and derivatives; Organic oxides; Organopnictogen compounds	123.288	220.729	131.141	174.208	191.408	295.507	144.774	167.137	233.366	182.073	102.322	164.51	304.231	0	234.35	0	145.117	118.688	319.877	201.266	150.795	172.177	168.814	330.45	262.944	176.579	269.463	112.414	0	266.621	259.194	289.52	0	95.313	219.561	139.96	99.0927	94.2027	250.217	293.371
600	123.044	0.637048		Benzoyl derivatives		Benzoyl derivatives	Benzene and substituted derivatives	Benzenoids	Phenols; Organic acids and derivatives; Carboxylic acids and derivatives; Benzoyl derivatives; Monocarboxylic acids and derivatives; Carboxylic acids; Benzene and substituted derivatives; Benzenoids; Organic oxides; 1-hydroxy-2-unsubstituted benzenoids	168.786	211.948	168.047	262.224	253.865	498.791	202.734	278.689	411.497	166.381	238.765	222.786	477.748	463.784	239.548	474.781	476.349	479.553	362.716	222.732	432.003	191.455	199.067	179.671	257.938	221.952	326.862	184.512	1543.45	268.716	345.774	398.451	2057.03	127.951	438.191	293.474	269.677	414.304	379.718	548.601
575	546.355	8.23019		Glycerophosphocholines		Glycerophosphocholines	Glycerophospholipids	Lipids and lipid-like molecules	Lipids and lipid-like molecules; Glycerophospholipids; Organic acids and derivatives; Carboxylic acids and derivatives; Fatty acid esters; Organic phosphoric acids and derivatives; Phosphate esters; Cholines; Carboxylic acid derivatives; Monocarboxylic acids and derivatives; Carboxylic acid esters; Phosphocholines; Carbonyl compounds; Glycerophosphocholines; Alkyl phosphates; Dialkyl phosphates; …	5009.61	2756.01	50.8073	4888.26	5600.77	8052.56	4736.26	3739.78	4503.71	2906.42	2296.38	4964.28	1877.87	17.0282	32.4124	33.8366	52.8126	4151.44	4907.79	5293.21	4248.89	4309.28	3490.71	1768.49	5724.66	1949.41	68.4172	3041	0	6377.77	2593.24	5733.89	0	3346.04	8350.52	5722.75	6223.81	3002.07	2709.94	0
463	427.214	6.49637	Paliperidone (Invega)	Amino acids and derivatives	Amino acids and derivatives	Amino acids, peptides, and analogues	Carboxylic acids and derivatives	Organic acids and derivatives	Organoheterocyclic compounds; Pyrimidines and pyrimidine derivatives; Pyridines and derivatives; Lactams; Piperidines; Organonitrogen compounds; Amino acids and derivatives; Azoles; Diazines; Trialkylamines; Benzenoids; Amines; Tertiary amines; Aralkylamines; Organic oxides; Azacyclic compounds; Oxacyclic compounds; Heteroaromatic compounds; Organopnictogen compounds; Organic nitrogen compounds	531.983	390.042	739.647	560.177	294.948	749.11	323.364	441.483	548.637	168.467	394.412	394.578	394.105	0	527.802	0	1466.72	2112.76	536.031	275.171	482.606	342.761	245.816	818.998	368.814	726.025	603.224	488.772	0	594.69	732.429	526.28	0	471.582	925.312	1466.26	502.767	338.494	468.452	986.607
362	189.114	8.74773		Pyrimidines and pyrimidine derivatives		Pyrimidines and pyrimidine derivatives	Diazines	Organoheterocyclic compounds	Organoheterocyclic compounds; Pyrimidines and pyrimidine derivatives; Organonitrogen compounds; Diazines; Azacyclic compounds; Heteroaromatic compounds; Organopnictogen compounds; Organic nitrogen compounds	192.79	308.337	321.168	379.867	280.218	589.641	285.539	508.528	542.759	279.41	295.697	345.733	364.985	911.074	222.949	721.368	743.647	677.056	474.608	422.619	235.618	194.428	243.709	422.051	270.706	215.587	302.891	286.319	2170.32	268.84	466.988	536.264	3223.11	237.917	624.116	515.431	333.45	217.292	316.656	766.092
603	316.137	0.740088		Monosaccharides	Monosaccharides	Carbohydrates and carbohydrate conjugates	Organooxygen compounds	Organic oxygen compounds	Organoheterocyclic compounds; Alcohols and polyols; Ethers; Organic acids and derivatives; Carboxylic acids and derivatives; Primary alcohols; Carboxylic acid derivatives; Monocarboxylic acids and derivatives; Carboxylic acid esters; Monosaccharides; Secondary alcohols; Carbonyl compounds; Polyols; Organic oxides; Oxacyclic compounds	10307.9	10607.7	9279.98	8739.71	9062.46	5747.1	9042.92	11142.2	13056.5	8816.14	12998.8	10365.2	13813.8	0	11818.8	0	11755.2	10350.3	12459.3	10283.4	9254.35	8623.17	10293.4	13863.7	11930.5	11503.4	12242.5	7003.31	0	11103.1	9881.98	11007.8	0	7833.7	9461.41	10453.7	9385.81	8431.42	13044.9	13557.2
233	850.55	9.96093								570.883	563.345	515.394	69.8041	648.754	0	863.635	0	0	575.294	750.085	122.948	634.126	1023.28	748.496	928.286	0	0	291.677	625.625	329.874	469.815	754.476	751.571	614.785	670.814	389.315	119.743	0	487.211	28.9448	0	0	359.749	0	0	533.813	494.092	0	0
1223	494.324	10.2364								16.2159	41.7547	49.8309	42.8637	28.8255	55.0935	28.0595	34.7762	71.8198	24.5358	41.1285	18.491	6.70208	0	43.1535	0	46.4272	40.6052	50.2215	19.8781	39.4988	6.41328	34.4089	34.8204	16.6402	31.9589	27.0915	54.2925	0	16.9815	47.8732	119.785	0	36.9444	37.379	79.618	47.4731	31.8032	54.9609	288.446
793	230.158	0.713811								4957.92	5517.31	5406.59	4427.7	5885.16	9301.84	5644.48	9927.59	11598.9	4962.95	6687.1	5827.09	6367.54	16166.5	6863.79	15298.8	12035.7	12441.3	8431.77	6689.29	4625.01	3729.31	5167.11	7534.44	5454.03	2777	6627.35	4631.02	41914.1	5015.36	7072.01	9835.55	51259.7	4208.76	10594.4	9540.89	6548.46	4463.5	7287.95	16495.8
1331	523.299	8.01863								13.8456	38.6922	52.5104	22.0806	56.5566	86.509	31.3387	27.5361	49.028	3.71107	8.46703	3.88694	3.46788	0	4.08938	0	31.0912	55.5117	100.067	41.6493	26.6722	3.83657	21.1296	13.4443	14.9486	18.2487	7.09274	41.8659	0	20.1297	60.7646	144.367	0	19.4108	36.7279	59.6674	70.7952	23.3258	35.8444	97.29
185	102.128	0.0214855		Hydrocarbons				Hydrocarbons	Hydrocarbons	187.051	547.671	332.592	363.318	290.665	542.684	522.243	451.456	572.007	253.422	235.361	378.902	308.939	670.767	531.243	748.9	617.84	584.365	660.741	379.891	246.819	290.326	256.928	378.606	379.497	476.383	527.194	401.022	1919.39	257.603	445.819	430.649	2450.86	306.362	502.554	480.922	439.677	187.201	437.351	876.424
533	489.355	8.51831								23.7031	60.8357	50.1222	66.3664	86.717	117.968	56.4371	53.2338	42.419	41.849	58.0497	43.3066	28.0054	0	60.8154	0	56.9282	57.731	104.864	81.9335	59.7423	34.0697	60.1846	89.1055	27.0418	62.6484	57.8383	96.3162	0	26.404	109.609	132.048	5.89279	26.6209	34.0395	50.5184	111.213	51.4065	77.8722	288.159
1521	647.458	8.78505								249.934	101.647	161.27	73.6084	64.6901	116.158	52.4676	112.262	246.795	63.6427	181.906	153.13	70.1538	0	297.872	0	82.8832	179.06	286.186	144.58	46.9641	21.2034	192.705	199.312	141.395	241.383	108.534	28.6807	0	134.084	114.077	238.189	0	153.594	158.641	191.823	148.395	130.221	227.181	178.009
1251	760.579	8.25395								8636.22	5373.65	11105.6	1035.09	10242	0	5435.59	0	0	11276.9	8300.73	832.071	13902.9	17284.5	4915.12	18507.5	0	0	2608.56	9128.18	6522.34	8093.67	13053.2	8571.11	9477.98	11693.2	8180.6	2871.6	0	7171.5	382.068	0	0	9533.4	0	0	5910.32	8956.7	3.99305	0
621	286.201	6.79052		Fatty acid esters		Fatty acid esters	Fatty Acyls	Lipids and lipid-like molecules	Lipids and lipid-like molecules; Organic acids and derivatives; Carboxylic acids and derivatives; Organonitrogen compounds; Fatty acid esters; Dicarboxylic acids and derivatives; Quaternary ammonium salts; Carboxylic acid derivatives; Carboxylic acid salts; Carboxylic acids; Carboxylic acid esters; Carbonyl compounds; Amines; Organic salts; Fatty Acyls; Organic oxides; Tetraalkylammonium salts; O…	546.533	387.646	597.097	259.149	435.486	362.184	178.508	191.992	1097.63	332.662	1093.39	252.593	393.415	0	570.608	0	360.447	817.796	930.645	617.928	2183.98	454	845.057	805.852	399.951	275.017	770.488	578.631	0	484.988	344.849	511.426	0	1038.68	373.285	1257.3	621.528	308.315	546.119	1113.48
1496	568.339	8.24546								351.164	405.705	11.4255	630.217	794.202	1502.83	828.316	685.607	949.695	354.625	6.53386	676.14	6.92087	0	0	10.6186	6.28855	909.811	749.213	462.275	432.444	464.796	545.56	6.41956	570.871	250.123	7.3825	708.972	0	659.148	715.061	1819.18	0	281.533	1652.8	1431.08	658.486	417.48	908.378	0
188	185.983	10.2746								505.443	148.041	707.748	347.343	277.249	987.085	328.334	442.864	461.845	485.733	621.455	297.106	606.906	0	950.704	0	688.682	678.535	577.361	691.189	660.069	425.084	344.461	604.006	847.364	536.666	510.195	346.543	0	599.41	391.921	594.528	0	823.19	292.724	568.162	529.783	422.888	535.083	473.185
789	793.527	8.75569								116.529	189.184	306.329	76.1626	56.3173	0	166.413	0	0	173.358	248.41	246.323	155.907	18.8498	362.908	147.807	0	0	10.165	60.3354	183.016	134.144	330.969	58.4018	293.957	185.061	395.284	17.4842	0	60.4796	17.4236	0	0	179.916	0	0	0	54.412	0	0
557	546.354	10.0265		Glycerophosphocholines		Glycerophosphocholines	Glycerophospholipids	Lipids and lipid-like molecules	Lipids and lipid-like molecules; Alcohols and polyols; Glycerophospholipids; Organic acids and derivatives; Carboxylic acids and derivatives; Organonitrogen compounds; Fatty acid esters; Organic phosphoric acids and derivatives; Phosphate esters; Quaternary ammonium salts; Cholines; Carboxylic acid derivatives; Monocarboxylic acids and derivatives; Carboxylic acid esters; Phosphocholines; Seconda…	17.6807	59.136	53.9607	63.1304	88.9517	72.4011	132.173	209.804	72.7439	17.9181	17.2218	12.0928	4.99867	0	13.7545	0	36.5185	10.9352	92.8762	58.2085	76.7016	29.8289	42.1982	43.5278	45.1033	32.031	11.0751	92.5938	0	37.8156	56.5182	166.506	0	37.8168	44.5886	40.8365	90.4471	67.0153	106.354	30.5256
729	520.333	5.90526								63.3051	134.011	363.483	65.6031	160.66	296.751	106.768	206.111	196.121	22.4468	94.9024	28.9128	19.9709	0	197.967	2.65939	118.58	69.4615	190.568	98.5383	155.816	32.286	83.8447	190.706	50.1017	67.7117	69.8828	59.5693	0	37.0748	153.846	292.949	0	54.9094	26.4732	84.3002	245.037	64.8199	176.456	515.868
1316	171.185	8.3214								228.04	229.02	491.526	279.696	300.946	276.52	312.472	305.301	272.517	154	236.437	316.815	401.601	0	439.33	0	181.641	226.527	451.576	232.393	243.407	267.798	226.414	422.756	264.38	314.532	283.007	263.469	0	269.34	295.35	213.321	0	385.495	197.064	86.8456	310.193	161.987	293.658	197.357
1196	288.135	8.18631								240.657	275.51	292.734	553.32	191.412	421.512	309.29	451.718	662.752	270.621	453.66	512.948	462.231	964.764	416.183	832.209	612.834	489.803	422.652	345.465	225.66	276.416	316.135	430.335	339.716	305.141	439.626	211.826	2472.52	72.3699	320.077	396.313	1963.38	263.112	362.763	400.111	269.618	304.061	356.326	789.6
911	202.047	3.09937								150.488	154.382	186.038	303.945	115.411	262.985	47.9167	153.123	297.479	45.3924	311.569	239.334	202.699	247.214	137.606	520.707	316.583	130.054	223.439	120.36	98.7509	112.708	148.758	207.845	108.596	164.046	220.105	103.175	343.973	59.5876	141.243	236.339	1179.6	114.288	190.918	201.238	191.742	128.525	159.533	401.481
963	165.113	8.702								140.605	32.4236	46.8187	38.2242	51.8531	31.0331	70.9101	241.003	125.704	6.50328	23.5104	134.132	221.173	284.459	161.141	112.043	16.8584	182.009	178.95	111.768	50.9485	97.6505	131.756	215.276	120.429	73.9268	173.588	103.613	2110.81	88.4585	41.7535	96.7989	2402.63	63.8339	126.5	93.2106	141.544	32.9241	41.8665	367.633
578	247.092	0.470004		Alpha amino acids	Amino acids and derivatives	Amino acids, peptides, and analogues	Carboxylic acids and derivatives	Organic acids and derivatives	Organoheterocyclic compounds; Carbohydrates and carbohydrate conjugates; Amino acids, peptides, and analogues; Alpha amino acids and derivatives; Alcohols and polyols; Organic acids and derivatives; Carboxylic acids and derivatives; Organonitrogen compounds; Primary alcohols; Dicarboxylic acids and derivatives; Amino acids and derivatives; Monoalkylamines; Carboxylic acids; Monosaccharides; Secon…	512.989	722.927	554.303	616.138	580.187	634.139	618.965	624.739	713.097	581.057	795.78	651.396	730.376	1619.59	759.302	1581.53	775.413	663.998	631.4	655.263	590.475	636.602	633.001	765.618	581.818	597.145	756.517	495.748	2631.92	587.445	564.119	618.937	3092.74	492.576	595.907	517.794	565.295	609.175	552.608	817.783
1499	310.162	8.05197								809.669	3.85235	5.12855	101.096	302.424	431.048	235.517	409.002	0	0	614.579	125.71	527.345	0	0	0	0	294.521	511.762	524.577	431.736	161.537	0	468.041	548.399	4.1945	0	0	0	436.509	0	0	0	331.977	378.98	0	615.088	0	0	0
638	159.067	8.71204								77.4664	63.1907	66.7479	28.8758	57.264	44.3084	46.7732	105.45	91.3341	57.9435	46.3626	87.8979	92.4723	149.026	148.647	313.544	58.0543	82.1327	70.6365	33.73	137.772	66.7997	83.1935	47.5899	60.2735	58.422	132.981	72.8934	200.719	25.997	52.5571	164.446	613.837	21.4963	41.2921	105.103	45.3328	62.4351	38.014	97.1815
1118	199.169	8.86225	Spectral Match to 3-Hydroxydodecanoic acid from NIST14							182.951	222.358	240.236	294.719	230.723	423.671	268.014	315.311	463.453	194.454	274.327	274.875	267.993	642.211	259.487	676.852	483.922	509.186	421.543	258.57	193.599	218.746	209.912	295.376	270.955	237.73	311.537	228.281	1753.27	192.387	308.363	347.369	2262.18	154.208	491.939	401.851	305.437	183.261	331.574	590.186
634	174.112	0.732329		Alpha amino acids	Amino acids and derivatives	Amino acids, peptides, and analogues	Carboxylic acids and derivatives	Organic acids and derivatives	Organoheterocyclic compounds; Lipids and lipid-like molecules; Amino acids, peptides, and analogues; Alpha amino acids and derivatives; Alcohols and polyols; Fatty acids and conjugates; Organic acids and derivatives; Carboxylic acids and derivatives; Organonitrogen compounds; Hydroxy fatty acids; Amino acids and derivatives; Monocarboxylic acids and derivatives; Carboxylic acids; Secondary alcoho…	211.837	1083.49	1407.42	633.803	307.815	855.868	1965.21	581.231	341.019	1012.26	595.594	2039.72	1417.86	1149.18	2017.58	342.422	1857.21	1652.71	1049.42	970.247	623.947	388.403	954.041	498.934	814.99	746.485	1670.99	1524.43	2596.06	289.255	2089.92	1519.99	1607.57	563.327	774.785	962.561	836.361	978.449	1450.85	857.25
1479	547.399	9.65809	Spectral Match to Tri-2-ethylhexyl trimellitate from NIST14							6.2926	100.936	88.6509	367.373	30.4639	396.988	8.03423	735.157	23.9079	4.04503	99.9117	107.89	272.098	0	190.645	0	162.332	33.1376	104.37	94.0188	74.1273	85.1881	10.1233	386.423	24.024	41.9288	65.154	2.34629	0	13.239	3.84879	24.2708	0	14.2579	193.744	0	6.80617	19.1913	5.73777	0
391	141.983	9.03298								81.4345	289.749	65.8522	386.028	131.938	222.161	251.313	180.735	96.9193	125.171	167.209	134.829	274.574	458.538	302.342	316.79	246.209	187.718	42.7036	159.476	100.885	66.0281	170.604	89.1383	217.584	89.605	222.174	318.668	324.611	67.5911	170.602	54.8552	1041.28	101.238	138.194	86.5089	157.227	68.8205	94.0527	178.474
777	185.023	0.391607		Azoles			Azoles	Organoheterocyclic compounds	Organoheterocyclic compounds; Organosulfur compounds; Organic acids and derivatives; Carboxylic acids and derivatives; Organonitrogen compounds; Azoles; Carboxylic acid amides; Carboxylic acid derivatives; Sulfonyls; Carbonyl compounds; Acetamides; Organic oxides; Azacyclic compounds; Heteroaromatic compounds; Organopnictogen compounds; Organic nitrogen compounds	76.2755	236.604	258.272	169.379	141.411	174.983	175.521	261.313	161.098	119.587	110.528	214.126	168.509	423.381	144.823	210.091	209.809	199.913	264.389	132.594	150.092	153.709	210.374	170.651	223.02	167.345	246.996	176.669	1340.09	163.756	149.702	102.251	1249.61	98.9415	185.563	214.113	118.308	142.089	182.635	191.313
1371	198.128	8.93033								574.789	770.786	685.824	505.611	504.658	727.001	563.456	550.277	656.305	560.431	763.305	277.15	781.679	1709.48	737.593	1416.33	773.531	670.326	721.577	363.855	564.555	594.934	637.597	582.332	610.929	716.66	692.579	507.653	2594.61	697.465	587.651	636.205	3177.24	458.688	583.796	562.495	580.353	589.712	573.495	722.393
1400	323.047	0.880773								126.791	0	0	20.7575	67.1385	54.6493	79.5008	23.5449	2.66476	0	135.507	10.9334	86.9563	0	0	0	0	7.22992	93.2763	89.9172	72.1392	43.1912	0	79.7569	115.205	0	0	0	0	55.2341	0	0	0	41.9525	43.1005	0	123.295	3.86613	0	0
1051	140.068	0.0394991								18.0497	59.0521	44.1097	65.5365	53.1919	246.719	12.3167	341.447	694.903	19.578	17.654	58.836	20.667	125.171	47.4515	48.4044	665.017	489.258	167.691	123.227	17.1855	25.8482	20.805	56.9946	41.0374	8.18395	28.6706	83.0403	2749.71	27.0657	116.928	469.846	2203.9	18.1935	416.485	538.58	51.5649	29.7019	251.054	639.85
654	516.306	8.05851		Glycerophosphocholines		Glycerophosphocholines	Glycerophospholipids	Lipids and lipid-like molecules	Lipids and lipid-like molecules; Alcohols and polyols; Glycerophospholipids; Organic acids and derivatives; Carboxylic acids and derivatives; Organonitrogen compounds; Fatty acid esters; Organic phosphoric acids and derivatives; Phosphate esters; Quaternary ammonium salts; Cholines; Carboxylic acid derivatives; Monocarboxylic acids and derivatives; Carboxylic acid esters; Phosphocholines; Seconda…	101.271	71.5159	0	48.5999	80.6494	69.3372	40.1765	21.7951	0	248.529	0	0	0	0	0	0	0	89.1655	4.10788	119.565	141.038	100.937	87.096	0	30.9557	47.1558	0	22.1065	0	102.831	55.1178	81.344	0	47.4392	252.327	265.584	77.8553	121.415	44.2255	0
877	398.241	8.61705								553.489	567.194	788.813	520.138	579.15	902.049	693.115	281.111	1030.54	538.895	632.218	653.097	614.447	0	986.456	0	1603.34	855.063	675.288	579.961	413.013	547.948	704.124	898.226	478.363	690.918	716.754	1324.74	0	576.817	1664.49	1710.42	0	791.66	998.581	1416.46	1122.89	497.676	1218.81	1632.29
1011	126.103	9.28647								68.0923	69.5208	66.3539	72.21	74.7255	130.759	53.7167	98.9712	152.545	75.4788	82.5853	69.5088	68.7266	229.568	67.0457	185.33	179.304	169.642	130.551	76.4522	66.3804	75.3599	65.5876	90.1817	77.8609	73.5496	85.4318	88.0602	600.959	83.838	110.857	145.542	965.648	50.5144	162.822	135.763	74.9404	51.8119	87.3007	227.615
872	422.32	8.22668								1401.42	1828.07	2288.43	1482.65	1920.1	3433.93	2623.83	1747.08	4059.73	2075.55	2386.96	2113.47	2340.68	0	2875.65	0	6584.43	3364.5	2820.08	2143.62	1854.77	2336.1	2258.28	2795.58	1620.28	2542.47	2554.43	3746.25	0	2102.2	5661.89	5170.46	0	1866.84	3913.65	4420.41	2193.55	1531.23	4495.39	5134.31
21	130.967	0.0173276		Organophosphorus compounds				Organophosphorus compounds	Organophosphorus compounds; Organic oxides; Organopnictogen compounds; Organic nitrogen compounds	144.51	216.027	172.546	244.517	186.047	321.438	194.06	230.424	305.291	135.702	228.998	203.145	194.509	510.74	164.844	470.382	362.541	374.84	230.676	177.134	136.443	163.085	191.19	214.956	173.346	160.428	200.081	182.183	1376.73	174.541	230.951	227.438	1510.66	117.693	365.476	325.95	230.521	150.862	263.388	422.988
542	496.34	10.097	Spectral Match to Lyso-PC(16:0) from NIST14	Glycerophosphocholines		Glycerophosphocholines	Glycerophospholipids	Lipids and lipid-like molecules	Lipids and lipid-like molecules; Alcohols and polyols; Glycerophospholipids; Organic acids and derivatives; Carboxylic acids and derivatives; Fatty acid esters; Organic phosphoric acids and derivatives; Phosphate esters; Cholines; Carboxylic acid derivatives; Monocarboxylic acids and derivatives; Carboxylic acid esters; Phosphocholines; Secondary alcohols; Carbonyl compounds; Glycerophosphocholin…	939.871	1235.7	131.263	1198.75	1255.59	2703.11	874.174	2567.27	1314.24	37.3171	2766.1	1177.98	1751.12	120.627	1244.84	75.7615	63.5299	1044.65	3080.07	1925.9	553.171	1321.33	65.7093	1668.38	1195.11	1526.19	113.239	766.902	85.2532	1998.73	1542.51	2814.87	90.6702	1111.64	813.948	20.8521	1294.18	2260	294.454	3.23853
924	806.568	8.26404	Spectral Match to 1-Palmitoyl-2-docosahexaenoyl-sn-glycero-3-phosphocholine from NIST14	Phosphatidylcholines	Phosphatidylcholines	Glycerophosphocholines	Glycerophospholipids	Lipids and lipid-like molecules	Lipids and lipid-like molecules; Glycerophospholipids; Organic acids and derivatives; Carboxylic acids and derivatives; Organonitrogen compounds; Fatty acid esters; Dicarboxylic acids and derivatives; Organic phosphoric acids and derivatives; Phosphate esters; Quaternary ammonium salts; Cholines; Carboxylic acid derivatives; Carboxylic acid esters; Phosphocholines; Phosphatidylcholines; Carbonyl …	2730.85	3534.43	3655.5	5313.49	2465.33	6.46384	3079.38	790.799	83.948	4289.29	986.946	3441.56	5688.71	8155.39	4355.4	11241.2	74.7499	0	639.465	3952.31	1312.86	3789.72	3745.79	3475.24	4475.4	3837.49	3475.07	1653.32	0	3529.14	49.3646	2.91739	0	3216.89	0	0	1293.8	3971.97	109.97	0
677	146.06	1.92656		Benzenoids				Benzenoids	Organic acids and derivatives; Carboxylic acids and derivatives; Organonitrogen compounds; Monocarboxylic acids and derivatives; Carboxylic acids; Carbonyl compounds; Benzenoids; Organic oxides; Organopnictogen compounds; Organic nitrogen compounds	57.0267	68.074	35.1819	86.0355	43.6377	51.7734	64.1284	72.8096	88.6488	36.6503	61.038	61.3124	67.9663	152.434	78.8267	126.209	85.854	94.9624	76.0395	50.9477	43.4178	56.9839	69.3362	65.1644	64.1485	37.8559	69.1139	50.9115	432.331	63.4322	61.56	79.8275	522.584	47.1745	83.5342	68.7188	53.2494	45.1712	67.3196	123.774
556	629.152	0.455153		Alpha amino acids and derivatives	Amino acids and derivatives	Amino acids, peptides, and analogues	Carboxylic acids and derivatives	Organic acids and derivatives	Organoheterocyclic compounds; Carbohydrates and carbohydrate conjugates; Amino acids, peptides, and analogues; Alpha amino acids and derivatives; Imidazoles; Alcohols and polyols; Ethers; Organic acids and derivatives; Carboxylic acids and derivatives; Organonitrogen compounds; Primary alcohols; Amino acids and derivatives; Carboxylic acid derivatives; Carboxylic acid esters; Monosaccharides; Ace…	0	2.13259	3.06535	16.7525	0	24.6029	0	73.1332	0	0	8.27935	18.4095	14.7249	0	12.9473	0	21.807	0	5.84391	13.4788	1.79194	4.92141	0	45.6607	0	0	4.75689	0	0	0	0	0	0	0	30.9262	0	0	0	0	0
416	150.058	0.591665	METHIONINE	Thia fatty acids	Thia fatty acids	Fatty acids and conjugates	Fatty Acyls	Lipids and lipid-like molecules	Organosulfur compounds; Lipids and lipid-like molecules; Fatty acids and conjugates; Organic acids and derivatives; Carboxylic acids and derivatives; Monocarboxylic acids and derivatives; Thioethers; Carboxylic acids; Thia fatty acids; Carbonyl compounds; Sulfenyl compounds; Dialkylthioethers; Fatty Acyls; Organic oxides	286.851	294.302	624.922	356.314	391.14	334.513	373.364	389.241	364.383	192.565	290.349	405.598	505.237	0	536.253	0	356.714	296.938	584.927	287.481	304.829	345.982	288.943	547.97	335.115	396.292	356.394	334.347	0	328.49	382.669	262.576	0	473.652	268.093	111.897	399.111	204.125	375.929	254.622
1206	238.099	5.69711								0	203.78	0	0	0	0	0	0	0	0	0	0	0	0	0	0	0	0	0	0	0	0	0	0	0	0	0	0	0	0	0	0	0	0	0	0	0	0	0	0
1300	272.258	8.08317								52.879	66.3293	54.9941	82.4359	65.4776	161.532	57.6679	136.285	164.955	46.2668	59.0293	69.4667	61.4556	195.617	63.4727	139.237	212.826	146.386	104.504	73.7523	47.2881	65.5638	56.1223	110.478	61.5183	65.1368	58.2399	55.7698	630.353	44.6846	116.283	115.088	884.48	23.3556	160.895	109.005	83.2814	38.1613	96.8311	201.298
164	757.621	8.21321								0	98.3553	50.0904	22.9383	123.891	0	34.4889	0	0	152.571	77.924	39.736	158.153	361.3	43.0178	94.4803	0	0	0	127.34	75.3414	95.0317	136.855	29.8848	111.205	6.1503	26.907	27.4836	0	39.0814	0	0	0	175.362	0	0	0	125.108	0	0
1018	211.144	5.22843	cyclo(L-Leu-L-Pro)							2.87699	0	34.7019	2.30859	1.70487	0.96413	1.30233	4.96024	1.10692	3.79489	1.54568	3.69161	1.51815	2.82959	3.57853	2.38514	6.38418	1.87365	2.44192	4.10092	2.4147	0.69141	1.64962	0	3.45401	1.8126	2.45155	1.74999	0	2.97977	8.76432	34.0045	4.23794	1.62967	2.67714	143.697	2.09828	1.80389	92.8921	4.24469
442	182.081	0.474674		Tyrosine and derivatives	Amino acids and derivatives	Amino acids, peptides, and analogues	Carboxylic acids and derivatives	Organic acids and derivatives	Amino acids, peptides, and analogues; Alpha amino acids and derivatives; Phenols; Phenethylamines; Amphetamines and derivatives; Phenylpropanoids and polyketides; Organic acids and derivatives; Carboxylic acids and derivatives; Organonitrogen compounds; Amino acids and derivatives; Monoalkylamines; Monocarboxylic acids and derivatives; Carboxylic acids; Carbonyl compounds; Benzene and substituted…	364.364	935.555	523.82	842.841	798.056	569.95	889.858	813.263	842.731	612.625	966.076	830.386	828.283	2152.98	606.416	1695.29	915.706	869.474	907.506	796.453	525.438	513.2	767.309	791.006	576.539	782.295	950.628	723.036	2195.83	851.502	295.934	615.483	2277.97	521.787	627.722	632.805	720.713	510.826	844.345	742.095
1368	145.17	9.99039								262.37	373.382	355.938	412.035	307.545	306.238	294.904	295.422	422.638	339.532	385.437	55.6032	381.367	785.408	366.544	955.1	494.489	65.9821	306.171	293.478	235.375	281.386	274.591	400.604	309.621	325.394	380.887	334.155	1222.99	249.566	341.301	396.686	1644.7	253.499	268.627	318.906	274.733	282.622	356.09	344.093
11	806.567	9.98594	Spectral Match to 1-Palmitoyl-2-docosahexaenoyl-sn-glycero-3-phosphocholine from NIST14	Phosphatidylcholines	Phosphatidylcholines	Glycerophosphocholines	Glycerophospholipids	Lipids and lipid-like molecules	Lipids and lipid-like molecules; Glycerophospholipids; Organic acids and derivatives; Carboxylic acids and derivatives; Organonitrogen compounds; Fatty acid esters; Dicarboxylic acids and derivatives; Organic phosphoric acids and derivatives; Phosphate esters; Quaternary ammonium salts; Cholines; Carboxylic acid derivatives; Carboxylic acid esters; Phosphocholines; Phosphatidylcholines; Carbonyl …	91.2245	59.5651	24.9149	122.617	83.4771	0	104.306	25.7339	3.72841	124.548	95.3526	472.769	419.109	174.765	92.9021	361.175	0	0	3.36385	27.8637	98.0379	279.668	116.301	80.053	109.39	108.808	88.813	19.2784	0	105.264	0	0	0	72.2539	0	0	7.63646	115.385	0	0
1477	343.787	8.22531								1428.33	1315.71	1230.99	2121.16	1544.26	2936.38	548.141	609.536	9.02357	339.197	1169.55	1477.36	1838.78	2892.59	1226.2	3214.44	81.459	233.385	0	674.859	1161.38	1120.56	178.413	1737.37	669.678	1558.37	749.794	223.826	375.456	838.53	31.7267	8.52298	0	456.226	665.465	0	2135.4	113.246	21.1504	0
108	214.918	10.2693		Organoheterocyclic compounds				Organoheterocyclic compounds	Organoheterocyclic compounds; Organothiophosphorus compounds; Organic oxides	64.3854	118.831	87.2705	19.5928	60.3677	48.717	47.6365	69.5368	93.5631	61.9378	67.7815	50.3864	73.5115	116.624	148.025	94.4288	96.7164	88.218	59.7555	88.3669	56.2086	56.4346	56.8677	51.6505	64.1134	56.1948	73.3854	60.0062	209.174	61.2225	102.655	57.6818	181.688	112.749	57.8909	129.213	58.6339	50.4921	82.0076	106.937
722	162.112	0.445436								48.0288	76.0853	85.0509	119.487	105.82	176.476	94.3223	110.855	146.712	64.614	93.0484	83.2676	69.553	272.392	80.8044	209.44	246.946	189.942	130.945	107.734	40.3701	58.841	83.6918	124.155	88.9756	65.7963	112.446	89.815	660.483	66.116	102.099	121.238	1134.06	61.5019	170.424	168.639	104.301	62.4651	146.131	272.458
1402	249.185	8.37401								409.847	426.5	537.443	387.637	496.478	666.029	193.087	589.232	1356.73	395.656	595.45	551.036	652.012	0	913.003	0	549.134	391.518	713.572	290.003	332.909	447.356	509.381	455.188	769.584	2106.08	659.053	495.21	0	363.233	717.726	942.182	0	133.88	489.528	433.954	466.241	457.37	2635.53	636.38
1122	173.078	0.667231								24.3338	37.8399	22.7471	26.4234	21.2273	18.5248	25.6457	0	29.5083	27.8605	34.7677	32.5621	46.0825	18.373	0	25.3213	23.1079	25.0107	0	9.19319	22.0858	13.3914	24.2914	15.1793	27.4124	8.48978	8.98666	29.4426	103.305	28.8589	16.5062	12.5773	51.7127	17.8601	0	0	0	14.4185	0	28.0048
685	246.17	3.25493								74.3774	117.464	82.1248	100.612	95.6081	103.582	89.7675	88.6449	99.4784	105.727	115.402	101.542	106.044	250.24	88.4021	235.626	124.348	92.1835	91.3771	106.816	93.7373	89.0138	98.4528	71.4924	92.7521	96.7996	117.597	55.5067	453.802	80.7786	85.0934	89.2717	462.915	53.8932	87.3463	79.0258	73.2717	85.3661	121.456	136.682
333	138.995	8.0824								259.675	683.787	332.857	652.372	367.248	379.934	980.125	1605.09	1559.36	350.685	441.933	230.46	556.767	3915.49	449.072	1191.64	1198.57	727.959	576.629	566.977	782.655	1014.53	275.375	1306.71	559.283	680.582	474.287	532.693	7967.25	596.713	320.255	329.038	1565.57	251.849	492.949	899.763	499.384	517.794	1492.16	625.174
1325	548.37	9.99155								50.4601	43.8102	76.2662	47.666	89.2601	57.2597	55.3113	67.6835	71.1662	60.2881	49.3175	54.3784	48.8716	82.8115	37.6216	98.0799	53.3734	70.5481	94.8145	71.2775	40.7898	42.9065	43.4557	66.9251	34.5771	43.8997	45.0407	57.2195	230.261	48.8268	81.3292	66.7869	253.076	66.7715	57.0362	60.2162	41.8389	50.0004	24.0178	65.5961
1247	170.045	1.21624								147.429	260.157	188.101	153.721	33.8222	107.205	151.499	105.134	118.479	181.667	151.143	50.4006	239.183	439.958	233.138	606.84	143.204	95.6663	163.348	173.028	149.058	139.509	162.419	117.59	183.075	162.135	165.8	130.308	395.722	184.516	83.8443	124.887	462.826	158.245	100.521	74.3485	117.516	169.636	110.195	104.229
682	152.995	10.1039								641.066	884.906	731.347	775.894	734.752	872.173	891.648	892.425	933.241	394.306	1016.19	914.463	940.625	471.415	667.509	689.415	894.699	841.957	500.342	882.252	806.296	694.131	709.732	867.817	751.081	793.529	901.84	672.223	771.899	768.717	506.483	855.468	170.042	371.95	487.954	675.805	730.407	645.474	421.101	1047.66
954	113.108	9.28802								75.8698	153.437	97.844	171.246	127.673	1047.85	224.78	88.4562	279.433	152.081	208.468	101.885	221.315	338.403	174.62	70.9957	318.207	216.556	1336.92	201.986	93.8988	194.061	700.455	48.8827	129.859	158.492	221.555	109.747	615.729	157.66	118.815	85.3718	1241.9	59.1365	216.526	318.01	836.433	716.289	98.9487	360.478
1010	192.032	0.467643								22.8797	35.4295	41.4387	46.0794	41.2718	95.1004	42.0801	67.5883	93.0944	29.4433	49.0653	51.9513	51.0648	103.304	35.4078	69.838	98.563	124.727	59.8275	47.3108	9.54682	37.6506	48.7758	58.9613	39.9861	33.1307	46.8325	44.0767	407.06	27.3846	69.8491	77.9809	599.76	22.805	91.0417	66.0518	57.8906	14.997	54.0958	120.611
841	104.107	0.438478		Tetraalkylammonium salts	Tetraalkylammonium salts	Quaternary ammonium salts	Organonitrogen compounds	Organic nitrogen compounds	Alcohols and polyols; Organonitrogen compounds; Primary alcohols; Quaternary ammonium salts; 1,2-aminoalcohols; Amines; Alkanolamines; Organic cations; Tetraalkylammonium salts; Organopnictogen compounds; Organic nitrogen compounds	53.2864	29.4427	1.68672	166.662	71.7953	91.8525	39.895	287.479	105.968	5.80988	60.7584	130.184	25.3886	0	27.2533	2.43326	53.4774	106.576	151.732	81.6584	28.9484	18.3762	6.95522	110.783	25.4783	44.5908	6.238	99.271	0	43.3471	91.764	153.622	0	7.78404	103.974	43.7938	46.9982	37.477	52.0135	1.9959
609	149.02	0.719255		Organothiophosphorus compounds			Organothiophosphorus compounds	Organophosphorus compounds	Organosulfur compounds; Organophosphorus compounds; Organothiophosphorus compounds; Sulfenyl compounds; Organic oxides; Organopnictogen compounds	103.715	144.5	148.369	136.384	32.937	121.963	112.162	109.049	10.9624	108.231	177.706	25.9333	175.349	396.754	176.741	438.872	172.629	28.5733	137.796	112.068	116.488	100.401	114.296	145.706	120.316	15.7359	156.49	138.981	488.044	121.106	30.9528	96.3395	124.565	100.926	97.0133	25.2865	114.189	141.763	105.43	37.0441
576	570.355	8.23861		Glycerophosphocholines		Glycerophosphocholines	Glycerophospholipids	Lipids and lipid-like molecules	Lipids and lipid-like molecules; Alcohols and polyols; Glycerophospholipids; Organic acids and derivatives; Carboxylic acids and derivatives; Organonitrogen compounds; Fatty acid esters; Organic phosphoric acids and derivatives; Phosphate esters; Quaternary ammonium salts; Cholines; Carboxylic acid derivatives; Monocarboxylic acids and derivatives; Carboxylic acid esters; Phosphocholines; Seconda…	151.86	127.385	0	334.271	233.623	568.914	108.494	173.326	582.593	156.107	21.0319	301.102	34.3587	0	0	0	0	171.847	269.979	389.599	134.895	121.536	265.314	54.2729	206.795	120.133	0	156.798	0	284.473	88.3378	578.878	0	188.994	635.464	451.654	306.716	245.227	136.256	0
191	808.075	9.95434								2253.71	2014.71	690.582	4992.46	2522.7	4.9201	1512.66	3541.01	142.405	1071.77	722.87	1103.39	3054.32	7241.86	2081.52	9609.07	222.712	0	570.122	1173	1871.25	2510.37	1388.39	1915.25	3370.49	793.041	2006.19	1251.94	0	2516.48	66.2461	0	0	870.248	0	2.46054	934.782	2731.11	17.5865	0
166	134.071	8.64758								127.262	69.4405	162.072	61.764	170.185	83.6025	94.5394	121.999	152.023	71.6272	110.269	100.509	71.8533	0	86.878	0	14.2546	14.9217	69.2254	78.4813	90.173	59.2409	105.509	33.8681	22.6246	94.6138	224.747	52.3368	0	202.795	37.5073	33.5901	0	221.713	1.70501	49.5679	53.5874	42.218	110.485	163.668
1385	630.155	0.456606								1945.25	2158.79	1676.27	1662.97	1684.55	3031.05	1737.49	2414.32	3105.83	1857.79	2448.48	2410.06	2813.31	0	2521.58	0	1860.05	2013.41	2933.41	2060.81	1773.01	1477.39	2162.69	3048.93	2757.95	2775.56	1054.23	1213.57	0	2745.92	2263.59	2532.75	0	1525.84	1985.86	2049.96	1483.08	1622.38	2731.91	2523.51
218	101.071	8.19354								660.546	725.167	616.071	813.933	724.312	755.135	756.457	800.68	941.173	509.048	939.264	891.799	710.357	2407.84	844.24	2186.8	899.468	769.987	789.464	1135.14	692.168	711.806	635.448	819.155	746.404	677.293	572.229	600.421	3508.4	589.545	448.086	749.455	3474.83	580.134	677.751	648.299	658.19	634.968	750.729	984.272
135	107.061	8.71637		Pyrimidines and pyrimidine derivatives		Pyrimidines and pyrimidine derivatives	Diazines	Organoheterocyclic compounds	Organoheterocyclic compounds; Pyrimidines and pyrimidine derivatives; Organonitrogen compounds; Diazines; Azacyclic compounds; Heteroaromatic compounds; Organopnictogen compounds; Organic nitrogen compounds	41.3438	49.2288	25.2151	69.3983	49.789	55.5234	42.7098	45.761	49.2811	27.8427	39.6031	46.4759	62.32	109.08	57.0283	102.768	81.8033	78.8719	58.7524	30.7185	20.9013	31.3803	36.3701	53.8751	33.2733	36.759	47.4414	34.337	259.555	39.9626	35.5562	46.1732	437.747	27.2176	57.2806	54.0559	48.1349	26.1414	46.1948	67.133
113	232.928	10.2738		Carbonyl compounds		Carbonyl compounds	Organooxygen compounds	Organic oxygen compounds	Organic acids and derivatives; Carbonyl compounds; Organic oxides	310.905	235.176	365.293	272.586	395.642	378.567	416.732	398.79	399.525	260.673	549.187	240.721	305.684	0	503.313	0	1421.24	539.305	446.098	348.339	303.502	414.51	492.923	679.792	499.186	352.049	358.18	401.887	0	1497.86	241.009	170.05	0	905.315	158.457	472.367	539.575	226.953	325.311	644.523
1065	758.569	9.14517	Spectral Match to 1-Hexadecanoyl-2-octadecadienoyl-sn-glycero-3-phosphocholine from NIST14							18274.6	11234.9	23757.9	2328.83	17276.8	0	26340.6	0	3.56057	24294.7	17416.3	4746.5	29579.6	16625	10136.6	38933.2	14.8084	0	5715.6	19428.4	13657.8	16772.5	27255.3	17810.4	21494.1	24684.3	14105.2	5944.03	0	15495.1	930.135	0	0	20415.4	0	0	12623.9	19054.7	7.31494	0
1085	134.071	9.80767								208.529	477.839	302.702	116.31	127.998	446.432	89.7711	77.2003	113.247	97.8873	331.102	115.363	92.703	288.066	268.548	369.656	176.575	179.844	295.315	199.927	138.17	127.51	132.552	217.77	152.641	229.257	933.155	93.1365	340.477	111.22	286.55	105.205	1427.35	113.421	283.808	113.301	188.434	89.5122	155.521	792.867
746	164.072	6.57041	Clozapine (Clozaril)	N-methylpiperazines	N-alkylpiperazines	Piperazines	Diazinanes	Organoheterocyclic compounds	Organoheterocyclic compounds; Piperazines; Organic acids and derivatives; Organonitrogen compounds; Organophosphorus compounds; Trialkylamines; Diazinanes; Amines; N-alkylpiperazines; N-methylpiperazines; Organic oxides; Azacyclic compounds; Organopnictogen compounds; Organic nitrogen compounds	815.336	438.64	330.286	1212.11	678.534	1042.65	941.882	1140.7	1147.58	947.309	1155.89	1079.74	1226.87	724.127	405.633	2217.91	1120.79	461.517	1060.91	1089.17	814.586	860.561	982.048	439.551	963.365	894.648	1129.07	780.262	3630.53	667.634	893.079	431.773	3962.45	770.228	401.672	427.633	899.886	859.56	1039.2	1419.8
529	575.467	8.82955		1,2-diacylglycerols	Diacylglycerols	Diradylglycerols	Glycerolipids	Lipids and lipid-like molecules	Lipids and lipid-like molecules; Alcohols and polyols; Glycerolipids; Organic acids and derivatives; Carboxylic acids and derivatives; Primary alcohols; Fatty acid esters; Dicarboxylic acids and derivatives; Carboxylic acid derivatives; Diacylglycerols; Carboxylic acid esters; 1,2-diacylglycerols; Carbonyl compounds; Diradylglycerols; Fatty Acyls; Organic oxides	65.5836	60.3708	0	41.6263	65.1102	60.3661	59.7615	86.8497	87.6999	114.046	0	0	0	0	0	0	0	186.941	104.246	76.4398	70.8935	79.3088	89.9858	0	59.7782	32.0625	0	172.472	0	65.8746	127.029	155.301	0	45.0137	94.4655	132.298	63.5635	113.011	131.151	0
545	118.086	0.494912		Carboxylic acids and derivatives			Carboxylic acids and derivatives	Organic acids and derivatives	Organoheterocyclic compounds; Carboxylic acids and derivatives; Organonitrogen compounds; Carbonyl compounds; Amines; Organic oxides; Azacyclic compounds; Organopnictogen compounds; Organic nitrogen compounds	83.1884	147.825	128.254	271.209	116.738	135.09	160.79	140.938	73.2939	84.7968	131.93	247.743	130.925	477.184	160.814	238.317	65.5443	251.772	201.625	139.15	132.421	55.5511	209.757	206.336	147.876	193.887	90.6861	156.342	913.725	25.6639	130.966	159.074	390.942	103.648	86.0533	118.485	162.373	130.716	173.373	299.994
968	1347.88	8.78917								44.1065	43.876	2.0976	0	95.3301	85.6649	0	0	154.951	267.778	4.11285	0	12.0307	67.5711	0	73.0772	66.3292	88.0101	114.197	64.353	3.06863	5.65167	62.5703	0	7.77409	175.968	13.902	34.5233	127.4	27.0546	64.8961	0	138.78	35.6251	111.78	44.2125	50.7219	34.3499	0	0
1444	283.108	8.92167								40.3867	46.6929	63.1205	112.651	48.0784	75.7952	25.9429	82.251	106.976	66.0377	86.0981	99.6592	60.102	201.371	75.1762	164.551	103.947	94.9918	81.238	70.0053	50.4812	43.7467	74.8431	85.87	77.199	70.9146	97.7225	55.5502	406.338	54.6183	69.9419	64.4149	400.233	57.8013	75.8665	70.7087	58.4076	66.488	63.0758	137.303
26	125.071	9.96555								80.2962	159.624	131.274	488.967	220.98	77.7024	26.5591	95.0969	68.4616	75.6266	128.293	77.4243	135.894	298.134	104.803	150.776	128.374	27.8465	77.0249	94.6683	134.954	76.1674	111.908	84.3487	89.0791	90.3906	106.91	74.8651	146.844	98.9826	34.4053	43.203	560.413	102.569	65.8848	54.3627	70.4235	48.4226	66.2016	181.32
423	331.284	8.61254	Spectral Match to 1-Hexadecanoyl-sn-glycerol from NIST14	Monoradylglycerols		Monoradylglycerols	Glycerolipids	Lipids and lipid-like molecules	Lipids and lipid-like molecules; Alcohols and polyols; Glycerolipids; Organic acids and derivatives; Carboxylic acids and derivatives; Primary alcohols; Fatty acid esters; Carboxylic acid derivatives; Monocarboxylic acids and derivatives; Carboxylic acid esters; Carbonyl compounds; Monoradylglycerols; Fatty Acyls; Organic oxides	20265.3	10952.8	11360.3	9447.46	9596.23	16705.8	9752.55	14672	17551.5	11427.4	14664.3	12022.9	15951	0	17833.3	0	12870.8	13883.2	17104.6	11559.6	10171.1	9486.49	13818.3	17605.2	16862.2	17458.4	17794.8	7691.4	0	15966	16002.4	15763.1	0	13939.6	13285.7	14694.5	14635.8	10273.8	21910.4	16868.4
856	811.603	9.01142								397.432	2149.03	341.244	16.541	404.526	0	218.683	6.19808	0	883.156	1386.59	50.2873	2152.62	3561.16	821.354	3636.17	0	0	0	2367.49	161.775	326.816	219.346	202.237	502.511	541.388	254.08	24.1795	0	1762.94	0	0	0	1966.53	0	0	0	2539.04	5.48943	0
1053	400.765	10.0445								280.169	273.256	224.736	272.638	236.924	398.794	305.314	298.738	452.888	172.323	481.05	216.062	290.4	0	285.537	0	806.657	1822.14	373.765	242.238	495.94	163.983	160.804	377.137	286.643	589.37	317.292	350.73	0	184.79	402.354	278.357	0	319.521	404.867	1004.03	310.488	201.412	499.472	609.928
215	689.559	10.0081		Phosphocholines	Cholines	Quaternary ammonium salts	Organonitrogen compounds	Organic nitrogen compounds	Lipids and lipid-like molecules; Glycerophospholipids; Organic acids and derivatives; Carboxylic acids and derivatives; Organonitrogen compounds; Fatty acid esters; Organic phosphoric acids and derivatives; Phosphate esters; Quaternary ammonium salts; Cholines; Carboxylic acid derivatives; Monocarboxylic acids and derivatives; Carboxylic acid esters; Phosphocholines; Carbonyl compounds; Amines; A…	89.3568	47.5102	762.839	1026.77	1266.74	0	1105.09	2.48548	549.226	61.2318	1203.45	637.344	763.748	2340.97	0	1902.57	1625.35	676.571	1015.1	832.197	56.6245	48.5916	19.2305	1004.68	0	22.6014	701.146	1279.59	353.166	661.581	37.2084	2167.13	1127.61	0	47.3094	0	43.9724	204.016	1305.26	0
1127	263.237	9.03462								41.9107	19.4146	103.818	23.0889	52.6418	151.651	53.684	18.9112	43.003	38.9301	87.0175	124.918	7.704	0	77.1311	0	94.923	99.817	90.3795	91.8965	68.4561	88.8898	47.8943	47.187	76.5278	51.5698	15.8962	61.6801	0	117.242	16.8934	112.891	0	164.944	92.5599	99.3576	80.4089	85.0411	63.0974	138.14
468	135.003	0.531094		Organothiophosphorus compounds			Organothiophosphorus compounds	Organophosphorus compounds	Organosulfur compounds; Organophosphorus compounds; Organothiophosphorus compounds; Organic oxides; Organopnictogen compounds	217.16	206.813	220.681	280.327	149.863	315.005	457.677	198.939	283.447	66.3763	136.576	402.673	120.861	246.45	531.921	323.492	675.499	426.388	431.338	74.7104	291.289	113.576	76.3323	275.421	1024.48	125.436	385.994	176.751	388.848	150.188	89.5501	105.553	957.345	170.621	224.194	114.642	184.531	274.174	212.634	50.243
1034	261.11	8.01789								34.1543	149.315	46.4829	1.95908	20.3142	1.74999	21.1729	0	0	64.1952	10.5159	1.55413	19.1251	0	0	0	45.7922	0	0	34.4681	145.731	25.6271	25.6222	39.1031	1.75659	10.7509	4.65408	4932.74	0	1440.16	0	0	0	0	0	0	0	0	0	1068.06
1334	547.356	8.06232								556.449	761.022	609.027	844.372	1171.36	2016.76	1445.54	1469.04	88.2171	569.237	20.9574	16.366	65.608	32.6198	85.0361	45.4048	1070.02	1285.9	1454.51	965.064	752.131	945.08	567.455	1769.83	1060.49	442.476	29.9584	1204.91	53.3924	1180.04	1124.73	1711.68	58.9118	425.756	2053.08	1523.59	1000.52	651.533	1330.51	2.25249
439	313.274	8.61092		Monoradylglycerols		Monoradylglycerols	Glycerolipids	Lipids and lipid-like molecules	Lipids and lipid-like molecules; Alcohols and polyols; Glycerolipids; Organic acids and derivatives; Carboxylic acids and derivatives; Primary alcohols; Fatty acid esters; Carboxylic acid derivatives; Monocarboxylic acids and derivatives; Carboxylic acid esters; Secondary alcohols; Carbonyl compounds; Polyols; 1,2-diols; Monoradylglycerols; Fatty Acyls; Organic oxides	32.3776	19.9253	25.5088	15.8043	27.2585	45.4828	28.5792	92.9905	101.656	34.3846	24.2221	18.6456	26.93	55.6253	36.1236	44.7256	54.348	106.416	70.8282	63.4532	29.3101	15.3389	14.4978	39.1739	32.8475	26.4585	35.5471	29.1698	387.56	14.616	45.6654	36.8497	580.833	11.7892	81.5637	101.629	47.0256	16.5357	40.918	115.015
453	542.323	10.0907		Glycerophosphocholines		Glycerophosphocholines	Glycerophospholipids	Lipids and lipid-like molecules	Lipids and lipid-like molecules; Alcohols and polyols; Glycerophospholipids; Organic acids and derivatives; Carboxylic acids and derivatives; Fatty acid esters; Organic phosphoric acids and derivatives; Phosphate esters; Quaternary ammonium salts; Cholines; Carboxylic acid derivatives; Monocarboxylic acids and derivatives; Carboxylic acid esters; Phosphocholines; Secondary alcohols; Carbonyl comp…	1110.2	1156.38	4.70086	1334.45	1844.82	1884.81	1382.04	2558.25	1211.66	1951.44	9.06034	594.173	12.0461	10.0668	4.97615	8.13796	10.3654	4678.29	3115.23	1635.26	1567.49	1562.84	1374.3	11.6269	1271.65	852.208	4.69925	3463.76	3.67782	1451	2813.98	4948.75	6.33476	895.535	2703.16	5518.85	1357.61	1924.22	3726.88	0
530	131.049	0.913965		Benzene and substituted derivatives			Benzene and substituted derivatives	Benzenoids	Organic acids and derivatives; Carboxylic acids and derivatives; Monocarboxylic acids and derivatives; Carboxylic acids; Carbonyl compounds; Benzene and substituted derivatives; Benzenoids; Organic oxides	254.879	313.317	302.079	272.338	284.28	211.254	291.623	214.436	25.7379	227.182	369.261	39.4772	320.933	848.738	56.3186	761.382	335.523	209.088	271.03	261.101	217.614	268.561	262.29	313.642	254.315	245.301	322.243	213.376	916.707	68.7581	272.02	202.776	1259.55	215.803	178.908	241.913	212.636	41.5393	251.948	310.282
626	586.309	10.0164		Glycerophosphocholines		Glycerophosphocholines	Glycerophospholipids	Lipids and lipid-like molecules	Lipids and lipid-like molecules; Alcohols and polyols; Glycerophospholipids; Organic acids and derivatives; Carboxylic acids and derivatives; Organonitrogen compounds; Fatty acid esters; Dicarboxylic acids and derivatives; Organic phosphoric acids and derivatives; Phosphate esters; Quaternary ammonium salts; Cholines; Carboxylic acid derivatives; Carboxylic acid esters; Phosphocholines; Carbonyl …	313.858	356.925	0	178.85	359.095	284.241	212.242	289.059	1.5556	482.534	0	13.5033	0	0	0	0	0	344.072	118.953	373.08	311.208	328.369	219.422	0	253.303	243.629	0	347.756	0	324.451	396.215	385.082	0	146.168	495.757	547.478	336.106	387.47	285.368	0
375	102.034	7.7754								1661.34	2472.15	1831.38	1877.89	1907.26	1820.4	2207.87	2317.21	3060.54	1602.86	2532.35	2358.08	2730.31	5519.8	2563.8	5576.01	2599.73	2028.11	2116.55	1825.32	1860.22	1860.03	2327.68	2403.22	1894.94	1432.51	2965.65	1519.95	10459.1	1507.94	1805.66	2008.48	11915.4	1553.56	1514.3	1621.73	1958.6	1383.32	2077.74	3077.31
734	313.12	6.20752	MoNA:891813 3-chloro-6-piperazin-1-yl-5H-benzo[b][1,4]benzodiazepine							83.9659	118.42	114.446	104.845	95.0758	45.6462	29.9686	35.9961	91.0097	102.518	184.577	136.104	67.1472	195.709	172.349	593.197	194.613	102.53	56.3337	45.0191	87.8078	26.0179	80.4151	147.118	90.9385	109.875	126.673	70.1489	794.31	72.5771	69.2806	70.0143	321.413	34.4427	65.0423	48.0002	29.2004	119.205	106.397	70.7166
114	112.967	10.2246								590.965	417.17	854.07	659.938	293.51	689.46	645.218	738.826	571.34	505.687	843.946	351.709	752.598	0	950.113	0	650.216	339.059	650.161	550.08	616.88	664.97	456.514	717.701	626.848	886.206	839.776	439.629	0	515.277	508.323	693.838	0	950.686	444.449	532.658	699.676	556.205	576.934	948.804
220	110.02	10.1085								568.782	445.312	1780.87	1943.45	1437.88	2169.44	1632.88	1966.55	2424.06	205.043	2714.26	1714.65	2416.59	791.29	2695.08	6406.48	2228	415.854	634.813	1769.48	1832.43	1780.2	416.755	1733.8	1786.63	283.719	2157	1563.13	7746.87	900.157	1743.72	1822.51	8081.16	246.195	1507.56	1470.83	496.264	285.521	548.816	2410.15
639	203.053	2.3421								7079.09	12157.8	12977.4	11236.3	8514.24	7061.16	7900.25	8077.22	7226.37	8301.84	12731.5	13289	8589.78	8.46823	9553.1	8.23432	8823.52	11493.7	10425.7	13036.4	8150.72	8459.77	9092.15	9197.89	6489.38	5576.81	5905.75	7104.33	8.25656	7831.9	5816.57	6131.64	3.84082	9500	9448.38	6903.94	3637.14	9460.76	7815.39	13432.4
420	167.013	0.396337		Organic phosphoramides		Organic phosphoramides	Organic phosphoric acids and derivatives	Organic acids and derivatives	Organic acids and derivatives; Organonitrogen compounds; Organic phosphoric acids and derivatives; Organic phosphoramides; Organic oxides; Organopnictogen compounds; Organic nitrogen compounds	123.898	196.355	179.565	226.273	238.337	419.413	193.185	368.645	384.955	148.87	190.912	222.052	190.055	475.751	231.624	441.574	381.769	461.514	286.862	231.913	169.093	169.986	147.199	248.204	167.604	168.998	224.727	208.73	1528.75	155.052	247.504	423.644	2356.89	118.532	404.719	405.684	213.7	127.757	277.769	549.789
1219	126.103	9.75717								685.922	1308.72	1265.49	251.392	699.523	915.266	588.464	579.293	1135.01	626.589	1604.1	1236.62	390.923	1534.66	1051.24	805.34	391.586	721.271	551.125	305.713	1002.5	438.957	243.326	1216.3	421.302	706.545	4250.83	536.746	1296.08	394.385	595.883	1660.21	3602.86	429.276	104.009	730.446	372.619	996.507	1031.46	1041.1
980	419	0.443621								10.1127	56.7894	27.015	285.119	4.42089	0	19.1803	11.9498	0	23.3423	8.38563	184.833	19.7883	7.33114	65.2719	30.2165	2.27419	0	6.39627	10.7891	21.4143	22.3188	10.0171	10.1403	17.0644	9.09225	44.5282	5.22874	0	20.7484	26.0953	0	0	21.1307	0	0	0	15.8978	26.2666	0
928	624.295	10.111		Lipids and lipid-like molecules				Lipids and lipid-like molecules	Organosulfur compounds; Lipids and lipid-like molecules; Alcohols and polyols; Organic acids and derivatives; Carboxylic acids and derivatives; Organosulfonic acids and derivatives; Organonitrogen compounds; Quaternary ammonium salts; Carboxylic acid derivatives; Sulfonyls; Carboxylic acids; Carboxylic acid esters; Secondary alcohols; Carbonyl compounds; Amines; Organic salts; Organic oxides; Tet…	196.705	202.424	219.05	53.9985	91.9227	48.437	67.9683	221.074	207.284	235.732	58.7311	95.659	335.427	0	222.152	0	160.719	122.065	309.504	111.047	210.626	110.816	140.237	138.431	185.484	388.286	284.972	121.917	0	324.8	313.945	299.737	0	221.185	212.352	182.679	267.3	145.068	216.332	266.457
313	154.99	8.08683								63.5351	92.7671	114.118	168.509	74.2567	114.648	78.6252	60.3191	139.638	58.7313	181.703	158.712	55.6471	218.416	94.5529	209.5	124.895	128.298	139.245	107.922	66.3167	20.9663	91.2327	154.874	69.4127	89.0058	150.334	62.3899	380.255	70.1704	114.621	123.047	521.91	55.7221	96.3142	106.559	57.6034	84.6709	63.3666	199.534
656	231.144	9.96566								37.349	110.256	70.2079	94.2823	87.1726	242.551	131.358	125.706	176.111	73.9776	109.77	93.8194	80.8602	245.252	85.3972	191.751	180.375	200.383	80.3471	92.4759	50.9892	56.4904	101.306	145.291	72.9272	69.3067	99.264	81.9969	693.149	38.6961	124.788	122.795	1048.03	49.8857	159.3	144.304	106.346	59.6299	135.371	206.676
1408	1350.37	9.69732								21.3593	46.7447	17.826	24.6626	50.3729	11.4895	158.423	74.0966	0	0	14.438	0	8.00682	2.66392	0	0	7.38187	3.32265	50.4215	44.5644	58.4722	81.8601	46.7494	3.1402	94.3302	142.757	29.4722	41.2597	0	26.2345	35.611	72.5159	0	0	9.94409	2.77763	39.397	16.9242	92.8739	5.50266
212	192.124	9.71747		Heteroaromatic compounds			Heteroaromatic compounds	Organoheterocyclic compounds	Organoheterocyclic compounds; Organonitrogen compounds; Azacyclic compounds; Heteroaromatic compounds; Organopnictogen compounds; Organic nitrogen compounds	76.2661	40.2574	186.019	56.3063	101.151	39.524	76.2381	84.1371	84.6173	101.595	243.361	132.134	115.444	235.073	146.756	243.358	53.5854	46.5951	171.284	68.827	70.2157	50.9185	141.251	71.6126	98.5163	69.0641	124.557	433.8	189.422	65.0982	66.179	168.475	641.645	50.7109	83.0542	168.535	81.4964	87.5302	117.471	111.101
137	112.087	8.67834		Benzenoids				Benzenoids	Benzenoids; Hydrocarbons; Unsaturated hydrocarbons; Aromatic hydrocarbons	785.315	964.528	596.92	1088.06	651.65	514.078	1016.26	1117.22	613.012	825.03	1217.63	1192.92	1031.1	3205.98	1174.01	2761.8	1355.29	1180.76	962.918	815.633	917.484	916.329	936.67	1040.54	895.31	700.948	1139.53	830.799	6059.74	105.119	874.152	1014.18	2188.41	767.025	863.099	501.421	873.255	764.758	1083.93	1434.85
1293	370.355	8.80978								410.808	320.515	262.456	171.562	256.298	330.394	120.894	182.525	189.914	46.309	324.681	141.11	374.584	0	310.058	0	397.908	853.995	308.806	196.584	257.115	60.4653	190.486	874.279	277.904	529.557	336.663	149.057	0	222.104	770.966	165.817	0	208.149	188.781	485.82	461.299	96.0149	505.497	650.798
1056	186.981	8.06366								593.795	542.28	650.103	838.963	577.158	793.883	729.206	823.831	1071.53	632.643	915.631	860.53	833.166	2432.82	874.728	1636.11	1047.98	849.646	688.495	753.145	649.758	626.226	716.891	876.034	315.878	706.476	844.158	497.443	4116.57	367.245	242.455	805.169	4319.08	535.884	734.018	744.388	535.264	589.885	707.955	1187.55
1000	200.093	9.43794								829.778	108.163	194.135	204.077	710.331	516.452	178.097	120.708	54.5156	93.2051	53.899	73.4834	115.697	213.693	253.868	234.601	1141.8	108.915	132.742	86.3676	89.8187	43.155	82.698	214.979	96.3854	81.3127	287.67	106.854	246.794	299.623	621.851	30.3634	1131.03	192.364	76.9994	89.1285	52.1609	869.167	145.7	1073.03
757	198.058	6.34802								68.6299	77.5573	46.9143	112.091	58.9871	149.964	25.4919	79.2275	188.353	46.225	87.8316	93.888	84.2953	217.267	73.176	193.014	194.873	181.712	84.5562	40.1926	67.156	55.4018	47.1176	43.7197	32.7578	32.428	75.8013	105.693	851.109	88.6957	133.275	172.326	944.311	63.6768	159.232	194.804	43.3403	14.9053	141.842	249.809
1392	636.325	10.0068								475.004	543.372	400.346	376.03	400.083	338.35	263.997	653.332	767.951	462.933	615.917	416.442	772.268	0	356.36	0	559.715	339.404	656.193	284.817	217.967	338.501	525.955	720.895	667.912	586.419	626.752	144.168	0	314.557	606.879	547.221	0	395.169	409.786	476.979	332.726	341.917	402.78	660.917
180	780.551	9.97335		Phosphatidylcholines	Phosphatidylcholines	Glycerophosphocholines	Glycerophospholipids	Lipids and lipid-like molecules	Lipids and lipid-like molecules; Glycerophospholipids; Organic acids and derivatives; Carboxylic acids and derivatives; Organonitrogen compounds; Fatty acid esters; Dicarboxylic acids and derivatives; Organic phosphoric acids and derivatives; Phosphate esters; Quaternary ammonium salts; Cholines; Carboxylic acid derivatives; Carboxylic acid esters; Phosphocholines; Phosphatidylcholines; Carbonyl …	244.992	124.436	25.9767	147.812	132.663	2.70436	598.116	34.5004	9.54978	425.56	329.539	448.867	574.019	102.837	511.981	328.68	16.3513	0	6.15879	120.118	422.909	409.776	542.402	206.591	438.265	544.051	122.753	20.4999	0	133.963	1.51335	0	0	211.422	0	0	72.6784	465.231	0	0
1236	139.098	9.74426								44.419	53.9291	41.2365	54.6162	61.8901	129.464	51.2283	116.117	103.434	56.7464	48.4253	44.2467	75.3456	146.587	70.4558	123.775	139.717	151.675	93.854	62.5361	48.9531	49.8901	55.543	80.3293	60.9638	46.79	50.4547	52.6422	595.251	16.3075	69.2932	94.8215	741.461	34.2835	128.716	62.2385	62.2357	28.2862	77.8045	216.923
376	137.987	10.1075								43.4908	31.9285	26.4092	47.8025	55.3145	81.1669	29.9309	46.2622	42.0213	27.7	35.2189	34.9035	46.607	72.228	15.5627	100.738	115.402	129.698	92.2965	53.8178	25.228	32.2068	48.0787	44.6165	22.2811	19.8536	34.5946	31.3173	402.117	26.3848	80.5735	75.6722	638.08	28.9757	75.5636	100.688	35.8545	31.6818	58.217	135.343
184	704.577	8.21203								5473.98	5180.73	4503.26	8252.2	5591.09	9420.93	2485.06	2082.65	55.2468	1783.23	5031.38	5875.77	7926.78	11505.7	4495.61	12800	91.1257	745.091	38.5314	2859.13	4850.53	4682.58	681.741	6325.22	2548.41	6520.79	2908.62	706.283	0	3938.27	119.598	5.87919	0	1986.87	1860.13	0	7923.27	559.561	85.0434	0
407	337.062	0.4495		Alpha amino acids and derivatives	Amino acids and derivatives	Amino acids, peptides, and analogues	Carboxylic acids and derivatives	Organic acids and derivatives	Organoheterocyclic compounds; Amino acids, peptides, and analogues; Alpha amino acids and derivatives; Imidazoles; Organic acids and derivatives; Carboxylic acids and derivatives; Organonitrogen compounds; Amino acids and derivatives; Azoles; Carboxylic acids; Carbonyl compounds; Amines; Tertiary amines; Organic oxides; Azacyclic compounds; Oxacyclic compounds; Amino acids; Organopnictogen compou…	37.7304	141.341	32.0734	38.108	51.1294	38.6025	26.5594	64.937	91.1442	10.7746	60.3566	15.6171	62.7435	19.7572	149.767	13.5573	267.525	73.6403	55.3791	98.362	27.0528	40.6446	36.6316	119.716	29.9248	48.1155	26.1982	77.6388	56.717	33.552	80.1692	59.3398	13.6981	49.0545	81.0079	72.4309	42.1243	49.4546	72.1707	105.176
1391	545.417	8.83794								42.6998	84.3577	0	18.0854	38.7609	37.4198	34.1014	63.9108	0	119.491	0	0	0	0	0	0	0	89.963	1.90357	58.7671	85.519	60.0888	22.6497	0	76.23	23.4284	0	94.4284	0	59.5086	96.9283	136.425	0	25.6275	66.0497	84.156	30.4476	45.3477	40.0888	0
57	112.018	10.0816								12.8388	18.9384	5.65236	12.3184	30.1201	25.4491	18.2532	16.2713	9.71108	14.4467	16.5966	10.4396	14.4075	271.731	13.2498	84.8912	33.1006	15.8137	32.4111	19.1301	8.05706	11.6935	16.5558	21.4326	11.1831	18.9446	14.8308	14.076	149.604	22.898	26.1488	21.4116	1761.51	4.82705	17.3524	16.5771	14.1321	14.1387	13.2886	30.7721
1102	271.041	1.55823								54.7036	26.0285	105.479	11.5853	0	82.4507	7.0276	85.1443	82.1365	6.97045	0	52.2818	51.399	6.56857	4.40833	8.93669	61.0297	106.358	53.0503	0	0	47.0753	56.2212	29.2821	38.7437	69.4508	67.7228	70.6655	15.9445	52.5736	77.6888	73.6665	16.5244	108.515	64.6817	22.2401	28.0965	0	91.8356	94.1489
1170	125.071	8.64923								450.098	253.471	401.036	461.808	321.899	293.139	355.664	446.812	1273.65	362.252	447.442	369.923	420.173	2462.97	410.313	1074.09	1109.66	870.724	529.4	563.574	332.056	302.695	380.096	1035.85	352.575	217.144	487.549	301.608	1832.65	328.937	413.482	438.43	4013.52	311.807	542.705	530.372	703.066	491.616	393.674	1093.68
139	158.964	9.95876								1072.06	1640.77	1138.98	2915.42	1458.44	2482.19	2785.83	2852.58	1618.78	1505.33	3251.38	1939.27	3389.86	1823.57	3214.54	2005.42	1773.15	1505.35	3100.48	2048.21	2494.77	2194.24	1569.43	3391.59	2480.26	2448.12	2842.04	898.37	5487.46	1343.61	2554.24	2524.09	156.55	690.668	1364.04	1237.17	2147.33	2375.09	2447.01	1799.89
978	1087.67	8.14076								24.0078	30.8828	0	126.574	82.319	219.152	41.3116	433.239	343.304	26.7435	68.6654	37.1989	29.9974	0	14.2408	0	0	138.651	270.656	110.986	105.964	28.0034	0	26.1746	31.4514	80.1593	0	60.1283	0	235.991	93.3195	237.801	0	30.6944	290.712	15.5543	68.9022	182.21	17.888	0
381	767.578	8.24423								17.224	1032.37	1947.37	22.3861	975.23	0	1223.21	6.46994	0	200.465	1968.69	32.5891	804.547	3518.09	1882.18	80.4606	0	0	373.655	1520.63	23.9369	55.975	1084	38.3086	814.34	74.8755	744.877	4490.28	0	569.586	491.039	0	0	34.1839	0	0	15.8986	393.325	468.142	0
640	420.332	8.54376		Lipids and lipid-like molecules				Lipids and lipid-like molecules	Lipids and lipid-like molecules; Organic acids and derivatives; Carboxylic acids and derivatives; Organonitrogen compounds; Carboxylic acid amides; Carboxylic acid derivatives; Monocarboxylic acids and derivatives; Dialkyl ethers; Carbonyl compounds; Organic oxides; Organopnictogen compounds; Organic nitrogen compounds	152.071	171.819	74.7753	167.775	25.1106	0	25.5173	0	0	86.5907	181.848	82.7392	107.73	643.353	92.9051	514.789	0	0	5.25134	66.5521	175.307	137.588	90.0663	163.174	77.5558	150.074	115.769	10.0792	0	56.321	8.12985	0	0	75.724	0	0	52.0534	71.9509	9.19629	0
846	204.063	0.637101								380.018	814.075	788.875	704.098	506.846	298.479	364.525	357.784	331.288	573.823	630.42	795.792	561.383	0	511.922	0	421.721	646.787	573.002	783.683	536.797	472.259	511.73	530.949	357.891	210.163	356.507	373.898	0	414.865	271.707	213.088	0	537.016	550.213	355.39	275.574	587.578	373.62	782.135
715	539.43	8.65298		Dicarboxylic acids and derivatives		Dicarboxylic acids and derivatives	Carboxylic acids and derivatives	Organic acids and derivatives	Lipids and lipid-like molecules; Alcohols and polyols; Organic acids and derivatives; Carboxylic acids and derivatives; Dicarboxylic acids and derivatives; Carboxylic acid derivatives; Carboxylic acids; Carboxylic acid esters; Secondary alcohols; Carbonyl compounds; Fatty Acyls; Organic oxides	116.293	6.40208	0.748784	13.9677	74.81	12.3679	105.597	163.641	0	0	0	0	0	0	0	0	1.25552	64.6045	2.76404	141.823	107.1	92.6374	0	0	127.821	0	0	0	0	90.0309	0	0	0	17.6571	34.5829	0	141.964	0	0	0
966	744.551	8.25068								382.559	164.332	166.213	5.14914	107.174	0	940.811	0	0	884.276	142.956	13.2677	1058.88	2632.82	0	2587.45	0	0	6.72947	1487.22	114.276	128.521	275.166	438.02	29.4232	34.8831	970.213	87.93	0	658.676	0	0	0	30.7371	0	0	9.12469	468.768	0	0
1396	284.152	0.878446								124.572	158.877	72.6765	72.4082	81.6998	90.792	90.9171	130.838	46.855	56.2908	158.98	97.8246	88.0297	18.6389	122.424	4.21696	109.418	370.184	129.733	190.881	178.506	25.9372	85.5737	162.045	102.947	153.167	47.7535	46.351	0	72.309	90.5663	75.0014	35.2013	177.76	52.5524	104.564	76.0084	59.7315	58.5095	125.65
1277	125.071	9.75353								108.836	208.253	61.0361	432.895	376.78	462.609	455.158	392.593	872.755	120.491	382.838	685.133	300.529	150.182	399.933	582.697	317.075	403.602	198.08	129.536	483.573	188.668	270.076	282.168	318.067	394.926	185.613	365.192	2358.87	247.382	205.684	179.412	2562.03	131.251	73.4857	440.973	159.951	519.994	272.167	443.397
1281	294.939	9.95836								370.811	431.707	323.428	465.443	487.675	755.918	369.972	796.609	845.1	400.105	458.984	621.521	515.486	1219.15	476.015	1022.63	996.893	689.802	622.4	501.579	465.242	421.385	465.687	457.309	394.757	430.707	456.703	391.091	3984.91	423.536	660.125	850.445	3640.14	279.58	720.579	633.91	495.044	265.027	566.589	984.195
1162	482.406	8.56224								27.7585	53.2763	158.954	76.487	109.452	93.2977	54.0512	65.0343	133.153	42.421	68.8857	42.0378	13.7668	0	74.1727	0	80.6073	62.2495	134.657	64.7106	55.5073	38.321	26.2809	93.1426	31.502	51.5199	26.0671	72.7589	0	11.3005	102.164	182.999	0	54.2896	23.3283	67.6645	109.435	40.5863	107.531	253.566
544	116.071	0.454815								1.931	3.59324	5.87405	4.26283	5.02955	4.98052	4.20213	5.55989	11.4476	3.45685	3.3484	3.20142	3.02277	75.2181	4.52165	75.0182	6.79397	5.09313	4.59744	1.15444	4.02756	1.85463	3.64874	10.5861	3.24343	3.00711	6.18701	2.8441	274.823	4.3582	2.74637	1.90081	303.718	1.08461	3.36383	3.2386	4.05397	2.32538	4.21775	5.94594
208	792.592	8.25862	Spectral Match to Docosahexaenoyl PAF C-16 from NIST14	Glycerophosphocholines		Glycerophosphocholines	Glycerophospholipids	Lipids and lipid-like molecules	Lipids and lipid-like molecules; Glycerolipids; Ethers; Glycerophospholipids; Organic acids and derivatives; Carboxylic acids and derivatives; Organonitrogen compounds; Fatty acid esters; Organic phosphoric acids and derivatives; Phosphate esters; Quaternary ammonium salts; Cholines; Carboxylic acid derivatives; Monocarboxylic acids and derivatives; Dialkyl ethers; Carboxylic acid esters; Phospho…	139.654	198.622	189.222	160.855	71.0089	0	135.707	55.173	7.69987	136.681	164.042	207.543	189.889	5.19843	265.263	362.309	0	0	20.9602	61.3156	168.671	83.2578	329.838	98.6758	271.054	163.944	259.68	41.7166	0	42.0551	22.2023	5.22477	0	108.956	0	0	23.9824	47.6805	5.15539	0
1175	502.293	8.29609								635.114	670.212	796.061	617.719	672.839	1058.01	509.178	428.272	632.337	396.658	496.737	650.309	446.395	49.8702	427.087	54.8893	923.215	1296.17	809.086	677.06	670.01	463.635	442.665	327.18	901.004	469.501	573.2	378.312	47.4378	549.688	587.669	297.194	100.491	946.519	622.829	1004.93	731.376	386.792	281.237	868.14
951	299.633	8.1418								81.4656	169.401	303.176	171.711	142.77	156.261	179.328	117.436	86.4657	147.515	185.832	188.701	148.58	0	155.941	0	151.945	186.232	100.661	124.967	199.068	116.203	111.606	75.462	94.2756	169.511	177.847	170.055	0	128.366	62.3681	78.255	0	75.3337	151.109	80.5124	73.4104	144.793	72.4913	225.545
392	125.09	9.9413								1808.22	2681.79	2326.81	2306.62	2290.09	3815.31	1938.68	3212.42	3419.28	1744.36	2595.35	2063.97	2463.01	6429	2571.92	5973.41	4092.32	4643.16	3360.96	2554.07	1750.28	1653.38	1756.8	2910.32	2280.79	2213.99	2467.22	1790.53	13978.5	2129.83	2535.34	3602.03	22396.3	1643.76	3755.21	3305.12	2582.37	1274.09	2746.66	5356.96
1081	174.053	1.5794								75.799	64.3489	71.5331	83.2604	95.7715	80.983	53.2715	83.46	15.9768	83.6415	126.008	16.3752	113.105	260.599	91.3891	289.966	110.409	15.782	83.3433	86.1047	87.3994	92.7801	74.0226	111.408	72.9869	90.388	102.81	85.9181	313.15	84.4369	87.4864	71.3027	341.781	69.8833	71.2676	69.3191	64.6292	85.748	17.6607	73.8047
1030	112.896	0.429768								594.52	626.048	740.669	101.832	303.581	874.999	940.09	310.613	1597.16	566.358	1674.92	1045.74	853.737	753.496	1588.04	215.102	1160.67	740.788	510.486	717.952	400.509	647.206	622.419	178.114	546.546	704.402	448.924	474.765	4013.01	630.296	498.201	298.016	10228.8	682.614	479.643	1638.77	452.787	987.778	632.876	289.642
1266	279.134	5.61538								151.542	117.506	116.486	123.826	167.15	140.729	132.446	235.446	249.013	133.372	198.856	156.005	246.871	438.447	230.782	458.64	297.355	241.592	228.45	191.394	94.8133	125.883	86.2917	183.204	168.204	156.755	195.347	187.834	1598.42	160.371	222.632	264.344	1774.85	109.939	142.411	179.357	196.388	69.245	245.051	388.769
1445	512.432	8.50346								254.085	184.206	429.369	207.212	105.258	241.884	519.576	327.723	327.637	154.444	187.102	88.5115	288.568	0	343.879	0	163.19	195.015	331.418	171.186	223.42	196.735	189.844	241.938	151.77	206.587	172.346	152.245	0	259.782	180.061	209.124	0	222.648	125.144	133.883	228.843	129.384	208.214	254.73
566	189.087	0.495424		Dipeptides	Peptides	Amino acids, peptides, and analogues	Carboxylic acids and derivatives	Organic acids and derivatives	Organoheterocyclic compounds; Amino acids, peptides, and analogues; Alpha amino acids and derivatives; Organic acids and derivatives; Carboxylic acids and derivatives; Organonitrogen compounds; Dicarboxylic acids and derivatives; Amino acids and derivatives; Carboxylic acids; Carbonyl compounds; Dialkylamines; Trialkylamines; Alpha amino acids; Amines; Secondary amines; Tertiary amines; Organic o…	110.18	149.715	54.383	78.4471	40.3467	30.4845	60.7139	62.4869	26.4023	30.5392	82.9519	42.0723	53.8283	0	57.2088	0	102.223	600.13	92.0977	52.5415	130.84	34.5239	44.5572	167.976	35.3796	154.543	54.8752	33.2339	0	121.347	111.127	56.0714	0	98.2797	28.3385	97.2674	255.521	39.2375	63.609	56.6756
949	133.032	0.589984								20124.1	22563.3	27327.6	24712.6	17697.4	18960	23861	21267.4	19028.5	18813.2	30637.7	27168.4	22528.7	4.89622	24647.3	10.589	33953.3	38345.8	31835.6	27807.6	18027	24238.3	23905.1	29397.6	18680	24011.4	29774.5	23457.9	4.33887	16897.3	23225.4	34336.3	0	28702.5	15440.9	31956.6	30667.4	19296.3	20239.6	37528.3
1138	144.081	1.92409								1771.83	2259.17	2715.64	2709.61	2466.13	2800.26	2382.19	2943	3223.72	2171.91	2677.54	2417.33	3131.73	547.266	2588.83	1361.86	3437.7	2972.6	3158.14	2703.63	2327.15	2241.91	2213.16	2670.61	2489.49	2461.27	2497.01	2067.21	2190.46	2348.42	2483.69	2321.67	2098.79	2151.74	2217.66	2455.42	2402.14	2052.63	2373.93	3639.75
925	761.583	8.2516								109.086	190.697	27.5491	4.76272	22.2642	0	42.6686	0	0	40.475	336.882	5.29513	123.241	559.606	463.629	429.565	0	0	0	30.3174	34.3931	320.923	68.8912	18.1136	282.405	466.765	59.4104	0	0	109.857	0	0	0	123.796	0	0	4.0183	64.5401	0	0
490	227.079	1.92625		Alpha amino acids and derivatives	Amino acids and derivatives	Amino acids, peptides, and analogues	Carboxylic acids and derivatives	Organic acids and derivatives	Organoheterocyclic compounds; Amino acids, peptides, and analogues; Alpha amino acids and derivatives; Pyrroles; Indoles and derivatives; Organic acids and derivatives; Carboxylic acids and derivatives; Organonitrogen compounds; Amino acids and derivatives; Monoalkylamines; Carboxylic acid amides; Carboxylic acid derivatives; Primary carboxylic acid amides; Carbonyl compounds; Substituted pyrrole…	423.199	529.963	471.376	213.692	452.386	508.117	483.799	531.89	565.877	453.712	588.811	153.26	228.275	376.41	572.367	1639.99	624.036	534.922	366.983	516.324	451.62	454.483	482.076	16.6995	467.54	472.225	550.977	396.631	2207.8	477.867	225.481	493.51	2467.19	392.806	50.5457	435.018	426.124	80.9134	91.019	645.585
259	113.071	8.67263								430.25	376.814	265.727	328.464	126.485	555.333	454.599	529.892	673.385	351.608	636.74	351.654	578.295	1492.74	643.13	1387.59	713.246	583.689	607.38	539.19	159.803	514.872	535.33	409.493	418.259	521.777	275.243	187.618	1760.88	251.248	429.425	496.139	2462.14	442.152	271.242	149.774	188.709	221.909	446.916	203.626
522	126.086	9.96211								25.6094	41.8135	53.1177	55.4621	51.6775	119.426	45.9513	101.906	106.914	28.1835	60.6416	53.8311	32.9323	130.733	36.589	78.2851	202.968	172.866	123.005	67.8508	42.8876	39.8711	45.1446	59.1917	55.6112	47.7621	52.4059	37.1775	745.501	33.1835	59.4848	125.5	1108.29	38.2375	144.672	138.623	56.2237	38.8178	80.72	326.886
491	614.535	9.01044		Long-chain fatty acids	Long-chain fatty acids	Fatty acids and conjugates	Fatty Acyls	Lipids and lipid-like molecules	Lipids and lipid-like molecules; Organic acids and derivatives; Carboxylic acids and derivatives; Organonitrogen compounds; Dicarboxylic acids and derivatives; Carboxylic acid derivatives; Carboxylic acids; Carboxylic acid esters; Carbonyl compounds; Long-chain fatty acids; Fatty Acyls; Organic oxides; Organopnictogen compounds; Organic nitrogen compounds	0	4.34829	3.34683	22.8501	1.63007	39.6491	0	96.3373	0	0	11.2342	19.7533	16.5069	0	7.21972	0	42.2412	2.80602	6.76183	14.4027	3.56824	3.24774	0	30.6388	0	1.17382	5.1739	0	0	0	0	5.97581	0	0	34.1943	0	0	0	5.15426	0
1372	211.096	7.59626								481.93	487.125	443.108	655.922	944.566	409.796	421.878	779.693	970.645	614.728	697.278	535.403	661.704	0	717.752	0	971.549	1117.45	845.397	454.071	776.606	833.437	484.998	670.017	712.334	488.669	383.092	203.505	0	636.238	518.688	550.598	0	222.894	672.446	275.256	612.209	365.003	443.355	705.618
97	111.039	7.26042								1096.29	1594.44	1201.59	255.015	1059.51	1165.97	1423.64	1430.93	2046.89	1046.68	1671.89	1603.47	1856.76	803.376	1651.56	879.804	1707.37	1338	327.191	388.001	1238.8	752.032	1526.18	1592.69	409.042	431.729	1848.28	484.467	6487.75	899.05	312.078	1219.26	7477.72	976.719	141.726	1125.82	1332.26	137.116	1321.36	217.026
1171	482.324	10.0919								968.887	728.052	0	923.916	1358.48	827.454	930.278	1038.71	1175.46	521.619	516.071	1182.39	316.248	8.08714	9.54032	0	0	615.605	927.877	1035.01	536.43	1229.25	79.4418	402.152	743.073	613.148	0	825.366	0	492.564	775.834	650.174	0	501.03	607.78	980.334	795.065	532.222	535.381	0
1401	111.039	7.72716								46.568	37.7719	54.2572	108.458	26.7192	189.691	114.381	14.3747	89.1074	36.2429	92.249	48.6437	29.2557	133.753	59.5886	52.5594	36.1385	58.7791	101.258	24.873	75.5531	39.0503	127.598	16.0261	98.6281	64.7115	53.4642	64.2933	201.166	125.765	27.9819	100.257	109.665	74.6432	33.0313	56.9419	40.8805	89.0752	74.373	62.1692
1406	482.384	8.44919								220.634	260.072	0	300.319	315.965	344.168	274.876	517.615	388.797	0	535.927	377.034	486.554	0	228.056	0	0	464.676	386.051	420.21	288.602	237.083	0	382.514	200.539	601.79	0	115.087	0	377.675	510.023	352.04	0	238.626	267.313	0	356.543	514.038	0	0
1013	783.572	8.25366								3159.87	2538.3	4823.49	6569.27	936.716	0	845.544	579.396	7.43935	2986.6	6261.93	7831.53	5650.73	2202.13	5954.51	10887.5	74.1519	0	322.392	1660.77	3451.04	3095.68	4378.6	1023.08	4938.65	3241.58	7358.63	170.736	0	1772.53	1206.85	0	0	4279.71	0	0	43.8392	1369.51	1800.86	0
1471	282.91	10.0847								79.5383	59.5431	254.127	109.41	264.266	74.5642	88.7853	77.4919	154.954	36.7869	317.135	252.663	248.132	745.962	68.5706	725.225	172.95	97.72	285.315	191.307	230.446	76.0643	119.208	79.4469	259.882	279.786	286.159	148.79	502.095	192.063	58.9583	251.466	833.197	68.573	243.842	221.199	137.066	155.799	242.406	328.666
633	167.056	0.861442								1514.9	1829.82	2407.09	2052.03	1854.04	2293.07	2196.26	2329.09	2628.67	1727.59	2304.22	1959.35	2530.44	1724.8	2124.12	1269.53	2891.15	2358.85	2586.28	2273.49	2024.88	1859.67	1907.38	2023.25	1867.51	1920.61	2192.7	1531.2	733.814	1831.1	1945.03	1895.13	1736.81	1904.99	1755.75	1990.87	2033.08	1548.04	1929.41	2972.62
637	537.815	10.1322								91.9776	100.845	83.8631	404.569	348.399	47.0866	393.394	34.4501	316.675	164.993	104.177	123.978	390.971	797.694	145.685	292.434	93.438	220.853	83.4981	297.23	54.5807	207.957	97.7808	359.57	81.446	299.102	153.058	49.6575	238.795	396.349	275.195	70.1308	1689.52	46.1479	134.019	107.715	169.048	119.677	208.376	69.2044
410	215.016	0.588287		Trialkylamines	Tertiary amines	Amines	Organonitrogen compounds	Organic nitrogen compounds	Organonitrogen compounds; Organophosphorus compounds; Trialkylamines; Amines; Organopnictogen compounds; Organic nitrogen compounds	686.863	657.123	1305.22	720.498	872.174	527.32	584.446	946.156	1133.13	667.98	654.168	544.203	784.407	0	637.01	0	916.892	1304.96	846.392	534.647	1071.36	728.879	543.53	919.785	558.196	550.981	457.928	238.977	0	592.08	714.155	488.428	0	335.725	725.505	517.777	638.736	649.308	356.924	865.825
258	140.118	9.35689		Azacyclic compounds			Azacyclic compounds	Organoheterocyclic compounds	Organoheterocyclic compounds; Organonitrogen compounds; Azacyclic compounds; Organopnictogen compounds; Organic nitrogen compounds	163.567	351.253	366.038	991.097	774.348	186.003	92.2718	196.193	358.246	407.378	712.345	208.897	72.1105	356.347	352.288	255.073	68.2149	368.873	209.205	76.0201	88.7966	120.788	23.2445	143.265	63.5628	897.944	253.296	264.7	517.601	137.105	766.029	124.5	1917.58	805.167	90.3476	64.5881	161.392	388.427	64.131	194.297
205	144.957	10.2794								139.038	271.141	245.365	180.02	187.514	130.685	178.751	139.835	151.16	180.045	264.697	176.629	205.361	728.551	182.162	661.351	219.746	120.05	136.627	184.805	197.181	186.342	153.457	204.565	167.88	160.804	222.346	168.593	547.984	236.043	184.399	126.952	653.251	159.136	132.449	108.598	118.464	213.611	135.836	138.003
517	171.993	0.0172665								270.674	609.755	491.179	287.691	340.86	278.845	459.284	320.551	431.158	402.138	481.351	58.0672	345.973	1226.84	518.346	1123.82	421.884	251.2	388.864	503.815	434.481	447.456	324.232	441.472	318.614	438.012	498.111	241.399	1092.78	412.934	277.557	388.629	1311.05	398.301	304.59	259.86	231.042	284.48	380.03	322.779
532	175.034	1.70976								767.819	516.786	585.516	503.585	235.762	401.86	297.946	506.068	589.294	453.583	415.953	613.239	507.317	0	726.239	0	653.015	583.081	636.822	330.03	522.42	340.233	609.159	768.492	734.906	683.957	346.218	495.911	0	817.899	708.059	578.082	0	450.564	520.592	374.018	542.321	530.073	801.094	526.631
917	517.386	8.74577								200.974	222.168	0	109.135	357.666	399.704	265.123	182.414	414.733	176.21	0	192.94	0	0	0	0	0	113.49	163.454	166.275	234.391	521.198	254.408	0	276.006	155.728	0	255.98	0	300.648	150.31	353.01	0	141.587	853.469	488.019	163.603	201.849	323.464	0
850	1044.7	8.12049								69.8855	52.7758	0	130.761	79.3858	143.676	26.8872	405.231	378.753	13.5023	260.172	67.6009	86.6388	0	38.5122	0	0	146.263	280.483	74.4689	171.909	53.2778	0	80.2005	42.8351	136.444	0	52.036	0	167.538	79.8487	116.047	0	26.6247	92.6835	0	66.6514	243.159	0	0
868	126.066	9.94112								58.4302	66.6222	37.4243	87.6467	150.138	117.695	197.07	95.8882	118.106	50.1521	42.2119	82.9733	67.0887	72.8302	123.84	107.222	66.6315	173.071	484.588	39.0912	49.6379	68.4886	84.2666	96.3012	55.9568	118.867	66.5707	65.9924	324.425	63.9758	121.67	66.6528	563.235	53.07	46.4137	45.788	40.5117	64.4965	136.378	172.94
1500	176.071	6.50234								323.913	276.413	408.259	362.32	221.502	467.528	356.084	275.256	391.039	300.611	363.722	403.368	422.195	0	370.693	0	519.778	546.271	514.925	422.82	263.407	379.222	375.109	423.351	258.198	347.133	289.129	350.486	0	339.083	229.742	418.992	0	353.483	340.912	401.472	467.928	299.528	426.879	514.123
853	467.373	8.53346								39.3775	43.4543	0	138.395	58.4899	109.683	60.7152	300.321	131.545	3.87866	110.621	108.3	138.07	0	66.5431	0	0	136.617	85.8773	91.1325	42.5777	65.3165	0	186.038	77.9524	138.782	0	120.669	0	30.2942	158.121	51.5888	0	12.5282	105.937	5.64031	20.5096	122.449	2.80898	0
985	1326.9	8.16449								125.293	54.9097	0	255.155	67.6632	0	71.5779	13.6929	0	169.385	0	217.326	0	0	0	0	0	0	29.0697	83.758	90.2543	110.45	86.364	0	59.0833	48.5647	0	29.2351	0	185.76	4.90349	0	0	84.3612	0	0	19.1436	102.714	23.083	0
1346	137.096	2.01748								73.2339	243.415	140.317	177.491	130.647	338.284	671.919	253.282	137.555	69.6541	205.475	153.606	85.6122	772.212	195.988	338.047	470.618	371.928	226.1	374.152	183.175	164.24	108.972	221.035	202.796	199.136	344.295	158.209	668.673	196.983	386.975	127.701	1862.22	489.272	181.014	340.265	439.234	481.791	344.488	198.327
64	731.604	10.0053		Sphingolipids			Sphingolipids	Lipids and lipid-like molecules	Alcohols and polyols; Sphingolipids; Organic acids and derivatives; Organonitrogen compounds; Organic phosphoric acids and derivatives; Phosphate esters; Quaternary ammonium salts; Cholines; Phosphocholines; Secondary alcohols; Carboximidic acids and derivatives; Amines; Carboximidic acids; Alkyl phosphates; Dialkyl phosphates; Organic zwitterions; Organic 1,3-dipolar compounds; Propargyl-type 1,…	1589.8	2012.61	2167.78	547.678	13.38	10.7711	127.084	4.39638	31.3277	1750.52	1826.99	557.357	1437.28	2259.64	2198.26	5739.71	2.24731	0	11.4465	377.593	136.777	1147.92	1677.35	231.886	1311.59	1822.25	1717.73	259.173	0	516.67	16.2972	0	0	1295.73	0	0	14.1605	550.862	14.6795	0
99	763.593	8.23698								2356.69	631.852	122.655	0	15.8316	0	19.1213	0	0	32.0281	1852.43	0	908.06	6846.95	551.37	2300.72	0	0	11.238	66.4297	1223.37	1707.77	147.869	20.766	2171.26	571.95	910.921	0	0	2351.52	0	0	0	1825.32	0	0	13.8553	113.734	0	0
195	205.017	10.0083		Organic phosphoric acids and derivatives			Organic phosphoric acids and derivatives	Organic acids and derivatives	Organic acids and derivatives; Organohalogen compounds; Organonitrogen compounds; Organic phosphoric acids and derivatives; Organochlorides; Organic oxides; Organopnictogen compounds; Organic nitrogen compounds	46.053	68.4912	60.1467	69.8555	55.2241	117.038	53.9706	97.6529	121.709	40.5907	57.1535	56.5925	66.0326	133.662	61.945	167.091	181.462	178.452	114.195	49.5044	39.8188	41.1864	59.1983	93.3987	68.0458	52.7305	67.081	61.3235	597.838	58.4609	83.4291	100.587	641.969	41.4541	156.927	148.506	71.2313	50.542	77.8415	152.208
65	772.585	8.25174	Spectral Match to 1-(1Z-Octadecenyl)-2-(9Z-octadecenoyl)-sn-glycero-3-phosphocholine from NIST14	Phosphatidylcholines	Phosphatidylcholines	Glycerophosphocholines	Glycerophospholipids	Lipids and lipid-like molecules	Lipids and lipid-like molecules; Glycerophospholipids; Organic acids and derivatives; Carboxylic acids and derivatives; Organonitrogen compounds; Fatty acid esters; Dicarboxylic acids and derivatives; Organic phosphoric acids and derivatives; Phosphate esters; Quaternary ammonium salts; Cholines; Carboxylic acid derivatives; Carboxylic acid esters; Phosphocholines; Phosphatidylcholines; Carbonyl …	181.818	295.516	351.832	146.934	83.976	0	216.087	0	0	413.012	219.729	62.2865	72.6019	186.143	47.3713	488.519	0	0	0	68.2869	281.292	271.942	72.6614	16.8342	314.404	72.6698	143.516	10.1862	0	136.356	0	0	0	287.381	0	0	0	308.936	0	0
1255	586.309	7.99984								72.7368	71.7816	0	67.4682	151.367	196.951	187.724	256.279	99.6086	117.404	0	12.0044	0	0	0	0	0	284.765	163.038	90.3042	67.9029	75.3955	71.124	0	66.8972	46.9193	0	191.449	0	58.7309	250.437	419.923	0	33.9826	343.593	357.97	91.0798	59.544	276.779	0
424	205.097	1.9267	TRYPTOPHAN	Alpha amino acids	Amino acids and derivatives	Amino acids, peptides, and analogues	Carboxylic acids and derivatives	Organic acids and derivatives	Amino acids, peptides, and analogues; Alpha amino acids and derivatives; Phenols; Phenylpropanoids and polyketides; Organic acids and derivatives; Carboxylic acids and derivatives; Organonitrogen compounds; Amino acids and derivatives; Monoalkylamines; Monocarboxylic acids and derivatives; Carboxylic acids; Carbonyl compounds; Benzene and substituted derivatives; Alpha amino acids; Benzenoids; Am…	168.858	519.728	501.786	633.062	320.654	543.348	461.874	637.177	232.896	482.935	621.831	575.023	642.98	1385.73	238.4	1271.34	662.938	276.16	581.363	274.367	116.948	476.489	506.873	342.766	514.374	516.527	605.115	403.898	2183.4	447.679	493.596	257.921	1524.79	140.907	210.905	231.007	468.206	453.281	496.874	786.853
782	339.164	6.16738								30.0073	41.9926	25.8728	22.3955	39.9509	87.4665	34.7937	45.7125	55.6165	43.1684	40.2417	36.7722	64.687	90.814	54.9863	108.075	114.753	101.601	90.1002	68.8841	13.304	17.4564	30.0814	41.6021	10.521	56.4249	39.5263	28.9989	233.589	30.2082	66.0989	63.0963	467.357	25.4045	107.928	67.0408	31.9512	25.2274	35.1928	85.7867
460	521.42	8.65213		Fatty acid esters		Fatty acid esters	Fatty Acyls	Lipids and lipid-like molecules	Lipids and lipid-like molecules; Alcohols and polyols; Prenol lipids; Organic acids and derivatives; Carboxylic acids and derivatives; Fatty acid esters; Dicarboxylic acids and derivatives; Carboxylic acid derivatives; Carboxylic acids; Carboxylic acid esters; Cyclic alcohols and derivatives; Secondary alcohols; Carbonyl compounds; Fatty Acyls; Organic oxides	55.9904	111.588	132.863	65.2371	126.513	258.079	81.4263	111.136	120.355	39.5053	72.4979	21.054	6.6001	0	71.3326	0	90.7947	173.16	351.919	125.136	84.7934	40.0856	65.3148	36.5054	40.4301	29.63	30.7665	113.127	0	61.3361	178.256	428.014	0	70.4546	107.092	118.503	199.969	63.9749	141.922	276.196
[truncated: 575 more rows]
[truncated: 72 more columns]
