# Supplementary material for: Multi-omics of human plasma reveals molecular features of dysregulated inflammation and accelerated aging in schizophrenia
Source: Mol Psychiatry. 2021 Nov 5;27(2):1217–25. doi: 10.1038/s41380-021-01339-z (PMC9054664; doi:10.1038/s41380-021-01339-z)
Supplement: Supplementary file 6 — Dataset 4: Supplemental Table 5 Clustering [file 41380_2021_1339_MOESM6_ESM.xlsx]

## Sheet: ALL
Protein	Description	K means Cluster	NC_U40_AVG	SZ_U40_AVG	NC_MID_AVG	SZ_MID_AVG	NC_LATE_AVG	SZ_LATE_AVG
Q86UX7	Fermitin family homolog 3 OS=Homo sapiens OX=9606 GN=FERMT3 PE=1 SV=1	1	103.68	60.94	68.53	57.94	60.08	69.94
P01591	Immunoglobulin J chain OS=Homo sapiens OX=9606 GN=JCHAIN PE=1 SV=4	1	77.99	73.38	68.99	68.24	68.44	84.16
P08514	Integrin alpha-IIb OS=Homo sapiens OX=9606 GN=ITGA2B PE=1 SV=3	1	93.74	64.02	70.89	56.43	65.58	63.5
O95810	Caveolae-associated protein 2 OS=Homo sapiens OX=9606 GN=CAVIN2 PE=1 SV=3	1	102.3	63.3	71.77	49.56	65.8	57.32
E7EUF1	Ectonucleotide pyrophosphatase/phosphodiesterase family member 2 OS=Homo sapiens OX=9606 GN=ENPP2 PE=1 SV=1	1	77.2	64.37	71.79	67.64	70.56	79.59
Q6S8J3	POTE ankyrin domain family member E OS=Homo sapiens OX=9606 GN=POTEE PE=2 SV=3	1	92.19	66.41	72.07	57.4	61.9	74.92
P60709	Actin, cytoplasmic 1 OS=Homo sapiens OX=9606 GN=ACTB PE=1 SV=1	1	91.41	64.38	72.13	55.49	66.4	68.03
P62736	Actin, aortic smooth muscle OS=Homo sapiens OX=9606 GN=ACTA2 PE=1 SV=1	1	92.04	63.43	72.21	54.93	66.78	67.35
B4DUT8	Calponin OS=Homo sapiens OX=9606 GN=CNN2 PE=1 SV=1	1	93.14	61.85	72.26	52.87	67.16	83.73
Q9NPH3	Interleukin-1 receptor accessory protein OS=Homo sapiens OX=9606 GN=IL1RAP PE=1 SV=2	1	73.01	49.27	72.86	52.78	71.34	78.36
P21333	Filamin-A OS=Homo sapiens OX=9606 GN=FLNA PE=1 SV=4	1	99.04	63.84	73.66	53.89	64.87	66.96
P18206	Vinculin OS=Homo sapiens OX=9606 GN=VCL PE=1 SV=4	1	101.51	70.35	74.34	60.74	71.01	67.43
A0A5F9ZHM4	L-lactate dehydrogenase B chain OS=Homo sapiens OX=9606 GN=LDHB PE=4 SV=1	1	73.14	60.33	74.54	59.95	73.9	67.97
E9PK25	Cofilin-1 OS=Homo sapiens OX=9606 GN=CFL1 PE=1 SV=1	1	114.7	68.55	74.54	61.06	66.34	78.54
Q96PD5	N-acetylmuramoyl-L-alanine amidase OS=Homo sapiens OX=9606 GN=PGLYRP2 PE=1 SV=1	1	59.55	59.4	74.91	65.59	73.4	66.18
Q9Y490	Talin-1 OS=Homo sapiens OX=9606 GN=TLN1 PE=1 SV=3	1	95.72	61.94	75.38	56.5	65.12	68.96
J3KN67	Tropomyosin alpha-3 chain OS=Homo sapiens OX=9606 GN=TPM3 PE=1 SV=1	1	109.82	62.64	76.47	51.58	70.67	162.67
P00390	Glutathione reductase, mitochondrial OS=Homo sapiens OX=9606 GN=GSR PE=1 SV=2	1	66.66	52.03	76.53	64.09	75.53	56.56
P35579	Myosin-9 OS=Homo sapiens OX=9606 GN=MYH9 PE=1 SV=4	1	99.08	55.92	76.81	53.38	57.92	63.4
O75083	WD repeat-containing protein 1 OS=Homo sapiens OX=9606 GN=WDR1 PE=1 SV=4	1	91.35	63.63	77.65	66.68	75.62	101.03
Q13103	Secreted phosphoprotein 24 OS=Homo sapiens OX=9606 GN=SPP2 PE=1 SV=1	1	132.68	72.58	78.53	57.31	79.84	61.12
P14618	Pyruvate kinase PKM OS=Homo sapiens OX=9606 GN=PKM PE=1 SV=4	1	99.96	64.76	79.77	56.51	68.52	60.05
P27169	Serum paraoxonase/arylesterase 1 OS=Homo sapiens OX=9606 GN=PON1 PE=1 SV=3	1	87.19	75.64	79.86	65.2	77.15	65.76
P67936	Tropomyosin alpha-4 chain OS=Homo sapiens OX=9606 GN=TPM4 PE=1 SV=3	1	109.58	76.98	80.07	53.2	73.21	133.79
P12111	Collagen alpha-3(VI) chain OS=Homo sapiens OX=9606 GN=COL6A3 PE=1 SV=5	1	73.18	73.1	80.24	64.89	75.03	75.99
B1AHL2	Fibulin-1 OS=Homo sapiens OX=9606 GN=FBLN1 PE=1 SV=1	1	86.46	65.72	80.41	65.26	83.79	67.71
D6RF35	Vitamin D-binding protein OS=Homo sapiens OX=9606 GN=GC PE=1 SV=1	1	78.13	68.91	80.46	69.9	71.72	74.01
P23142	Fibulin-1 OS=Homo sapiens OX=9606 GN=FBLN1 PE=1 SV=4	1	90.32	68.01	80.61	66.34	82.88	67.28
P19823	Inter-alpha-trypsin inhibitor heavy chain H2 OS=Homo sapiens OX=9606 GN=ITIH2 PE=1 SV=2	1	79.86	67.74	80.63	67.55	78.49	65.18
A0A0C4DGB6	Serum albumin OS=Homo sapiens OX=9606 GN=ALB PE=1 SV=1	1	76.68	74.16	80.9	70.22	75.25	72.57
B7Z596	Tropomyosin alpha-1 chain OS=Homo sapiens OX=9606 GN=TPM1 PE=1 SV=1	1	109.84	60.38	80.93	52.71	68.7	162.35
P68366	Tubulin alpha-4A chain OS=Homo sapiens OX=9606 GN=TUBA4A PE=1 SV=1	1	67.63	38.85	81.2	50.25	36.78	72.77
P17936	Insulin-like growth factor-binding protein 3 OS=Homo sapiens OX=9606 GN=IGFBP3 PE=1 SV=2	1	73.02	72.3	81.69	63.31	65.67	67.2
C9J2C0	Tubulin alpha chain (Fragment) OS=Homo sapiens OX=9606 GN=TUBA8 PE=1 SV=1	1	67.9	33.03	81.75	48.28	31.69	70.01
Q9NQ79	Cartilage acidic protein 1 OS=Homo sapiens OX=9606 GN=CRTAC1 PE=1 SV=2	1	54.42	48.73	81.84	70.56	73.95	80.35
P35858	Insulin-like growth factor-binding protein complex acid labile subunit OS=Homo sapiens OX=9606 GN=IGFALS PE=1 SV=1	1	83.33	76.99	83.55	60.94	70.27	65.88
P01859	Immunoglobulin heavy constant gamma 2 OS=Homo sapiens OX=9606 GN=IGHG2 PE=1 SV=2	1	81.41	77.23	83.56	63.06	69.54	66.26
A0A087WWT3	Serum albumin OS=Homo sapiens OX=9606 GN=ALB PE=1 SV=1	1	76.36	73.63	84.67	68.65	76.08	71.2
P01860	Immunoglobulin heavy constant gamma 3 OS=Homo sapiens OX=9606 GN=IGHG3 PE=1 SV=2	1	81.38	80.97	84.8	64.27	77.42	67.47
P52566	Rho GDP-dissociation inhibitor 2 OS=Homo sapiens OX=9606 GN=ARHGDIB PE=1 SV=3	1	70.87	65.02	84.84	57.96	73.84	71.6
H7C013	Serum albumin (Fragment) OS=Homo sapiens OX=9606 GN=ALB PE=1 SV=1	1	79.93	73.09	85.12	69.05	78.11	71.83
O00533	Neural cell adhesion molecule L1-like protein OS=Homo sapiens OX=9606 GN=CHL1 PE=1 SV=4	1	84.99	62.48	85.6	69.97	81.68	74.7
Q14515	SPARC-like protein 1 OS=Homo sapiens OX=9606 GN=SPARCL1 PE=1 SV=2	1	83.08	44.98	85.65	63.94	81.99	67.79
A0A0B4J2H0	Immunoglobulin heavy variable 1-69D OS=Homo sapiens OX=9606 GN=IGHV1-69D PE=1 SV=1	1	93.08	74.79	86.76	71.48	75.81	71.59
P48637	Glutathione synthetase OS=Homo sapiens OX=9606 GN=GSS PE=1 SV=1	1	64.35	65.06	86.82	60.51	69.33	73.79
O95445	Apolipoprotein M OS=Homo sapiens OX=9606 GN=APOM PE=1 SV=2	1	72.38	65.15	87.87	63.25	71.77	59.37
P33151	Cadherin-5 OS=Homo sapiens OX=9606 GN=CDH5 PE=1 SV=5	1	74.99	62.39	87.94	60.79	74.73	55.63
P10644	cAMP-dependent protein kinase type I-alpha regulatory subunit OS=Homo sapiens OX=9606 GN=PRKAR1A PE=1 SV=1	1	91.43	65.15	88.28	52.99	71.69	70.36
Q15848	Adiponectin OS=Homo sapiens OX=9606 GN=ADIPOQ PE=1 SV=1	1	63.32	47.15	90.8	65.48	83.01	95.76
P04179	Superoxide dismutase [Mn], mitochondrial OS=Homo sapiens OX=9606 GN=SOD2 PE=1 SV=3	1	22.04	78.18	92.26	59.43	76.91	78.8
P06312	Immunoglobulin kappa variable 4-1 OS=Homo sapiens OX=9606 GN=IGKV4-1 PE=1 SV=1	1	103.42	72.82	92.4	59.17	74.82	59.71
A0A0A0MTH3	Integrin-linked protein kinase OS=Homo sapiens OX=9606 GN=ILK PE=1 SV=1	1	95.95	57.95	99.24	71.48	73.88	96.86
A0A087X117	Nodal modulator 1 OS=Homo sapiens OX=9606 GN=NOMO1 PE=1 SV=1	1	83.33	69.9	102.22	85.12	95.78	109.44
B0YIW2	Apolipoprotein C-III OS=Homo sapiens OX=9606 GN=APOC3 PE=1 SV=1	1	62.93	83.94	103.46	59.64	74.1	60.21
P13224	Platelet glycoprotein Ib beta chain OS=Homo sapiens OX=9606 GN=GP1BB PE=1 SV=1	1	103.17	83.08	105.46	51.44	70.18	75.25
P02788	Lactotransferrin OS=Homo sapiens OX=9606 GN=LTF PE=1 SV=6	1	70.38	54.41	111.43	69.01	100.35	72.58
Q3ZCW2	Galectin-related protein OS=Homo sapiens OX=9606 GN=LGALSL PE=1 SV=2	1	226.31	56.84	121.49	49.36	52.77	64.41
Q06323	Proteasome activator complex subunit 1 OS=Homo sapiens OX=9606 GN=PSME1 PE=1 SV=1	1	71.32	66.74	124.94	52.9	43.16	81.7
P09211	Glutathione S-transferase P OS=Homo sapiens OX=9606 GN=GSTP1 PE=1 SV=2	1	96.06	47.25	135.47	54.94	59.6	59.53
P02549	Spectrin alpha chain, erythrocytic 1 OS=Homo sapiens OX=9606 GN=SPTA1 PE=1 SV=5	1	60.14	110.01	136.95	49.13	63.12	67.26
P40925	Malate dehydrogenase, cytoplasmic OS=Homo sapiens OX=9606 GN=MDH1 PE=1 SV=4	1	89.29	54.55	165.22	69.09	68.22	96.86
P01699	Immunoglobulin lambda variable 1-44 OS=Homo sapiens OX=9606 GN=IGLV1-44 PE=1 SV=2	2	75.73	46.88	51.32	82.85	109.61	61.19
P24592	Insulin-like growth factor-binding protein 6 OS=Homo sapiens OX=9606 GN=IGFBP6 PE=1 SV=1	2	76.02	65.24	51.48	91.98	53.11	93.26
P01033	Metalloproteinase inhibitor 1 OS=Homo sapiens OX=9606 GN=TIMP1 PE=1 SV=1	2	72.76	62.23	54.51	99.47	73.67	74.33
P02775	Platelet basic protein OS=Homo sapiens OX=9606 GN=PPBP PE=1 SV=3	2	58.88	42.63	55.95	74.76	51.92	67.75
P61626	Lysozyme C OS=Homo sapiens OX=9606 GN=LYZ PE=1 SV=1	2	54.54	76.12	55.99	102.04	56.16	115.64
P00738	Haptoglobin OS=Homo sapiens OX=9606 GN=HP PE=1 SV=1	2	55.03	70.95	56.62	88.26	66.46	89.08
H0Y300	Haptoglobin OS=Homo sapiens OX=9606 GN=HP PE=1 SV=4	2	54.27	70.98	56.72	88.23	67.17	89.62
P00739	Haptoglobin-related protein OS=Homo sapiens OX=9606 GN=HPR PE=2 SV=2	2	53.25	70.72	57.21	87.61	66.64	89.79
P02763	Alpha-1-acid glycoprotein 1 OS=Homo sapiens OX=9606 GN=ORM1 PE=1 SV=1	2	54.16	70.42	59.24	77.24	59.05	80.68
P01714	Immunoglobulin lambda variable 3-19 OS=Homo sapiens OX=9606 GN=IGLV3-19 PE=1 SV=2	2	59.61	62.53	59.29	77.24	64.09	80.62
Q9Y5C1	Angiopoietin-related protein 3 OS=Homo sapiens OX=9606 GN=ANGPTL3 PE=1 SV=1	2	58.62	50.01	59.64	75.93	67.78	77.47
Q9UBR2	Cathepsin Z OS=Homo sapiens OX=9606 GN=CTSZ PE=1 SV=1	2	39.34	61.49	60.4	63.04	49.62	72.08
P04211	Immunoglobulin lambda variable 7-43 OS=Homo sapiens OX=9606 GN=IGLV7-43 PE=3 SV=2	2	65.51	64.65	61.09	70.11	67.26	67
P02750	Leucine-rich alpha-2-glycoprotein OS=Homo sapiens OX=9606 GN=LRG1 PE=1 SV=2	2	65.52	82.9	61.3	82.39	68.61	92.3
Q03591	Complement factor H-related protein 1 OS=Homo sapiens OX=9606 GN=CFHR1 PE=1 SV=2	2	49.29	78.1	61.54	78.91	71.36	64.51
P05362	Intercellular adhesion molecule 1 OS=Homo sapiens OX=9606 GN=ICAM1 PE=1 SV=2	2	73.37	76.77	61.58	76.6	73.41	79.91
K7ERG9	Complement factor D OS=Homo sapiens OX=9606 GN=CFD PE=1 SV=1	2	63.95	63.56	61.76	77.29	71.78	76.71
H7C0L5	Inter-alpha-trypsin inhibitor heavy chain H4 (Fragment) OS=Homo sapiens OX=9606 GN=ITIH4 PE=1 SV=1	2	56.36	58	62.31	76.72	62.92	75.2
P08493	Matrix Gla protein OS=Homo sapiens OX=9606 GN=MGP PE=1 SV=2	2	74.02	71.7	63	89.08	69.78	101.25
P01833	Polymeric immunoglobulin receptor OS=Homo sapiens OX=9606 GN=PIGR PE=1 SV=4	2	43.52	68.93	63.27	74.97	64.72	101.3
A0A0C4DH35	Probable non-functional immunoglobulin heavy variable 3-35 OS=Homo sapiens OX=9606 GN=IGHV3-35 PE=5 SV=1	2	75.82	63.01	63.38	78.02	64.29	80.65
P02748	Complement component C9 OS=Homo sapiens OX=9606 GN=C9 PE=1 SV=2	2	48.47	64.79	64.17	78.63	59.96	74.2
P04180	Phosphatidylcholine-sterol acyltransferase OS=Homo sapiens OX=9606 GN=LCAT PE=1 SV=1	2	61.61	73.29	64.17	75.87	115.54	90.91
P25311	Zinc-alpha-2-glycoprotein OS=Homo sapiens OX=9606 GN=AZGP1 PE=1 SV=2	2	60.28	70.68	64.53	79.2	66.67	82.83
P08519	Apolipoprotein(a) OS=Homo sapiens OX=9606 GN=LPA PE=1 SV=1	2	29.96	57.55	64.6	76.75	49.6	98.23
O95497	Pantetheinase OS=Homo sapiens OX=9606 GN=VNN1 PE=1 SV=2	2	61.9	68.47	64.62	78.26	72.09	67.22
P01011	Alpha-1-antichymotrypsin OS=Homo sapiens OX=9606 GN=SERPINA3 PE=1 SV=2	2	48.39	59.07	64.64	80.51	59.33	78.67
P20742	Pregnancy zone protein OS=Homo sapiens OX=9606 GN=PZP PE=1 SV=4	2	54.98	53.84	64.82	75.01	80.72	76.95
P58166	Inhibin beta E chain OS=Homo sapiens OX=9606 GN=INHBE PE=1 SV=1	2	60.97	71.25	65.26	89.19	73.97	67.95
P00450	Ceruloplasmin OS=Homo sapiens OX=9606 GN=CP PE=1 SV=1	2	56.52	67.53	65.98	76.76	80.55	71.18
Q14624	Inter-alpha-trypsin inhibitor heavy chain H4 OS=Homo sapiens OX=9606 GN=ITIH4 PE=1 SV=4	2	60.5	69.07	66.15	76.31	66.69	73.41
B7ZKJ8	ITIH4 protein OS=Homo sapiens OX=9606 GN=ITIH4 PE=1 SV=1	2	60.41	69.22	66.29	76.45	66.69	73.1
P51884	Lumican OS=Homo sapiens OX=9606 GN=LUM PE=1 SV=2	2	50.23	62.29	66.51	77.94	67.19	76.26
P04217	Alpha-1B-glycoprotein OS=Homo sapiens OX=9606 GN=A1BG PE=1 SV=4	2	49	62.86	66.71	73.06	61.76	74.25
P13671	Complement component C6 OS=Homo sapiens OX=9606 GN=C6 PE=1 SV=3	2	58.24	69.61	66.82	76.76	66.1	74.46
A0A087WT59	Transthyretin OS=Homo sapiens OX=9606 GN=TTR PE=1 SV=1	2	63.41	61.92	67.14	73.11	71.06	79.61
A0A2Q2TTZ9	Immunoglobulin kappa variable 1-33 OS=Homo sapiens OX=9606 GN=IGKV1D-33 PE=1 SV=1	2	69.9	74.09	67.37	83.31	71.39	89.59
P02753	Retinol-binding protein 4 OS=Homo sapiens OX=9606 GN=RBP4 PE=1 SV=3	2	58.72	72.09	67.47	73.62	67.01	76.65
A0A1B0GU03	Peptidase A1 domain-containing protein OS=Homo sapiens OX=9606 PE=1 SV=1	2	71.89	62.66	67.7	82.84	82.84	82.98
Q8TDL5	BPI fold-containing family B member 1 OS=Homo sapiens OX=9606 GN=BPIFB1 PE=1 SV=1	2	74.34	78.97	67.98	84.4	76.6	143.93
Q06033	Inter-alpha-trypsin inhibitor heavy chain H3 OS=Homo sapiens OX=9606 GN=ITIH3 PE=1 SV=2	2	63.14	64.27	68.44	77.62	70.62	77.16
E9PGN7	Plasma protease C1 inhibitor OS=Homo sapiens OX=9606 GN=SERPING1 PE=1 SV=1	2	48.59	53.27	68.46	75.67	65.33	69.31
P04196	Histidine-rich glycoprotein OS=Homo sapiens OX=9606 GN=HRG PE=1 SV=1	2	56.37	67.18	68.56	81.32	64.13	76.38
Q12805	EGF-containing fibulin-like extracellular matrix protein 1 OS=Homo sapiens OX=9606 GN=EFEMP1 PE=1 SV=2	2	66.16	62.48	68.61	74.26	74.79	84.43
A0A0S2Z4L3	Protein S isoform 2 (Fragment) OS=Homo sapiens OX=9606 GN=PROS1 PE=1 SV=1	2	68.81	63.53	68.8	75.66	70.29	71.81
Q14520	Hyaluronan-binding protein 2 OS=Homo sapiens OX=9606 GN=HABP2 PE=1 SV=1	2	64.89	68.24	68.82	80.34	73.7	74.65
P29622	Kallistatin OS=Homo sapiens OX=9606 GN=SERPINA4 PE=1 SV=3	2	66.85	38.34	68.86	70.74	81.11	67.14
P07360	Complement component C8 gamma chain OS=Homo sapiens OX=9606 GN=C8G PE=1 SV=3	2	63.17	71.57	68.87	77.59	63.6	71.64
Q08380	Galectin-3-binding protein OS=Homo sapiens OX=9606 GN=LGALS3BP PE=1 SV=1	2	52.77	62.36	69.1	74.13	68.69	78.3
C9JC84	Fibrinogen gamma chain OS=Homo sapiens OX=9606 GN=FGG PE=1 SV=1	2	41.69	57.98	69.15	72.39	58.37	69.24
P01031	Complement C5 OS=Homo sapiens OX=9606 GN=C5 PE=1 SV=4	2	56.62	66.63	69.53	78.1	65.96	72.39
P00747	Plasminogen OS=Homo sapiens OX=9606 GN=PLG PE=1 SV=2	2	65.97	73.2	69.57	75.63	71.82	70.33
P20851	C4b-binding protein beta chain OS=Homo sapiens OX=9606 GN=C4BPB PE=1 SV=1	2	65.19	68.57	69.88	83.17	73.62	84.09
P10909	Clusterin OS=Homo sapiens OX=9606 GN=CLU PE=1 SV=1	2	60.45	68.24	70.19	73.61	67.06	80.5
P19652	Alpha-1-acid glycoprotein 2 OS=Homo sapiens OX=9606 GN=ORM2 PE=1 SV=2	2	59.68	73.9	70.27	80.07	64.62	77.82
P02760	Protein AMBP OS=Homo sapiens OX=9606 GN=AMBP PE=1 SV=1	2	73.06	71.14	70.53	75	73.1	70.51
A0A140TA29	Complement C4-B OS=Homo sapiens OX=9606 GN=C4B PE=1 SV=1	2	50.42	72.02	70.56	79.62	63.57	72.85
P0C0L4	Complement C4-A OS=Homo sapiens OX=9606 GN=C4A PE=1 SV=2	2	50.78	71.94	70.6	79.56	63.69	72.93
X6R8F3	Neutrophil gelatinase-associated lipocalin OS=Homo sapiens OX=9606 GN=LCN2 PE=1 SV=1	2	55.79	69.61	70.62	87.12	77.53	77.19
A0A0G2JPR0	Complement C4-A OS=Homo sapiens OX=9606 GN=C4A PE=1 SV=1	2	50.69	72.01	70.69	79.63	63.62	72.87
P04003	C4b-binding protein alpha chain OS=Homo sapiens OX=9606 GN=C4BPA PE=1 SV=2	2	65.32	72.03	70.75	77.24	75.42	77.04
P0C0L5	Complement C4-B OS=Homo sapiens OX=9606 GN=C4B PE=1 SV=2	2	50.42	72.59	70.9	79.69	63.75	72.84
P01023	Alpha-2-macroglobulin OS=Homo sapiens OX=9606 GN=A2M PE=1 SV=3	2	65.47	59.02	71.66	72.93	75.98	84.14
P05546	Heparin cofactor 2 OS=Homo sapiens OX=9606 GN=SERPIND1 PE=1 SV=3	2	60.5	72.87	71.85	77.72	73.88	66.61
P02790	Hemopexin OS=Homo sapiens OX=9606 GN=HPX PE=1 SV=2	2	62.95	58.98	71.86	75.8	74.65	66.4
P08571	Monocyte differentiation antigen CD14 OS=Homo sapiens OX=9606 GN=CD14 PE=1 SV=2	2	61.17	85.33	72.12	87.81	85.73	88.82
P05543	Thyroxine-binding globulin OS=Homo sapiens OX=9606 GN=SERPINA7 PE=1 SV=2	2	53.16	58.84	73.05	81.49	63.87	75.29
P07358	Complement component C8 beta chain OS=Homo sapiens OX=9606 GN=C8B PE=1 SV=3	2	75.13	78.24	73.05	82.64	77.83	76.17
P06681	Complement C2 OS=Homo sapiens OX=9606 GN=C2 PE=1 SV=2	2	58.21	68.1	73.41	79.4	72.51	74.59
F5H7G1	Complement component C8 beta chain OS=Homo sapiens OX=9606 GN=C8B PE=1 SV=1	2	75.1	79.89	73.57	82.91	76.86	76.19
A0A024R6I7	Alpha-1-antitrypsin OS=Homo sapiens OX=9606 GN=SERPINA1 PE=1 SV=1	2	54.24	58.48	74.57	75.09	69.36	76.54
P16930	Fumarylacetoacetase OS=Homo sapiens OX=9606 GN=FAH PE=1 SV=2	2	74.4	80.38	75.84	86.74	80.9	78.9
Q86VB7	Scavenger receptor cysteine-rich type 1 protein M130 OS=Homo sapiens OX=9606 GN=CD163 PE=1 SV=2	2	58.37	76.9	77.15	85.67	79.68	82.12
Q12884	Prolyl endopeptidase FAP OS=Homo sapiens OX=9606 GN=FAP PE=1 SV=5	2	69.43	84.51	80.16	84.57	104.31	89.93
A0A0C4DH24	Immunoglobulin kappa variable 6-21 OS=Homo sapiens OX=9606 GN=IGKV6-21 PE=3 SV=1	2	110.37	22.58	103.12	263.93	178.15	78.96
P51149	Ras-related protein Rab-7a OS=Homo sapiens OX=9606 GN=RAB7A PE=1 SV=1	3	113.74	24.78	45.62	56.01	27.41	32.78
P10720	Platelet factor 4 variant OS=Homo sapiens OX=9606 GN=PF4V1 PE=1 SV=1	3	134.22	45.69	54.58	106.45	74.9	106.62
A0A0B4J1Y8	Immunoglobulin lambda variable 9-49 OS=Homo sapiens OX=9606 GN=IGLV9-49 PE=1 SV=1	3	103.01	48	54.68	76.25	55.23	109.79
P61224	Ras-related protein Rap-1b OS=Homo sapiens OX=9606 GN=RAP1B PE=1 SV=1	3	89.9	55.67	55.77	59.1	72.97	94.63
A0A0G2JPD3	HLA class I histocompatibility antigen, A alpha chain OS=Homo sapiens OX=9606 GN=HLA-A PE=1 SV=1	3	106.24	8.12	55.9	89.19	94.88	60.64
P07996	Thrombospondin-1 OS=Homo sapiens OX=9606 GN=THBS1 PE=1 SV=2	3	81.36	63.11	58.62	79.48	72.18	70.43
A0A140T913	HLA class I histocompatibility antigen, A alpha chain OS=Homo sapiens OX=9606 GN=HLA-A PE=1 SV=1	3	125.42	30.6	60.97	65.32	47.66	75.96
P04406	Glyceraldehyde-3-phosphate dehydrogenase OS=Homo sapiens OX=9606 GN=GAPDH PE=1 SV=3	3	77.21	49.04	63.04	50.61	48.78	67.72
C9JD84	Latent-transforming growth factor beta-binding protein 1 OS=Homo sapiens OX=9606 GN=LTBP1 PE=1 SV=1	3	91.99	51	65.32	67.15	63.71	62.28
Q14766	Latent-transforming growth factor beta-binding protein 1 OS=Homo sapiens OX=9606 GN=LTBP1 PE=1 SV=4	3	92.09	52.71	65.69	66.53	64.07	62.71
Q13201	Multimerin-1 OS=Homo sapiens OX=9606 GN=MMRN1 PE=1 SV=3	3	78.39	50.4	67.06	67.96	61.21	54.79
P62937	Peptidyl-prolyl cis-trans isomerase A OS=Homo sapiens OX=9606 GN=PPIA PE=1 SV=2	3	100	51.77	68.57	58.13	56.74	68.25
P37837	Transaldolase OS=Homo sapiens OX=9606 GN=TALDO1 PE=1 SV=2	3	76.51	43.79	68.63	55.25	41.23	49.74
Q86YW5	Trem-like transcript 1 protein OS=Homo sapiens OX=9606 GN=TREML1 PE=1 SV=2	3	92.69	39.8	69.7	55.93	52.95	64.59
Q99497	Protein/nucleic acid deglycase DJ-1 OS=Homo sapiens OX=9606 GN=PARK7 PE=1 SV=2	3	79.3	59.43	70.68	63.06	62.33	78.42
Q13642	Four and a half LIM domains protein 1 OS=Homo sapiens OX=9606 GN=FHL1 PE=1 SV=4	3	153.87	64.6	70.78	81.03	58.65	78.38
Q15404	Ras suppressor protein 1 OS=Homo sapiens OX=9606 GN=RSU1 PE=1 SV=3	3	126.19	34.09	71.98	56.63	45.54	62.7
I3L504	Eukaryotic translation initiation factor 5A-1 OS=Homo sapiens OX=9606 GN=EIF5A PE=1 SV=1	3	84.82	59.32	73.78	59.16	49.27	64.52
Q12907	Vesicular integral-membrane protein VIP36 OS=Homo sapiens OX=9606 GN=LMAN2 PE=1 SV=1	3	81.18	65.14	73.95	68.48	99.29	67.2
P06733	Alpha-enolase OS=Homo sapiens OX=9606 GN=ENO1 PE=1 SV=2	3	80.45	53.2	74.09	56.93	58.43	74.73
Q02487	Desmocollin-2 OS=Homo sapiens OX=9606 GN=DSC2 PE=1 SV=1	3	184.56	46.42	74.11	68.16	99.57	92.32
A0A0B4J1X8	Immunoglobulin heavy variable 3-43 OS=Homo sapiens OX=9606 GN=IGHV3-43 PE=3 SV=1	3	67.9	65.2	74.19	67.54	65.09	66.62
P04792	Heat shock protein beta-1 OS=Homo sapiens OX=9606 GN=HSPB1 PE=1 SV=2	3	195.21	49.4	74.2	70.03	43.72	64.52
P01042	Kininogen-1 OS=Homo sapiens OX=9606 GN=KNG1 PE=1 SV=2	3	73.93	71.84	74.2	73.63	73.46	68.97
P16284	Platelet endothelial cell adhesion molecule OS=Homo sapiens OX=9606 GN=PECAM1 PE=1 SV=2	3	100.23	40.17	75.17	54.96	71.37	64.64
O00391	Sulfhydryl oxidase 1 OS=Homo sapiens OX=9606 GN=QSOX1 PE=1 SV=3	3	76.27	70.44	75.51	75.82	75.04	83.53
P11766	Alcohol dehydrogenase class-3 OS=Homo sapiens OX=9606 GN=ADH5 PE=1 SV=4	3	217.76	51.66	75.53	72.39	79.2	54.01
Q9NPG4	Protocadherin-12 OS=Homo sapiens OX=9606 GN=PCDH12 PE=1 SV=1	3	78.86	56.76	75.78	64.07	78.68	59.28
P43121	Cell surface glycoprotein MUC18 OS=Homo sapiens OX=9606 GN=MCAM PE=1 SV=2	3	87.74	48.83	75.8	60.06	87.32	68.71
P48740	Mannan-binding lectin serine protease 1 OS=Homo sapiens OX=9606 GN=MASP1 PE=1 SV=3	3	70.9	67.25	76.27	70.23	68.56	67.28
P06396	Gelsolin OS=Homo sapiens OX=9606 GN=GSN PE=1 SV=1	3	74.59	65.72	76.28	68.52	74.2	66.9
P60174	Triosephosphate isomerase OS=Homo sapiens OX=9606 GN=TPI1 PE=1 SV=3	3	186.49	60.47	77.04	64.45	89.13	65.53
A0A075B7B8	Immunoglobulin heavy variable 3/OR16-12 (non-functional) (Fragment) OS=Homo sapiens OX=9606 GN=IGHV3OR16-12 PE=1 SV=1	3	77.7	66.68	77.1	71.55	54.74	70.37
A0A5H1ZRS2	Immunoglobulin kappa variable 2D-28 OS=Homo sapiens OX=9606 GN=IGKV2D-28 PE=4 SV=1	3	89.76	73.44	77.51	72.02	67.97	74.21
P12814	Alpha-actinin-1 OS=Homo sapiens OX=9606 GN=ACTN1 PE=1 SV=2	3	84.99	54.13	77.66	57.3	57.97	68.63
F5H5D3	Tubulin alpha chain OS=Homo sapiens OX=9606 GN=TUBA1C PE=1 SV=1	3	73.85	38.53	77.69	52.5	40.71	70.6
P61981	14-3-3 protein gamma OS=Homo sapiens OX=9606 GN=YWHAG PE=1 SV=2	3	92.14	64.75	77.71	68.97	72.22	64.79
P27487	Dipeptidyl peptidase 4 OS=Homo sapiens OX=9606 GN=DPP4 PE=1 SV=2	3	80.7	50.88	78.05	64.23	76.14	58.62
P05090	Apolipoprotein D OS=Homo sapiens OX=9606 GN=APOD PE=1 SV=1	3	90.58	59.32	78.2	64.9	78.88	70.84
Q99536	Synaptic vesicle membrane protein VAT-1 homolog OS=Homo sapiens OX=9606 GN=VAT1 PE=1 SV=2	3	93.96	57.26	78.28	59.91	68.21	42.15
Q04917	14-3-3 protein eta OS=Homo sapiens OX=9606 GN=YWHAH PE=1 SV=4	3	81.24	55.13	79.21	64.9	62.79	73.94
A0A494C165	Xaa-Pro dipeptidase (Fragment) OS=Homo sapiens OX=9606 GN=PEPD PE=1 SV=1	3	91	60.53	79.31	72.61	84.75	81.09
P00558	Phosphoglycerate kinase 1 OS=Homo sapiens OX=9606 GN=PGK1 PE=1 SV=3	3	126.67	54.88	79.97	73.86	81.85	94.99
Q9BWP8	Collectin-11 OS=Homo sapiens OX=9606 GN=COLEC11 PE=1 SV=1	3	75.95	55.43	79.97	73.98	73.85	68.04
P07737	Profilin-1 OS=Homo sapiens OX=9606 GN=PFN1 PE=1 SV=2	3	93.56	52.11	80.02	57.34	60.16	67.85
A0A286YEY5	Immunoglobulin heavy constant alpha 2 (Fragment) OS=Homo sapiens OX=9606 GN=IGHA2 PE=1 SV=1	3	83.51	54.59	80.34	72.88	50.95	61.86
A0A286YEY1	Immunoglobulin heavy constant alpha 1 (Fragment) OS=Homo sapiens OX=9606 GN=IGHA1 PE=1 SV=1	3	99.52	60.46	80.4	78.31	58.22	64.47
P15814	Immunoglobulin lambda-like polypeptide 1 OS=Homo sapiens OX=9606 GN=IGLL1 PE=1 SV=1	3	96.52	75.41	80.49	81.73	53.58	78
Q14019	Coactosin-like protein OS=Homo sapiens OX=9606 GN=COTL1 PE=1 SV=3	3	129.54	36.68	80.86	47.24	41.8	64.39
P63104	14-3-3 protein zeta/delta OS=Homo sapiens OX=9606 GN=YWHAZ PE=1 SV=1	3	98.74	47.16	81.2	56.09	53.11	66.34
P22352	Glutathione peroxidase 3 OS=Homo sapiens OX=9606 GN=GPX3 PE=1 SV=2	3	94.23	57.39	81.21	70.98	86.01	65.23
Q7Z6G3	N-terminal EF-hand calcium-binding protein 2 OS=Homo sapiens OX=9606 GN=NECAB2 PE=1 SV=1	3	87.17	61.01	81.25	71.11	100	43.54
Q9UHG3	Prenylcysteine oxidase 1 OS=Homo sapiens OX=9606 GN=PCYOX1 PE=1 SV=3	3	86.71	54.52	81.69	67.4	74.07	59.89
P10599	Thioredoxin OS=Homo sapiens OX=9606 GN=TXN PE=1 SV=3	3	81.05	39.69	82.3	58.08	55.04	54.74
P58546	Myotrophin OS=Homo sapiens OX=9606 GN=MTPN PE=1 SV=2	3	110.45	41.75	82.58	48.62	60.2	40.69
P10586	Receptor-type tyrosine-protein phosphatase F OS=Homo sapiens OX=9606 GN=PTPRF PE=1 SV=2	3	85.35	66.7	84.99	82.96	89.69	55.84
P37802	Transgelin-2 OS=Homo sapiens OX=9606 GN=TAGLN2 PE=1 SV=3	3	105.02	65.71	85.01	78.87	41.51	68.08
P27348	14-3-3 protein theta OS=Homo sapiens OX=9606 GN=YWHAQ PE=1 SV=1	3	81.24	53.93	85.66	65.79	65.01	73.94
P18065	Insulin-like growth factor-binding protein 2 OS=Homo sapiens OX=9606 GN=IGFBP2 PE=1 SV=2	3	89.83	46.71	86.33	67.45	57.35	114.23
P78563	Double-stranded RNA-specific editase 1 OS=Homo sapiens OX=9606 GN=ADARB1 PE=1 SV=1	3	96.52	52.2	86.56	100.29	84.05	61.83
O43707	Alpha-actinin-4 OS=Homo sapiens OX=9606 GN=ACTN4 PE=1 SV=2	3	117.21	66.32	87.08	81.31	59.56	68.84
P27105	Erythrocyte band 7 integral membrane protein OS=Homo sapiens OX=9606 GN=STOM PE=1 SV=3	3	93.26	40.37	88.85	54.48	49.34	64.69
P11142	Heat shock cognate 71 kDa protein OS=Homo sapiens OX=9606 GN=HSPA8 PE=1 SV=1	3	92.77	60.81	89.98	65.15	65.71	61.14
P31946	14-3-3 protein beta/alpha OS=Homo sapiens OX=9606 GN=YWHAB PE=1 SV=3	3	78.63	53.31	92.23	65.92	65.84	74.39
P17301	Integrin alpha-2 OS=Homo sapiens OX=9606 GN=ITGA2 PE=1 SV=1	3	99.06	54.93	92.98	66.65	94.74	64.04
P10721	Mast/stem cell growth factor receptor Kit OS=Homo sapiens OX=9606 GN=KIT PE=1 SV=1	3	109.94	70.68	93.39	72.85	71.05	77.74
Q14126	Desmoglein-2 OS=Homo sapiens OX=9606 GN=DSG2 PE=1 SV=2	3	72.06	57.68	103.18	65.99	60.67	64.7
P08709	Coagulation factor VII OS=Homo sapiens OX=9606 GN=F7 PE=1 SV=1	3	113.86	69.7	108.11	94.19	72.17	84.23
Q15746	Myosin light chain kinase, smooth muscle OS=Homo sapiens OX=9606 GN=MYLK PE=1 SV=4	3	190.03	38.36	115.88	63.19	40.73	33.18
Q9BSE2	Transmembrane protein 79 OS=Homo sapiens OX=9606 GN=TMEM79 PE=1 SV=1	3	2500	25.97	160.44	59.82	173.58	42.06
Q92928	Putative Ras-related protein Rab-1C OS=Homo sapiens OX=9606 GN=RAB1C PE=5 SV=2	3	89.5	44.24	198.86	60.3	39.24	48.08
Q8N5K1	CDGSH iron-sulfur domain-containing protein 2 OS=Homo sapiens OX=9606 GN=CISD2 PE=1 SV=1	3	558.57	326.18	566.57	522.28	392.87	428.46
P02741	C-reactive protein OS=Homo sapiens OX=9606 GN=CRP PE=1 SV=1	4	17.83	143.46	41.16	154.26	39.53	69.64
A0A075B7D0	Immunoglobulin heavy variable 1/OR15-1 (non-functional) (Fragment) OS=Homo sapiens OX=9606 GN=IGHV1OR15-1 PE=1 SV=1	4	70.87	85.7	53.76	90.06	67.64	69.31
A0A0A0MS09	Immunoglobulin heavy constant delta (Fragment) OS=Homo sapiens OX=9606 GN=IGHD PE=1 SV=1	4	53.12	78.37	53.84	83.97	48.96	132.65
A0A075B6I0	Immunoglobulin lambda variable 8-61 OS=Homo sapiens OX=9606 GN=IGLV8-61 PE=3 SV=7	4	80	83.67	54.98	96.22	52.94	80.37
J3KQE5	GTP-binding nuclear protein Ran (Fragment) OS=Homo sapiens OX=9606 GN=RAN PE=1 SV=1	4	62.24	86.63	57.09	70.41	75.99	84.47
P01721	Immunoglobulin lambda variable 6-57 OS=Homo sapiens OX=9606 GN=IGLV6-57 PE=1 SV=2	4	62.37	79.01	57.39	88.67	50.34	72.57
P16070	CD44 antigen OS=Homo sapiens OX=9606 GN=CD44 PE=1 SV=3	4	57.34	65.44	57.43	65.2	62.61	54.65
A0A096LPE2	SAA2-SAA4 readthrough OS=Homo sapiens OX=9606 GN=SAA2-SAA4 PE=4 SV=1	4	43.81	145.13	58.73	83.44	55.83	72.66
P25774	Cathepsin S OS=Homo sapiens OX=9606 GN=CTSS PE=1 SV=3	4	42.7	80.16	62.37	77.8	71.12	84.03
P01871	Immunoglobulin heavy constant mu OS=Homo sapiens OX=9606 GN=IGHM PE=1 SV=4	4	71.5	73.49	62.66	65.9	57.97	98.62
P07738	Bisphosphoglycerate mutase OS=Homo sapiens OX=9606 GN=BPGM PE=1 SV=2	4	45.65	154.42	62.7	63.64	33.22	61.3
P02743	Serum amyloid P-component OS=Homo sapiens OX=9606 GN=APCS PE=1 SV=2	4	60.91	76.52	63.72	79.72	58.4	76.53
H7BY55	Complement decay-accelerating factor OS=Homo sapiens OX=9606 GN=CD55 PE=1 SV=2	4	57.84	73.4	63.83	68.58	72.04	67.95
P16157	Ankyrin-1 OS=Homo sapiens OX=9606 GN=ANK1 PE=1 SV=3	4	40.19	73.9	64.01	72.02	53.74	59.66
D3YTG3	Target of Nesh-SH3 OS=Homo sapiens OX=9606 GN=ABI3BP PE=1 SV=1	4	53.41	72.51	64.27	55.78	61.88	96.82
P01701	Immunoglobulin lambda variable 1-51 OS=Homo sapiens OX=9606 GN=IGLV1-51 PE=1 SV=2	4	65.73	85.73	64.45	73.14	61.86	70.34
E7ETH0	Complement factor I OS=Homo sapiens OX=9606 GN=CFI PE=1 SV=1	4	63.99	77.39	64.63	75.71	72.23	69.28
P13796	Plastin-2 OS=Homo sapiens OX=9606 GN=LCP1 PE=1 SV=6	4	53.53	78.47	65.08	73.78	70.55	72.97
P41222	Prostaglandin-H2 D-isomerase OS=Homo sapiens OX=9606 GN=PTGDS PE=1 SV=1	4	55.9	82.97	65.59	76.75	63.89	83.85
Q92496	Complement factor H-related protein 4 OS=Homo sapiens OX=9606 GN=CFHR4 PE=1 SV=3	4	55.47	79.2	65.61	76.66	70.47	72.69
P01034	Cystatin-C OS=Homo sapiens OX=9606 GN=CST3 PE=1 SV=1	4	55.78	92.24	66.18	71.72	72.27	82.24
Q6UXB8	Peptidase inhibitor 16 OS=Homo sapiens OX=9606 GN=PI16 PE=1 SV=1	4	64.91	84.95	66.67	71.94	77.14	84.79
Q9BXR6	Complement factor H-related protein 5 OS=Homo sapiens OX=9606 GN=CFHR5 PE=1 SV=1	4	66.82	85.25	66.84	76.76	67.84	70.32
P02649	Apolipoprotein E OS=Homo sapiens OX=9606 GN=APOE PE=1 SV=1	4	59.53	95.26	67.04	76.93	68.58	77.13
A0A3B3IQ51	Complement factor H-related protein 2 OS=Homo sapiens OX=9606 GN=CFHR2 PE=1 SV=1	4	49.69	76.64	67.14	73.04	70.97	77.25
A0A075B6J9	Immunoglobulin lambda variable 2-18 OS=Homo sapiens OX=9606 GN=IGLV2-18 PE=3 SV=2	4	52.86	115.07	67.44	76.98	67.14	73.67
E9PFZ2	Ceruloplasmin OS=Homo sapiens OX=9606 GN=CP PE=1 SV=1	4	59.19	79.24	67.47	71.59	75.04	75.7
P01705	Immunoglobulin lambda variable 2-23 OS=Homo sapiens OX=9606 GN=IGLV2-23 PE=1 SV=2	4	87.33	144.4	67.62	103.16	91.67	104.36
Q02985	Complement factor H-related protein 3 OS=Homo sapiens OX=9606 GN=CFHR3 PE=1 SV=2	4	56.31	90.66	68.13	75.51	74.46	63.9
A0A0J9YX35	Immunoglobulin heavy variable 3-64D OS=Homo sapiens OX=9606 GN=IGHV3-64D PE=3 SV=1	4	75.73	83.64	68.21	73.87	64.26	77.59
B4E1Z4	cDNA FLJ55673, highly similar to Complement factor B OS=Homo sapiens OX=9606 PE=1 SV=1	4	57.93	76.51	68.28	79.36	68.1	71.8
P04004	Vitronectin OS=Homo sapiens OX=9606 GN=VTN PE=1 SV=1	4	59.39	85.71	68.52	76.39	69.37	72.85
P00748	Coagulation factor XII OS=Homo sapiens OX=9606 GN=F12 PE=1 SV=3	4	54.95	88.38	68.73	71.05	73.39	78.47
P33908	Mannosyl-oligosaccharide 1,2-alpha-mannosidase IA OS=Homo sapiens OX=9606 GN=MAN1A1 PE=1 SV=3	4	58.09	88.91	69.64	72.66	76.3	62.79
B4DPQ0	Complement C1r subcomponent OS=Homo sapiens OX=9606 GN=C1R PE=1 SV=1	4	61.21	78	69.71	72.4	68.16	67.66
P00734	Prothrombin OS=Homo sapiens OX=9606 GN=F2 PE=1 SV=2	4	63.7	72.97	69.8	76.91	70.67	71.63
A0A087WXI5	Cadherin-1 OS=Homo sapiens OX=9606 GN=CDH1 PE=1 SV=1	4	70.39	72.32	70	74.52	61.88	76.75
P01817	Immunoglobulin heavy variable 2-5 OS=Homo sapiens OX=9606 GN=IGHV2-5 PE=1 SV=2	4	68.91	105.18	70.21	88.05	46.23	87.56
P02765	Alpha-2-HS-glycoprotein OS=Homo sapiens OX=9606 GN=AHSG PE=1 SV=2	4	69.67	74.85	70.39	72.49	64.56	71.08
P61769	Beta-2-microglobulin OS=Homo sapiens OX=9606 GN=B2M PE=1 SV=1	4	64.45	87.76	70.47	80.8	77.87	82.45
P08603	Complement factor H OS=Homo sapiens OX=9606 GN=CFH PE=1 SV=4	4	63.11	75.9	70.94	76.27	69.78	71.35
P11226	Mannose-binding protein C OS=Homo sapiens OX=9606 GN=MBL2 PE=1 SV=2	4	72.32	75.31	70.95	72.31	61.22	80.88
P06310	Immunoglobulin kappa variable 2-30 OS=Homo sapiens OX=9606 GN=IGKV2-30 PE=3 SV=2	4	69.09	71.75	71.3	72.03	56.13	77.95
Q15485	Ficolin-2 OS=Homo sapiens OX=9606 GN=FCN2 PE=1 SV=2	4	71.27	75.01	71.43	79.03	64.14	68.77
P02675	Fibrinogen beta chain OS=Homo sapiens OX=9606 GN=FGB PE=1 SV=2	4	52.19	76.44	71.45	76.41	69.05	74.16
P01024	Complement C3 OS=Homo sapiens OX=9606 GN=C3 PE=1 SV=2	4	62.54	77.38	71.62	75.58	71.74	68.26
G3V3D1	NPC intracellular cholesterol transporter 2 (Fragment) OS=Homo sapiens OX=9606 GN=NPC2 PE=1 SV=1	4	58.84	87.02	71.9	64.19	75.15	63.56
P09871	Complement C1s subcomponent OS=Homo sapiens OX=9606 GN=C1S PE=1 SV=1	4	67.38	75.54	72.68	73.7	72.87	68.04
Q9P2Y4	Zinc finger protein 219 OS=Homo sapiens OX=9606 GN=ZNF219 PE=1 SV=2	4	94.55	161.46	72.73	102.47	133.02	73.17
P23284	Peptidyl-prolyl cis-trans isomerase B OS=Homo sapiens OX=9606 GN=PPIB PE=1 SV=2	4	43.85	73.42	73.02	57.17	70.3	74.94
P35555	Fibrillin-1 OS=Homo sapiens OX=9606 GN=FBN1 PE=1 SV=4	4	83.79	85.71	73.71	84.69	78.81	79.27
P34096	Ribonuclease 4 OS=Homo sapiens OX=9606 GN=RNASE4 PE=1 SV=3	4	70.12	85.58	74.79	76.09	80.19	71.41
A0A0A0MT89	Immunoglobulin kappa joining 1 OS=Homo sapiens OX=9606 GN=IGKJ1 PE=4 SV=2	4	75.73	89.45	76.43	127.94	55.61	61.42
P00338	L-lactate dehydrogenase A chain OS=Homo sapiens OX=9606 GN=LDHA PE=1 SV=2	4	54.5	89.67	76.51	77.01	69.34	70.54
O95980	Reversion-inducing cysteine-rich protein with Kazal motifs OS=Homo sapiens OX=9606 GN=RECK PE=1 SV=1	4	82.25	121.21	76.83	84.93	85.22	73.41
Q02325	Plasminogen-like protein B OS=Homo sapiens OX=9606 GN=PLGLB1 PE=3 SV=1	4	93.3	117.61	76.85	97.43	105.82	96.48
P01601	Immunoglobulin kappa variable 1D-16 OS=Homo sapiens OX=9606 GN=IGKV1D-16 PE=3 SV=2	4	52.26	111.92	78.29	76.7	56.52	97.36
P06727	Apolipoprotein A-IV OS=Homo sapiens OX=9606 GN=APOA4 PE=1 SV=3	4	49.61	88.55	78.71	68.02	63.5	71.37
A0A087WSX0	Immunoglobulin lambda variable 5-45 OS=Homo sapiens OX=9606 GN=IGLV5-45 PE=3 SV=1	4	63.82	143.63	78.97	88.36	72.85	80
P01703	Immunoglobulin lambda variable 1-40 OS=Homo sapiens OX=9606 GN=IGLV1-40 PE=1 SV=2	4	42.67	90.51	82.82	86.48	60.16	84.86
Q9NPY3	Complement component C1q receptor OS=Homo sapiens OX=9606 GN=CD93 PE=1 SV=3	4	71.24	110.97	88.92	80.76	80.75	81.85
H7BY64	ZNF511-PRAP1 readthrough (Fragment) OS=Homo sapiens OX=9606 GN=ZNF511-PRAP1 PE=4 SV=2	4	50.58	192.93	89.04	103.63	112.23	51.41
P01706	Immunoglobulin lambda variable 2-11 OS=Homo sapiens OX=9606 GN=IGLV2-11 PE=1 SV=2	4	67.88	114.37	89.58	114.77	39.33	84.36
P69905	Hemoglobin subunit alpha OS=Homo sapiens OX=9606 GN=HBA1 PE=1 SV=2	4	29.07	97.42	95.66	56.05	42.47	58.66
P02042	Hemoglobin subunit delta OS=Homo sapiens OX=9606 GN=HBD PE=1 SV=2	4	37.15	184.4	130.73	64.74	54.63	122.21
P53634	Dipeptidyl peptidase 1 OS=Homo sapiens OX=9606 GN=CTSC PE=1 SV=2	5	40.75	47.57	55.21	55.06	70.67	63.77
Q9HDC9	Adipocyte plasma membrane-associated protein OS=Homo sapiens OX=9606 GN=APMAP PE=1 SV=2	5	62.9	87.12	56.69	60.05	89.9	94.05
Q6YHK3	CD109 antigen OS=Homo sapiens OX=9606 GN=CD109 PE=1 SV=2	5	47.74	65.62	58.8	57.26	75.97	78.24
P11597	Cholesteryl ester transfer protein OS=Homo sapiens OX=9606 GN=CETP PE=1 SV=2	5	54.81	52.35	61.29	52.54	106.26	67.78
A0A0B4J1X5	Immunoglobulin heavy variable 3-74 OS=Homo sapiens OX=9606 GN=IGHV3-74 PE=3 SV=1	5	67.49	64.15	62.61	60.06	89.98	74.59
A0A075B6R2	Immunoglobulin heavy variable 4-4 OS=Homo sapiens OX=9606 GN=IGHV4-4 PE=3 SV=2	5	68.27	60.93	66.21	67.63	81.22	80.72
P35908	Keratin, type II cytoskeletal 2 epidermal OS=Homo sapiens OX=9606 GN=KRT2 PE=1 SV=2	5	65.18	69.6	66.82	64.42	87.99	61.33
P01780	Immunoglobulin heavy variable 3-7 OS=Homo sapiens OX=9606 GN=IGHV3-7 PE=1 SV=2	5	64.36	65.3	67.57	66.16	75.94	70.55
A0A075B6I1	Immunoglobulin lambda variable 4-60 OS=Homo sapiens OX=9606 GN=IGLV4-60 PE=3 SV=1	5	78.8	104.51	67.83	71.96	138.31	67.15
P03973	Antileukoproteinase OS=Homo sapiens OX=9606 GN=SLPI PE=1 SV=2	5	62.62	62.55	68.09	65.14	85.56	76.25
P02786	Transferrin receptor protein 1 OS=Homo sapiens OX=9606 GN=TFRC PE=1 SV=2	5	59.91	82.43	68.1	65.14	89.85	72.28
P19320	Vascular cell adhesion protein 1 OS=Homo sapiens OX=9606 GN=VCAM1 PE=1 SV=1	5	64.77	62.39	70.65	67.63	71.31	75.37
P13987	CD59 glycoprotein OS=Homo sapiens OX=9606 GN=CD59 PE=1 SV=1	5	44.99	59.2	70.68	67.24	67.68	80.24
O14786	Neuropilin-1 OS=Homo sapiens OX=9606 GN=NRP1 PE=1 SV=3	5	59.37	65.84	71.29	58.68	74.42	78.41
Q86U17	Serpin A11 OS=Homo sapiens OX=9606 GN=SERPINA11 PE=2 SV=2	5	54.02	47	71.41	69.03	85.44	132.02
P30101	Protein disulfide-isomerase A3 OS=Homo sapiens OX=9606 GN=PDIA3 PE=1 SV=4	5	83.17	77.6	71.88	65.35	80.63	72.42
P13645	Keratin, type I cytoskeletal 10 OS=Homo sapiens OX=9606 GN=KRT10 PE=1 SV=6	5	69.51	79.43	72.63	70.81	80.2	69.52
Q93084	Sarcoplasmic/endoplasmic reticulum calcium ATPase 3 OS=Homo sapiens OX=9606 GN=ATP2A3 PE=1 SV=2	5	61.61	87.96	73.12	49.31	92.59	89.13
Q05682	Caldesmon OS=Homo sapiens OX=9606 GN=CALD1 PE=1 SV=3	5	87.86	78.72	73.71	64.06	80.04	77.86
P11717	Cation-independent mannose-6-phosphate receptor OS=Homo sapiens OX=9606 GN=IGF2R PE=1 SV=3	5	60.07	77.85	74.13	68.5	85.58	64.12
Q99784	Noelin OS=Homo sapiens OX=9606 GN=OLFM1 PE=1 SV=4	5	76.83	116.52	74.31	67.79	92.33	72.69
Q13740	CD166 antigen OS=Homo sapiens OX=9606 GN=ALCAM PE=1 SV=2	5	75.51	63.46	74.64	69.86	76.95	71.9
A0A0A0MRJ7	Coagulation factor V OS=Homo sapiens OX=9606 GN=F5 PE=1 SV=1	5	64.63	69.01	74.78	72.74	77.47	70.23
P35443	Thrombospondin-4 OS=Homo sapiens OX=9606 GN=THBS4 PE=1 SV=2	5	63.01	68.59	74.81	60.03	80.73	58.26
P05160	Coagulation factor XIII B chain OS=Homo sapiens OX=9606 GN=F13B PE=1 SV=3	5	60.49	71.35	75	69.97	77.82	72.84
P24821	Tenascin OS=Homo sapiens OX=9606 GN=TNC PE=1 SV=3	5	74.82	81.4	75.14	74.11	79.2	81.27
O75882	Attractin OS=Homo sapiens OX=9606 GN=ATRN PE=1 SV=2	5	71.94	74.01	75.75	70.94	77.81	71.93
P49747	Cartilage oligomeric matrix protein OS=Homo sapiens OX=9606 GN=COMP PE=1 SV=2	5	65.04	62.7	76.02	63.51	89.49	65.22
P10643	Complement component C7 OS=Homo sapiens OX=9606 GN=C7 PE=1 SV=2	5	67.13	59.01	76.21	71.44	84.79	76.09
P08253	72 kDa type IV collagenase OS=Homo sapiens OX=9606 GN=MMP2 PE=1 SV=2	5	64.99	56.18	76.71	54.21	100.48	89.77
Q12860	Contactin-1 OS=Homo sapiens OX=9606 GN=CNTN1 PE=1 SV=1	5	79.42	72.51	76.83	66.8	84	60.87
P00488	Coagulation factor XIII A chain OS=Homo sapiens OX=9606 GN=F13A1 PE=1 SV=4	5	71.09	60.37	77.12	64.97	80.58	69.09
Q16706	Alpha-mannosidase 2 OS=Homo sapiens OX=9606 GN=MAN2A1 PE=1 SV=2	5	60.61	71.91	77.32	57.38	93.04	58.34
P40926	Malate dehydrogenase, mitochondrial OS=Homo sapiens OX=9606 GN=MDH2 PE=1 SV=3	5	67.3	62.69	78.71	56.94	123.86	75.18
P98160	Basement membrane-specific heparan sulfate proteoglycan core protein OS=Homo sapiens OX=9606 GN=HSPG2 PE=1 SV=4	5	70.72	65.3	78.76	62.35	82.38	73.23
P08567	Pleckstrin OS=Homo sapiens OX=9606 GN=PLEK PE=1 SV=3	5	20.21	45.43	78.88	34.26	109.03	89.32
P04278	Sex hormone-binding globulin OS=Homo sapiens OX=9606 GN=SHBG PE=1 SV=2	5	76.61	68.34	78.9	75.27	79.06	81.2
Q07954	Prolow-density lipoprotein receptor-related protein 1 OS=Homo sapiens OX=9606 GN=LRP1 PE=1 SV=2	5	82.74	45.42	79.31	70.86	86.05	82.22
Q8TEQ0	Sorting nexin-29 OS=Homo sapiens OX=9606 GN=SNX29 PE=1 SV=3	5	76.6	57.59	79.63	55.47	91.03	64.71
J3KPA1	Cysteine-rich secretory protein 3 OS=Homo sapiens OX=9606 GN=CRISP3 PE=1 SV=1	5	75.3	81.01	80.59	73.66	88.56	55.39
Q15166	Serum paraoxonase/lactonase 3 OS=Homo sapiens OX=9606 GN=PON3 PE=1 SV=3	5	75.19	65.48	81.14	58.68	85.2	58.09
P24387	Corticotropin-releasing factor-binding protein OS=Homo sapiens OX=9606 GN=CRHBP PE=1 SV=2	5	83.22	76.9	81.42	67.73	83.77	75.23
P01854	Immunoglobulin heavy constant epsilon OS=Homo sapiens OX=9606 GN=IGHE PE=1 SV=1	5	116.7	79.65	84.23	67.11	227.12	64.81
O75382	Tripartite motif-containing protein 3 OS=Homo sapiens OX=9606 GN=TRIM3 PE=1 SV=2	5	64.25	73.34	85.86	71.73	80.42	129.01
A0A0G2JIW1	Heat shock 70 kDa protein 1B OS=Homo sapiens OX=9606 GN=HSPA1B PE=1 SV=1	5	79.71	96.13	89.08	83.58	103.35	108.15
V9GYM3	Apolipoprotein A-II OS=Homo sapiens OX=9606 GN=APOA2 PE=1 SV=1	5	53.49	67.85	93.42	58.41	80.51	62.86
A0A075B6K0	Immunoglobulin lambda variable 3-16 OS=Homo sapiens OX=9606 GN=IGLV3-16 PE=3 SV=2	5	66.39	35.62	94.13	74.23	117.84	96.33
P22897	Macrophage mannose receptor 1 OS=Homo sapiens OX=9606 GN=MRC1 PE=1 SV=1	5	59.22	73.16	94.76	67.82	74.98	106.7
P13501	C-C motif chemokine 5 OS=Homo sapiens OX=9606 GN=CCL5 PE=1 SV=3	5	46.38	19.32	94.83	71.52	130.53	161.04
G3XAK1	Hepatocyte growth factor-like protein OS=Homo sapiens OX=9606 GN=MST1 PE=1 SV=1	5	74.15	79.99	96.13	83.55	108.09	91.7
Q9H4B7	Tubulin beta-1 chain OS=Homo sapiens OX=9606 GN=TUBB1 PE=1 SV=1	5	43.93	54.32	98.57	46.7	85.74	125.03
P03950	Angiogenin OS=Homo sapiens OX=9606 GN=ANG PE=1 SV=1	5	65.24	75.05	105.45	64.88	83.54	66.17
P29401	Transketolase OS=Homo sapiens OX=9606 GN=TKT PE=1 SV=3	5	89.75	90.99	107.37	71.15	95.48	78.28
P31146	Coronin-1A OS=Homo sapiens OX=9606 GN=CORO1A PE=1 SV=4	5	26.28	66.5	108.41	58.59	81.95	102.01
P26641	Elongation factor 1-gamma OS=Homo sapiens OX=9606 GN=EEF1G PE=1 SV=3	5	8.63	85.57	204.42	50.53	110.07	249.64
P05154	Plasma serine protease inhibitor OS=Homo sapiens OX=9606 GN=SERPINA5 PE=1 SV=3	6	57.24	59.97	69.02	74.93	65.47	64.69
P17174	Aspartate aminotransferase, cytoplasmic OS=Homo sapiens OX=9606 GN=GOT1 PE=1 SV=3	6	61.09	57.44	69.13	110.14	58.08	42.34
P80108	Phosphatidylinositol-glycan-specific phospholipase D OS=Homo sapiens OX=9606 GN=GPLD1 PE=1 SV=3	6	64.85	69.81	70.85	73.01	80.91	68.7
P04264	Keratin, type II cytoskeletal 1 OS=Homo sapiens OX=9606 GN=KRT1 PE=1 SV=6	6	64.91	85.97	70.94	69.39	89.9	64.26
P03951	Coagulation factor XI OS=Homo sapiens OX=9606 GN=F11 PE=1 SV=1	6	70.48	57.25	71.27	79.1	78.09	64.74
P02749	Beta-2-glycoprotein 1 OS=Homo sapiens OX=9606 GN=APOH PE=1 SV=3	6	70.53	74.17	71.5	73.66	78.73	69.3
P43652	Afamin OS=Homo sapiens OX=9606 GN=AFM PE=1 SV=1	6	67.77	61.53	71.69	73.75	75.01	67.52
P16671	Platelet glycoprotein 4 OS=Homo sapiens OX=9606 GN=CD36 PE=1 SV=2	6	62.37	67.38	71.77	71.09	73.79	53.94
H0YAC1	Plasma kallikrein (Fragment) OS=Homo sapiens OX=9606 GN=KLKB1 PE=1 SV=1	6	68.85	66.2	72.44	70.43	78.47	61.94
P15144	Aminopeptidase N OS=Homo sapiens OX=9606 GN=ANPEP PE=1 SV=4	6	70.87	77.6	72.58	73.32	68.08	61.88
P07357	Complement component C8 alpha chain OS=Homo sapiens OX=9606 GN=C8A PE=1 SV=2	6	71.1	79.93	72.71	74.07	68.97	66.93
Q9UGM5	Fetuin-B OS=Homo sapiens OX=9606 GN=FETUB PE=1 SV=2	6	77.64	74.85	73.01	75.06	81.32	64.87
Q9Y6R7	IgGFc-binding protein OS=Homo sapiens OX=9606 GN=FCGBP PE=1 SV=3	6	70.68	73.19	73.39	71.27	79.51	70.55
P02745	Complement C1q subcomponent subunit A OS=Homo sapiens OX=9606 GN=C1QA PE=1 SV=2	6	64.92	67.42	73.4	71.96	70.41	63.04
O00187	Mannan-binding lectin serine protease 2 OS=Homo sapiens OX=9606 GN=MASP2 PE=1 SV=4	6	73.13	63.42	73.49	75.63	76.95	62.85
P19827	Inter-alpha-trypsin inhibitor heavy chain H1 OS=Homo sapiens OX=9606 GN=ITIH1 PE=1 SV=3	6	71.1	70.39	73.72	73.19	76.39	67.4
P02787	Serotransferrin OS=Homo sapiens OX=9606 GN=TF PE=1 SV=3	6	63.74	68.22	74.45	74.69	71.04	70.28
O14791	Apolipoprotein L1 OS=Homo sapiens OX=9606 GN=APOL1 PE=1 SV=5	6	68.94	66.28	74.84	73.29	72.1	68.75
P00492	Hypoxanthine-guanine phosphoribosyltransferase OS=Homo sapiens OX=9606 GN=HPRT1 PE=1 SV=2	6	61.07	116.38	75.59	64.58	64.64	57.62
P08697	Alpha-2-antiplasmin OS=Homo sapiens OX=9606 GN=SERPINF2 PE=1 SV=3	6	71.2	73.58	76.01	71.63	70.88	68.26
A0A0C4DH32	Immunoglobulin heavy variable 3-20 OS=Homo sapiens OX=9606 GN=IGHV3-20 PE=3 SV=2	6	65.24	77.17	76.07	66.37	57.06	63.25
P05452	Tetranectin OS=Homo sapiens OX=9606 GN=CLEC3B PE=1 SV=3	6	69.97	57.2	76.43	76.56	74.89	65.6
Q92954	Proteoglycan 4 OS=Homo sapiens OX=9606 GN=PRG4 PE=1 SV=3	6	73.07	93.3	76.9	73.19	81.47	60.54
Q9P232	Contactin-3 OS=Homo sapiens OX=9606 GN=CNTN3 PE=1 SV=3	6	42.86	76.41	77.24	85	95.62	54.98
P04114	Apolipoprotein B-100 OS=Homo sapiens OX=9606 GN=APOB PE=1 SV=2	6	63.01	59.02	77.57	73.06	76.46	57.55
P35527	Keratin, type I cytoskeletal 9 OS=Homo sapiens OX=9606 GN=KRT9 PE=1 SV=3	6	62.7	73.56	77.94	65.32	75.62	64.62
P11413	Glucose-6-phosphate 1-dehydrogenase OS=Homo sapiens OX=9606 GN=G6PD PE=1 SV=4	6	63.75	45.28	78.13	73.3	78.34	46.25
F8W876	Mannan-binding lectin serine protease 1 OS=Homo sapiens OX=9606 GN=MASP1 PE=1 SV=1	6	71.18	68.37	78.37	69.22	68.34	66.05
P01019	Angiotensinogen OS=Homo sapiens OX=9606 GN=AGT PE=1 SV=1	6	57.87	63.56	79.26	67.83	82	61.6
P55290	Cadherin-13 OS=Homo sapiens OX=9606 GN=CDH13 PE=1 SV=1	6	70.63	74.13	79.67	73.37	86.69	69.42
Q04721	Neurogenic locus notch homolog protein 2 OS=Homo sapiens OX=9606 GN=NOTCH2 PE=1 SV=3	6	76.7	79.66	79.76	81.94	78.03	73.41
M0R0Q9	Complement C3 (Fragment) OS=Homo sapiens OX=9606 GN=C3 PE=1 SV=1	6	61.25	70.97	80.27	74.12	79.5	61.53
Q15582	Transforming growth factor-beta-induced protein ig-h3 OS=Homo sapiens OX=9606 GN=TGFBI PE=1 SV=1	6	75.25	74.51	80.64	77.88	74.73	70.29
Q9Y6Z7	Collectin-10 OS=Homo sapiens OX=9606 GN=COLEC10 PE=1 SV=2	6	65.26	69.85	81.18	67.69	80.58	54.39
P00740	Coagulation factor IX OS=Homo sapiens OX=9606 GN=F9 PE=1 SV=2	6	68.81	73.41	82.09	70.83	77.81	63.87
Q9UJJ9	N-acetylglucosamine-1-phosphotransferase subunit gamma OS=Homo sapiens OX=9606 GN=GNPTG PE=1 SV=1	6	76.53	113.54	83.18	81.11	83.37	70.17
P01700	Immunoglobulin lambda variable 1-47 OS=Homo sapiens OX=9606 GN=IGLV1-47 PE=1 SV=2	6	80.47	67.73	83.64	82.03	66.9	55.48
P09172	Dopamine beta-hydroxylase OS=Homo sapiens OX=9606 GN=DBH PE=1 SV=3	6	65.95	81.69	83.65	74.97	79.86	78.99
Q76LX8	A disintegrin and metalloproteinase with thrombospondin motifs 13 OS=Homo sapiens OX=9606 GN=ADAMTS13 PE=1 SV=1	6	69.91	83.36	83.71	80.84	64.68	66.78
P22792	Carboxypeptidase N subunit 2 OS=Homo sapiens OX=9606 GN=CPN2 PE=1 SV=3	6	78.45	65.98	84.18	66.54	81.62	61.36
P02751	Fibronectin OS=Homo sapiens OX=9606 GN=FN1 PE=1 SV=5	6	51.34	63.03	84.68	62.3	72.43	54.46
Q16610	Extracellular matrix protein 1 OS=Homo sapiens OX=9606 GN=ECM1 PE=1 SV=2	6	73.35	72.96	84.91	62.1	76.23	61.26
P04275	von Willebrand factor OS=Homo sapiens OX=9606 GN=VWF PE=1 SV=4	6	46.22	61.96	88.62	67.57	87.11	59.47
Q8WZ75	Roundabout homolog 4 OS=Homo sapiens OX=9606 GN=ROBO4 PE=1 SV=1	6	53.65	70.57	88.86	65.51	68.62	64.13
P05062	Fructose-bisphosphate aldolase B OS=Homo sapiens OX=9606 GN=ALDOB PE=1 SV=2	6	69.28	65.13	92.84	85.94	85.3	83.46
Q15113	Procollagen C-endopeptidase enhancer 1 OS=Homo sapiens OX=9606 GN=PCOLCE PE=1 SV=2	6	50.28	62.48	94.71	98.04	82.78	57.29
Q16270	Insulin-like growth factor-binding protein 7 OS=Homo sapiens OX=9606 GN=IGFBP7 PE=1 SV=1	6	78.47	78.38	95.31	71.08	84.08	67.38
Q9NQ38	Serine protease inhibitor Kazal-type 5 OS=Homo sapiens OX=9606 GN=SPINK5 PE=1 SV=2	6	73.16	77.88	95.87	112.02	94.31	87.32
R4GMU1	GDH/6PGL endoplasmic bifunctional protein OS=Homo sapiens OX=9606 GN=H6PD PE=1 SV=1	6	72.32	91.47	99.07	72.23	74.31	65.63
P00915	Carbonic anhydrase 1 OS=Homo sapiens OX=9606 GN=CA1 PE=1 SV=2	6	39.29	91.49	103.79	50.73	41.75	49.71
K7ER74	APOC4-APOC2 readthrough (NMD candidate) OS=Homo sapiens OX=9606 GN=APOC4-APOC2 PE=1 SV=1	6	42.51	77.32	104.01	65.46	63.44	65.31
P26038	Moesin OS=Homo sapiens OX=9606 GN=MSN PE=1 SV=3	6	65.95	73.19	104.03	55.19	73.16	48.54
P04040	Catalase OS=Homo sapiens OX=9606 GN=CAT PE=1 SV=3	6	47.83	76.31	113.66	49.09	57.85	52.6
P07237	Protein disulfide-isomerase OS=Homo sapiens OX=9606 GN=P4HB PE=1 SV=3	6	73.31	89.44	119.4	71.31	101.43	41.67
U3KQK0	Histone H2B OS=Homo sapiens OX=9606 GN=H2BC15 PE=1 SV=1	6	37.48	68.48	125.79	41.43	33.41	22.33
P62979	Ubiquitin-40S ribosomal protein S27a OS=Homo sapiens OX=9606 GN=RPS27A PE=1 SV=2	6	44.18	34.57	128.65	70.84	73.06	53.07
D6RE86	Ceruloplasmin (Fragment) OS=Homo sapiens OX=9606 GN=CP PE=1 SV=8	6	51	98.8	130.59	71.94	55.6	70.55
P00918	Carbonic anhydrase 2 OS=Homo sapiens OX=9606 GN=CA2 PE=1 SV=2	6	57.4	62.18	131.56	74.81	59.97	57.86
A0A0B4J2D9	Immunoglobulin kappa variable 1D-13 OS=Homo sapiens OX=9606 GN=IGKV1D-13 PE=3 SV=1	6	18.6	75.84	131.57	92.9	110.85	56.32
Q8WWZ8	Oncoprotein-induced transcript 3 protein OS=Homo sapiens OX=9606 GN=OIT3 PE=1 SV=2	6	48.29	83.63	220.89	83.99	76.79	63.39
Q08ET2	Sialic acid-binding Ig-like lectin 14 OS=Homo sapiens OX=9606 GN=SIGLEC14 PE=1 SV=1	6	54.45	413.12	221.25	146.04	213.26	55.01
P07437	Tubulin beta chain OS=Homo sapiens OX=9606 GN=TUBB PE=1 SV=2	6	57.01	80.29	235.61	77.09	46.94	45.8
P01709	Immunoglobulin lambda variable 2-8 OS=Homo sapiens OX=9606 GN=IGLV2-8 PE=1 SV=2	6	25.58	111.54	331.19	102.33	39.83	33.68
P08670	Vimentin OS=Homo sapiens OX=9606 GN=VIM PE=1 SV=4	6	74.73	60.83	1308.98	110.13	54.56	40.64
Q96KN2	Beta-Ala-His dipeptidase OS=Homo sapiens OX=9606 GN=CNDP1 PE=1 SV=4	7	47.29	45.23	62.39	75.97	56.51	58.09
P62258	14-3-3 protein epsilon OS=Homo sapiens OX=9606 GN=YWHAE PE=1 SV=1	7	46.88	47.05	63.43	60.97	55.97	94.03
A0A075B6R9	Probable non-functional immunoglobulin kappa variable 2D-24 OS=Homo sapiens OX=9606 GN=IGKV2D-24 PE=5 SV=1	7	62.61	55.26	65.78	65.16	50.65	75.13
P15169	Carboxypeptidase N catalytic chain OS=Homo sapiens OX=9606 GN=CPN1 PE=1 SV=1	7	62.54	50.37	68.87	78.21	64.29	66.94
Q08830	Fibrinogen-like protein 1 OS=Homo sapiens OX=9606 GN=FGL1 PE=1 SV=3	7	30.81	47.71	69.13	65.53	60.23	74.2
P02747	Complement C1q subcomponent subunit C OS=Homo sapiens OX=9606 GN=C1QC PE=1 SV=3	7	64	69.43	70.21	67.03	65.29	69.81
P55058	Phospholipid transfer protein OS=Homo sapiens OX=9606 GN=PLTP PE=1 SV=1	7	66.69	55.4	70.72	68.58	62.82	71.79
P01008	Antithrombin-III OS=Homo sapiens OX=9606 GN=SERPINC1 PE=1 SV=1	7	65.64	63.76	70.81	71.94	64.48	70.93
Q04756	Hepatocyte growth factor activator OS=Homo sapiens OX=9606 GN=HGFAC PE=1 SV=1	7	68.11	68.74	70.96	77.27	65.86	72.52
P14151	L-selectin OS=Homo sapiens OX=9606 GN=SELL PE=1 SV=2	7	58.45	62.68	71.2	73.77	64.56	70.13
Q96IY4	Carboxypeptidase B2 OS=Homo sapiens OX=9606 GN=CPB2 PE=1 SV=2	7	42.81	55.79	71.55	72.97	50.69	69.65
A0A087X0Q4	Immunoglobulin kappa variable 2-40 OS=Homo sapiens OX=9606 GN=IGKV2-40 PE=1 SV=1	7	71.59	68.49	72.06	73.75	65.72	77.29
C9JU00	Fibrinogen gamma chain (Fragment) OS=Homo sapiens OX=9606 GN=FGG PE=1 SV=1	7	46.59	63.52	72.38	74.52	66.47	67.08
A0A0C4DH25	Immunoglobulin kappa variable 3D-20 OS=Homo sapiens OX=9606 GN=IGKV3D-20 PE=3 SV=1	7	54.44	63.95	72.38	63.46	53.38	75.96
P06331	Immunoglobulin heavy variable 4-34 OS=Homo sapiens OX=9606 GN=IGHV4-34 PE=1 SV=2	7	69.25	64.7	73.27	73.65	63.89	67.88
P02746	Complement C1q subcomponent subunit B OS=Homo sapiens OX=9606 GN=C1QB PE=1 SV=3	7	61.3	69.62	74.33	73.01	61.85	65.9
P01009	Alpha-1-antitrypsin OS=Homo sapiens OX=9606 GN=SERPINA1 PE=1 SV=3	7	54.85	56.06	75.02	74.58	72.44	73.72
P36955	Pigment epithelium-derived factor OS=Homo sapiens OX=9606 GN=SERPINF1 PE=1 SV=4	7	66.57	68.16	75.16	71.41	67.33	67.67
P01619	Immunoglobulin kappa variable 3-20 OS=Homo sapiens OX=9606 GN=IGKV3-20 PE=1 SV=2	7	61.05	70.69	75.18	71.33	53.51	65.45
P02671	Fibrinogen alpha chain OS=Homo sapiens OX=9606 GN=FGA PE=1 SV=2	7	55.58	73.15	75.57	75.24	66.63	72.34
G3V2W1	Protein Z-dependent protease inhibitor OS=Homo sapiens OX=9606 GN=SERPINA10 PE=1 SV=1	7	40.03	39.72	77.98	60.19	52.23	72.75
P01766	Immunoglobulin heavy variable 3-13 OS=Homo sapiens OX=9606 GN=IGHV3-13 PE=1 SV=2	7	60.89	63.28	78.78	67.55	57.71	64.48
A0A0G2JMB2	Immunoglobulin heavy constant alpha 2 (Fragment) OS=Homo sapiens OX=9606 GN=IGHA2 PE=1 SV=1	7	67.73	52.45	79.72	77.11	46.37	65.63
Q9Y624	Junctional adhesion molecule A OS=Homo sapiens OX=9606 GN=F11R PE=1 SV=1	7	65.17	51.12	80.12	69.87	39.5	61.96
Q92994	Transcription factor IIIB 90 kDa subunit OS=Homo sapiens OX=9606 GN=BRF1 PE=1 SV=1	7	54.01	78.32	82.61	83.33	67.85	82.08
P22891	Vitamin K-dependent protein Z OS=Homo sapiens OX=9606 GN=PROZ PE=1 SV=2	7	51.99	46.92	83.53	84.83	56.5	68.73
P00441	Superoxide dismutase [Cu-Zn] OS=Homo sapiens OX=9606 GN=SOD1 PE=1 SV=2	7	72.86	74.82	85.73	76.42	73.85	122.54
P02647	Apolipoprotein A-I OS=Homo sapiens OX=9606 GN=APOA1 PE=1 SV=1	7	42.36	74.32	86.37	60.67	64.72	72.9
A0A087WWD4	Neural cell adhesion molecule 1 OS=Homo sapiens OX=9606 GN=NCAM1 PE=1 SV=1	7	64.76	57.13	91.16	86.87	78.57	83.32
P68871	Hemoglobin subunit beta OS=Homo sapiens OX=9606 GN=HBB PE=1 SV=2	7	24.89	78.15	93.28	54.97	62.35	65.09
P78386	Keratin, type II cuticular Hb5 OS=Homo sapiens OX=9606 GN=KRT85 PE=1 SV=1	7	44.07	85.67	95.1	53.18	65.17	65.73
P32119	Peroxiredoxin-2 OS=Homo sapiens OX=9606 GN=PRDX2 PE=1 SV=5	7	34.55	28.28	100.11	54.24	46.24	56.81
P14780	Matrix metalloproteinase-9 OS=Homo sapiens OX=9606 GN=MMP9 PE=1 SV=3	7	36.87	62.79	100.8	79.37	56.83	58.42
P14625	Endoplasmin OS=Homo sapiens OX=9606 GN=HSP90B1 PE=1 SV=1	7	66.23	65.25	106.61	77.52	77.51	78.6
E7EUC7	UTP--glucose-1-phosphate uridylyltransferase OS=Homo sapiens OX=9606 GN=UGP2 PE=1 SV=1	7	48.77	74.52	115.02	72.39	58.22	76.68
P09960	Leukotriene A-4 hydrolase OS=Homo sapiens OX=9606 GN=LTA4H PE=1 SV=2	7	73.05	61.15	118.25	91.15	65.13	78.55
P29350	Tyrosine-protein phosphatase non-receptor type 6 OS=Homo sapiens OX=9606 GN=PTPN6 PE=1 SV=1	7	0.34	59.13	119.84	115.49	65.89	130.99
P02730	Band 3 anion transport protein OS=Homo sapiens OX=9606 GN=SLC4A1 PE=1 SV=3	7	38.7	46.92	141.78	81.43	43.82	78.02
P16452	Erythrocyte membrane protein band 4.2 OS=Homo sapiens OX=9606 GN=EPB42 PE=1 SV=3	7	43.49	78.07	156.29	48.31	39.63	43.54
F8WCF6	Actin-related protein 2/3 complex subunit 4 OS=Homo sapiens OX=9606 GN=ARPC4-TTLL3 PE=3 SV=1	7	173.58	168.14	264.27	222.63	76.44	160.19
Q10567	AP-1 complex subunit beta-1 OS=Homo sapiens OX=9606 GN=AP1B1 PE=1 SV=2	8	139.13	70.9	38.49	62.82	69.64	47.84
P78417	Glutathione S-transferase omega-1 OS=Homo sapiens OX=9606 GN=GSTO1 PE=1 SV=2	8	75.72	67.05	40.03	66.56	56.87	70.3
Q15691	Microtubule-associated protein RP/EB family member 1 OS=Homo sapiens OX=9606 GN=MAPRE1 PE=1 SV=3	8	88.47	54.33	52.38	69.15	59.61	54.3
P21291	Cysteine and glycine-rich protein 1 OS=Homo sapiens OX=9606 GN=CSRP1 PE=1 SV=3	8	111.67	100.74	58.67	73.04	65.7	86.2
A0A075B6I9	Immunoglobulin lambda variable 7-46 OS=Homo sapiens OX=9606 GN=IGLV7-46 PE=3 SV=4	8	93.49	64.79	60.79	77.57	60.94	67.22
A0A0B4J1U7	Immunoglobulin heavy variable 6-1 OS=Homo sapiens OX=9606 GN=IGHV6-1 PE=3 SV=1	8	84.28	80.17	60.96	64.68	78.14	59.37
P53801	Pituitary tumor-transforming gene 1 protein-interacting protein OS=Homo sapiens OX=9606 GN=PTTG1IP PE=1 SV=1	8	223.9	110.86	61.78	97.13	62.44	41.41
A0A0C4DH67	Immunoglobulin kappa variable 1-8 OS=Homo sapiens OX=9606 GN=IGKV1-8 PE=3 SV=1	8	84.92	114.47	62.06	66.28	34.28	57.44
P01624	Immunoglobulin kappa variable 3-15 OS=Homo sapiens OX=9606 GN=IGKV3-15 PE=1 SV=2	8	97.94	81.68	64.56	74.52	58.65	80.89
A0A0C4DH43	Immunoglobulin heavy variable 2-70D OS=Homo sapiens OX=9606 GN=IGHV2-70D PE=3 SV=1	8	85	83.69	65.37	66.6	72.24	68.88
A0A0B4J1V6	Immunoglobulin heavy variable 3-73 OS=Homo sapiens OX=9606 GN=IGHV3-73 PE=3 SV=1	8	85.73	78.15	65.57	70.86	60.06	61.97
A0A0J9YXX1	Immunoglobulin heavy variable 5-10-1 OS=Homo sapiens OX=9606 GN=IGHV5-10-1 PE=3 SV=1	8	96.21	83.36	66.45	81.24	82.31	68.63
O00151	PDZ and LIM domain protein 1 OS=Homo sapiens OX=9606 GN=PDLIM1 PE=1 SV=4	8	99.08	79.93	66.46	56.92	70.45	71.96
A0A087X188	Bridging integrator 2 OS=Homo sapiens OX=9606 GN=BIN2 PE=1 SV=1	8	124.87	76.21	67.28	52.78	73.73	53.96
P05556	Integrin beta-1 OS=Homo sapiens OX=9606 GN=ITGB1 PE=1 SV=2	8	122.7	69.78	67.37	65.06	118.1	61.73
A0A0A0MT69	Immunoglobulin kappa joining 4 (Fragment) OS=Homo sapiens OX=9606 GN=IGKJ4 PE=1 SV=1	8	93.76	67.45	67.62	115.75	54.36	64.93
P60953	Cell division control protein 42 homolog OS=Homo sapiens OX=9606 GN=CDC42 PE=1 SV=2	8	126.89	54.81	68.07	57.09	50.81	49.54
A0A0C4DH38	Immunoglobulin heavy variable 5-51 OS=Homo sapiens OX=9606 GN=IGHV5-51 PE=3 SV=1	8	79.54	81.85	68.27	77.13	70.81	67.25
A0A0B4J1V0	Immunoglobulin heavy variable 3-15 OS=Homo sapiens OX=9606 GN=IGHV3-15 PE=3 SV=1	8	80.72	69.82	68.38	73.36	58.16	59.94
Q9ULV4	Coronin-1C OS=Homo sapiens OX=9606 GN=CORO1C PE=1 SV=1	8	143.99	108.52	68.39	65.2	54.64	99.22
A0A0A0MS15	Immunoglobulin heavy variable 3-49 OS=Homo sapiens OX=9606 GN=IGHV3-49 PE=3 SV=1	8	88.1	84.6	68.51	71.86	61.66	65.63
A0A0C4DH36	Probable non-functional immunoglobulin heavy variable 3-38 OS=Homo sapiens OX=9606 GN=IGHV3-38 PE=5 SV=1	8	86.16	86.4	68.62	69.56	57.01	67.3
P06276	Cholinesterase OS=Homo sapiens OX=9606 GN=BCHE PE=1 SV=1	8	79.87	74.65	69.54	60.53	75.84	66.14
A0A075B6K4	Immunoglobulin lambda variable 3-10 OS=Homo sapiens OX=9606 GN=IGLV3-10 PE=3 SV=2	8	94.64	73.52	69.93	78.49	56.65	58.91
Q14247	Src substrate cortactin OS=Homo sapiens OX=9606 GN=CTTN PE=1 SV=2	8	114.85	76.76	70.01	51.52	62.45	59.05
P27797	Calreticulin OS=Homo sapiens OX=9606 GN=CALR PE=1 SV=1	8	103.19	114.33	70.08	69.59	57.73	70.22
O43866	CD5 antigen-like OS=Homo sapiens OX=9606 GN=CD5L PE=1 SV=1	8	91.59	79.16	70.61	68.58	67.98	77.01
P01344	Insulin-like growth factor II OS=Homo sapiens OX=9606 GN=IGF2 PE=1 SV=1	8	80.94	69.6	70.78	63	78.62	61.29
P01743	Immunoglobulin heavy variable 1-46 OS=Homo sapiens OX=9606 GN=IGHV1-46 PE=1 SV=2	8	90.94	82.52	70.89	71.45	69.74	66.76
P04430	Immunoglobulin kappa variable 1-16 OS=Homo sapiens OX=9606 GN=IGKV1-16 PE=1 SV=2	8	107.04	64.98	71.12	69.41	51.17	61.49
P27918	Properdin OS=Homo sapiens OX=9606 GN=CFP PE=1 SV=2	8	79.5	92.41	72.14	67.92	68.83	70.21
Q6UWP8	Suprabasin OS=Homo sapiens OX=9606 GN=SBSN PE=1 SV=2	8	93.71	80.24	72.54	60.2	53.11	64.13
P0DP04	Immunoglobulin heavy variable 3-43D OS=Homo sapiens OX=9606 GN=IGHV3-43D PE=3 SV=1	8	76.71	69.69	72.61	72.96	66.36	63.06
A0A0J9YY99	Ig-like domain-containing protein (Fragment) OS=Homo sapiens OX=9606 PE=1 SV=1	8	92.42	74.78	72.78	71.64	65.33	69.43
A0A0C4DH29	Immunoglobulin heavy variable 1-3 OS=Homo sapiens OX=9606 GN=IGHV1-3 PE=3 SV=1	8	75.84	84.11	72.95	74	71.96	66.95
A0A0C4DH31	Immunoglobulin heavy variable 1-18 OS=Homo sapiens OX=9606 GN=IGHV1-18 PE=3 SV=1	8	89.56	102.72	73.24	69.75	78.5	62.33
A0A5H1ZRQ7	Immunoglobulin lambda constant 7 (Fragment) OS=Homo sapiens OX=9606 GN=IGLC7 PE=4 SV=1	8	74.56	73.47	73.46	77.6	57.21	72.38
P39059	Collagen alpha-1(XV) chain OS=Homo sapiens OX=9606 GN=COL15A1 PE=1 SV=2	8	102.01	88.94	73.57	61.22	98.25	62.37
P80748	Immunoglobulin lambda variable 3-21 OS=Homo sapiens OX=9606 GN=IGLV3-21 PE=1 SV=2	8	108.87	89.9	73.63	78.49	59.75	58.72
A0A4W8ZXM2	Immunoglobulin heavy variable 3-72 OS=Homo sapiens OX=9606 GN=IGHV3-72 PE=1 SV=1	8	85.06	78.38	73.7	71.88	69.61	76.65
A0A075B6K2	Immunoglobulin lambda variable 3-12 OS=Homo sapiens OX=9606 GN=IGLV3-12 PE=3 SV=2	8	108.7	84.68	74.11	81.95	59.52	57.72
Q15942	Zyxin OS=Homo sapiens OX=9606 GN=ZYX PE=1 SV=1	8	113.56	70.02	74.41	57.7	68.25	64.68
A0A0C4DH33	Immunoglobulin heavy variable 1-24 OS=Homo sapiens OX=9606 GN=IGHV1-24 PE=3 SV=1	8	100.73	99.4	75	83.65	67.86	62.59
P05106	Integrin beta-3 OS=Homo sapiens OX=9606 GN=ITGB3 PE=1 SV=2	8	101.87	70.68	75.05	60.4	62.49	63.54
P01764	Immunoglobulin heavy variable 3-23 OS=Homo sapiens OX=9606 GN=IGHV3-23 PE=1 SV=2	8	98.2	82.07	75.11	71.9	67.53	66.3
Q9NZP8	Complement C1r subcomponent-like protein OS=Homo sapiens OX=9606 GN=C1RL PE=1 SV=2	8	79.65	80.12	75.92	75.27	75.77	66.86
P00742	Coagulation factor X OS=Homo sapiens OX=9606 GN=F10 PE=1 SV=2	8	75.44	76.6	75.95	73.04	73.27	64.81
A0A0C4DH34	Immunoglobulin heavy variable 4-28 OS=Homo sapiens OX=9606 GN=IGHV4-28 PE=3 SV=1	8	80.99	73.63	75.98	69.92	53.97	60.64
P04075	Fructose-bisphosphate aldolase A OS=Homo sapiens OX=9606 GN=ALDOA PE=1 SV=2	8	118.59	71.58	76.51	65.85	64.76	67.18
Q15555	Microtubule-associated protein RP/EB family member 2 OS=Homo sapiens OX=9606 GN=MAPRE2 PE=1 SV=1	8	129.83	63.94	76.58	53.49	51.44	44.38
A0A075B7F0	Immunoglobulin heavy variable 3/OR16-10 (non-functional) (Fragment) OS=Homo sapiens OX=9606 GN=IGHV3OR16-10 PE=1 SV=1	8	67.58	77.17	76.95	66.26	59.89	63.53
P0DOY3	Immunoglobulin lambda constant 3 OS=Homo sapiens OX=9606 GN=IGLC3 PE=1 SV=1	8	89.25	77.63	77.36	76.27	59.7	69.48
A0A0A0MRZ8	Immunoglobulin kappa variable 3D-11 OS=Homo sapiens OX=9606 GN=IGKV3D-11 PE=3 SV=6	8	78.88	84.59	77.99	67.21	67.01	78.23
P11021	Endoplasmic reticulum chaperone BiP OS=Homo sapiens OX=9606 GN=HSPA5 PE=1 SV=2	8	80.11	68.99	78.1	62.73	65.59	65.68
P49908	Selenoprotein P OS=Homo sapiens OX=9606 GN=SELENOP PE=1 SV=3	8	82.29	82.14	78.63	67.72	77.21	75.81
B7Z6Z4	Myosin light polypeptide 6 OS=Homo sapiens OX=9606 GN=MYL6 PE=1 SV=1	8	114.73	80.9	78.64	47.42	86.35	68.16
A0A5H1ZRS9	Immunoglobulin kappa variable 2D-29 OS=Homo sapiens OX=9606 GN=IGKV2D-29 PE=4 SV=1	8	105.87	109.77	78.82	72.9	53.9	75.64
P01834	Immunoglobulin kappa constant OS=Homo sapiens OX=9606 GN=IGKC PE=1 SV=2	8	85.57	76.77	78.94	72.4	72.1	76.5
A0A0B4J231	Immunoglobulin lambda-like polypeptide 5 OS=Homo sapiens OX=9606 GN=IGLL5 PE=1 SV=1	8	87.7	75.41	79.36	76.79	63.68	70.65
J3KNB4	Cathelicidin antimicrobial peptide OS=Homo sapiens OX=9606 GN=CAMP PE=1 SV=1	8	87.9	107.26	79.4	72.21	85.27	73.51
P31321	cAMP-dependent protein kinase type I-beta regulatory subunit OS=Homo sapiens OX=9606 GN=PRKAR1B PE=1 SV=4	8	83.16	90.87	80.99	50.83	53.25	68.71
P01857	Immunoglobulin heavy constant gamma 1 OS=Homo sapiens OX=9606 GN=IGHG1 PE=1 SV=1	8	78.76	80.5	81.54	66.69	76.61	70.57
A0A286YFJ8	Immunoglobulin heavy constant gamma 4 (Fragment) OS=Homo sapiens OX=9606 GN=IGHG4 PE=1 SV=1	8	96.46	83.59	81.87	69.66	61.63	60.56
A0A075B6H9	Immunoglobulin lambda variable 4-69 OS=Homo sapiens OX=9606 GN=IGLV4-69 PE=1 SV=1	8	85.46	83.97	82.07	82.95	63.46	78.68
A0A3B3ISX9	Tenascin-X OS=Homo sapiens OX=9606 GN=TNXB PE=1 SV=1	8	92.17	80.91	82.31	69.21	69.24	75.3
P01602	Immunoglobulin kappa variable 1-5 OS=Homo sapiens OX=9606 GN=IGKV1-5 PE=1 SV=2	8	94.93	81.51	82.72	65.94	69.29	70.19
O75636	Ficolin-3 OS=Homo sapiens OX=9606 GN=FCN3 PE=1 SV=2	8	93.27	79.95	83.04	71.4	79.55	71.91
J3KP74	Proteoglycan 4 (Fragment) OS=Homo sapiens OX=9606 GN=PRG4 PE=1 SV=8	8	82.24	98.03	83.2	75	79.4	60.74
Q14847	LIM and SH3 domain protein 1 OS=Homo sapiens OX=9606 GN=LASP1 PE=1 SV=2	8	128.87	78.45	83.25	55.27	62.74	64.48
A0A075B6H7	Probable non-functional immunoglobulin kappa variable 3-7 OS=Homo sapiens OX=9606 GN=IGKV3-7 PE=5 SV=1	8	115.25	92.89	83.37	79.33	59.46	80.08
P43251	Biotinidase OS=Homo sapiens OX=9606 GN=BTD PE=1 SV=2	8	84.23	71.14	83.99	67.91	77.82	65.73
P62328	Thymosin beta-4 OS=Homo sapiens OX=9606 GN=TMSB4X PE=1 SV=2	8	149.19	116.94	84.17	68.65	68.84	60.51
P01718	Immunoglobulin lambda variable 3-27 OS=Homo sapiens OX=9606 GN=IGLV3-27 PE=1 SV=2	8	113.32	85.73	84.4	62.29	65.91	53.89
A0A0B4J1V2	Immunoglobulin heavy variable 2-26 OS=Homo sapiens OX=9606 GN=IGHV2-26 PE=3 SV=1	8	112.35	110.16	85.17	81.62	98.74	99.16
J3KMX3	Alpha-fetoprotein OS=Homo sapiens OX=9606 GN=AFP PE=1 SV=1	8	67.91	116.76	85.38	65.98	30.67	66.77
P01742	Immunoglobulin heavy variable 1-69 OS=Homo sapiens OX=9606 GN=IGHV1-69 PE=1 SV=2	8	92.64	82	86.22	75.52	75.3	71.51
P23083	Immunoglobulin heavy variable 1-2 OS=Homo sapiens OX=9606 GN=IGHV1-2 PE=1 SV=2	8	83.48	103.57	86.6	65.93	64.22	59.87
P24593	Insulin-like growth factor-binding protein 5 OS=Homo sapiens OX=9606 GN=IGFBP5 PE=1 SV=1	8	107.19	79.21	86.99	74.61	85.18	56.59
P37840	Alpha-synuclein OS=Homo sapiens OX=9606 GN=SNCA PE=1 SV=1	8	71.21	173.67	87.12	70.35	61.5	81.34
Q13790	Apolipoprotein F OS=Homo sapiens OX=9606 GN=APOF PE=1 SV=2	8	120.49	64.19	87.31	63.96	83.31	59.79
P02452	Collagen alpha-1(I) chain OS=Homo sapiens OX=9606 GN=COL1A1 PE=1 SV=5	8	117.78	74.16	88.5	66.07	65.38	68.41
P48059	LIM and senescent cell antigen-like-containing domain protein 1 OS=Homo sapiens OX=9606 GN=LIMS1 PE=1 SV=4	8	146.64	67.73	90.71	65.26	63.6	64.32
P11047	Laminin subunit gamma-1 OS=Homo sapiens OX=9606 GN=LAMC1 PE=1 SV=3	8	154.65	94.84	93.05	106.38	104.29	65.67
Q15063	Periostin OS=Homo sapiens OX=9606 GN=POSTN PE=1 SV=2	8	104.09	79.27	93.13	62.82	78.95	67.61
Q9NR12	PDZ and LIM domain protein 7 OS=Homo sapiens OX=9606 GN=PDLIM7 PE=1 SV=1	8	210.55	67.42	93.66	51.39	41.53	50.36
Q9UM47	Neurogenic locus notch homolog protein 3 OS=Homo sapiens OX=9606 GN=NOTCH3 PE=1 SV=2	8	112.44	87.51	93.75	77.37	69.7	54.57
A0A087WYE8	Immunoglobulin heavy variable 1/OR21-1 (non-functional) (Fragment) OS=Homo sapiens OX=9606 GN=IGHV1OR21-1 PE=1 SV=1	8	102.41	101.95	96.22	64.69	63.76	53.67
P30086	Phosphatidylethanolamine-binding protein 1 OS=Homo sapiens OX=9606 GN=PEBP1 PE=1 SV=3	8	71.4	76.7	99.2	54.72	58.66	57.24
Q01518	Adenylyl cyclase-associated protein 1 OS=Homo sapiens OX=9606 GN=CAP1 PE=1 SV=5	8	129.53	92.52	101.28	58.35	100.41	56.62
P23229	Integrin alpha-6 OS=Homo sapiens OX=9606 GN=ITGA6 PE=1 SV=5	8	198.9	48.17	101.87	70.01	39.6	42.3
P04899	Guanine nucleotide-binding protein G(i) subunit alpha-2 OS=Homo sapiens OX=9606 GN=GNAI2 PE=1 SV=3	8	146.67	52.53	106.48	63.41	38.34	40.14
Q15828	Cystatin-M OS=Homo sapiens OX=9606 GN=CST6 PE=1 SV=1	8	126.33	106.01	111.48	64.57	63.53	63.97
P07998	Ribonuclease pancreatic OS=Homo sapiens OX=9606 GN=RNASE1 PE=1 SV=4	8	276.14	124.61	118.01	114.24	102.24	160.96
A0A075B6J1	Immunoglobulin lambda variable 5-37 OS=Homo sapiens OX=9606 GN=IGLV5-37 PE=3 SV=1	8	285.69	80.08	124.44	86.62	64.38	66.15
P00491	Purine nucleoside phosphorylase OS=Homo sapiens OX=9606 GN=PNP PE=1 SV=2	8	103.43	77.89	126.66	53.5	67.7	38.44
Q6GTS8	N-fatty-acyl-amino acid synthase/hydrolase PM20D1 OS=Homo sapiens OX=9606 GN=PM20D1 PE=2 SV=3	8	121.72	69.21	289.35	92.39	48.96	54.27
P78332	RNA-binding protein 6 OS=Homo sapiens OX=9606 GN=RBM6 PE=1 SV=5	8	3805.97	2220.04	2909.32	1845.16	1610.53	1649.51

## Sheet: Cluster1
id	Description	k_means_8	HC_U40_AVG	SZ_U40_AVG	HC_MID_AVG	SZ_MID_AVG	HC_LATE_AVG	SZ_LATE_AVG
Q86UX7	Fermitin family homolog 3 OS=Homo sapiens OX=9606 GN=FERMT3 PE=1 SV=1	1	103.68	60.94	68.53	57.94	60.08	69.94
P01591	Immunoglobulin J chain OS=Homo sapiens OX=9606 GN=JCHAIN PE=1 SV=4	1	77.99	73.38	68.99	68.24	68.44	84.16
P08514	Integrin alpha-IIb OS=Homo sapiens OX=9606 GN=ITGA2B PE=1 SV=3	1	93.74	64.02	70.89	56.43	65.58	63.5
O95810	Caveolae-associated protein 2 OS=Homo sapiens OX=9606 GN=CAVIN2 PE=1 SV=3	1	102.3	63.3	71.77	49.56	65.8	57.32
E7EUF1	Ectonucleotide pyrophosphatase/phosphodiesterase family member 2 OS=Homo sapiens OX=9606 GN=ENPP2 PE=1 SV=1	1	77.2	64.37	71.79	67.64	70.56	79.59
Q6S8J3	POTE ankyrin domain family member E OS=Homo sapiens OX=9606 GN=POTEE PE=2 SV=3	1	92.19	66.41	72.07	57.4	61.9	74.92
P60709	Actin, cytoplasmic 1 OS=Homo sapiens OX=9606 GN=ACTB PE=1 SV=1	1	91.41	64.38	72.13	55.49	66.4	68.03
P62736	Actin, aortic smooth muscle OS=Homo sapiens OX=9606 GN=ACTA2 PE=1 SV=1	1	92.04	63.43	72.21	54.93	66.78	67.35
B4DUT8	Calponin OS=Homo sapiens OX=9606 GN=CNN2 PE=1 SV=1	1	93.14	61.85	72.26	52.87	67.16	83.73
Q9NPH3	Interleukin-1 receptor accessory protein OS=Homo sapiens OX=9606 GN=IL1RAP PE=1 SV=2	1	73.01	49.27	72.86	52.78	71.34	78.36
P21333	Filamin-A OS=Homo sapiens OX=9606 GN=FLNA PE=1 SV=4	1	99.04	63.84	73.66	53.89	64.87	66.96
P18206	Vinculin OS=Homo sapiens OX=9606 GN=VCL PE=1 SV=4	1	101.51	70.35	74.34	60.74	71.01	67.43
A0A5F9ZHM4	L-lactate dehydrogenase B chain OS=Homo sapiens OX=9606 GN=LDHB PE=4 SV=1	1	73.14	60.33	74.54	59.95	73.9	67.97
E9PK25	Cofilin-1 OS=Homo sapiens OX=9606 GN=CFL1 PE=1 SV=1	1	114.7	68.55	74.54	61.06	66.34	78.54
Q96PD5	N-acetylmuramoyl-L-alanine amidase OS=Homo sapiens OX=9606 GN=PGLYRP2 PE=1 SV=1	1	59.55	59.4	74.91	65.59	73.4	66.18
Q9Y490	Talin-1 OS=Homo sapiens OX=9606 GN=TLN1 PE=1 SV=3	1	95.72	61.94	75.38	56.5	65.12	68.96
J3KN67	Tropomyosin alpha-3 chain OS=Homo sapiens OX=9606 GN=TPM3 PE=1 SV=1	1	109.82	62.64	76.47	51.58	70.67	162.67
P00390	Glutathione reductase, mitochondrial OS=Homo sapiens OX=9606 GN=GSR PE=1 SV=2	1	66.66	52.03	76.53	64.09	75.53	56.56
P35579	Myosin-9 OS=Homo sapiens OX=9606 GN=MYH9 PE=1 SV=4	1	99.08	55.92	76.81	53.38	57.92	63.4
O75083	WD repeat-containing protein 1 OS=Homo sapiens OX=9606 GN=WDR1 PE=1 SV=4	1	91.35	63.63	77.65	66.68	75.62	101.03
Q13103	Secreted phosphoprotein 24 OS=Homo sapiens OX=9606 GN=SPP2 PE=1 SV=1	1	132.68	72.58	78.53	57.31	79.84	61.12
P14618	Pyruvate kinase PKM OS=Homo sapiens OX=9606 GN=PKM PE=1 SV=4	1	99.96	64.76	79.77	56.51	68.52	60.05
P27169	Serum paraoxonase/arylesterase 1 OS=Homo sapiens OX=9606 GN=PON1 PE=1 SV=3	1	87.19	75.64	79.86	65.2	77.15	65.76
P67936	Tropomyosin alpha-4 chain OS=Homo sapiens OX=9606 GN=TPM4 PE=1 SV=3	1	109.58	76.98	80.07	53.2	73.21	133.79
P12111	Collagen alpha-3(VI) chain OS=Homo sapiens OX=9606 GN=COL6A3 PE=1 SV=5	1	73.18	73.1	80.24	64.89	75.03	75.99
B1AHL2	Fibulin-1 OS=Homo sapiens OX=9606 GN=FBLN1 PE=1 SV=1	1	86.46	65.72	80.41	65.26	83.79	67.71
D6RF35	Vitamin D-binding protein OS=Homo sapiens OX=9606 GN=GC PE=1 SV=1	1	78.13	68.91	80.46	69.9	71.72	74.01
P23142	Fibulin-1 OS=Homo sapiens OX=9606 GN=FBLN1 PE=1 SV=4	1	90.32	68.01	80.61	66.34	82.88	67.28
P19823	Inter-alpha-trypsin inhibitor heavy chain H2 OS=Homo sapiens OX=9606 GN=ITIH2 PE=1 SV=2	1	79.86	67.74	80.63	67.55	78.49	65.18
A0A0C4DGB6	Serum albumin OS=Homo sapiens OX=9606 GN=ALB PE=1 SV=1	1	76.68	74.16	80.9	70.22	75.25	72.57
B7Z596	Tropomyosin alpha-1 chain OS=Homo sapiens OX=9606 GN=TPM1 PE=1 SV=1	1	109.84	60.38	80.93	52.71	68.7	162.35
P68366	Tubulin alpha-4A chain OS=Homo sapiens OX=9606 GN=TUBA4A PE=1 SV=1	1	67.63	38.85	81.2	50.25	36.78	72.77
P17936	Insulin-like growth factor-binding protein 3 OS=Homo sapiens OX=9606 GN=IGFBP3 PE=1 SV=2	1	73.02	72.3	81.69	63.31	65.67	67.2
C9J2C0	Tubulin alpha chain (Fragment) OS=Homo sapiens OX=9606 GN=TUBA8 PE=1 SV=1	1	67.9	33.03	81.75	48.28	31.69	70.01
Q9NQ79	Cartilage acidic protein 1 OS=Homo sapiens OX=9606 GN=CRTAC1 PE=1 SV=2	1	54.42	48.73	81.84	70.56	73.95	80.35
P35858	Insulin-like growth factor-binding protein complex acid labile subunit OS=Homo sapiens OX=9606 GN=IGFALS PE=1 SV=1	1	83.33	76.99	83.55	60.94	70.27	65.88
P01859	Immunoglobulin heavy constant gamma 2 OS=Homo sapiens OX=9606 GN=IGHG2 PE=1 SV=2	1	81.41	77.23	83.56	63.06	69.54	66.26
A0A087WWT3	Serum albumin OS=Homo sapiens OX=9606 GN=ALB PE=1 SV=1	1	76.36	73.63	84.67	68.65	76.08	71.2
P01860	Immunoglobulin heavy constant gamma 3 OS=Homo sapiens OX=9606 GN=IGHG3 PE=1 SV=2	1	81.38	80.97	84.8	64.27	77.42	67.47
P52566	Rho GDP-dissociation inhibitor 2 OS=Homo sapiens OX=9606 GN=ARHGDIB PE=1 SV=3	1	70.87	65.02	84.84	57.96	73.84	71.6
H7C013	Serum albumin (Fragment) OS=Homo sapiens OX=9606 GN=ALB PE=1 SV=1	1	79.93	73.09	85.12	69.05	78.11	71.83
O00533	Neural cell adhesion molecule L1-like protein OS=Homo sapiens OX=9606 GN=CHL1 PE=1 SV=4	1	84.99	62.48	85.6	69.97	81.68	74.7
Q14515	SPARC-like protein 1 OS=Homo sapiens OX=9606 GN=SPARCL1 PE=1 SV=2	1	83.08	44.98	85.65	63.94	81.99	67.79
A0A0B4J2H0	Immunoglobulin heavy variable 1-69D OS=Homo sapiens OX=9606 GN=IGHV1-69D PE=1 SV=1	1	93.08	74.79	86.76	71.48	75.81	71.59
P48637	Glutathione synthetase OS=Homo sapiens OX=9606 GN=GSS PE=1 SV=1	1	64.35	65.06	86.82	60.51	69.33	73.79
O95445	Apolipoprotein M OS=Homo sapiens OX=9606 GN=APOM PE=1 SV=2	1	72.38	65.15	87.87	63.25	71.77	59.37
P33151	Cadherin-5 OS=Homo sapiens OX=9606 GN=CDH5 PE=1 SV=5	1	74.99	62.39	87.94	60.79	74.73	55.63
P10644	cAMP-dependent protein kinase type I-alpha regulatory subunit OS=Homo sapiens OX=9606 GN=PRKAR1A PE=1 SV=1	1	91.43	65.15	88.28	52.99	71.69	70.36
Q15848	Adiponectin OS=Homo sapiens OX=9606 GN=ADIPOQ PE=1 SV=1	1	63.32	47.15	90.8	65.48	83.01	95.76
P04179	Superoxide dismutase [Mn], mitochondrial OS=Homo sapiens OX=9606 GN=SOD2 PE=1 SV=3	1	22.04	78.18	92.26	59.43	76.91	78.8
P06312	Immunoglobulin kappa variable 4-1 OS=Homo sapiens OX=9606 GN=IGKV4-1 PE=1 SV=1	1	103.42	72.82	92.4	59.17	74.82	59.71
A0A0A0MTH3	Integrin-linked protein kinase OS=Homo sapiens OX=9606 GN=ILK PE=1 SV=1	1	95.95	57.95	99.24	71.48	73.88	96.86
A0A087X117	Nodal modulator 1 OS=Homo sapiens OX=9606 GN=NOMO1 PE=1 SV=1	1	83.33	69.9	102.22	85.12	95.78	109.44
B0YIW2	Apolipoprotein C-III OS=Homo sapiens OX=9606 GN=APOC3 PE=1 SV=1	1	62.93	83.94	103.46	59.64	74.1	60.21
P13224	Platelet glycoprotein Ib beta chain OS=Homo sapiens OX=9606 GN=GP1BB PE=1 SV=1	1	103.17	83.08	105.46	51.44	70.18	75.25
P02788	Lactotransferrin OS=Homo sapiens OX=9606 GN=LTF PE=1 SV=6	1	70.38	54.41	111.43	69.01	100.35	72.58
Q3ZCW2	Galectin-related protein OS=Homo sapiens OX=9606 GN=LGALSL PE=1 SV=2	1	226.31	56.84	121.49	49.36	52.77	64.41
Q06323	Proteasome activator complex subunit 1 OS=Homo sapiens OX=9606 GN=PSME1 PE=1 SV=1	1	71.32	66.74	124.94	52.9	43.16	81.7
P09211	Glutathione S-transferase P OS=Homo sapiens OX=9606 GN=GSTP1 PE=1 SV=2	1	96.06	47.25	135.47	54.94	59.6	59.53
P02549	Spectrin alpha chain, erythrocytic 1 OS=Homo sapiens OX=9606 GN=SPTA1 PE=1 SV=5	1	60.14	110.01	136.95	49.13	63.12	67.26
P40925	Malate dehydrogenase, cytoplasmic OS=Homo sapiens OX=9606 GN=MDH1 PE=1 SV=4	1	89.29	54.55	165.22	69.09	68.22	96.86

## Sheet: Cluster2
id	Description	k_means_8	HC_U40_AVG	SZ_U40_AVG	HC_MID_AVG	SZ_MID_AVG	HC_LATE_AVG	SZ_LATE_AVG
P01699	Immunoglobulin lambda variable 1-44 OS=Homo sapiens OX=9606 GN=IGLV1-44 PE=1 SV=2	2	75.73	46.88	51.32	82.85	109.61	61.19
P24592	Insulin-like growth factor-binding protein 6 OS=Homo sapiens OX=9606 GN=IGFBP6 PE=1 SV=1	2	76.02	65.24	51.48	91.98	53.11	93.26
P01033	Metalloproteinase inhibitor 1 OS=Homo sapiens OX=9606 GN=TIMP1 PE=1 SV=1	2	72.76	62.23	54.51	99.47	73.67	74.33
P02775	Platelet basic protein OS=Homo sapiens OX=9606 GN=PPBP PE=1 SV=3	2	58.88	42.63	55.95	74.76	51.92	67.75
P61626	Lysozyme C OS=Homo sapiens OX=9606 GN=LYZ PE=1 SV=1	2	54.54	76.12	55.99	102.04	56.16	115.64
P00738	Haptoglobin OS=Homo sapiens OX=9606 GN=HP PE=1 SV=1	2	55.03	70.95	56.62	88.26	66.46	89.08
H0Y300	Haptoglobin OS=Homo sapiens OX=9606 GN=HP PE=1 SV=4	2	54.27	70.98	56.72	88.23	67.17	89.62
P00739	Haptoglobin-related protein OS=Homo sapiens OX=9606 GN=HPR PE=2 SV=2	2	53.25	70.72	57.21	87.61	66.64	89.79
P02763	Alpha-1-acid glycoprotein 1 OS=Homo sapiens OX=9606 GN=ORM1 PE=1 SV=1	2	54.16	70.42	59.24	77.24	59.05	80.68
P01714	Immunoglobulin lambda variable 3-19 OS=Homo sapiens OX=9606 GN=IGLV3-19 PE=1 SV=2	2	59.61	62.53	59.29	77.24	64.09	80.62
Q9Y5C1	Angiopoietin-related protein 3 OS=Homo sapiens OX=9606 GN=ANGPTL3 PE=1 SV=1	2	58.62	50.01	59.64	75.93	67.78	77.47
Q9UBR2	Cathepsin Z OS=Homo sapiens OX=9606 GN=CTSZ PE=1 SV=1	2	39.34	61.49	60.4	63.04	49.62	72.08
P04211	Immunoglobulin lambda variable 7-43 OS=Homo sapiens OX=9606 GN=IGLV7-43 PE=3 SV=2	2	65.51	64.65	61.09	70.11	67.26	67
P02750	Leucine-rich alpha-2-glycoprotein OS=Homo sapiens OX=9606 GN=LRG1 PE=1 SV=2	2	65.52	82.9	61.3	82.39	68.61	92.3
Q03591	Complement factor H-related protein 1 OS=Homo sapiens OX=9606 GN=CFHR1 PE=1 SV=2	2	49.29	78.1	61.54	78.91	71.36	64.51
P05362	Intercellular adhesion molecule 1 OS=Homo sapiens OX=9606 GN=ICAM1 PE=1 SV=2	2	73.37	76.77	61.58	76.6	73.41	79.91
K7ERG9	Complement factor D OS=Homo sapiens OX=9606 GN=CFD PE=1 SV=1	2	63.95	63.56	61.76	77.29	71.78	76.71
H7C0L5	Inter-alpha-trypsin inhibitor heavy chain H4 (Fragment) OS=Homo sapiens OX=9606 GN=ITIH4 PE=1 SV=1	2	56.36	58	62.31	76.72	62.92	75.2
P08493	Matrix Gla protein OS=Homo sapiens OX=9606 GN=MGP PE=1 SV=2	2	74.02	71.7	63	89.08	69.78	101.25
P01833	Polymeric immunoglobulin receptor OS=Homo sapiens OX=9606 GN=PIGR PE=1 SV=4	2	43.52	68.93	63.27	74.97	64.72	101.3
A0A0C4DH35	Probable non-functional immunoglobulin heavy variable 3-35 OS=Homo sapiens OX=9606 GN=IGHV3-35 PE=5 SV=1	2	75.82	63.01	63.38	78.02	64.29	80.65
P02748	Complement component C9 OS=Homo sapiens OX=9606 GN=C9 PE=1 SV=2	2	48.47	64.79	64.17	78.63	59.96	74.2
P04180	Phosphatidylcholine-sterol acyltransferase OS=Homo sapiens OX=9606 GN=LCAT PE=1 SV=1	2	61.61	73.29	64.17	75.87	115.54	90.91
P25311	Zinc-alpha-2-glycoprotein OS=Homo sapiens OX=9606 GN=AZGP1 PE=1 SV=2	2	60.28	70.68	64.53	79.2	66.67	82.83
P08519	Apolipoprotein(a) OS=Homo sapiens OX=9606 GN=LPA PE=1 SV=1	2	29.96	57.55	64.6	76.75	49.6	98.23
O95497	Pantetheinase OS=Homo sapiens OX=9606 GN=VNN1 PE=1 SV=2	2	61.9	68.47	64.62	78.26	72.09	67.22
P01011	Alpha-1-antichymotrypsin OS=Homo sapiens OX=9606 GN=SERPINA3 PE=1 SV=2	2	48.39	59.07	64.64	80.51	59.33	78.67
P20742	Pregnancy zone protein OS=Homo sapiens OX=9606 GN=PZP PE=1 SV=4	2	54.98	53.84	64.82	75.01	80.72	76.95
P58166	Inhibin beta E chain OS=Homo sapiens OX=9606 GN=INHBE PE=1 SV=1	2	60.97	71.25	65.26	89.19	73.97	67.95
P00450	Ceruloplasmin OS=Homo sapiens OX=9606 GN=CP PE=1 SV=1	2	56.52	67.53	65.98	76.76	80.55	71.18
Q14624	Inter-alpha-trypsin inhibitor heavy chain H4 OS=Homo sapiens OX=9606 GN=ITIH4 PE=1 SV=4	2	60.5	69.07	66.15	76.31	66.69	73.41
B7ZKJ8	ITIH4 protein OS=Homo sapiens OX=9606 GN=ITIH4 PE=1 SV=1	2	60.41	69.22	66.29	76.45	66.69	73.1
P51884	Lumican OS=Homo sapiens OX=9606 GN=LUM PE=1 SV=2	2	50.23	62.29	66.51	77.94	67.19	76.26
P04217	Alpha-1B-glycoprotein OS=Homo sapiens OX=9606 GN=A1BG PE=1 SV=4	2	49	62.86	66.71	73.06	61.76	74.25
P13671	Complement component C6 OS=Homo sapiens OX=9606 GN=C6 PE=1 SV=3	2	58.24	69.61	66.82	76.76	66.1	74.46
A0A087WT59	Transthyretin OS=Homo sapiens OX=9606 GN=TTR PE=1 SV=1	2	63.41	61.92	67.14	73.11	71.06	79.61
A0A2Q2TTZ9	Immunoglobulin kappa variable 1-33 OS=Homo sapiens OX=9606 GN=IGKV1D-33 PE=1 SV=1	2	69.9	74.09	67.37	83.31	71.39	89.59
P02753	Retinol-binding protein 4 OS=Homo sapiens OX=9606 GN=RBP4 PE=1 SV=3	2	58.72	72.09	67.47	73.62	67.01	76.65
A0A1B0GU03	Peptidase A1 domain-containing protein OS=Homo sapiens OX=9606 PE=1 SV=1	2	71.89	62.66	67.7	82.84	82.84	82.98
Q8TDL5	BPI fold-containing family B member 1 OS=Homo sapiens OX=9606 GN=BPIFB1 PE=1 SV=1	2	74.34	78.97	67.98	84.4	76.6	143.93
Q06033	Inter-alpha-trypsin inhibitor heavy chain H3 OS=Homo sapiens OX=9606 GN=ITIH3 PE=1 SV=2	2	63.14	64.27	68.44	77.62	70.62	77.16
E9PGN7	Plasma protease C1 inhibitor OS=Homo sapiens OX=9606 GN=SERPING1 PE=1 SV=1	2	48.59	53.27	68.46	75.67	65.33	69.31
P04196	Histidine-rich glycoprotein OS=Homo sapiens OX=9606 GN=HRG PE=1 SV=1	2	56.37	67.18	68.56	81.32	64.13	76.38
Q12805	EGF-containing fibulin-like extracellular matrix protein 1 OS=Homo sapiens OX=9606 GN=EFEMP1 PE=1 SV=2	2	66.16	62.48	68.61	74.26	74.79	84.43
A0A0S2Z4L3	Protein S isoform 2 (Fragment) OS=Homo sapiens OX=9606 GN=PROS1 PE=1 SV=1	2	68.81	63.53	68.8	75.66	70.29	71.81
Q14520	Hyaluronan-binding protein 2 OS=Homo sapiens OX=9606 GN=HABP2 PE=1 SV=1	2	64.89	68.24	68.82	80.34	73.7	74.65
P29622	Kallistatin OS=Homo sapiens OX=9606 GN=SERPINA4 PE=1 SV=3	2	66.85	38.34	68.86	70.74	81.11	67.14
P07360	Complement component C8 gamma chain OS=Homo sapiens OX=9606 GN=C8G PE=1 SV=3	2	63.17	71.57	68.87	77.59	63.6	71.64
Q08380	Galectin-3-binding protein OS=Homo sapiens OX=9606 GN=LGALS3BP PE=1 SV=1	2	52.77	62.36	69.1	74.13	68.69	78.3
C9JC84	Fibrinogen gamma chain OS=Homo sapiens OX=9606 GN=FGG PE=1 SV=1	2	41.69	57.98	69.15	72.39	58.37	69.24
P01031	Complement C5 OS=Homo sapiens OX=9606 GN=C5 PE=1 SV=4	2	56.62	66.63	69.53	78.1	65.96	72.39
P00747	Plasminogen OS=Homo sapiens OX=9606 GN=PLG PE=1 SV=2	2	65.97	73.2	69.57	75.63	71.82	70.33
P20851	C4b-binding protein beta chain OS=Homo sapiens OX=9606 GN=C4BPB PE=1 SV=1	2	65.19	68.57	69.88	83.17	73.62	84.09
P10909	Clusterin OS=Homo sapiens OX=9606 GN=CLU PE=1 SV=1	2	60.45	68.24	70.19	73.61	67.06	80.5
P19652	Alpha-1-acid glycoprotein 2 OS=Homo sapiens OX=9606 GN=ORM2 PE=1 SV=2	2	59.68	73.9	70.27	80.07	64.62	77.82
P02760	Protein AMBP OS=Homo sapiens OX=9606 GN=AMBP PE=1 SV=1	2	73.06	71.14	70.53	75	73.1	70.51
A0A140TA29	Complement C4-B OS=Homo sapiens OX=9606 GN=C4B PE=1 SV=1	2	50.42	72.02	70.56	79.62	63.57	72.85
P0C0L4	Complement C4-A OS=Homo sapiens OX=9606 GN=C4A PE=1 SV=2	2	50.78	71.94	70.6	79.56	63.69	72.93
X6R8F3	Neutrophil gelatinase-associated lipocalin OS=Homo sapiens OX=9606 GN=LCN2 PE=1 SV=1	2	55.79	69.61	70.62	87.12	77.53	77.19
A0A0G2JPR0	Complement C4-A OS=Homo sapiens OX=9606 GN=C4A PE=1 SV=1	2	50.69	72.01	70.69	79.63	63.62	72.87
P04003	C4b-binding protein alpha chain OS=Homo sapiens OX=9606 GN=C4BPA PE=1 SV=2	2	65.32	72.03	70.75	77.24	75.42	77.04
P0C0L5	Complement C4-B OS=Homo sapiens OX=9606 GN=C4B PE=1 SV=2	2	50.42	72.59	70.9	79.69	63.75	72.84
P01023	Alpha-2-macroglobulin OS=Homo sapiens OX=9606 GN=A2M PE=1 SV=3	2	65.47	59.02	71.66	72.93	75.98	84.14
P05546	Heparin cofactor 2 OS=Homo sapiens OX=9606 GN=SERPIND1 PE=1 SV=3	2	60.5	72.87	71.85	77.72	73.88	66.61
P02790	Hemopexin OS=Homo sapiens OX=9606 GN=HPX PE=1 SV=2	2	62.95	58.98	71.86	75.8	74.65	66.4
P08571	Monocyte differentiation antigen CD14 OS=Homo sapiens OX=9606 GN=CD14 PE=1 SV=2	2	61.17	85.33	72.12	87.81	85.73	88.82
P05543	Thyroxine-binding globulin OS=Homo sapiens OX=9606 GN=SERPINA7 PE=1 SV=2	2	53.16	58.84	73.05	81.49	63.87	75.29
P07358	Complement component C8 beta chain OS=Homo sapiens OX=9606 GN=C8B PE=1 SV=3	2	75.13	78.24	73.05	82.64	77.83	76.17
P06681	Complement C2 OS=Homo sapiens OX=9606 GN=C2 PE=1 SV=2	2	58.21	68.1	73.41	79.4	72.51	74.59
F5H7G1	Complement component C8 beta chain OS=Homo sapiens OX=9606 GN=C8B PE=1 SV=1	2	75.1	79.89	73.57	82.91	76.86	76.19
A0A024R6I7	Alpha-1-antitrypsin OS=Homo sapiens OX=9606 GN=SERPINA1 PE=1 SV=1	2	54.24	58.48	74.57	75.09	69.36	76.54
P16930	Fumarylacetoacetase OS=Homo sapiens OX=9606 GN=FAH PE=1 SV=2	2	74.4	80.38	75.84	86.74	80.9	78.9
Q86VB7	Scavenger receptor cysteine-rich type 1 protein M130 OS=Homo sapiens OX=9606 GN=CD163 PE=1 SV=2	2	58.37	76.9	77.15	85.67	79.68	82.12
Q12884	Prolyl endopeptidase FAP OS=Homo sapiens OX=9606 GN=FAP PE=1 SV=5	2	69.43	84.51	80.16	84.57	104.31	89.93
A0A0C4DH24	Immunoglobulin kappa variable 6-21 OS=Homo sapiens OX=9606 GN=IGKV6-21 PE=3 SV=1	2	110.37	22.58	103.12	263.93	178.15	78.96

## Sheet: Cluster3
id	Description	k_means_8	HC_U40_AVG	SZ_U40_AVG	HC_MID_AVG	SZ_MID_AVG	HC_LATE_AVG	SZ_LATE_AVG
P51149	Ras-related protein Rab-7a OS=Homo sapiens OX=9606 GN=RAB7A PE=1 SV=1	3	113.74	24.78	45.62	56.01	27.41	32.78
P10720	Platelet factor 4 variant OS=Homo sapiens OX=9606 GN=PF4V1 PE=1 SV=1	3	134.22	45.69	54.58	106.45	74.9	106.62
A0A0B4J1Y8	Immunoglobulin lambda variable 9-49 OS=Homo sapiens OX=9606 GN=IGLV9-49 PE=1 SV=1	3	103.01	48	54.68	76.25	55.23	109.79
P61224	Ras-related protein Rap-1b OS=Homo sapiens OX=9606 GN=RAP1B PE=1 SV=1	3	89.9	55.67	55.77	59.1	72.97	94.63
A0A0G2JPD3	HLA class I histocompatibility antigen, A alpha chain OS=Homo sapiens OX=9606 GN=HLA-A PE=1 SV=1	3	106.24	8.12	55.9	89.19	94.88	60.64
P07996	Thrombospondin-1 OS=Homo sapiens OX=9606 GN=THBS1 PE=1 SV=2	3	81.36	63.11	58.62	79.48	72.18	70.43
A0A140T913	HLA class I histocompatibility antigen, A alpha chain OS=Homo sapiens OX=9606 GN=HLA-A PE=1 SV=1	3	125.42	30.6	60.97	65.32	47.66	75.96
P04406	Glyceraldehyde-3-phosphate dehydrogenase OS=Homo sapiens OX=9606 GN=GAPDH PE=1 SV=3	3	77.21	49.04	63.04	50.61	48.78	67.72
C9JD84	Latent-transforming growth factor beta-binding protein 1 OS=Homo sapiens OX=9606 GN=LTBP1 PE=1 SV=1	3	91.99	51	65.32	67.15	63.71	62.28
Q14766	Latent-transforming growth factor beta-binding protein 1 OS=Homo sapiens OX=9606 GN=LTBP1 PE=1 SV=4	3	92.09	52.71	65.69	66.53	64.07	62.71
Q13201	Multimerin-1 OS=Homo sapiens OX=9606 GN=MMRN1 PE=1 SV=3	3	78.39	50.4	67.06	67.96	61.21	54.79
P62937	Peptidyl-prolyl cis-trans isomerase A OS=Homo sapiens OX=9606 GN=PPIA PE=1 SV=2	3	100	51.77	68.57	58.13	56.74	68.25
P37837	Transaldolase OS=Homo sapiens OX=9606 GN=TALDO1 PE=1 SV=2	3	76.51	43.79	68.63	55.25	41.23	49.74
Q86YW5	Trem-like transcript 1 protein OS=Homo sapiens OX=9606 GN=TREML1 PE=1 SV=2	3	92.69	39.8	69.7	55.93	52.95	64.59
Q99497	Protein/nucleic acid deglycase DJ-1 OS=Homo sapiens OX=9606 GN=PARK7 PE=1 SV=2	3	79.3	59.43	70.68	63.06	62.33	78.42
Q13642	Four and a half LIM domains protein 1 OS=Homo sapiens OX=9606 GN=FHL1 PE=1 SV=4	3	153.87	64.6	70.78	81.03	58.65	78.38
Q15404	Ras suppressor protein 1 OS=Homo sapiens OX=9606 GN=RSU1 PE=1 SV=3	3	126.19	34.09	71.98	56.63	45.54	62.7
I3L504	Eukaryotic translation initiation factor 5A-1 OS=Homo sapiens OX=9606 GN=EIF5A PE=1 SV=1	3	84.82	59.32	73.78	59.16	49.27	64.52
Q12907	Vesicular integral-membrane protein VIP36 OS=Homo sapiens OX=9606 GN=LMAN2 PE=1 SV=1	3	81.18	65.14	73.95	68.48	99.29	67.2
P06733	Alpha-enolase OS=Homo sapiens OX=9606 GN=ENO1 PE=1 SV=2	3	80.45	53.2	74.09	56.93	58.43	74.73
Q02487	Desmocollin-2 OS=Homo sapiens OX=9606 GN=DSC2 PE=1 SV=1	3	184.56	46.42	74.11	68.16	99.57	92.32
A0A0B4J1X8	Immunoglobulin heavy variable 3-43 OS=Homo sapiens OX=9606 GN=IGHV3-43 PE=3 SV=1	3	67.9	65.2	74.19	67.54	65.09	66.62
P04792	Heat shock protein beta-1 OS=Homo sapiens OX=9606 GN=HSPB1 PE=1 SV=2	3	195.21	49.4	74.2	70.03	43.72	64.52
P01042	Kininogen-1 OS=Homo sapiens OX=9606 GN=KNG1 PE=1 SV=2	3	73.93	71.84	74.2	73.63	73.46	68.97
P16284	Platelet endothelial cell adhesion molecule OS=Homo sapiens OX=9606 GN=PECAM1 PE=1 SV=2	3	100.23	40.17	75.17	54.96	71.37	64.64
O00391	Sulfhydryl oxidase 1 OS=Homo sapiens OX=9606 GN=QSOX1 PE=1 SV=3	3	76.27	70.44	75.51	75.82	75.04	83.53
P11766	Alcohol dehydrogenase class-3 OS=Homo sapiens OX=9606 GN=ADH5 PE=1 SV=4	3	217.76	51.66	75.53	72.39	79.2	54.01
Q9NPG4	Protocadherin-12 OS=Homo sapiens OX=9606 GN=PCDH12 PE=1 SV=1	3	78.86	56.76	75.78	64.07	78.68	59.28
P43121	Cell surface glycoprotein MUC18 OS=Homo sapiens OX=9606 GN=MCAM PE=1 SV=2	3	87.74	48.83	75.8	60.06	87.32	68.71
P48740	Mannan-binding lectin serine protease 1 OS=Homo sapiens OX=9606 GN=MASP1 PE=1 SV=3	3	70.9	67.25	76.27	70.23	68.56	67.28
P06396	Gelsolin OS=Homo sapiens OX=9606 GN=GSN PE=1 SV=1	3	74.59	65.72	76.28	68.52	74.2	66.9
P60174	Triosephosphate isomerase OS=Homo sapiens OX=9606 GN=TPI1 PE=1 SV=3	3	186.49	60.47	77.04	64.45	89.13	65.53
A0A075B7B8	Immunoglobulin heavy variable 3/OR16-12 (non-functional) (Fragment) OS=Homo sapiens OX=9606 GN=IGHV3OR16-12 PE=1 SV=1	3	77.7	66.68	77.1	71.55	54.74	70.37
A0A5H1ZRS2	Immunoglobulin kappa variable 2D-28 OS=Homo sapiens OX=9606 GN=IGKV2D-28 PE=4 SV=1	3	89.76	73.44	77.51	72.02	67.97	74.21
P12814	Alpha-actinin-1 OS=Homo sapiens OX=9606 GN=ACTN1 PE=1 SV=2	3	84.99	54.13	77.66	57.3	57.97	68.63
F5H5D3	Tubulin alpha chain OS=Homo sapiens OX=9606 GN=TUBA1C PE=1 SV=1	3	73.85	38.53	77.69	52.5	40.71	70.6
P61981	14-3-3 protein gamma OS=Homo sapiens OX=9606 GN=YWHAG PE=1 SV=2	3	92.14	64.75	77.71	68.97	72.22	64.79
P27487	Dipeptidyl peptidase 4 OS=Homo sapiens OX=9606 GN=DPP4 PE=1 SV=2	3	80.7	50.88	78.05	64.23	76.14	58.62
P05090	Apolipoprotein D OS=Homo sapiens OX=9606 GN=APOD PE=1 SV=1	3	90.58	59.32	78.2	64.9	78.88	70.84
Q99536	Synaptic vesicle membrane protein VAT-1 homolog OS=Homo sapiens OX=9606 GN=VAT1 PE=1 SV=2	3	93.96	57.26	78.28	59.91	68.21	42.15
Q04917	14-3-3 protein eta OS=Homo sapiens OX=9606 GN=YWHAH PE=1 SV=4	3	81.24	55.13	79.21	64.9	62.79	73.94
A0A494C165	Xaa-Pro dipeptidase (Fragment) OS=Homo sapiens OX=9606 GN=PEPD PE=1 SV=1	3	91	60.53	79.31	72.61	84.75	81.09
P00558	Phosphoglycerate kinase 1 OS=Homo sapiens OX=9606 GN=PGK1 PE=1 SV=3	3	126.67	54.88	79.97	73.86	81.85	94.99
Q9BWP8	Collectin-11 OS=Homo sapiens OX=9606 GN=COLEC11 PE=1 SV=1	3	75.95	55.43	79.97	73.98	73.85	68.04
P07737	Profilin-1 OS=Homo sapiens OX=9606 GN=PFN1 PE=1 SV=2	3	93.56	52.11	80.02	57.34	60.16	67.85
A0A286YEY5	Immunoglobulin heavy constant alpha 2 (Fragment) OS=Homo sapiens OX=9606 GN=IGHA2 PE=1 SV=1	3	83.51	54.59	80.34	72.88	50.95	61.86
A0A286YEY1	Immunoglobulin heavy constant alpha 1 (Fragment) OS=Homo sapiens OX=9606 GN=IGHA1 PE=1 SV=1	3	99.52	60.46	80.4	78.31	58.22	64.47
P15814	Immunoglobulin lambda-like polypeptide 1 OS=Homo sapiens OX=9606 GN=IGLL1 PE=1 SV=1	3	96.52	75.41	80.49	81.73	53.58	78
Q14019	Coactosin-like protein OS=Homo sapiens OX=9606 GN=COTL1 PE=1 SV=3	3	129.54	36.68	80.86	47.24	41.8	64.39
P63104	14-3-3 protein zeta/delta OS=Homo sapiens OX=9606 GN=YWHAZ PE=1 SV=1	3	98.74	47.16	81.2	56.09	53.11	66.34
P22352	Glutathione peroxidase 3 OS=Homo sapiens OX=9606 GN=GPX3 PE=1 SV=2	3	94.23	57.39	81.21	70.98	86.01	65.23
Q7Z6G3	N-terminal EF-hand calcium-binding protein 2 OS=Homo sapiens OX=9606 GN=NECAB2 PE=1 SV=1	3	87.17	61.01	81.25	71.11	100	43.54
Q9UHG3	Prenylcysteine oxidase 1 OS=Homo sapiens OX=9606 GN=PCYOX1 PE=1 SV=3	3	86.71	54.52	81.69	67.4	74.07	59.89
P10599	Thioredoxin OS=Homo sapiens OX=9606 GN=TXN PE=1 SV=3	3	81.05	39.69	82.3	58.08	55.04	54.74
P58546	Myotrophin OS=Homo sapiens OX=9606 GN=MTPN PE=1 SV=2	3	110.45	41.75	82.58	48.62	60.2	40.69
P10586	Receptor-type tyrosine-protein phosphatase F OS=Homo sapiens OX=9606 GN=PTPRF PE=1 SV=2	3	85.35	66.7	84.99	82.96	89.69	55.84
P37802	Transgelin-2 OS=Homo sapiens OX=9606 GN=TAGLN2 PE=1 SV=3	3	105.02	65.71	85.01	78.87	41.51	68.08
P27348	14-3-3 protein theta OS=Homo sapiens OX=9606 GN=YWHAQ PE=1 SV=1	3	81.24	53.93	85.66	65.79	65.01	73.94
P18065	Insulin-like growth factor-binding protein 2 OS=Homo sapiens OX=9606 GN=IGFBP2 PE=1 SV=2	3	89.83	46.71	86.33	67.45	57.35	114.23
P78563	Double-stranded RNA-specific editase 1 OS=Homo sapiens OX=9606 GN=ADARB1 PE=1 SV=1	3	96.52	52.2	86.56	100.29	84.05	61.83
O43707	Alpha-actinin-4 OS=Homo sapiens OX=9606 GN=ACTN4 PE=1 SV=2	3	117.21	66.32	87.08	81.31	59.56	68.84
P27105	Erythrocyte band 7 integral membrane protein OS=Homo sapiens OX=9606 GN=STOM PE=1 SV=3	3	93.26	40.37	88.85	54.48	49.34	64.69
P11142	Heat shock cognate 71 kDa protein OS=Homo sapiens OX=9606 GN=HSPA8 PE=1 SV=1	3	92.77	60.81	89.98	65.15	65.71	61.14
P31946	14-3-3 protein beta/alpha OS=Homo sapiens OX=9606 GN=YWHAB PE=1 SV=3	3	78.63	53.31	92.23	65.92	65.84	74.39
P17301	Integrin alpha-2 OS=Homo sapiens OX=9606 GN=ITGA2 PE=1 SV=1	3	99.06	54.93	92.98	66.65	94.74	64.04
P10721	Mast/stem cell growth factor receptor Kit OS=Homo sapiens OX=9606 GN=KIT PE=1 SV=1	3	109.94	70.68	93.39	72.85	71.05	77.74
Q14126	Desmoglein-2 OS=Homo sapiens OX=9606 GN=DSG2 PE=1 SV=2	3	72.06	57.68	103.18	65.99	60.67	64.7
P08709	Coagulation factor VII OS=Homo sapiens OX=9606 GN=F7 PE=1 SV=1	3	113.86	69.7	108.11	94.19	72.17	84.23
Q15746	Myosin light chain kinase, smooth muscle OS=Homo sapiens OX=9606 GN=MYLK PE=1 SV=4	3	190.03	38.36	115.88	63.19	40.73	33.18
Q9BSE2	Transmembrane protein 79 OS=Homo sapiens OX=9606 GN=TMEM79 PE=1 SV=1	3	2500	25.97	160.44	59.82	173.58	42.06
Q92928	Putative Ras-related protein Rab-1C OS=Homo sapiens OX=9606 GN=RAB1C PE=5 SV=2	3	89.5	44.24	198.86	60.3	39.24	48.08
Q8N5K1	CDGSH iron-sulfur domain-containing protein 2 OS=Homo sapiens OX=9606 GN=CISD2 PE=1 SV=1	3	558.57	326.18	566.57	522.28	392.87	428.46

## Sheet: Cluster4
id	Description	k_means_8	HC_U40_AVG	SZ_U40_AVG	HC_MID_AVG	SZ_MID_AVG	HC_LATE_AVG	SZ_LATE_AVG
D3YTG3	Target of Nesh-SH3 OS=Homo sapiens OX=9606 GN=ABI3BP PE=1 SV=1	4	53.41	72.51	64.27	55.78	61.88	96.82
P02765	Alpha-2-HS-glycoprotein OS=Homo sapiens OX=9606 GN=AHSG PE=1 SV=2	4	69.67	74.85	70.39	72.49	64.56	71.08
P16157	Ankyrin-1 OS=Homo sapiens OX=9606 GN=ANK1 PE=1 SV=3	4	40.19	73.9	64.01	72.02	53.74	59.66
P02743	Serum amyloid P-component OS=Homo sapiens OX=9606 GN=APCS PE=1 SV=2	4	60.91	76.52	63.72	79.72	58.4	76.53
P06727	Apolipoprotein A-IV OS=Homo sapiens OX=9606 GN=APOA4 PE=1 SV=3	4	49.61	88.55	78.71	68.02	63.5	71.37
P02649	Apolipoprotein E OS=Homo sapiens OX=9606 GN=APOE PE=1 SV=1	4	59.53	95.26	67.04	76.93	68.58	77.13
P61769	Beta-2-microglobulin OS=Homo sapiens OX=9606 GN=B2M PE=1 SV=1	4	64.45	87.76	70.47	80.8	77.87	82.45
P07738	Bisphosphoglycerate mutase OS=Homo sapiens OX=9606 GN=BPGM PE=1 SV=2	4	45.65	154.42	62.7	63.64	33.22	61.3
B4DPQ0	Complement C1r subcomponent OS=Homo sapiens OX=9606 GN=C1R PE=1 SV=1	4	61.21	78	69.71	72.4	68.16	67.66
P09871	Complement C1s subcomponent OS=Homo sapiens OX=9606 GN=C1S PE=1 SV=1	4	67.38	75.54	72.68	73.7	72.87	68.04
P01024	Complement C3 OS=Homo sapiens OX=9606 GN=C3 PE=1 SV=2	4	62.54	77.38	71.62	75.58	71.74	68.26
P16070	CD44 antigen OS=Homo sapiens OX=9606 GN=CD44 PE=1 SV=3	4	57.34	65.44	57.43	65.2	62.61	54.65
H7BY55	Complement decay-accelerating factor OS=Homo sapiens OX=9606 GN=CD55 PE=1 SV=2	4	57.84	73.4	63.83	68.58	72.04	67.95
Q9NPY3	Complement component C1q receptor OS=Homo sapiens OX=9606 GN=CD93 PE=1 SV=3	4	71.24	110.97	88.92	80.76	80.75	81.85
A0A087WXI5	Cadherin-1 OS=Homo sapiens OX=9606 GN=CDH1 PE=1 SV=1	4	70.39	72.32	70	74.52	61.88	76.75
B4E1Z4	cDNA FLJ55673, highly similar to Complement factor B OS=Homo sapiens OX=9606 PE=1 SV=1	4	57.93	76.51	68.28	79.36	68.1	71.8
P08603	Complement factor H OS=Homo sapiens OX=9606 GN=CFH PE=1 SV=4	4	63.11	75.9	70.94	76.27	69.78	71.35
A0A3B3IQ51	Complement factor H-related protein 2 OS=Homo sapiens OX=9606 GN=CFHR2 PE=1 SV=1	4	49.69	76.64	67.14	73.04	70.97	77.25
Q02985	Complement factor H-related protein 3 OS=Homo sapiens OX=9606 GN=CFHR3 PE=1 SV=2	4	56.31	90.66	68.13	75.51	74.46	63.9
Q92496	Complement factor H-related protein 4 OS=Homo sapiens OX=9606 GN=CFHR4 PE=1 SV=3	4	55.47	79.2	65.61	76.66	70.47	72.69
Q9BXR6	Complement factor H-related protein 5 OS=Homo sapiens OX=9606 GN=CFHR5 PE=1 SV=1	4	66.82	85.25	66.84	76.76	67.84	70.32
E7ETH0	Complement factor I OS=Homo sapiens OX=9606 GN=CFI PE=1 SV=1	4	63.99	77.39	64.63	75.71	72.23	69.28
E9PFZ2	Ceruloplasmin OS=Homo sapiens OX=9606 GN=CP PE=1 SV=1	4	59.19	79.24	67.47	71.59	75.04	75.7
P02741	C-reactive protein OS=Homo sapiens OX=9606 GN=CRP PE=1 SV=1	4	17.83	143.46	41.16	154.26	39.53	69.64
P01034	Cystatin-C OS=Homo sapiens OX=9606 GN=CST3 PE=1 SV=1	4	55.78	92.24	66.18	71.72	72.27	82.24
P25774	Cathepsin S OS=Homo sapiens OX=9606 GN=CTSS PE=1 SV=3	4	42.7	80.16	62.37	77.8	71.12	84.03
P00748	Coagulation factor XII OS=Homo sapiens OX=9606 GN=F12 PE=1 SV=3	4	54.95	88.38	68.73	71.05	73.39	78.47
P00734	Prothrombin OS=Homo sapiens OX=9606 GN=F2 PE=1 SV=2	4	63.7	72.97	69.8	76.91	70.67	71.63
P35555	Fibrillin-1 OS=Homo sapiens OX=9606 GN=FBN1 PE=1 SV=4	4	83.79	85.71	73.71	84.69	78.81	79.27
Q15485	Ficolin-2 OS=Homo sapiens OX=9606 GN=FCN2 PE=1 SV=2	4	71.27	75.01	71.43	79.03	64.14	68.77
P02675	Fibrinogen beta chain OS=Homo sapiens OX=9606 GN=FGB PE=1 SV=2	4	52.19	76.44	71.45	76.41	69.05	74.16
P69905	Hemoglobin subunit alpha OS=Homo sapiens OX=9606 GN=HBA1 PE=1 SV=2	4	29.07	97.42	95.66	56.05	42.47	58.66
P02042	Hemoglobin subunit delta OS=Homo sapiens OX=9606 GN=HBD PE=1 SV=2	4	37.15	184.4	130.73	64.74	54.63	122.21
A0A0A0MS09	Immunoglobulin heavy constant delta (Fragment) OS=Homo sapiens OX=9606 GN=IGHD PE=1 SV=1	4	53.12	78.37	53.84	83.97	48.96	132.65
P01871	Immunoglobulin heavy constant mu OS=Homo sapiens OX=9606 GN=IGHM PE=1 SV=4	4	71.5	73.49	62.66	65.9	57.97	98.62
A0A075B7D0	Immunoglobulin heavy variable 1/OR15-1 (non-functional) (Fragment) OS=Homo sapiens OX=9606 GN=IGHV1OR15-1 PE=1 SV=1	4	70.87	85.7	53.76	90.06	67.64	69.31
P01817	Immunoglobulin heavy variable 2-5 OS=Homo sapiens OX=9606 GN=IGHV2-5 PE=1 SV=2	4	68.91	105.18	70.21	88.05	46.23	87.56
A0A0J9YX35	Immunoglobulin heavy variable 3-64D OS=Homo sapiens OX=9606 GN=IGHV3-64D PE=3 SV=1	4	75.73	83.64	68.21	73.87	64.26	77.59
A0A0A0MT89	Immunoglobulin kappa joining 1 OS=Homo sapiens OX=9606 GN=IGKJ1 PE=4 SV=2	4	75.73	89.45	76.43	127.94	55.61	61.42
P01601	Immunoglobulin kappa variable 1D-16 OS=Homo sapiens OX=9606 GN=IGKV1D-16 PE=3 SV=2	4	52.26	111.92	78.29	76.7	56.52	97.36
P06310	Immunoglobulin kappa variable 2-30 OS=Homo sapiens OX=9606 GN=IGKV2-30 PE=3 SV=2	4	69.09	71.75	71.3	72.03	56.13	77.95
P01703	Immunoglobulin lambda variable 1-40 OS=Homo sapiens OX=9606 GN=IGLV1-40 PE=1 SV=2	4	42.67	90.51	82.82	86.48	60.16	84.86
P01701	Immunoglobulin lambda variable 1-51 OS=Homo sapiens OX=9606 GN=IGLV1-51 PE=1 SV=2	4	65.73	85.73	64.45	73.14	61.86	70.34
P01706	Immunoglobulin lambda variable 2-11 OS=Homo sapiens OX=9606 GN=IGLV2-11 PE=1 SV=2	4	67.88	114.37	89.58	114.77	39.33	84.36
A0A075B6J9	Immunoglobulin lambda variable 2-18 OS=Homo sapiens OX=9606 GN=IGLV2-18 PE=3 SV=2	4	52.86	115.07	67.44	76.98	67.14	73.67
P01705	Immunoglobulin lambda variable 2-23 OS=Homo sapiens OX=9606 GN=IGLV2-23 PE=1 SV=2	4	87.33	144.4	67.62	103.16	91.67	104.36
A0A087WSX0	Immunoglobulin lambda variable 5-45 OS=Homo sapiens OX=9606 GN=IGLV5-45 PE=3 SV=1	4	63.82	143.63	78.97	88.36	72.85	80
P01721	Immunoglobulin lambda variable 6-57 OS=Homo sapiens OX=9606 GN=IGLV6-57 PE=1 SV=2	4	62.37	79.01	57.39	88.67	50.34	72.57
A0A075B6I0	Immunoglobulin lambda variable 8-61 OS=Homo sapiens OX=9606 GN=IGLV8-61 PE=3 SV=7	4	80	83.67	54.98	96.22	52.94	80.37
P13796	Plastin-2 OS=Homo sapiens OX=9606 GN=LCP1 PE=1 SV=6	4	53.53	78.47	65.08	73.78	70.55	72.97
P00338	L-lactate dehydrogenase A chain OS=Homo sapiens OX=9606 GN=LDHA PE=1 SV=2	4	54.5	89.67	76.51	77.01	69.34	70.54
P33908	Mannosyl-oligosaccharide 1,2-alpha-mannosidase IA OS=Homo sapiens OX=9606 GN=MAN1A1 PE=1 SV=3	4	58.09	88.91	69.64	72.66	76.3	62.79
P11226	Mannose-binding protein C OS=Homo sapiens OX=9606 GN=MBL2 PE=1 SV=2	4	72.32	75.31	70.95	72.31	61.22	80.88
G3V3D1	NPC intracellular cholesterol transporter 2 (Fragment) OS=Homo sapiens OX=9606 GN=NPC2 PE=1 SV=1	4	58.84	87.02	71.9	64.19	75.15	63.56
Q6UXB8	Peptidase inhibitor 16 OS=Homo sapiens OX=9606 GN=PI16 PE=1 SV=1	4	64.91	84.95	66.67	71.94	77.14	84.79
Q02325	Plasminogen-like protein B OS=Homo sapiens OX=9606 GN=PLGLB1 PE=3 SV=1	4	93.3	117.61	76.85	97.43	105.82	96.48
P23284	Peptidyl-prolyl cis-trans isomerase B OS=Homo sapiens OX=9606 GN=PPIB PE=1 SV=2	4	43.85	73.42	73.02	57.17	70.3	74.94
P41222	Prostaglandin-H2 D-isomerase OS=Homo sapiens OX=9606 GN=PTGDS PE=1 SV=1	4	55.9	82.97	65.59	76.75	63.89	83.85
J3KQE5	GTP-binding nuclear protein Ran (Fragment) OS=Homo sapiens OX=9606 GN=RAN PE=1 SV=1	4	62.24	86.63	57.09	70.41	75.99	84.47
O95980	Reversion-inducing cysteine-rich protein with Kazal motifs OS=Homo sapiens OX=9606 GN=RECK PE=1 SV=1	4	82.25	121.21	76.83	84.93	85.22	73.41
P34096	Ribonuclease 4 OS=Homo sapiens OX=9606 GN=RNASE4 PE=1 SV=3	4	70.12	85.58	74.79	76.09	80.19	71.41
A0A096LPE2	SAA2-SAA4 readthrough OS=Homo sapiens OX=9606 GN=SAA2-SAA4 PE=4 SV=1	4	43.81	145.13	58.73	83.44	55.83	72.66
P04004	Vitronectin OS=Homo sapiens OX=9606 GN=VTN PE=1 SV=1	4	59.39	85.71	68.52	76.39	69.37	72.85
Q9P2Y4	Zinc finger protein 219 OS=Homo sapiens OX=9606 GN=ZNF219 PE=1 SV=2	4	94.55	161.46	72.73	102.47	133.02	73.17
H7BY64	ZNF511-PRAP1 readthrough (Fragment) OS=Homo sapiens OX=9606 GN=ZNF511-PRAP1 PE=4 SV=2	4	50.58	192.93	89.04	103.63	112.23	51.41

## Sheet: Cluster5
id	Description	k_means_8	HC_U40_AVG	SZ_U40_AVG	HC_MID_AVG	SZ_MID_AVG	HC_LATE_AVG	SZ_LATE_AVG
P53634	Dipeptidyl peptidase 1 OS=Homo sapiens OX=9606 GN=CTSC PE=1 SV=2	5	40.75	47.57	55.21	55.06	70.67	63.77
Q9HDC9	Adipocyte plasma membrane-associated protein OS=Homo sapiens OX=9606 GN=APMAP PE=1 SV=2	5	62.9	87.12	56.69	60.05	89.9	94.05
Q6YHK3	CD109 antigen OS=Homo sapiens OX=9606 GN=CD109 PE=1 SV=2	5	47.74	65.62	58.8	57.26	75.97	78.24
P11597	Cholesteryl ester transfer protein OS=Homo sapiens OX=9606 GN=CETP PE=1 SV=2	5	54.81	52.35	61.29	52.54	106.26	67.78
A0A0B4J1X5	Immunoglobulin heavy variable 3-74 OS=Homo sapiens OX=9606 GN=IGHV3-74 PE=3 SV=1	5	67.49	64.15	62.61	60.06	89.98	74.59
A0A075B6R2	Immunoglobulin heavy variable 4-4 OS=Homo sapiens OX=9606 GN=IGHV4-4 PE=3 SV=2	5	68.27	60.93	66.21	67.63	81.22	80.72
P35908	Keratin, type II cytoskeletal 2 epidermal OS=Homo sapiens OX=9606 GN=KRT2 PE=1 SV=2	5	65.18	69.6	66.82	64.42	87.99	61.33
P01780	Immunoglobulin heavy variable 3-7 OS=Homo sapiens OX=9606 GN=IGHV3-7 PE=1 SV=2	5	64.36	65.3	67.57	66.16	75.94	70.55
A0A075B6I1	Immunoglobulin lambda variable 4-60 OS=Homo sapiens OX=9606 GN=IGLV4-60 PE=3 SV=1	5	78.8	104.51	67.83	71.96	138.31	67.15
P03973	Antileukoproteinase OS=Homo sapiens OX=9606 GN=SLPI PE=1 SV=2	5	62.62	62.55	68.09	65.14	85.56	76.25
P02786	Transferrin receptor protein 1 OS=Homo sapiens OX=9606 GN=TFRC PE=1 SV=2	5	59.91	82.43	68.1	65.14	89.85	72.28
P19320	Vascular cell adhesion protein 1 OS=Homo sapiens OX=9606 GN=VCAM1 PE=1 SV=1	5	64.77	62.39	70.65	67.63	71.31	75.37
P13987	CD59 glycoprotein OS=Homo sapiens OX=9606 GN=CD59 PE=1 SV=1	5	44.99	59.2	70.68	67.24	67.68	80.24
O14786	Neuropilin-1 OS=Homo sapiens OX=9606 GN=NRP1 PE=1 SV=3	5	59.37	65.84	71.29	58.68	74.42	78.41
Q86U17	Serpin A11 OS=Homo sapiens OX=9606 GN=SERPINA11 PE=2 SV=2	5	54.02	47	71.41	69.03	85.44	132.02
P30101	Protein disulfide-isomerase A3 OS=Homo sapiens OX=9606 GN=PDIA3 PE=1 SV=4	5	83.17	77.6	71.88	65.35	80.63	72.42
P13645	Keratin, type I cytoskeletal 10 OS=Homo sapiens OX=9606 GN=KRT10 PE=1 SV=6	5	69.51	79.43	72.63	70.81	80.2	69.52
Q93084	Sarcoplasmic/endoplasmic reticulum calcium ATPase 3 OS=Homo sapiens OX=9606 GN=ATP2A3 PE=1 SV=2	5	61.61	87.96	73.12	49.31	92.59	89.13
Q05682	Caldesmon OS=Homo sapiens OX=9606 GN=CALD1 PE=1 SV=3	5	87.86	78.72	73.71	64.06	80.04	77.86
P11717	Cation-independent mannose-6-phosphate receptor OS=Homo sapiens OX=9606 GN=IGF2R PE=1 SV=3	5	60.07	77.85	74.13	68.5	85.58	64.12
Q99784	Noelin OS=Homo sapiens OX=9606 GN=OLFM1 PE=1 SV=4	5	76.83	116.52	74.31	67.79	92.33	72.69
Q13740	CD166 antigen OS=Homo sapiens OX=9606 GN=ALCAM PE=1 SV=2	5	75.51	63.46	74.64	69.86	76.95	71.9
A0A0A0MRJ7	Coagulation factor V OS=Homo sapiens OX=9606 GN=F5 PE=1 SV=1	5	64.63	69.01	74.78	72.74	77.47	70.23
P35443	Thrombospondin-4 OS=Homo sapiens OX=9606 GN=THBS4 PE=1 SV=2	5	63.01	68.59	74.81	60.03	80.73	58.26
P05160	Coagulation factor XIII B chain OS=Homo sapiens OX=9606 GN=F13B PE=1 SV=3	5	60.49	71.35	75	69.97	77.82	72.84
P24821	Tenascin OS=Homo sapiens OX=9606 GN=TNC PE=1 SV=3	5	74.82	81.4	75.14	74.11	79.2	81.27
O75882	Attractin OS=Homo sapiens OX=9606 GN=ATRN PE=1 SV=2	5	71.94	74.01	75.75	70.94	77.81	71.93
P49747	Cartilage oligomeric matrix protein OS=Homo sapiens OX=9606 GN=COMP PE=1 SV=2	5	65.04	62.7	76.02	63.51	89.49	65.22
P10643	Complement component C7 OS=Homo sapiens OX=9606 GN=C7 PE=1 SV=2	5	67.13	59.01	76.21	71.44	84.79	76.09
P08253	72 kDa type IV collagenase OS=Homo sapiens OX=9606 GN=MMP2 PE=1 SV=2	5	64.99	56.18	76.71	54.21	100.48	89.77
Q12860	Contactin-1 OS=Homo sapiens OX=9606 GN=CNTN1 PE=1 SV=1	5	79.42	72.51	76.83	66.8	84	60.87
P00488	Coagulation factor XIII A chain OS=Homo sapiens OX=9606 GN=F13A1 PE=1 SV=4	5	71.09	60.37	77.12	64.97	80.58	69.09
Q16706	Alpha-mannosidase 2 OS=Homo sapiens OX=9606 GN=MAN2A1 PE=1 SV=2	5	60.61	71.91	77.32	57.38	93.04	58.34
P40926	Malate dehydrogenase, mitochondrial OS=Homo sapiens OX=9606 GN=MDH2 PE=1 SV=3	5	67.3	62.69	78.71	56.94	123.86	75.18
P98160	Basement membrane-specific heparan sulfate proteoglycan core protein OS=Homo sapiens OX=9606 GN=HSPG2 PE=1 SV=4	5	70.72	65.3	78.76	62.35	82.38	73.23
P08567	Pleckstrin OS=Homo sapiens OX=9606 GN=PLEK PE=1 SV=3	5	20.21	45.43	78.88	34.26	109.03	89.32
P04278	Sex hormone-binding globulin OS=Homo sapiens OX=9606 GN=SHBG PE=1 SV=2	5	76.61	68.34	78.9	75.27	79.06	81.2
Q07954	Prolow-density lipoprotein receptor-related protein 1 OS=Homo sapiens OX=9606 GN=LRP1 PE=1 SV=2	5	82.74	45.42	79.31	70.86	86.05	82.22
Q8TEQ0	Sorting nexin-29 OS=Homo sapiens OX=9606 GN=SNX29 PE=1 SV=3	5	76.6	57.59	79.63	55.47	91.03	64.71
J3KPA1	Cysteine-rich secretory protein 3 OS=Homo sapiens OX=9606 GN=CRISP3 PE=1 SV=1	5	75.3	81.01	80.59	73.66	88.56	55.39
Q15166	Serum paraoxonase/lactonase 3 OS=Homo sapiens OX=9606 GN=PON3 PE=1 SV=3	5	75.19	65.48	81.14	58.68	85.2	58.09
P24387	Corticotropin-releasing factor-binding protein OS=Homo sapiens OX=9606 GN=CRHBP PE=1 SV=2	5	83.22	76.9	81.42	67.73	83.77	75.23
P01854	Immunoglobulin heavy constant epsilon OS=Homo sapiens OX=9606 GN=IGHE PE=1 SV=1	5	116.7	79.65	84.23	67.11	227.12	64.81
O75382	Tripartite motif-containing protein 3 OS=Homo sapiens OX=9606 GN=TRIM3 PE=1 SV=2	5	64.25	73.34	85.86	71.73	80.42	129.01
A0A0G2JIW1	Heat shock 70 kDa protein 1B OS=Homo sapiens OX=9606 GN=HSPA1B PE=1 SV=1	5	79.71	96.13	89.08	83.58	103.35	108.15
V9GYM3	Apolipoprotein A-II OS=Homo sapiens OX=9606 GN=APOA2 PE=1 SV=1	5	53.49	67.85	93.42	58.41	80.51	62.86
A0A075B6K0	Immunoglobulin lambda variable 3-16 OS=Homo sapiens OX=9606 GN=IGLV3-16 PE=3 SV=2	5	66.39	35.62	94.13	74.23	117.84	96.33
P22897	Macrophage mannose receptor 1 OS=Homo sapiens OX=9606 GN=MRC1 PE=1 SV=1	5	59.22	73.16	94.76	67.82	74.98	106.7
P13501	C-C motif chemokine 5 OS=Homo sapiens OX=9606 GN=CCL5 PE=1 SV=3	5	46.38	19.32	94.83	71.52	130.53	161.04
G3XAK1	Hepatocyte growth factor-like protein OS=Homo sapiens OX=9606 GN=MST1 PE=1 SV=1	5	74.15	79.99	96.13	83.55	108.09	91.7
Q9H4B7	Tubulin beta-1 chain OS=Homo sapiens OX=9606 GN=TUBB1 PE=1 SV=1	5	43.93	54.32	98.57	46.7	85.74	125.03
P03950	Angiogenin OS=Homo sapiens OX=9606 GN=ANG PE=1 SV=1	5	65.24	75.05	105.45	64.88	83.54	66.17
P29401	Transketolase OS=Homo sapiens OX=9606 GN=TKT PE=1 SV=3	5	89.75	90.99	107.37	71.15	95.48	78.28
P31146	Coronin-1A OS=Homo sapiens OX=9606 GN=CORO1A PE=1 SV=4	5	26.28	66.5	108.41	58.59	81.95	102.01
P26641	Elongation factor 1-gamma OS=Homo sapiens OX=9606 GN=EEF1G PE=1 SV=3	5	8.63	85.57	204.42	50.53	110.07	249.64

## Sheet: Cluster6
id	Description	k_means_8	HC_U40_AVG	SZ_U40_AVG	HC_MID_AVG	SZ_MID_AVG	HC_LATE_AVG	SZ_LATE_AVG
P05154	Plasma serine protease inhibitor OS=Homo sapiens OX=9606 GN=SERPINA5 PE=1 SV=3	6	57.24	59.97	69.02	74.93	65.47	64.69
P17174	Aspartate aminotransferase, cytoplasmic OS=Homo sapiens OX=9606 GN=GOT1 PE=1 SV=3	6	61.09	57.44	69.13	110.14	58.08	42.34
P80108	Phosphatidylinositol-glycan-specific phospholipase D OS=Homo sapiens OX=9606 GN=GPLD1 PE=1 SV=3	6	64.85	69.81	70.85	73.01	80.91	68.7
P04264	Keratin, type II cytoskeletal 1 OS=Homo sapiens OX=9606 GN=KRT1 PE=1 SV=6	6	64.91	85.97	70.94	69.39	89.9	64.26
P03951	Coagulation factor XI OS=Homo sapiens OX=9606 GN=F11 PE=1 SV=1	6	70.48	57.25	71.27	79.1	78.09	64.74
P02749	Beta-2-glycoprotein 1 OS=Homo sapiens OX=9606 GN=APOH PE=1 SV=3	6	70.53	74.17	71.5	73.66	78.73	69.3
P43652	Afamin OS=Homo sapiens OX=9606 GN=AFM PE=1 SV=1	6	67.77	61.53	71.69	73.75	75.01	67.52
P16671	Platelet glycoprotein 4 OS=Homo sapiens OX=9606 GN=CD36 PE=1 SV=2	6	62.37	67.38	71.77	71.09	73.79	53.94
H0YAC1	Plasma kallikrein (Fragment) OS=Homo sapiens OX=9606 GN=KLKB1 PE=1 SV=1	6	68.85	66.2	72.44	70.43	78.47	61.94
P15144	Aminopeptidase N OS=Homo sapiens OX=9606 GN=ANPEP PE=1 SV=4	6	70.87	77.6	72.58	73.32	68.08	61.88
P07357	Complement component C8 alpha chain OS=Homo sapiens OX=9606 GN=C8A PE=1 SV=2	6	71.1	79.93	72.71	74.07	68.97	66.93
Q9UGM5	Fetuin-B OS=Homo sapiens OX=9606 GN=FETUB PE=1 SV=2	6	77.64	74.85	73.01	75.06	81.32	64.87
Q9Y6R7	IgGFc-binding protein OS=Homo sapiens OX=9606 GN=FCGBP PE=1 SV=3	6	70.68	73.19	73.39	71.27	79.51	70.55
P02745	Complement C1q subcomponent subunit A OS=Homo sapiens OX=9606 GN=C1QA PE=1 SV=2	6	64.92	67.42	73.4	71.96	70.41	63.04
O00187	Mannan-binding lectin serine protease 2 OS=Homo sapiens OX=9606 GN=MASP2 PE=1 SV=4	6	73.13	63.42	73.49	75.63	76.95	62.85
P19827	Inter-alpha-trypsin inhibitor heavy chain H1 OS=Homo sapiens OX=9606 GN=ITIH1 PE=1 SV=3	6	71.1	70.39	73.72	73.19	76.39	67.4
P02787	Serotransferrin OS=Homo sapiens OX=9606 GN=TF PE=1 SV=3	6	63.74	68.22	74.45	74.69	71.04	70.28
O14791	Apolipoprotein L1 OS=Homo sapiens OX=9606 GN=APOL1 PE=1 SV=5	6	68.94	66.28	74.84	73.29	72.1	68.75
P00492	Hypoxanthine-guanine phosphoribosyltransferase OS=Homo sapiens OX=9606 GN=HPRT1 PE=1 SV=2	6	61.07	116.38	75.59	64.58	64.64	57.62
P08697	Alpha-2-antiplasmin OS=Homo sapiens OX=9606 GN=SERPINF2 PE=1 SV=3	6	71.2	73.58	76.01	71.63	70.88	68.26
A0A0C4DH32	Immunoglobulin heavy variable 3-20 OS=Homo sapiens OX=9606 GN=IGHV3-20 PE=3 SV=2	6	65.24	77.17	76.07	66.37	57.06	63.25
P05452	Tetranectin OS=Homo sapiens OX=9606 GN=CLEC3B PE=1 SV=3	6	69.97	57.2	76.43	76.56	74.89	65.6
Q92954	Proteoglycan 4 OS=Homo sapiens OX=9606 GN=PRG4 PE=1 SV=3	6	73.07	93.3	76.9	73.19	81.47	60.54
Q9P232	Contactin-3 OS=Homo sapiens OX=9606 GN=CNTN3 PE=1 SV=3	6	42.86	76.41	77.24	85	95.62	54.98
P04114	Apolipoprotein B-100 OS=Homo sapiens OX=9606 GN=APOB PE=1 SV=2	6	63.01	59.02	77.57	73.06	76.46	57.55
P35527	Keratin, type I cytoskeletal 9 OS=Homo sapiens OX=9606 GN=KRT9 PE=1 SV=3	6	62.7	73.56	77.94	65.32	75.62	64.62
P11413	Glucose-6-phosphate 1-dehydrogenase OS=Homo sapiens OX=9606 GN=G6PD PE=1 SV=4	6	63.75	45.28	78.13	73.3	78.34	46.25
F8W876	Mannan-binding lectin serine protease 1 OS=Homo sapiens OX=9606 GN=MASP1 PE=1 SV=1	6	71.18	68.37	78.37	69.22	68.34	66.05
P01019	Angiotensinogen OS=Homo sapiens OX=9606 GN=AGT PE=1 SV=1	6	57.87	63.56	79.26	67.83	82	61.6
P55290	Cadherin-13 OS=Homo sapiens OX=9606 GN=CDH13 PE=1 SV=1	6	70.63	74.13	79.67	73.37	86.69	69.42
Q04721	Neurogenic locus notch homolog protein 2 OS=Homo sapiens OX=9606 GN=NOTCH2 PE=1 SV=3	6	76.7	79.66	79.76	81.94	78.03	73.41
M0R0Q9	Complement C3 (Fragment) OS=Homo sapiens OX=9606 GN=C3 PE=1 SV=1	6	61.25	70.97	80.27	74.12	79.5	61.53
Q15582	Transforming growth factor-beta-induced protein ig-h3 OS=Homo sapiens OX=9606 GN=TGFBI PE=1 SV=1	6	75.25	74.51	80.64	77.88	74.73	70.29
Q9Y6Z7	Collectin-10 OS=Homo sapiens OX=9606 GN=COLEC10 PE=1 SV=2	6	65.26	69.85	81.18	67.69	80.58	54.39
P00740	Coagulation factor IX OS=Homo sapiens OX=9606 GN=F9 PE=1 SV=2	6	68.81	73.41	82.09	70.83	77.81	63.87
Q9UJJ9	N-acetylglucosamine-1-phosphotransferase subunit gamma OS=Homo sapiens OX=9606 GN=GNPTG PE=1 SV=1	6	76.53	113.54	83.18	81.11	83.37	70.17
P01700	Immunoglobulin lambda variable 1-47 OS=Homo sapiens OX=9606 GN=IGLV1-47 PE=1 SV=2	6	80.47	67.73	83.64	82.03	66.9	55.48
P09172	Dopamine beta-hydroxylase OS=Homo sapiens OX=9606 GN=DBH PE=1 SV=3	6	65.95	81.69	83.65	74.97	79.86	78.99
Q76LX8	A disintegrin and metalloproteinase with thrombospondin motifs 13 OS=Homo sapiens OX=9606 GN=ADAMTS13 PE=1 SV=1	6	69.91	83.36	83.71	80.84	64.68	66.78
P22792	Carboxypeptidase N subunit 2 OS=Homo sapiens OX=9606 GN=CPN2 PE=1 SV=3	6	78.45	65.98	84.18	66.54	81.62	61.36
P02751	Fibronectin OS=Homo sapiens OX=9606 GN=FN1 PE=1 SV=5	6	51.34	63.03	84.68	62.3	72.43	54.46
Q16610	Extracellular matrix protein 1 OS=Homo sapiens OX=9606 GN=ECM1 PE=1 SV=2	6	73.35	72.96	84.91	62.1	76.23	61.26
P04275	von Willebrand factor OS=Homo sapiens OX=9606 GN=VWF PE=1 SV=4	6	46.22	61.96	88.62	67.57	87.11	59.47
Q8WZ75	Roundabout homolog 4 OS=Homo sapiens OX=9606 GN=ROBO4 PE=1 SV=1	6	53.65	70.57	88.86	65.51	68.62	64.13
P05062	Fructose-bisphosphate aldolase B OS=Homo sapiens OX=9606 GN=ALDOB PE=1 SV=2	6	69.28	65.13	92.84	85.94	85.3	83.46
Q15113	Procollagen C-endopeptidase enhancer 1 OS=Homo sapiens OX=9606 GN=PCOLCE PE=1 SV=2	6	50.28	62.48	94.71	98.04	82.78	57.29
Q16270	Insulin-like growth factor-binding protein 7 OS=Homo sapiens OX=9606 GN=IGFBP7 PE=1 SV=1	6	78.47	78.38	95.31	71.08	84.08	67.38
Q9NQ38	Serine protease inhibitor Kazal-type 5 OS=Homo sapiens OX=9606 GN=SPINK5 PE=1 SV=2	6	73.16	77.88	95.87	112.02	94.31	87.32
R4GMU1	GDH/6PGL endoplasmic bifunctional protein OS=Homo sapiens OX=9606 GN=H6PD PE=1 SV=1	6	72.32	91.47	99.07	72.23	74.31	65.63
P00915	Carbonic anhydrase 1 OS=Homo sapiens OX=9606 GN=CA1 PE=1 SV=2	6	39.29	91.49	103.79	50.73	41.75	49.71
K7ER74	APOC4-APOC2 readthrough (NMD candidate) OS=Homo sapiens OX=9606 GN=APOC4-APOC2 PE=1 SV=1	6	42.51	77.32	104.01	65.46	63.44	65.31
P26038	Moesin OS=Homo sapiens OX=9606 GN=MSN PE=1 SV=3	6	65.95	73.19	104.03	55.19	73.16	48.54
P04040	Catalase OS=Homo sapiens OX=9606 GN=CAT PE=1 SV=3	6	47.83	76.31	113.66	49.09	57.85	52.6
P07237	Protein disulfide-isomerase OS=Homo sapiens OX=9606 GN=P4HB PE=1 SV=3	6	73.31	89.44	119.4	71.31	101.43	41.67
U3KQK0	Histone H2B OS=Homo sapiens OX=9606 GN=H2BC15 PE=1 SV=1	6	37.48	68.48	125.79	41.43	33.41	22.33
P62979	Ubiquitin-40S ribosomal protein S27a OS=Homo sapiens OX=9606 GN=RPS27A PE=1 SV=2	6	44.18	34.57	128.65	70.84	73.06	53.07
D6RE86	Ceruloplasmin (Fragment) OS=Homo sapiens OX=9606 GN=CP PE=1 SV=8	6	51	98.8	130.59	71.94	55.6	70.55
P00918	Carbonic anhydrase 2 OS=Homo sapiens OX=9606 GN=CA2 PE=1 SV=2	6	57.4	62.18	131.56	74.81	59.97	57.86
A0A0B4J2D9	Immunoglobulin kappa variable 1D-13 OS=Homo sapiens OX=9606 GN=IGKV1D-13 PE=3 SV=1	6	18.6	75.84	131.57	92.9	110.85	56.32
Q8WWZ8	Oncoprotein-induced transcript 3 protein OS=Homo sapiens OX=9606 GN=OIT3 PE=1 SV=2	6	48.29	83.63	220.89	83.99	76.79	63.39
Q08ET2	Sialic acid-binding Ig-like lectin 14 OS=Homo sapiens OX=9606 GN=SIGLEC14 PE=1 SV=1	6	54.45	413.12	221.25	146.04	213.26	55.01
P07437	Tubulin beta chain OS=Homo sapiens OX=9606 GN=TUBB PE=1 SV=2	6	57.01	80.29	235.61	77.09	46.94	45.8
P01709	Immunoglobulin lambda variable 2-8 OS=Homo sapiens OX=9606 GN=IGLV2-8 PE=1 SV=2	6	25.58	111.54	331.19	102.33	39.83	33.68
P08670	Vimentin OS=Homo sapiens OX=9606 GN=VIM PE=1 SV=4	6	74.73	60.83	1308.98	110.13	54.56	40.64

## Sheet: Cluster7
id	Description	k_means_8	HC_U40_AVG	SZ_U40_AVG	HC_MID_AVG	SZ_MID_AVG	HC_LATE_AVG	SZ_LATE_AVG
Q96KN2	Beta-Ala-His dipeptidase OS=Homo sapiens OX=9606 GN=CNDP1 PE=1 SV=4	7	47.29	45.23	62.39	75.97	56.51	58.09
P62258	14-3-3 protein epsilon OS=Homo sapiens OX=9606 GN=YWHAE PE=1 SV=1	7	46.88	47.05	63.43	60.97	55.97	94.03
A0A075B6R9	Probable non-functional immunoglobulin kappa variable 2D-24 OS=Homo sapiens OX=9606 GN=IGKV2D-24 PE=5 SV=1	7	62.61	55.26	65.78	65.16	50.65	75.13
P15169	Carboxypeptidase N catalytic chain OS=Homo sapiens OX=9606 GN=CPN1 PE=1 SV=1	7	62.54	50.37	68.87	78.21	64.29	66.94
Q08830	Fibrinogen-like protein 1 OS=Homo sapiens OX=9606 GN=FGL1 PE=1 SV=3	7	30.81	47.71	69.13	65.53	60.23	74.2
P02747	Complement C1q subcomponent subunit C OS=Homo sapiens OX=9606 GN=C1QC PE=1 SV=3	7	64	69.43	70.21	67.03	65.29	69.81
P55058	Phospholipid transfer protein OS=Homo sapiens OX=9606 GN=PLTP PE=1 SV=1	7	66.69	55.4	70.72	68.58	62.82	71.79
P01008	Antithrombin-III OS=Homo sapiens OX=9606 GN=SERPINC1 PE=1 SV=1	7	65.64	63.76	70.81	71.94	64.48	70.93
Q04756	Hepatocyte growth factor activator OS=Homo sapiens OX=9606 GN=HGFAC PE=1 SV=1	7	68.11	68.74	70.96	77.27	65.86	72.52
P14151	L-selectin OS=Homo sapiens OX=9606 GN=SELL PE=1 SV=2	7	58.45	62.68	71.2	73.77	64.56	70.13
Q96IY4	Carboxypeptidase B2 OS=Homo sapiens OX=9606 GN=CPB2 PE=1 SV=2	7	42.81	55.79	71.55	72.97	50.69	69.65
A0A087X0Q4	Immunoglobulin kappa variable 2-40 OS=Homo sapiens OX=9606 GN=IGKV2-40 PE=1 SV=1	7	71.59	68.49	72.06	73.75	65.72	77.29
C9JU00	Fibrinogen gamma chain (Fragment) OS=Homo sapiens OX=9606 GN=FGG PE=1 SV=1	7	46.59	63.52	72.38	74.52	66.47	67.08
A0A0C4DH25	Immunoglobulin kappa variable 3D-20 OS=Homo sapiens OX=9606 GN=IGKV3D-20 PE=3 SV=1	7	54.44	63.95	72.38	63.46	53.38	75.96
P06331	Immunoglobulin heavy variable 4-34 OS=Homo sapiens OX=9606 GN=IGHV4-34 PE=1 SV=2	7	69.25	64.7	73.27	73.65	63.89	67.88
P02746	Complement C1q subcomponent subunit B OS=Homo sapiens OX=9606 GN=C1QB PE=1 SV=3	7	61.3	69.62	74.33	73.01	61.85	65.9
P01009	Alpha-1-antitrypsin OS=Homo sapiens OX=9606 GN=SERPINA1 PE=1 SV=3	7	54.85	56.06	75.02	74.58	72.44	73.72
P36955	Pigment epithelium-derived factor OS=Homo sapiens OX=9606 GN=SERPINF1 PE=1 SV=4	7	66.57	68.16	75.16	71.41	67.33	67.67
P01619	Immunoglobulin kappa variable 3-20 OS=Homo sapiens OX=9606 GN=IGKV3-20 PE=1 SV=2	7	61.05	70.69	75.18	71.33	53.51	65.45
P02671	Fibrinogen alpha chain OS=Homo sapiens OX=9606 GN=FGA PE=1 SV=2	7	55.58	73.15	75.57	75.24	66.63	72.34
G3V2W1	Protein Z-dependent protease inhibitor OS=Homo sapiens OX=9606 GN=SERPINA10 PE=1 SV=1	7	40.03	39.72	77.98	60.19	52.23	72.75
P01766	Immunoglobulin heavy variable 3-13 OS=Homo sapiens OX=9606 GN=IGHV3-13 PE=1 SV=2	7	60.89	63.28	78.78	67.55	57.71	64.48
A0A0G2JMB2	Immunoglobulin heavy constant alpha 2 (Fragment) OS=Homo sapiens OX=9606 GN=IGHA2 PE=1 SV=1	7	67.73	52.45	79.72	77.11	46.37	65.63
Q9Y624	Junctional adhesion molecule A OS=Homo sapiens OX=9606 GN=F11R PE=1 SV=1	7	65.17	51.12	80.12	69.87	39.5	61.96
Q92994	Transcription factor IIIB 90 kDa subunit OS=Homo sapiens OX=9606 GN=BRF1 PE=1 SV=1	7	54.01	78.32	82.61	83.33	67.85	82.08
P22891	Vitamin K-dependent protein Z OS=Homo sapiens OX=9606 GN=PROZ PE=1 SV=2	7	51.99	46.92	83.53	84.83	56.5	68.73
P00441	Superoxide dismutase [Cu-Zn] OS=Homo sapiens OX=9606 GN=SOD1 PE=1 SV=2	7	72.86	74.82	85.73	76.42	73.85	122.54
P02647	Apolipoprotein A-I OS=Homo sapiens OX=9606 GN=APOA1 PE=1 SV=1	7	42.36	74.32	86.37	60.67	64.72	72.9
A0A087WWD4	Neural cell adhesion molecule 1 OS=Homo sapiens OX=9606 GN=NCAM1 PE=1 SV=1	7	64.76	57.13	91.16	86.87	78.57	83.32
P68871	Hemoglobin subunit beta OS=Homo sapiens OX=9606 GN=HBB PE=1 SV=2	7	24.89	78.15	93.28	54.97	62.35	65.09
P78386	Keratin, type II cuticular Hb5 OS=Homo sapiens OX=9606 GN=KRT85 PE=1 SV=1	7	44.07	85.67	95.1	53.18	65.17	65.73
P32119	Peroxiredoxin-2 OS=Homo sapiens OX=9606 GN=PRDX2 PE=1 SV=5	7	34.55	28.28	100.11	54.24	46.24	56.81
P14780	Matrix metalloproteinase-9 OS=Homo sapiens OX=9606 GN=MMP9 PE=1 SV=3	7	36.87	62.79	100.8	79.37	56.83	58.42
P14625	Endoplasmin OS=Homo sapiens OX=9606 GN=HSP90B1 PE=1 SV=1	7	66.23	65.25	106.61	77.52	77.51	78.6
E7EUC7	UTP--glucose-1-phosphate uridylyltransferase OS=Homo sapiens OX=9606 GN=UGP2 PE=1 SV=1	7	48.77	74.52	115.02	72.39	58.22	76.68
P09960	Leukotriene A-4 hydrolase OS=Homo sapiens OX=9606 GN=LTA4H PE=1 SV=2	7	73.05	61.15	118.25	91.15	65.13	78.55
P29350	Tyrosine-protein phosphatase non-receptor type 6 OS=Homo sapiens OX=9606 GN=PTPN6 PE=1 SV=1	7	0.34	59.13	119.84	115.49	65.89	130.99
P02730	Band 3 anion transport protein OS=Homo sapiens OX=9606 GN=SLC4A1 PE=1 SV=3	7	38.7	46.92	141.78	81.43	43.82	78.02
P16452	Erythrocyte membrane protein band 4.2 OS=Homo sapiens OX=9606 GN=EPB42 PE=1 SV=3	7	43.49	78.07	156.29	48.31	39.63	43.54
F8WCF6	Actin-related protein 2/3 complex subunit 4 OS=Homo sapiens OX=9606 GN=ARPC4-TTLL3 PE=3 SV=1	7	173.58	168.14	264.27	222.63	76.44	160.19

## Sheet: Cluster8
id	Description	k_means_8	HC_U40_AVG	SZ_U40_AVG	HC_MID_AVG	SZ_MID_AVG	HC_LATE_AVG	SZ_LATE_AVG
Q10567	AP-1 complex subunit beta-1 OS=Homo sapiens OX=9606 GN=AP1B1 PE=1 SV=2	8	139.13	70.9	38.49	62.82	69.64	47.84
P78417	Glutathione S-transferase omega-1 OS=Homo sapiens OX=9606 GN=GSTO1 PE=1 SV=2	8	75.72	67.05	40.03	66.56	56.87	70.3
Q15691	Microtubule-associated protein RP/EB family member 1 OS=Homo sapiens OX=9606 GN=MAPRE1 PE=1 SV=3	8	88.47	54.33	52.38	69.15	59.61	54.3
P21291	Cysteine and glycine-rich protein 1 OS=Homo sapiens OX=9606 GN=CSRP1 PE=1 SV=3	8	111.67	100.74	58.67	73.04	65.7	86.2
A0A075B6I9	Immunoglobulin lambda variable 7-46 OS=Homo sapiens OX=9606 GN=IGLV7-46 PE=3 SV=4	8	93.49	64.79	60.79	77.57	60.94	67.22
A0A0B4J1U7	Immunoglobulin heavy variable 6-1 OS=Homo sapiens OX=9606 GN=IGHV6-1 PE=3 SV=1	8	84.28	80.17	60.96	64.68	78.14	59.37
P53801	Pituitary tumor-transforming gene 1 protein-interacting protein OS=Homo sapiens OX=9606 GN=PTTG1IP PE=1 SV=1	8	223.9	110.86	61.78	97.13	62.44	41.41
A0A0C4DH67	Immunoglobulin kappa variable 1-8 OS=Homo sapiens OX=9606 GN=IGKV1-8 PE=3 SV=1	8	84.92	114.47	62.06	66.28	34.28	57.44
P01624	Immunoglobulin kappa variable 3-15 OS=Homo sapiens OX=9606 GN=IGKV3-15 PE=1 SV=2	8	97.94	81.68	64.56	74.52	58.65	80.89
A0A0C4DH43	Immunoglobulin heavy variable 2-70D OS=Homo sapiens OX=9606 GN=IGHV2-70D PE=3 SV=1	8	85	83.69	65.37	66.6	72.24	68.88
A0A0B4J1V6	Immunoglobulin heavy variable 3-73 OS=Homo sapiens OX=9606 GN=IGHV3-73 PE=3 SV=1	8	85.73	78.15	65.57	70.86	60.06	61.97
A0A0J9YXX1	Immunoglobulin heavy variable 5-10-1 OS=Homo sapiens OX=9606 GN=IGHV5-10-1 PE=3 SV=1	8	96.21	83.36	66.45	81.24	82.31	68.63
O00151	PDZ and LIM domain protein 1 OS=Homo sapiens OX=9606 GN=PDLIM1 PE=1 SV=4	8	99.08	79.93	66.46	56.92	70.45	71.96
A0A087X188	Bridging integrator 2 OS=Homo sapiens OX=9606 GN=BIN2 PE=1 SV=1	8	124.87	76.21	67.28	52.78	73.73	53.96
P05556	Integrin beta-1 OS=Homo sapiens OX=9606 GN=ITGB1 PE=1 SV=2	8	122.7	69.78	67.37	65.06	118.1	61.73
A0A0A0MT69	Immunoglobulin kappa joining 4 (Fragment) OS=Homo sapiens OX=9606 GN=IGKJ4 PE=1 SV=1	8	93.76	67.45	67.62	115.75	54.36	64.93
P60953	Cell division control protein 42 homolog OS=Homo sapiens OX=9606 GN=CDC42 PE=1 SV=2	8	126.89	54.81	68.07	57.09	50.81	49.54
A0A0C4DH38	Immunoglobulin heavy variable 5-51 OS=Homo sapiens OX=9606 GN=IGHV5-51 PE=3 SV=1	8	79.54	81.85	68.27	77.13	70.81	67.25
A0A0B4J1V0	Immunoglobulin heavy variable 3-15 OS=Homo sapiens OX=9606 GN=IGHV3-15 PE=3 SV=1	8	80.72	69.82	68.38	73.36	58.16	59.94
Q9ULV4	Coronin-1C OS=Homo sapiens OX=9606 GN=CORO1C PE=1 SV=1	8	143.99	108.52	68.39	65.2	54.64	99.22
A0A0A0MS15	Immunoglobulin heavy variable 3-49 OS=Homo sapiens OX=9606 GN=IGHV3-49 PE=3 SV=1	8	88.1	84.6	68.51	71.86	61.66	65.63
A0A0C4DH36	Probable non-functional immunoglobulin heavy variable 3-38 OS=Homo sapiens OX=9606 GN=IGHV3-38 PE=5 SV=1	8	86.16	86.4	68.62	69.56	57.01	67.3
P06276	Cholinesterase OS=Homo sapiens OX=9606 GN=BCHE PE=1 SV=1	8	79.87	74.65	69.54	60.53	75.84	66.14
A0A075B6K4	Immunoglobulin lambda variable 3-10 OS=Homo sapiens OX=9606 GN=IGLV3-10 PE=3 SV=2	8	94.64	73.52	69.93	78.49	56.65	58.91
Q14247	Src substrate cortactin OS=Homo sapiens OX=9606 GN=CTTN PE=1 SV=2	8	114.85	76.76	70.01	51.52	62.45	59.05
P27797	Calreticulin OS=Homo sapiens OX=9606 GN=CALR PE=1 SV=1	8	103.19	114.33	70.08	69.59	57.73	70.22
O43866	CD5 antigen-like OS=Homo sapiens OX=9606 GN=CD5L PE=1 SV=1	8	91.59	79.16	70.61	68.58	67.98	77.01
P01344	Insulin-like growth factor II OS=Homo sapiens OX=9606 GN=IGF2 PE=1 SV=1	8	80.94	69.6	70.78	63	78.62	61.29
P01743	Immunoglobulin heavy variable 1-46 OS=Homo sapiens OX=9606 GN=IGHV1-46 PE=1 SV=2	8	90.94	82.52	70.89	71.45	69.74	66.76
P04430	Immunoglobulin kappa variable 1-16 OS=Homo sapiens OX=9606 GN=IGKV1-16 PE=1 SV=2	8	107.04	64.98	71.12	69.41	51.17	61.49
P27918	Properdin OS=Homo sapiens OX=9606 GN=CFP PE=1 SV=2	8	79.5	92.41	72.14	67.92	68.83	70.21
Q6UWP8	Suprabasin OS=Homo sapiens OX=9606 GN=SBSN PE=1 SV=2	8	93.71	80.24	72.54	60.2	53.11	64.13
P0DP04	Immunoglobulin heavy variable 3-43D OS=Homo sapiens OX=9606 GN=IGHV3-43D PE=3 SV=1	8	76.71	69.69	72.61	72.96	66.36	63.06
A0A0J9YY99	Ig-like domain-containing protein (Fragment) OS=Homo sapiens OX=9606 PE=1 SV=1	8	92.42	74.78	72.78	71.64	65.33	69.43
A0A0C4DH29	Immunoglobulin heavy variable 1-3 OS=Homo sapiens OX=9606 GN=IGHV1-3 PE=3 SV=1	8	75.84	84.11	72.95	74	71.96	66.95
A0A0C4DH31	Immunoglobulin heavy variable 1-18 OS=Homo sapiens OX=9606 GN=IGHV1-18 PE=3 SV=1	8	89.56	102.72	73.24	69.75	78.5	62.33
A0A5H1ZRQ7	Immunoglobulin lambda constant 7 (Fragment) OS=Homo sapiens OX=9606 GN=IGLC7 PE=4 SV=1	8	74.56	73.47	73.46	77.6	57.21	72.38
P39059	Collagen alpha-1(XV) chain OS=Homo sapiens OX=9606 GN=COL15A1 PE=1 SV=2	8	102.01	88.94	73.57	61.22	98.25	62.37
P80748	Immunoglobulin lambda variable 3-21 OS=Homo sapiens OX=9606 GN=IGLV3-21 PE=1 SV=2	8	108.87	89.9	73.63	78.49	59.75	58.72
A0A4W8ZXM2	Immunoglobulin heavy variable 3-72 OS=Homo sapiens OX=9606 GN=IGHV3-72 PE=1 SV=1	8	85.06	78.38	73.7	71.88	69.61	76.65
A0A075B6K2	Immunoglobulin lambda variable 3-12 OS=Homo sapiens OX=9606 GN=IGLV3-12 PE=3 SV=2	8	108.7	84.68	74.11	81.95	59.52	57.72
Q15942	Zyxin OS=Homo sapiens OX=9606 GN=ZYX PE=1 SV=1	8	113.56	70.02	74.41	57.7	68.25	64.68
A0A0C4DH33	Immunoglobulin heavy variable 1-24 OS=Homo sapiens OX=9606 GN=IGHV1-24 PE=3 SV=1	8	100.73	99.4	75	83.65	67.86	62.59
P05106	Integrin beta-3 OS=Homo sapiens OX=9606 GN=ITGB3 PE=1 SV=2	8	101.87	70.68	75.05	60.4	62.49	63.54
P01764	Immunoglobulin heavy variable 3-23 OS=Homo sapiens OX=9606 GN=IGHV3-23 PE=1 SV=2	8	98.2	82.07	75.11	71.9	67.53	66.3
Q9NZP8	Complement C1r subcomponent-like protein OS=Homo sapiens OX=9606 GN=C1RL PE=1 SV=2	8	79.65	80.12	75.92	75.27	75.77	66.86
P00742	Coagulation factor X OS=Homo sapiens OX=9606 GN=F10 PE=1 SV=2	8	75.44	76.6	75.95	73.04	73.27	64.81
A0A0C4DH34	Immunoglobulin heavy variable 4-28 OS=Homo sapiens OX=9606 GN=IGHV4-28 PE=3 SV=1	8	80.99	73.63	75.98	69.92	53.97	60.64
P04075	Fructose-bisphosphate aldolase A OS=Homo sapiens OX=9606 GN=ALDOA PE=1 SV=2	8	118.59	71.58	76.51	65.85	64.76	67.18
Q15555	Microtubule-associated protein RP/EB family member 2 OS=Homo sapiens OX=9606 GN=MAPRE2 PE=1 SV=1	8	129.83	63.94	76.58	53.49	51.44	44.38
A0A075B7F0	Immunoglobulin heavy variable 3/OR16-10 (non-functional) (Fragment) OS=Homo sapiens OX=9606 GN=IGHV3OR16-10 PE=1 SV=1	8	67.58	77.17	76.95	66.26	59.89	63.53
P0DOY3	Immunoglobulin lambda constant 3 OS=Homo sapiens OX=9606 GN=IGLC3 PE=1 SV=1	8	89.25	77.63	77.36	76.27	59.7	69.48
A0A0A0MRZ8	Immunoglobulin kappa variable 3D-11 OS=Homo sapiens OX=9606 GN=IGKV3D-11 PE=3 SV=6	8	78.88	84.59	77.99	67.21	67.01	78.23
P11021	Endoplasmic reticulum chaperone BiP OS=Homo sapiens OX=9606 GN=HSPA5 PE=1 SV=2	8	80.11	68.99	78.1	62.73	65.59	65.68
P49908	Selenoprotein P OS=Homo sapiens OX=9606 GN=SELENOP PE=1 SV=3	8	82.29	82.14	78.63	67.72	77.21	75.81
B7Z6Z4	Myosin light polypeptide 6 OS=Homo sapiens OX=9606 GN=MYL6 PE=1 SV=1	8	114.73	80.9	78.64	47.42	86.35	68.16
A0A5H1ZRS9	Immunoglobulin kappa variable 2D-29 OS=Homo sapiens OX=9606 GN=IGKV2D-29 PE=4 SV=1	8	105.87	109.77	78.82	72.9	53.9	75.64
P01834	Immunoglobulin kappa constant OS=Homo sapiens OX=9606 GN=IGKC PE=1 SV=2	8	85.57	76.77	78.94	72.4	72.1	76.5
A0A0B4J231	Immunoglobulin lambda-like polypeptide 5 OS=Homo sapiens OX=9606 GN=IGLL5 PE=1 SV=1	8	87.7	75.41	79.36	76.79	63.68	70.65
J3KNB4	Cathelicidin antimicrobial peptide OS=Homo sapiens OX=9606 GN=CAMP PE=1 SV=1	8	87.9	107.26	79.4	72.21	85.27	73.51
P31321	cAMP-dependent protein kinase type I-beta regulatory subunit OS=Homo sapiens OX=9606 GN=PRKAR1B PE=1 SV=4	8	83.16	90.87	80.99	50.83	53.25	68.71
P01857	Immunoglobulin heavy constant gamma 1 OS=Homo sapiens OX=9606 GN=IGHG1 PE=1 SV=1	8	78.76	80.5	81.54	66.69	76.61	70.57
A0A286YFJ8	Immunoglobulin heavy constant gamma 4 (Fragment) OS=Homo sapiens OX=9606 GN=IGHG4 PE=1 SV=1	8	96.46	83.59	81.87	69.66	61.63	60.56
A0A075B6H9	Immunoglobulin lambda variable 4-69 OS=Homo sapiens OX=9606 GN=IGLV4-69 PE=1 SV=1	8	85.46	83.97	82.07	82.95	63.46	78.68
A0A3B3ISX9	Tenascin-X OS=Homo sapiens OX=9606 GN=TNXB PE=1 SV=1	8	92.17	80.91	82.31	69.21	69.24	75.3
P01602	Immunoglobulin kappa variable 1-5 OS=Homo sapiens OX=9606 GN=IGKV1-5 PE=1 SV=2	8	94.93	81.51	82.72	65.94	69.29	70.19
O75636	Ficolin-3 OS=Homo sapiens OX=9606 GN=FCN3 PE=1 SV=2	8	93.27	79.95	83.04	71.4	79.55	71.91
J3KP74	Proteoglycan 4 (Fragment) OS=Homo sapiens OX=9606 GN=PRG4 PE=1 SV=8	8	82.24	98.03	83.2	75	79.4	60.74
Q14847	LIM and SH3 domain protein 1 OS=Homo sapiens OX=9606 GN=LASP1 PE=1 SV=2	8	128.87	78.45	83.25	55.27	62.74	64.48
A0A075B6H7	Probable non-functional immunoglobulin kappa variable 3-7 OS=Homo sapiens OX=9606 GN=IGKV3-7 PE=5 SV=1	8	115.25	92.89	83.37	79.33	59.46	80.08
P43251	Biotinidase OS=Homo sapiens OX=9606 GN=BTD PE=1 SV=2	8	84.23	71.14	83.99	67.91	77.82	65.73
P62328	Thymosin beta-4 OS=Homo sapiens OX=9606 GN=TMSB4X PE=1 SV=2	8	149.19	116.94	84.17	68.65	68.84	60.51
P01718	Immunoglobulin lambda variable 3-27 OS=Homo sapiens OX=9606 GN=IGLV3-27 PE=1 SV=2	8	113.32	85.73	84.4	62.29	65.91	53.89
A0A0B4J1V2	Immunoglobulin heavy variable 2-26 OS=Homo sapiens OX=9606 GN=IGHV2-26 PE=3 SV=1	8	112.35	110.16	85.17	81.62	98.74	99.16
J3KMX3	Alpha-fetoprotein OS=Homo sapiens OX=9606 GN=AFP PE=1 SV=1	8	67.91	116.76	85.38	65.98	30.67	66.77
P01742	Immunoglobulin heavy variable 1-69 OS=Homo sapiens OX=9606 GN=IGHV1-69 PE=1 SV=2	8	92.64	82	86.22	75.52	75.3	71.51
P23083	Immunoglobulin heavy variable 1-2 OS=Homo sapiens OX=9606 GN=IGHV1-2 PE=1 SV=2	8	83.48	103.57	86.6	65.93	64.22	59.87
P24593	Insulin-like growth factor-binding protein 5 OS=Homo sapiens OX=9606 GN=IGFBP5 PE=1 SV=1	8	107.19	79.21	86.99	74.61	85.18	56.59
P37840	Alpha-synuclein OS=Homo sapiens OX=9606 GN=SNCA PE=1 SV=1	8	71.21	173.67	87.12	70.35	61.5	81.34
Q13790	Apolipoprotein F OS=Homo sapiens OX=9606 GN=APOF PE=1 SV=2	8	120.49	64.19	87.31	63.96	83.31	59.79
P02452	Collagen alpha-1(I) chain OS=Homo sapiens OX=9606 GN=COL1A1 PE=1 SV=5	8	117.78	74.16	88.5	66.07	65.38	68.41
P48059	LIM and senescent cell antigen-like-containing domain protein 1 OS=Homo sapiens OX=9606 GN=LIMS1 PE=1 SV=4	8	146.64	67.73	90.71	65.26	63.6	64.32
P11047	Laminin subunit gamma-1 OS=Homo sapiens OX=9606 GN=LAMC1 PE=1 SV=3	8	154.65	94.84	93.05	106.38	104.29	65.67
Q15063	Periostin OS=Homo sapiens OX=9606 GN=POSTN PE=1 SV=2	8	104.09	79.27	93.13	62.82	78.95	67.61
Q9NR12	PDZ and LIM domain protein 7 OS=Homo sapiens OX=9606 GN=PDLIM7 PE=1 SV=1	8	210.55	67.42	93.66	51.39	41.53	50.36
Q9UM47	Neurogenic locus notch homolog protein 3 OS=Homo sapiens OX=9606 GN=NOTCH3 PE=1 SV=2	8	112.44	87.51	93.75	77.37	69.7	54.57
A0A087WYE8	Immunoglobulin heavy variable 1/OR21-1 (non-functional) (Fragment) OS=Homo sapiens OX=9606 GN=IGHV1OR21-1 PE=1 SV=1	8	102.41	101.95	96.22	64.69	63.76	53.67
P30086	Phosphatidylethanolamine-binding protein 1 OS=Homo sapiens OX=9606 GN=PEBP1 PE=1 SV=3	8	71.4	76.7	99.2	54.72	58.66	57.24
Q01518	Adenylyl cyclase-associated protein 1 OS=Homo sapiens OX=9606 GN=CAP1 PE=1 SV=5	8	129.53	92.52	101.28	58.35	100.41	56.62
P23229	Integrin alpha-6 OS=Homo sapiens OX=9606 GN=ITGA6 PE=1 SV=5	8	198.9	48.17	101.87	70.01	39.6	42.3
P04899	Guanine nucleotide-binding protein G(i) subunit alpha-2 OS=Homo sapiens OX=9606 GN=GNAI2 PE=1 SV=3	8	146.67	52.53	106.48	63.41	38.34	40.14
Q15828	Cystatin-M OS=Homo sapiens OX=9606 GN=CST6 PE=1 SV=1	8	126.33	106.01	111.48	64.57	63.53	63.97
P07998	Ribonuclease pancreatic OS=Homo sapiens OX=9606 GN=RNASE1 PE=1 SV=4	8	276.14	124.61	118.01	114.24	102.24	160.96
A0A075B6J1	Immunoglobulin lambda variable 5-37 OS=Homo sapiens OX=9606 GN=IGLV5-37 PE=3 SV=1	8	285.69	80.08	124.44	86.62	64.38	66.15
P00491	Purine nucleoside phosphorylase OS=Homo sapiens OX=9606 GN=PNP PE=1 SV=2	8	103.43	77.89	126.66	53.5	67.7	38.44
Q6GTS8	N-fatty-acyl-amino acid synthase/hydrolase PM20D1 OS=Homo sapiens OX=9606 GN=PM20D1 PE=2 SV=3	8	121.72	69.21	289.35	92.39	48.96	54.27
P78332	RNA-binding protein 6 OS=Homo sapiens OX=9606 GN=RBM6 PE=1 SV=5	8	3805.97	2220.04	2909.32	1845.16	1610.53	1649.51
